# Supplementary material for: Large-scale exome analyses reveal new rare variant contributions in amyotrophic lateral sclerosis
Source: Nat Genet. 2026 Mar 31;58(4):717–25. doi: 10.1038/s41588-026-02535-9 (PMC13083253; doi:10.1038/s41588-026-02535-9)
Supplement: Supplementary file 4 — Summary statistics for the exome-wide rare single variant analyses. [file 41588_2026_2535_MOESM4_ESM.csv]

CHROM	POS	ID	effect_allele	other_allele	gene_name	transcript_id	HGVSc	HGVSp	splicing_dbscSNV	caseMAF	ctrlMAF	caseN	ctrlN	OR	ORCIlower	ORCIupper	P
chr21	31659783	rs121912442	T	C	SOD1	ENST00000270142	c.14C>T	p.Ala5Val	FALSE	9.1414641578426e-4	0	13127	69734	261.991213064432	36.237848678689	33312.5481445042	1e-16
chr21	31667290	rs80265967	C	A	SOD1	ENST00000270142	c.272A>C	p.Asp91Ala	FALSE	0.00357822611343738	6.8077909793186e-4	13135	69773	3.6279844661409	2.74043069130006	4.83268229123678	1e-16
chr21	31667359	rs121912441	C	T	SOD1	ENST00000270142	c.341T>C	p.Ile114Thr	FALSE	0.00156059683313033	7.1668147808388e-6	13136	69766	175.231201419848	46.8452631998407	1556.98750911471	1e-16
chr21	44333234	rs75087725	A	C	CFAP410	ENST00000339818	c.172G>T	p.Val58Leu	FALSE	0.0191702796905551	0.0116250699656989	11763	69677	1.73971277092261	1.56005777710525	1.93637000526712	1e-16
chr4	169424668	rs199947197	C	G	NEK1	ENST00000507142	c.3107C>G	p.Ser1036*	FALSE	0.00160244181610072	2.7948975204242e-4	13105	69770	7.01662574313463	4.50648001999185	10.9467729858493	2.2204460492503099e-16
chr4	169585374	rs200161705	T	C	NEK1	ENST00000507142	c.782G>A	p.Arg261His	FALSE	0.0066275615144359	0.00313293090345985	13127	69743	2.01381603825434	1.67658683650446	2.40890673580569	5.66435787163755e-13
chr12	64488537	rs35635889	C	T	TBK1	ENST00000331710	c.1391T>C	p.Val464Ala	FALSE	0.0261935582121374	0.0214995120270968	13133	69676	1.37999650815911	1.26625028023053	1.50194549694955	7.244205235679149e-13
chr12	57581917	rs113247976	T	C	KIF5A	ENST00000455537	c.2957C>T	p.Pro986Leu	FALSE	0.0189463250991156	0.0138464846269619	13116	69765	1.43604175454089	1.29559474494391	1.58883320961173	1.68322022986445e-11
chr9	133154147	rs186077979	A	C	GBGT1	ENST00000372043	c.455G>T	p.Arg152Leu	FALSE	5.3382139861206e-4	2.15486280706795e-5	13113	69610	26.893097348215	9.18626666727142	104.437365843066	1.67878710932712e-10
chr16	31191418	rs121909668	T	C	FUS	ENST00000254108	c.1561C>T	p.Arg521Cys	FALSE	5.1817602040816e-4	7.1992167252203e-6	12544	69452	53.0020239013311	12.5904635528391	490.448499461746	2.77718181784792e-10
chr1	223762207	rs556721976	G	A	CAPN2	ENST00000295006	c.1588A>G	p.Ile530Val	FALSE	4.56864387421e-4	2.15118530310201e-5	13133	69729	25.2920152972225	8.29776981748222	100.255284643558	3.65667263135805e-9
chr3	184057041	rs144565643	G	A	HTR3C	ENST00000318351	c.556A>G	p.Thr186Ala	FALSE	0.00148492232713981	5.0530570995452e-4	13132	69265	3.40772788031888	2.27319923547058	5.03769307008945	1.86835901194726e-8
chr12	64481900	rs34774243	G	A	TBK1	ENST00000331710	c.871A>G	p.Lys291Glu	FALSE	7.6207895137936e-4	1.5051173991571e-4	13122	69762	6.21335951464234	3.34496501914938	11.5086006332358	4.19556831499079e-8
chr7	44206388	rs138273846	G	A	YKT6	ENST00000223369	c.191A>G	p.Tyr64Cys	FALSE	0.00182731841023298	6.52105368762e-4	13134	69774	2.84126980902208	1.96911624215263	4.04987410853723	9.08385470177464e-8
chr12	122547457	rs560023303	A	T	KNTC1	ENST00000333479	c.859T>A	p.Trp287Arg	FALSE	3.4285714285714e-4	1.43377397986981e-5	13125	69746	27.6560419920705	7.79658961565288	145.141256188355	1.06749179384913e-7
chr17	80192533	rs567958673	C	T	CARD14	ENST00000648509	c.1270T>C	p.Cys424Arg	FALSE	3.046458492003e-4	7.16773943833594e-6	13130	69757	40.0912237738474	8.94909066883036	378.325844950622	1.95207395692343e-7
chr17	75502777	rs201941913	A	G	CASKIN2	ENST00000321617	c.2297C>T	p.Pro766Leu	FALSE	8.1752779594506e-4	1.6694006125974e-4	12232	68887	5.55148639183717	2.99888314331996	10.1756609626093	2.2806043986634e-7
chr16	57055084	rs151217415	A	G	NLRC5	ENST00000688547	c.3649G>A	p.Val1217Met	FALSE	9.1352009744214e-4	1.5060889022763e-4	13136	69717	5.08060271420052	2.78776354164231	9.32100996778299	2.36960601140979e-7
chr21	33263267	rs149040664	A	G	IFNAR2	ENST00000342136	c.1315G>A	p.Asp439Asn	FALSE	6.0901339829476e-4	6.44957862752967e-5	13136	69772	8.65255611636581	3.86621505262248	20.4083790627144	2.37139945569176e-7
chr2	164502260	rs142038518	A	G	GRB14	ENST00000263915	c.1099C>T	p.Pro367Ser	FALSE	0.00169009756472305	7.9577878783533e-4	13017	69743	2.65511247565223	1.85024177080645	3.74606291886815	4.72917390359484e-7
chr19	11448970	rs201614230	A	G	PRKCSH	ENST00000677123	c.1343G>A	p.Gly448Asp	FALSE	3.0459945172098e-4	7.1694866647548e-6	13132	69740	34.1833563135885	7.66969724731391	321.829691715365	5.76434725618746e-7
chr11	57301875	rs547464849	A	G	TNKS1BP1	ENST00000358252	c.4903C>T	p.Arg1635Trp	FALSE	3.8086532602071e-4	2.15004443425164e-5	13128	69766	17.180868942799	5.49306800797877	68.7401468924202	6.73991089383819e-7
chr9	110136248	rs150521379	G	A	PALM2AKAP2	ENST00000374525	c.278A>G	p.Glu93Gly	FALSE	6.8665598535133e-4	1.2898972381866e-4	13107	69773	5.69129655119676	2.94208939410319	11.0104678295802	7.58150075608199e-7
chr19	53352085	rs149454148	G	T	ZNF845	ENST00000458035	c.1410T>G	p.Asn470Lys	FALSE	4.1987938010535e-4	7.172263422891e-6	13099	69713	30.4238050629885	6.6349315768901	292.309043172421	8.25538869042575e-7
chr10	75037958	rs555154041	A	G	DUSP29	ENST00000338487	c.541C>T	p.Arg181Cys	FALSE	4.1920731707317e-4	1.43360954210511e-5	13120	69754	19.5226845701084	5.56290714748423	102.323227638779	8.56668458948384e-7
chr10	103447439	rs199696992	A	G	CALHM2	ENST00000260743	c.685C>T	p.Gln229*	FALSE	0.00106796857121062	2.6516834606619e-4	13109	69767	3.79489525170074	2.27562353577049	6.26247747033601	8.7771111700885e-7
chr9	35733405	rs11538707	G	A	CREB3	ENST00000353704	c.355A>G	p.Arg119Gly	FALSE	0.00342543959808175	0.00552918059121355	13137	69721	0.592418242594248	0.470918652143818	0.736317266939856	9.85761141825137e-7
chr1	210362856	rs764395929	C	CGAA	HHAT	ENST00000261458	c.99_101delAGA	p.Glu34del	FALSE	3.0548342752405e-4	1.4340618367464e-5	13094	69732	24.5331740567559	6.62876854554556	131.349865038813	1.00852370010784e-6
chr2	55564329	rs533630759	C	A	PPP4R3B	ENST00000616407	c.2244T>G	p.Phe748Leu	FALSE	3.0469226081657e-4	2.15010607189955e-5	13128	69764	20.0768186552582	6.13998792788682	81.8525318986024	1.01876898406239e-6
chr8	109510902	rs533623778	T	C	PKHD1L1	ENST00000378402	c.11521C>T	p.Arg3841*	FALSE	4.201038802322e-4	2.86734240369314e-5	13092	69751	13.1616656056375	4.62870149585468	44.5532151134489	1.10641384110099e-6
chr6	112142210	rs730880121	A	G	LAMA4	ENST00000230538	c.2576C>T	p.Thr859Met	FALSE	3.0478512648582e-4	7.1675339382732e-6	13124	69759	34.5876938654166	7.48797665576952	330.204150411695	1.15309714199263e-6
chr13	72821896	rs191281785	G	T	PIBF1	ENST00000326291	c.720T>G	p.Cys240Trp	FALSE	3.4482758620689e-4	2.8675068461726e-5	13050	69747	15.5188969159861	5.2104884380711	53.7750479098267	1.33956550574243e-6
chr3	94015188	.	C	T	STX19	ENST00000315099	c.82A>G	p.Thr28Ala	FALSE	3.8167938931297e-4	2.86709577533438e-5	13100	69757	13.8780762422189	4.7920285771685	47.3576417560296	1.38584084852234e-6
chrX	137030483	.	T	C	GPR101	ENST00000651716	c.1192G>A	p.Ala398Thr	FALSE	4.3627638108741e-4	1.91140631719788e-5	13038	69640	23.7268027485695	6.38099847974963	127.095227453509	1.49040783281595e-6
chr10	103288616	rs185636023	C	A	INA	ENST00000369849	c.1447A>C	p.Lys483Gln	FALSE	0.00106756138477962	2.7457440966501e-4	13114	69198	3.64858094868395	2.1940891737123698	5.99909766835643	1.56700230313778e-6
chr16	70156779	rs374296141	G	A	PDPR	ENST00000288050	c.2540A>G	p.Tyr847Cys	FALSE	4.9482338611449e-4	6.44976350867135e-5	13136	69770	8.20682523570781	3.55341646780086	19.7262750065479	1.74190957236142e-6
chr14	74670065	rs199831228	T	C	AREL1	ENST00000356357	c.1670G>A	p.Arg557Gln	FALSE	5.3463682883983e-4	7.88315727615417e-5	13093	69769	7.2525007010416	3.31191557472144	16.2435786114361	1.77275242807529e-6
chr22	30370546	rs140214029	C	T	CCDC157	ENST00000338306	c.641T>C	p.Ile214Thr	FALSE	4.5721252762325e-4	4.29971908501978e-5	13123	69772	9.95236920116526	3.90457751206824	27.8162315679396	1.99276434309503e-6
chr12	48654129	rs143827771	T	C	KANSL2	ENST00000420613	c.1394G>A	p.Arg465Gln	FALSE	0.0178231396145936	0.0228400550742929	13129	69724	0.790211514369548	0.714052453981159	0.872534839935664	2.27584484746579e-6
chr1	241867017	rs571928768	G	T	EXO1	ENST00000366548	c.1229T>G	p.Leu410Arg	FALSE	3.4380013752005e-4	2.14985954250989e-5	13089	69772	16.1611860986534	5.03313921518879	65.5414212698355	2.52270287715017e-6
chr11	67228119	rs201937858	A	G	KDM2A	ENST00000529006	c.1040G>A	p.Arg347His	FALSE	7.2336861341658e-4	1.2920453077221e-4	13133	69657	5.09791653048147	2.63476973451338	9.8894260761274	2.82186411293406e-6
chr11	124758359	rs368103397	C	T	ESAM	ENST00000278927	c.239A>G	p.Lys80Arg	FALSE	4.1888804265041e-4	5.0164827289666e-5	13130	69770	9.60930611713659	3.81344321939034	25.6580426950335	3.25622365138223e-6
chr1	215674302	.	A	G	USH2A	ENST00000307340	c.13609C>T	p.Pro4537Ser	FALSE	3.0569354222392e-4	1.4334245946992e-5	13085	69763	20.2707385931984	5.53508159532634	107.819840247787	3.39316229758246e-6
chr8	125067683	rs142423043	C	T	WASHC5	ENST00000318410	c.1187A>G	p.Lys396Arg	FALSE	0.00114190012180268	3.0102779489972e-4	13136	69761	3.32849153152962	2.03525429839133	5.37783463872931	3.70696516460711e-6
chr1	155058768	rs375207839	A	G	ADAM15	ENST00000356955	c.1976G>A	p.Ser659Asn	FALSE	3.5433070866141e-4	2.15967172989706e-5	12700	69455	15.7226476540404	4.83383740290924	64.2974565882419	3.90645780967702e-6
chr20	63862305	rs771431898	A	G	ABHD16B	ENST00000369916	c.765G>A	p.Trp255*	FALSE	3.844970778222e-4	2.15257447907698e-5	13004	69684	13.8777705632343	4.43584482995157	55.5591409171165	3.93645298690792e-6
chr15	101027671	rs368404584	A	G	LRRK1	ENST00000388948	c.2560G>A	p.Val854Met	FALSE	4.5973488621561e-4	5.74234115248787e-5	13051	69658	8.59471943108461	3.53464244862748	21.8289904484527	4.15330875269682e-6
chr1	19814558	rs749524794	A	G	RNF186	ENST00000375121	c.544C>T	p.Leu182Phe	FALSE	3.4267438318611e-4	2.86660264587424e-5	13132	69769	13.1901142124545	4.44270273656235	45.5581879730966	4.63111443393949e-6
chr16	68231336	rs3743738	A	G	ESRP2	ENST00000473183	c.1553C>T	p.Ala518Val	FALSE	0.00152392563242914	3.5834073904194e-4	13124	69766	2.88060718978499	1.85021683318515	4.45392340613999	4.7403414197289e-6
chr2	166441511	rs562317307	G	A	SCN7A	ENST00000643258	c.2042T>C	p.Val681Ala	FALSE	4.5780558522814e-4	6.44976350867135e-5	13106	69770	7.85365795425202	3.34880599952161	19.0198676639874	4.81416776665355e-6
chr4	152652667	rs558904252	G	C	TMEM154	ENST00000304385	c.325G>C	p.Glu109Gln	TRUE	3.0501753850846e-4	1.43348623853211e-5	13114	69760	20.1509329719518	5.39340539074332	108.434630330912	4.85898171487253e-6
chr6	152284082	rs557248018	A	C	SYNE1	ENST00000367255	c.18103G>T	p.Ala6035Ser	FALSE	3.0473868657626e-4	2.14989035559186e-5	13126	69771	16.2515753217117	4.94456278094094	66.5704544488243	5.12059130486353e-6
chr15	55842099	rs200243140	T	C	NEDD4	ENST00000435532	c.1673G>A	p.Arg558Gln	FALSE	6.4766839378238e-4	1.5049232489143e-4	13124	69771	4.98271524274768	2.57883137145466	9.48932395494545	5.23107020766744e-6
chr6	61697233	rs61753608	C	T	KHDRBS2	ENST00000281156	c.914A>G	p.Tyr305Cys	FALSE	0.00102880658436214	0.00284135753749013	13122	69685	0.448239781899056	0.29706144272929	0.647707071955991	5.30259096220842e-6
chr16	74636552	rs566050457	C	T	RFWD3	ENST00000361070	c.1220A>G	p.Gln407Arg	FALSE	3.0459945172098e-4	1.43330132293712e-5	13132	69769	19.1953165260137	5.20170496164646	102.554449753348	5.60798929694073e-6
chr21	46132091	rs144484744	T	C	COL6A2	ENST00000300527	c.2599C>T	p.Arg867Trp	FALSE	0.00105025672942275	1.8943809745861e-4	12854	68624	3.68270077539346	2.113727706074	6.45113438168356	5.97786471601136e-6
chr18	13049103	rs566496249	T	A	CEP192	ENST00000506447	c.2312A>T	p.Glu771Val	FALSE	2.6672763298277e-4	1.43356843855726e-5	13122	69756	21.0906765138132	5.58367669296766	113.552227139234	6.21177165527342e-6
chr9	109379617	rs149479153	G	A	PTPN3	ENST00000374541	c.2681T>C	p.Val894Ala	FALSE	0.00121839780688395	5.4478724624383e-4	13132	69752	2.85454047519726	1.85016820040798	4.30510150300252	6.32010991896692e-6
chr19	8950276	rs564103402	C	T	MUC16	ENST00000397910	c.26494A>G	p.Met8832Val	FALSE	6.9789081885856e-4	1.5052900192103e-4	12896	69754	4.79213404123107	2.49454783848509	9.1085941689353	6.32678626777405e-6
chr9	127744835	rs142472912	A	G	SH2D3C	ENST00000314830	c.1529C>T	p.Ala510Val	FALSE	3.4280490591909e-4	2.15004443425164e-5	13127	69766	14.546588039636	4.49756898285061	59.1486203452291	6.6943505613315e-6
chr9	111417945	rs201947338	C	T	ECPAS	ENST00000684092	c.1621A>G	p.Lys541Glu	FALSE	3.4290939571744e-4	2.16228683455623e-5	13123	69371	14.1232998564252	4.41021323463437	57.1223601651144	6.93368908566416e-6
chr17	75750111	rs370112615	G	A	ITGB4	ENST00000200181	c.3317A>G	p.Asp1106Gly	FALSE	3.8086532602071e-4	5.01655463027992e-5	13128	69769	9.30186283406838	3.63842207988049	24.9648157552908	7.50038193142455e-6
chr12	109212858	rs151299707	G	A	ACACB	ENST00000338432	c.3272A>G	p.His1091Arg	FALSE	7.9945180447693e-4	2.6517594782484e-4	13134	69765	3.78012599538336	2.17695946465133	6.40168778715996	7.52879032606124e-6
chr1	244552727	rs147807698	G	A	CATSPERE	ENST00000366534	c.942A>G	p.Ile314Met	FALSE	4.9486105824134e-4	7.16619847503297e-5	13135	69772	6.83406053563742	3.02122586922695	15.8649643436366	7.90478167034259e-6
chr8	52165189	rs34326988	A	G	ST18	ENST00000689386	c.1241C>T	p.Thr414Met	FALSE	0.00232186358099878	0.00126123285511588	13136	69773	2.04329204021223	1.50930999906329	2.72995469036138	8.02164666036109e-6
chr19	52416693	rs186258094	A	T	ZNF528	ENST00000360465	c.1841T>A	p.Phe614Tyr	FALSE	3.4270047978067e-4	7.1668147808388e-6	13131	69766	21.8111710107988	4.95217848968653	204.962623065223	8.5173365272917e-6
chr2	140598707	rs145821118	T	C	LRP1B	ENST00000389484	c.7118G>A	p.Arg2373His	FALSE	3.8153376573826e-4	2.8672601895259e-5	13105	69753	11.1789153088686	3.84413400858127	38.3221836663463	8.9076172390401e-6
chr7	44064895	rs772187619	TG	CG	PGAM2	ENST00000297283	c.532G>A	p.Gly178Ser	FALSE	3.052503052503e-4	7.1757631424102e-6	13104	69679	24.7110723540794	5.40304119075434	235.137775964145	9.13818390535504e-6
chr20	49905630	rs147213348	T	C	SPATA2	ENST00000289431	c.1552G>A	p.Val518Met	FALSE	0.00102810143934202	3.3681615570939e-4	13131	69771	3.14829532562433	1.93284715698119	5.0440376452159	9.65111859230205e-6
chr10	101582831	rs200623399	T	C	POLL	ENST00000370162	c.1126G>A	p.Gly376Ser	FALSE	4.9482338611449e-4	7.166609333792e-5	13136	69768	7.27500334739542	3.10222908596824	17.3526319451207	1.02051536191583e-5
chr5	6751094	rs149890591	T	C	TENT4A	ENST00000230859	c.1916C>T	p.Ala639Val	FALSE	6.85192234488e-4	2.0065643318857e-4	13135	69771	4.25108671586034	2.30967914915536	7.6386431322771	1.02343836455576e-5
chr12	52567123	rs771181093	A	G	KRT74	ENST00000305620	c.1436C>T	p.Ala479Val	FALSE	3.0632562413845e-4	1.43729787998563e-5	13058	69575	17.3152593725095	4.71844524328097	92.2144735721443	1.05856248664438e-5
chrX	16829642	rs5969783	G	A	TXLNG	ENST00000380122	c.736A>G	p.Ile246Val	FALSE	0.0237628079354698	0.0320260563918392	13049	69699	0.798108941818119	0.719102713238014	0.883647234252091	1.07031771211519e-5
chr22	50448288	rs765474294	A	G	SBF1	ENST00000380817	c.5308C>T	p.Arg1770Cys	FALSE	3.0581039755351e-4	1.43437038312033e-5	13080	69717	16.8761597370422	4.64155741377166	89.3997461390077	1.09323828590968e-5
chr3	12831496	rs75387493	T	C	CAND2	ENST00000456430	c.3407C>T	p.Ala1136Val	FALSE	3.81039475689681e-5	7.88315727615417e-5	13122	69769	0.0340068952727667	0.003398309869255	0.172116398215881	1.15289087981862e-5
chr17	7591861	rs199929445	G	T	FXR2	ENST00000250113	c.1991A>C	p.Glu664Ala	FALSE	3.0501753850846e-4	7.16897268621407e-6	13114	69745	23.8394870022336	5.20088060351908	227.143110230258	1.18436675647926e-5
chr16	19548013	rs535461454	A	G	CCP110	ENST00000381396	c.2899G>A	p.Gly967Arg	TRUE	2.6656511805026e-4	1.44083914471788e-5	13130	69404	18.9315389722027	5.03162707173068	101.668330104719	1.18552282957207e-5
chr10	103246072	rs368384023	G	A	RPEL1	ENST00000441178	c.76A>G	p.Met26Val	FALSE	5.3292729349067e-4	1.3615972252081e-4	13135	69771	5.34402715597523	2.62655161140514	10.6324441205156	1.21152648930867e-5
chr1	117025595	rs17229382	A	G	CD101	ENST00000682167	c.2515G>A	p.Val839Ile	FALSE	0.0134414743736197	0.0194726865414441	13131	69636	0.782432897007379	0.697575075098949	0.874926844670796	1.22804783289077e-5
chr8	144474926	rs748316496	G	C	FOXH1	ENST00000377317	c.410G>C	p.Arg137Pro	FALSE	4.2183413481818e-4	6.50580462345849e-5	11853	69169	8.24250576363117	3.35357216574441	20.5111944463146	1.23381081266194e-5
chr4	84751694	rs777152989	C	A	WDFY3	ENST00000295888	c.5762T>G	p.Val1921Gly	FALSE	3.4290939571744e-4	2.86709577533438e-5	13123	69757	11.95056140726	3.96501903102188	41.712216305912	1.27642007402562e-5
chr5	141331300	rs546302103	C	G	PCDHGA1	ENST00000517417	c.616G>C	p.Ala206Pro	FALSE	2.6830203142966e-4	1.43338350175589e-5	13045	69765	18.6167182421197	4.93565042019239	100.131267049459	1.36226692385444e-5
chr10	119042230	rs544546288	A	C	EIF3A	ENST00000369144	c.3290G>T	p.Arg1097Leu	FALSE	3.4474833371638e-4	2.87898199196764e-5	13053	69469	11.7542279209509	3.91799419595451	40.8718017176952	1.36457307573501e-5
chr1	156244850	rs34514408	A	C	PAQR6	ENST00000292291	c.671G>T	p.Gly224Val	FALSE	0.0114812419146184	0.00746461300176397	12368	69729	1.3671215338126	1.18967226816359	1.56616165577366	1.40376140232989e-5
chr11	19934094	rs779400181	T	C	NAV2	ENST00000349880	c.1850C>T	p.Ala617Val	FALSE	3.0487804878048e-4	2.15214209876897e-5	13120	69698	13.9056005230628	4.25960913077598	56.6031119227587	1.42377593290721e-5
chr1	11022556	rs80356740	G	A	TARDBP	ENST00000240185	c.1147A>G	p.Ile383Val	FALSE	3.0688967316249e-4	7.22919437857845e-6	13034	69164	22.9185895314758	4.9919492304883	218.564011076114	1.53561287411508e-5
chr9	36118830	rs150265796	T	C	RECK	ENST00000377966	c.2327C>T	p.Ser776Leu	FALSE	3.430662499047e-4	4.30095194403028e-5	13117	69752	9.93459193924778	3.63816299801012	28.8407645963636	1.5472692051488e-5
chr4	176193468	rs556485141	C	CCA	SPATA4	ENST00000280191	c.331_332delTG	p.Trp111fs	FALSE	0.00197929354445798	0.00107509926749903	13136	69761	2.10646470542526	1.5206655803524	2.87351709198979	1.5622370303725e-5
chr11	5508765	rs2234447	G	A	UBQLN3	ENST00000311659	c.794T>C	p.Met265Thr	FALSE	0.00274872108116363	0.0043859649122807	13097	69768	0.596942908317036	0.461658600587683	0.760324949253128	1.56899061899418e-5
chr18	7024416	rs140314525	G	C	LAMA1	ENST00000389658	c.2453G>C	p.Trp818Ser	FALSE	3.4267438318611e-4	3.583304666896e-5	13132	69768	10.5204748152554	3.70838147549603	32.8912052864431	1.57443531010326e-5
chr7	156644527	rs201385839	A	C	RNF32	ENST00000317955	c.44C>A	p.Ala15Glu	FALSE	6.4865689865689e-4	1.0054870866729e-4	13104	69618	5.31283556694089	2.52947357905732	11.2477800705525	1.66713228053617e-5
chr18	37160273	rs200390047	G	A	KIAA1328	ENST00000280020	c.1306A>G	p.Asn436Asp	FALSE	3.4322324765464e-4	2.15016771308162e-5	13111	69762	12.8910191137718	3.94883951942747	52.7398918932365	1.88752339705944e-5
chr1	155045892	rs570244195	A	G	DCST1	ENST00000295542	c.1173-1G>A	NA	TRUE	3.0490128820794e-4	1.43680225290593e-5	13119	69599	15.8696239863067	4.32260370949751	84.6156161435212	1.90256328733707e-5
chr11	75800375	rs138423103	T	C	DGAT2	ENST00000228027	c.1034C>T	p.Pro345Leu	FALSE	1.5229972586049e-4	8.8863408341694e-4	13132	69770	0.185425631194373	0.0585000762908249	0.445885990177256	1.95617404420423e-5
chrX	35975194	rs140595411	T	A	CFAP47	ENST00000378653	c.2302A>T	p.Thr768Ser	FALSE	0.00352228948816731	0.00198783795693344	12900	67188	1.939134057207	1.44470383263504	2.56854519961557	1.9599157486172e-5
chr12	49974400	rs766046804	C	T	AQP6	ENST00000315520	c.479T>C	p.Phe160Ser	FALSE	3.0478512648582e-4	1.43400014340001e-5	13124	69735	15.6704534861929	4.28393382442128	83.3537908353126	1.97277043606503e-5
chr16	90075852	rs144692165	T	C	PRDM7	ENST00000449207	c.59G>A	p.Arg20Gln	FALSE	0.0011422479439537	3.226130220954e-4	13132	69743	3.00900185433407	1.84197468039243	4.84651394554406	1.98281899709274e-5
chr5	178866310	rs146919084	C	T	ZNF354B	ENST00000322434	c.100T>C	p.Ser34Pro	FALSE	0.00346429115273336	0.00162672705383248	13134	69772	1.78127796953063	1.37404475214338	2.290922858601	2.0024810316821e-5
chr3	193275196	rs575706144	A	G	ATP13A5	ENST00000342358	c.3503C>T	p.Ser1168Leu	FALSE	3.4267438318611e-4	2.86652047412249e-5	13132	69771	11.0134699967065	3.6801798002352	38.3028659841723	2.06213633605623e-5
chr1	220797997	rs3738178	A	T	MTARC1	ENST00000366910	c.736T>A	p.Cys246Ser	FALSE	0.00197914287889168	4.1562759767248e-4	13137	69774	2.41769920751737	1.61896569392509	3.60108718724718	2.0722608187973e-5
chr17	18262760	rs141596003	A	G	MIEF2	ENST00000323019	c.40G>A	p.Asp14Asn	FALSE	5.3365861096287e-4	8.61178091629349e-5	13117	69672	5.70384057527238	2.62003575402052	12.5839611141338	2.08115060660319e-5
chr1	91981370	rs140949811	A	G	BRDT	ENST00000399546	c.1853G>A	p.Arg618His	FALSE	8.0122090805036e-4	0.00196507493197818	13105	69463	0.421979541221709	0.261976385647688	0.644154122826855	2.21381791244424e-5
chr13	38864589	rs150007765	T	A	FREM2	ENST00000280481	c.7966A>T	p.Ile2656Phe	FALSE	6.9076675109371e-4	1.0032677865046e-4	13029	69772	4.6788766407173	2.32127162463447	9.60754818397384	2.2295610600076e-5
chr3	183092543	rs142664377	C	T	MCCC1	ENST00000265594	c.139A>G	p.Arg47Gly	FALSE	4.9486105824134e-4	6.44985595321705e-5	13135	69769	6.64815767012469	2.82230320878813	16.1853883560711	2.31380232197376e-5
chr21	14500705	rs62227165	C	T	SAMSN1	ENST00000400566	c.592A>G	p.Thr198Ala	FALSE	0.0267367458866545	0.0236310206422018	13128	69760	1.20416551118112	1.1056206574066	1.30973320239361	2.39860452789786e-5
chr11	7000818	rs369883165	T	C	ZNF214	ENST00000278314	c.865G>A	p.Gly289Arg	FALSE	2.7121270825261e-4	2.15501759931039e-5	12905	69605	14.7993007052824	4.33817355502242	61.5450685174639	2.40051864263124e-5
chr15	55916336	rs12593255	T	C	NEDD4	ENST00000508342	c.496G>A	p.Gly166Ser	FALSE	5.748888548214e-4	2.15004443425164e-5	13046	69766	10.0300515372436	3.27225506894923	39.9892206795091	2.4072984772916e-5
chr1	183567223	rs13306581	A	G	NCF2	ENST00000367535	c.836C>T	p.Thr279Met	FALSE	0.00123181153283548	3.0101053536873e-4	12989	69765	2.94233419773578	1.80384258001288	4.75289193635941	2.4473560300553e-5
chr1	114139663	rs138691067	T	C	SYT6	ENST00000610222	c.464G>A	p.Arg155His	FALSE	3.430662499047e-4	5.73320529174848e-5	13117	69769	8.4156278826008	3.28700221958391	21.8945989858725	2.4785840634256e-5
chr11	60708784	rs201466138	T	G	MS4A8	NA	NA	NA	TRUE	6.473231284746e-4	1.3617728849516e-4	13131	69762	4.61601106173021	2.32037600718145	9.09590530271415	2.51834266941087e-5
chr18	6965302	rs140792199	T	C	LAMA1	ENST00000389658	c.7181G>A	p.Arg2394Gln	FALSE	2.6644336175395e-4	1.43321915354077e-5	13136	69773	16.7838376822334	4.4455079549236	90.3457311479025	2.64489027491654e-5
chr18	21045416	rs373470129	G	T	ROCK1	ENST00000399799	c.466A>C	p.Met156Leu	FALSE	3.8118472211633e-4	4.30144528561597e-5	13117	69744	8.84807131610981	3.26456989410941	25.7152525242362	2.69198014325456e-5
chr6	18161343	rs115866051	T	C	KDM1B	ENST00000650836	c.104C>T	p.Thr35Ile	FALSE	1.1421609685525e-4	4.0136463977523e-4	13133	69762	0.144211219986598	0.0379290901532964	0.395522977662582	2.70872244935161e-5
chr10	103458277	rs137909984	T	C	CALHM1	ENST00000329905	c.475G>A	p.Val159Met	FALSE	5.3754548461792e-4	1.4373598574139e-4	12092	69572	5.10556931339587	2.48285731623592	10.1666907762892	2.90581906978726e-5
chr17	2321600	rs376753992	C	T	SRR	ENST00000344595	c.578T>C	p.Ile193Thr	FALSE	2.755905511811e-4	1.43328077970474e-5	12700	69770	17.2385500420608	4.47084845379425	93.9701245032662	2.90979279512493e-5
chr2	173955544	rs149998058	C	G	SP3	ENST00000310015	c.968C>G	p.Thr323Ser	FALSE	0.00175585922589511	7.597803804636e-4	13099	69757	2.21500779256571	1.54328905237825	3.13335814724919	2.95079453209723e-5
chr11	43327831	rs5743240	G	A	API5	ENST00000531273	c.898A>G	p.Met300Val	FALSE	0.00144872283644682	7.1673284499935e-4	13115	69761	2.37011708453205	1.6050069290151	3.43043266889555	3.00411040484727e-5
chr17	5181904	rs769956162	C	T	ZNF594	ENST00000575779	c.2353A>G	p.Arg785Gly	FALSE	3.8520801232665e-4	4.30348151654689e-5	12980	69711	8.76990958532876	3.23447562244986	25.427859833046	3.04238120633071e-5
chr11	3093658	rs146135257	G	C	OSBPL5	ENST00000263650	c.1815G>C	p.Arg605Ser	FALSE	3.4267438318611e-4	4.30027378409759e-5	13132	69763	9.58535773166771	3.42099314828973	28.3350529883984	3.1275105461525703e-05
chr12	62404346	rs768980880	A	G	USP15	ENST00000280377	c.2917G>A	p.Glu973Lys	FALSE	3.4783953003014e-4	2.86906999096243e-5	12937	69709	10.1001823242596	3.42852594224453	34.6807109996286	3.13426567444264e-5
chr12	106761293	rs147899818	A	G	RFX4	ENST00000392842	c.2032G>A	p.Val678Met	FALSE	7.2474824534635e-4	1.9349013200326e-4	13108	69771	3.75196452792019	2.05543221608471	6.76452164790723	3.14247107662258e-5
chr1	223752933	rs145466296	T	C	CAPN2	ENST00000295006	c.1112C>T	p.Ala371Val	FALSE	6.8534876637222e-4	0.00182740680225309	13132	69771	0.408168510220635	0.244500034740737	0.63972719041876	3.20140711310701e-5
chr2	230910656	rs80290067	T	C	GPR55	ENST00000650999	c.307G>A	p.Val103Ile	FALSE	1.9236688211757e-4	3.9434438453596e-4	12996	69736	0.185785233687671	0.064007507902747	0.440966577058138	3.24800887234744e-5
chr2	178584404	rs13021201	A	G	TTN	ENST00000589042	c.65147C>T	p.Ser21716Leu	FALSE	0.0445713841610321	0.043290663837961	12867	69761	1.15202124364587	1.0780883697369401	1.23000362706876	3.30523719468401e-5
chr3	53666531	rs577554366	C	A	CACNA1D	ENST00000288139	c.1112A>C	p.Tyr371Ser	FALSE	3.4580803811573e-4	5.02664119835126e-5	13013	69629	8.57919270879456	3.23545890660003	23.5311733882121	3.39387938834701e-5
chr10	17705018	rs377433144	C	T	STAM	ENST00000377524	c.1049T>C	p.Ile350Thr	FALSE	3.4262220191868e-4	5.73493146756896e-5	13134	69748	8.14276661684064	3.16194967322858	21.2974930363492	3.47292468446669e-5
chr1	2374479	rs56199918	C	T	MORN1	ENST00000378531	c.616A>G	p.Ile206Val	FALSE	0.00133597984578976	0.00286085825747724	13099	69210	0.510175237282949	0.353859240959181	0.712188990221533	3.52579509289574e-5
chr8	50450727	rs138262840	C	G	SNTG1	ENST00000642720	c.361G>C	p.Val121Leu	TRUE	0.00377257830958006	0.00219351693882525	13121	69751	1.67591312066902	1.31906815441479	2.11136481672052	3.61173782700286e-5
chr3	44594375	rs758673253	G	A	ZNF660	ENST00000322734	c.182A>G	p.Gln61Arg	FALSE	2.7188689505165e-4	2.15371803523483e-5	12873	69647	14.109817049479	4.09842993350405	58.9983927359509	3.65750998180259e-5
chr16	8796118	rs149371669	A	G	TMEM186	ENST00000333050	c.476C>T	p.Ala159Val	FALSE	0.00148447015834348	7.5242927164846e-4	13136	69774	2.32095557017708	1.57807424071179	3.34809732369131	3.74633291754245e-5
chr12	119151048	rs201110391	A	G	SRRM4	ENST00000267260	c.1108G>A	p.Glu370Lys	FALSE	2.6654481760718e-4	0.00104632496273363	13131	69768	0.273021084282429	0.118330446018478	0.536918550858004	3.74667496351178e-5
chrX	73453571	rs377257604	G	T	CDX4	ENST00000373514	c.557T>G	p.Leu186Trp	FALSE	4.3768464821096e-4	5.77945596054558e-5	12990	68839	9.65709520520721	3.43762665717209	28.4267309632286	3.81597844812953e-5
chr11	46680520	rs144801476	A	G	ARHGAP1	ENST00000311956	c.787C>T	p.Leu263Phe	FALSE	0.0111585040749486	0.00817075443299265	13129	69761	1.33781170794731	1.16679012861313	1.52927830370501	3.86271146883832e-5
chrX	14843752	rs368933083	T	C	FANCB	ENST00000650831	c.2395G>A	p.Ala799Thr	FALSE	3.2896540380503e-4	9.55456612715217e-6	12952	69671	25.5301065557958	5.16321212409219	249.379284189045	3.91465942604086e-5
chr3	146085273	rs202241126	T	C	PLOD2	ENST00000282903	c.1128G>A	p.Met376Ile	TRUE	3.8156288156288e-4	3.64702621482443e-5	13104	68549	9.01016718414398	3.17942926786973	28.3654211797407	3.97820151378792e-5
chr1	45333448	rs587780746	T	C	MUTYH	ENST00000456914	c.229G>A	p.Asp77Asn	FALSE	3.0455306837216e-4	3.58309923751648e-5	13134	69772	10.0710928407325	3.47032022010369	31.7551927726061	3.97921565750137e-5
chr11	62671959	rs375694374	T	C	UQCC3	ENST00000377953	c.127C>T	p.Pro43Ser	FALSE	3.0693677102516e-4	2.87154158710104e-5	13032	69649	10.8748420457605	3.55862599970175	38.0502183438258	4.01063201094232e-5
chr8	458481	rs745441745	T	C	FBXO25	ENST00000350302	c.773C>T	p.Thr258Met	FALSE	4.9501180412763e-4	3.58309923751648e-5	13131	69772	7.97050142297441	2.8990955397569	24.9872803669859	4.13295480223841e-5
chr4	87337331	rs9991501	T	C	HSD17B11	ENST00000358290	c.848G>A	p.Arg283Gln	FALSE	0.0392971489556335	0.0358375442326455	13118	68671	1.1602247118523	1.08117113645912	1.24393309921606	4.17741618981005e-5
chr4	173248019	rs779457968	A	G	GALNT7	ENST00000265000	c.166G>A	p.Gly56Ser	FALSE	3.4564866733236e-4	1.43371231128762e-5	13019	69749	13.8957729362295	3.75627857267483	74.7584396417507	4.21668480848902e-5
chr1	156244810	rs62001925	A	G	PAQR6	ENST00000623241	c.44C>T	p.Ser15Leu	FALSE	0.0113829701045127	0.00755490567119674	12343	69756	1.34335990095963	1.16855306514383	1.53943023999715	4.23454823457181e-5
chr18	5969413	rs373461607	A	C	L3MBTL4	ENST00000317931	c.1594G>T	p.Ala532Ser	FALSE	3.8127192313558e-4	5.7378107383128e-5	13114	69713	7.28889251777702	2.91337647393847	18.764849414439	4.24562365048953e-5
chr7	64266409	rs760999849	A	G	ZNF679	ENST00000421025	c.776G>A	p.Arg259Lys	FALSE	3.1476235442241e-4	1.43988480921526e-5	12708	69450	16.6065412490859	4.17576640199602	92.666421463147	4.24888745609309e-5
chr15	89594510	rs200319520	A	G	TICRR	ENST00000268138	c.1637G>A	p.Arg546His	FALSE	0	2.7954985305712e-4	13091	69755	0.0399684353997248	3.1503736763518e-4	0.285167884039058	4.2840787472187e-5
chr1	158548055	.	T	G	OR6Y1	ENST00000641622	c.51C>A	p.Phe17Leu	FALSE	2.7286193186247e-4	2.15514144911711e-5	12827	69601	13.283460898788	3.91709874403842	55.0426401383283	4.38295049597359e-5
chr1	169607077	rs372418324	C	G	SELP	ENST00000263686	c.1391C>G	p.Pro464Arg	FALSE	2.6737967914438e-4	1.43340404793303e-5	13090	69764	15.9253406534839	4.14783835962001	86.7604717493292	4.42303930187071e-5
chr11	8985837	rs117758964	T	C	NRIP3	ENST00000309166	c.436G>A	p.Val146Ile	FALSE	0.00140812909118587	6.5933750913755e-4	13138	69767	2.3679570012178	1.58924942225315	3.45826367773425	4.42971407217385e-5
chr19	49663415	rs369809017	G	C	IRF3	ENST00000377139	c.265G>C	p.Gly89Arg	FALSE	2.6652452025586e-4	2.14976710856324e-5	13132	69775	13.2741994785109	3.91049740258344	55.0559715817858	4.44259008649528e-5
chr15	44563302	rs200079802	G	C	SPG11	ENST00000261866	c.7152-1G>C	NA	TRUE	3.808943399101e-4	3.60355166051661e-5	13127	69376	7.08154407008573	2.70887078655209	21.9757891126909	4.51308177021881e-5
chr2	74490339	rs377581218	T	C	TTC31	ENST00000233623	c.328C>T	p.Arg110Cys	FALSE	3.8173766987326e-4	6.45105797350766e-5	13098	69756	7.09225152228037	2.87778072549355	17.6644273123445	4.51798862540764e-5
chr5	151303332	rs371978100	C	T	SLC36A3	ENST00000335230	c.23A>G	p.Tyr8Cys	FALSE	2.6668698567509e-4	1.43326023706124e-5	13124	69771	15.5700331597708	4.10178554592558	84.0397246363417	4.52676098715576e-5
chr1	179085633	rs769664909	C	G	TOR3A	ENST00000367627	c.379G>C	p.Glu127Gln	FALSE	2.6644336175395e-4	2.14982873031115e-5	13136	69773	13.3622510306894	3.91300714093524	55.6970358397533	4.55804325107945e-5
chr2	140601528	rs568309208	G	C	LRP1B	ENST00000389484	c.6911G>C	p.Gly2304Ala	FALSE	2.6733883287503e-4	2.15072264280798e-5	13092	69744	13.2102754649147	3.89325813347317	54.7532156996434	4.56969068914903e-5
chr19	2046391	rs56158214	T	C	MKNK2	ENST00000250896	c.217G>A	p.Asp73Asn	FALSE	3.4338038916444e-4	2.15226561827417e-5	13105	69694	12.1784036544312	3.61202552368334	50.8767640923662	4.57916870081343e-5
chr12	47794806	rs146168730	A	C	HDAC7	ENST00000080059	c.1412G>T	p.Gly471Val	FALSE	0.00105545181456524	3.3698036910105e-4	12317	69737	2.9572767570852	1.78872059033727	4.78922521741374	4.5891028396805e-5
chr15	74181355	rs141168559	A	T	STRA6	ENST00000395105	c.1624A>T	p.Ile542Phe	FALSE	4.2523581258698e-4	4.30669403809989e-5	12934	69659	7.68324238978491	2.90256238496327	22.0794121573792	4.70755238221043e-5
chr12	112868499	rs544504128	T	A	RPH3A	ENST00000389385	c.514A>T	p.Ile172Leu	FALSE	2.6664635075422e-4	2.14976710856324e-5	13126	69775	13.4133430737968	3.90506964209407	56.2149270313386	4.73747925378021e-5
chr1	207609571	rs4844609	A	T	CR1	ENST00000367049	c.6178A>T	p.Thr2060Ser	FALSE	0.0259211327649208	0.0240734102803068	13136	69745	1.19665074947482	1.09824458165939	1.30203958586059	4.85644564955923e-5
chr2	27138044	.	C	T	PRR30	ENST00000335524	c.286A>G	p.Thr96Ala	FALSE	3.4464272037987e-4	4.30527252375075e-5	13057	69682	8.62674187958305	3.13496165498523	25.2067945983346	5.00224741114552e-5
chr2	27094934	rs1140588	T	C	KHK	ENST00000260598	c.344C>T	p.Thr115Met	TRUE	3.0459945172098e-4	2.8672601895259e-5	13132	69753	10.6810132098896	3.46953918022912	37.5770545703368	5.00286335111122e-5
chr3	119383220	rs202118332	G	A	ARHGAP31	ENST00000264245	c.676A>G	p.Asn226Asp	FALSE	2.665854215858e-4	1.4333218667584e-5	13129	69768	16.6160893180463	4.20064563573604	91.9558624455505	5.03275665184599e-5
chr11	77701586	rs189418355	G	T	RSF1	ENST00000308488	c.1643A>C	p.Lys548Thr	FALSE	4.5808520384791e-4	4.30015050526768e-5	13098	69765	7.5394171566256	2.85858041374341	21.5621364581893	5.1441687409004e-5
chr1	17086657	rs61749340	T	C	PADI2	ENST00000375486	c.698G>A	p.Arg233Gln	FALSE	0.0115340692805482	0.00969656141155561	13135	69767	1.31172410339726	1.15228647520184	1.48852859922635	5.19631330794246e-5
chr19	57211966	rs144185530	G	A	ZNF264	ENST00000263095	c.869A>G	p.Asn290Ser	FALSE	3.1014964720477e-4	2.870428842069e-5	12897	69676	10.8136078322017	3.46937655390508	38.4133672456651	5.37771300622714e-5
chr19	9115483	rs151211604	T	TAA	OR7G1	ENST00000541538	c.279_280delTT	p.Tyr94fs	FALSE	2.6666666666666e-4	3.9413526722371e-4	13125	69773	0.219654894602471	0.088351534176079	0.479420538900589	5.39209047868416e-5
chr16	30026721	rs140155911	A	G	TLCD3B	ENST00000380495	c.332C>T	p.Ala111Val	FALSE	3.0473868657626e-4	3.5843321672306e-5	13126	69748	9.74026110551464	3.33717777584113	30.8516255638093	5.39823399355877e-5
chr17	40019641	rs769754599	A	G	MED24	ENST00000394128	c.2858C>T	p.Ser953Leu	FALSE	4.1930319432797e-4	7.95130907461219e-5	13117	69171	6.13816565205239	2.63682330486493	14.2755827050627	5.43960638318408e-5
chr1	205303551	rs373396807	A	G	NUAK2	ENST00000367157	c.1786C>T	p.Arg596Trp	FALSE	3.0499428135722e-4	2.86935812458753e-5	13115	69702	10.704880626167	3.44804470429843	37.9068419434758	5.49510884039206e-5
chr22	25874355	rs377101901	A	G	MYO18B	ENST00000335473	c.4021G>A	p.Val1341Ile	FALSE	3.0487804878048e-4	1.43321915354077e-5	13120	69773	15.377845705982	3.9784398036418	83.9815434482651	5.5227500538213e-5
chr1	43172136	rs375133692	T	C	EBNA1BP2	ENST00000431635	c.148G>A	p.Gly50Arg	FALSE	3.440366972477e-4	4.3010752688172e-5	13080	69750	8.4171083862085	3.07645231803783	24.4552263419131	5.58385884780188e-5
chr16	21678558	rs78970023	A	T	OTOA	ENST00000646100	c.44T>A	p.Phe15Tyr	FALSE	0.0147741984616556	0.00961056086688549	13131	69767	1.2858516831656	1.13916022410914	1.44818237471144	5.68577940718296e-5
chr11	19939678	rs150119037	C	A	NAV2	ENST00000349880	c.2051A>C	p.Glu684Ala	FALSE	0.00335033884108734	0.00219304532293667	13133	69766	1.6816491986188	1.31378234944416	2.13104042018577	5.72767364417359e-5
chr15	75210954	rs762178689	G	T	C15orf39	ENST00000394987	c.2982T>G	p.Ser994Arg	FALSE	2.6758409785932e-4	2.86787691072299e-5	13080	69738	11.6571652382977	3.65588836221156	41.7144582266537	5.76962741690723e-5
chr7	100430750	rs369293679	G	C	MEPCE	ENST00000310512	c.732C>G	p.Cys244Trp	FALSE	3.0452988199467e-4	2.15026018148196e-5	13135	69759	11.5830353790604	3.50102019362455	47.5636202593945	5.97248553462215e-5
chr8	81459175	rs146887396	T	C	FABP9	ENST00000379071	c.236G>A	p.Arg79Gln	FALSE	3.0641948827945e-4	2.15659775138741e-5	13054	69554	12.3686875722587	3.66229986904797	51.1938916694146	6.01058973004331e-5
chr11	72014549	rs139068712	T	C	NUMA1	ENST00000393695	c.2954G>A	p.Arg985Gln	FALSE	2.7624309392265e-4	2.15827338129496e-5	12670	69500	13.1482304639221	3.79859372686611	55.1593676306337	6.09552382291323e-5
chr19	49835742	rs777358313	T	C	MED25	ENST00000312865	c.1762C>T	p.Pro588Ser	FALSE	3.1791448100461e-4	2.88612782660144e-5	12582	69297	10.2595320007541	3.34796565668352	35.986449624182	6.15832818351425e-5
chr12	56451281	rs549078404	TA	T	MIP	ENST00000652304	c.790dupT	p.Ter264fs	FALSE	3.8063337393422e-4	7.88293130383684e-5	13136	69771	6.43619837043462	2.70388954774273	15.1616151407078	6.21274326300103e-5
chr2	231108566	rs148299796	G	A	HTR2B	ENST00000258400	c.1397T>C	p.Leu466Pro	FALSE	3.0660738923808e-4	2.86763019041064e-5	13046	69744	10.5370020937507	3.38888399735258	37.3586793101172	6.21460574596888e-5
chr3	49118069	rs144742940	T	C	USP19	ENST00000417901	c.176G>A	p.Gly59Asp	FALSE	5.8211735485874e-4	2.96661079549668e-5	12884	67417	7.38045787058967	2.67448983700689	24.7570783412181	6.22357751617342e-5
chr3	167527977	rs139588696	A	G	WDR49	ENST00000682715	c.2447C>T	p.Ala816Val	FALSE	0.00146131364405476	6.3797453836449e-4	13002	69752	2.33951817837782	1.56289724752963	3.43740734031441	6.39176275152309e-5
chr15	43842470	rs201894093	G	A	WDR76	ENST00000263795	c.788A>G	p.Asn263Ser	FALSE	4.5682960255824e-4	9.31592449801499e-5	13134	69773	5.57549583443798	2.48384503677096	12.3805615217806	6.47319105341326e-5
chr1	40831259	rs746170447	T	C	KCNQ4	ENST00000347132	c.1468C>T	p.Arg490Cys	FALSE	3.0543677458766e-4	2.8882534731248e-5	13096	69246	10.411793299231899	3.35929353520581	36.8298861483346	6.48451931642979e-5
chr22	32479135	rs143041875	G	T	FBXO7	ENST00000266087	c.277T>G	p.Ser93Ala	FALSE	8.7552341073467e-4	2.2214896879881e-4	13135	69773	3.32071633252244	1.87332640852137	5.79996392470917	6.56221844258509e-5
chrX	53580905	rs201965065	C	T	HUWE1	ENST00000262854	c.5642A>G	p.Asn1881Ser	FALSE	9.301307654429e-4	3.0578994142211e-4	12980	69653	3.76377457100648	2.02426977331445	6.76054106762436	6.63781446781364e-5
chr10	43163934	rs150570979	C	A	CSGALNACT2	ENST00000374466	c.1049A>C	p.Asn350Thr	FALSE	3.4270047978067e-4	4.29959583799123e-5	13131	69774	8.14926695353728	2.98875085424629	23.6458468839095	6.67081830735272e-5
chr4	9980700	rs376990050	G	C	SLC2A9	ENST00000264784	c.573G>C	p.Glu191Asp	FALSE	2.7031201729996e-4	2.14985954250989e-5	12948	69772	12.6790475386028	3.68880947239937	53.0536508838391	6.83558843688203e-5
chr10	96156737	rs781908911	C	T	ZNF518A	ENST00000316045	c.415T>C	p.Phe139Leu	FALSE	3.0639601685178e-4	4.30039706999613e-5	13055	69761	8.78479391992991	3.14327940490747	25.7267497257563	6.91439683940809e-5
chr13	27920487	rs573752557	A	C	PDX1	ENST00000381033	c.349C>A	p.Leu117Met	FALSE	3.078106964217e-4	2.8815122176118e-5	12995	69408	10.3934815859051	3.34327348457474	36.7728947854901	7.05127089909441e-5
chr5	150649509	rs199673919	CGGGA	GGGGA	SYNPO	ENST00000307662	c.1234G>C	p.Gly412Arg	FALSE	8.7873462214411e-4	3.6708605648806e-4	13087	69466	2.95727811003057	1.77251498399861	4.79286568864704	7.1254108699792e-5
chr1	175083863	rs138630687	G	A	TNN	ENST00000239462	c.1162A>G	p.Met388Val	FALSE	6.4707673568818e-4	6.45004085025872e-5	13136	69767	5.08145420660045	2.27109097142466	12.0715533083949	7.12899700381353e-5
chr9	131307952	rs568627671	A	G	PLPP7	ENST00000372264	c.481G>A	p.Gly161Ser	FALSE	3.8408357658626e-4	5.12310079334875e-5	13018	68318	7.42996489225086	2.83004517955032	20.4054972749832	7.14431813531036e-5
chr21	44531053	rs200994878	G	C	TSPEAR	ENST00000323084	c.623G>C	p.Gly208Ala	FALSE	4.1885614195415e-4	7.17000071700007e-6	13131	69735	14.0025740432153	3.22625434532928	132.152685697879	7.19757698005585e-5
chr11	56664191	rs79043854	A	G	OR5AR1	ENST00000624596	c.506G>A	p.Cys169Tyr	FALSE	0.00209731543624161	5.0882196964267e-4	13112	69769	2.21998010183746	1.50554839012136	3.25147674048875	7.33207390301027e-5
chr5	150202607	rs142379630	A	G	SLC6A7	ENST00000230671	c.991G>A	p.Ala331Thr	FALSE	2.6680896478121e-4	2.14995198440568e-5	13118	69769	13.0385393430804	3.73437632813197	54.9029493154795	7.40915866536129e-5
chr14	94619305	rs17473	G	C	SERPINA3	ENST00000393078	c.754C>G	p.Pro252Ala	FALSE	0.00647224548846417	0.00513809066544365	13133	69773	1.42947826298665	1.20141473209338	1.69146826573975	7.57697277754543e-5
chr16	11679449	rs768195000	A	G	TXNDC11	ENST00000283033	c.2623C>T	p.Arg875Cys	FALSE	2.6819923371647e-4	2.8682882055989e-5	13050	69728	11.2973504396263	3.51920344600415	40.5890355083732	7.6463290487383e-5
chr22	19788842	rs73148914	A	G	GNB1L	ENST00000329517	c.851C>T	p.Thr284Met	FALSE	0.0245688003066309	0.0221920289855072	13045	69552	1.19757881939199	1.09592685212674	1.30670721650881	7.87315045445158e-5
chr18	36126651	rs763886503;rs1789528	C	G	SLC39A6	ENST00000269187	c.357G>C	p.Glu119Asp	FALSE	1.903891554337e-4	6.9639882832692e-4	13131	69644	0.233389108867556	0.0844089361859927	0.517758649934211	7.87754880807734e-5
chr3	184137637	rs113994049	A	G	EIF2B5	ENST00000648915	c.338G>A	p.Arg113His	FALSE	7.61440645701668e-5	7.0244853489305e-4	13133	69756	0.156961237817275	0.0326314697947674	0.452009840016637	7.88841406932361e-5
chr3	49747976	rs201282630	T	C	IP6K1	ENST00000321599	c.65G>A	p.Arg22Gln	FALSE	3.0485481289535e-4	2.14985954250989e-5	13121	69772	11.3979722449031	3.39909869200757	47.2896081691364	7.91684313324881e-5
chr22	38057829	rs200693534	G	A	PICK1	ENST00000356976	c.20A>G	p.Tyr7Cys	FALSE	4.9478571972292e-4	1.1466739289348e-4	13137	69767	4.80290210168791	2.27565237924331	9.96651123614648	7.94029501364202e-5
chr4	186209195	rs72646291	A	G	CYP4V2	ENST00000378802	c.1328G>A	p.Arg443Gln	FALSE	4.5696877380045e-4	8.169700444317e-4	13130	69770	0.3301808717119	0.169282158760816	0.590952482468215	7.97480639406212e-5
chr1	26331598	rs147622110	A	G	CRYBG2	ENST00000308182	c.4205C>T	p.Thr1402Met	FALSE	5.3288672350791e-4	1.4340412717078e-4	13136	69733	4.58451308502883	2.22347501500591	9.17835258738241	8.18822523225293e-5
chr2	218882368	rs121908119	A	C	WNT10A	ENST00000258411	c.321C>A	p.Cys107*	FALSE	9.5267129029799e-4	0.00240071089707758	13121	69771	0.47886899213835	0.311262564157274	0.703703235835124	8.18983676237339e-5
chr19	48297278	rs201978305	A	G	ODAD1	ENST00000674294	c.1822C>T	p.His608Tyr	FALSE	6.4781647740263e-4	1.5771966047258e-4	13121	69744	3.88881057514976	2.02620545731024	7.33721375517397	8.20613567538153e-5
chr1	159206416	rs17851570	T	C	ACKR1	ENST00000368122	c.977C>T	p.Ser326Phe	FALSE	0.00129405495927533	0.00210005733944954	13137	69760	0.508347798305451	0.346942574248755	0.721348429451829	8.21156571195747e-5
chr19	10712578	rs147590804	A	G	QTRT1	ENST00000250237	c.811G>A	p.Val271Met	FALSE	7.2447189811637e-4	2.3660323787946e-4	13113	69737	3.46088143394015	1.91415793596582	6.08300360052904	8.24732328288391e-5
chr5	37148232	rs377107065	A	G	CPLANE1	ENST00000651892	c.8410C>T	p.Pro2804Ser	FALSE	3.8135916406071e-4	4.30193874039234e-5	13111	69736	7.63671545879056	2.815386234169	22.2276240616257	8.44380598933325e-5
chr9	14812917	rs771396927	C	T	FREM1	ENST00000380880	c.2788A>G	p.Ile930Val	FALSE	3.0548342752405e-4	1.43330132293712e-5	13094	69769	12.9434233460235	3.4873286481185	69.4279791147002	8.45306490626641e-5
chr12	32878954	rs149542398	T	C	PKP2	ENST00000340811	c.302G>A	p.Arg101His	FALSE	1.1421609685525e-4	8.5668212054021e-4	13133	69454	0.196707621205767	0.0547212358711037	0.492180759158373	8.49523383374962e-5
chr19	49464671	rs150696383	T	C	ALDH16A1	ENST00000293350	c.1477C>T	p.Arg493Trp	FALSE	0.00140845070422535	6.6646601023347e-4	13135	69771	2.29408267340895	1.53657042232079	3.3571841138142	8.61072776087157e-5
chr20	419417	rs375018967	T	C	RBCK1	ENST00000640614	c.182C>T	p.Ser61Phe	FALSE	4.2093984386958e-4	8.66876643453637e-5	13066	69214	5.6677919666686	2.47126199180554	12.8693985318875	8.75640128072952e-5
chr4	70603437	rs201976575	A	G	AMBN	ENST00000322937	c.730G>A	p.Val244Met	FALSE	0	7.1693838631508e-5	13011	69741	0.00773035481395399	5.25466807484814e-5	0.128845562782717	8.90521688463597e-5
chr7	41964646	rs138100963	A	T	GLI3	ENST00000395925	c.4427A>T	p.Asn1476Ile	FALSE	3.0497102775236e-4	3.58366422499677e-5	13116	69761	8.97292171018913	3.0868643997459	28.3126376821186	8.99590968599373e-5
chr3	126461722	rs201583972	T	C	ZXDC	ENST00000389709	c.1940G>A	p.Arg647Gln	FALSE	0.00102880658436214	0.0023866177398085002	13122	69764	0.487563155637943	0.320754947205388	0.71055874800264	9.04824924716774e-5
chr2	227310792	rs558813497	T	C	COL4A3	ENST00000396578	c.4772C>T	p.Ser1591Phe	FALSE	2.6664635075422e-4	2.86656155940949e-5	13126	69770	10.891078587633	3.40804142381716	39.0031518932828	9.07444841178329e-5
chr10	100286649	rs373514982	A	G	BLOC1S2	ENST00000370372	c.11C>T	p.Ala4Val	FALSE	7.73933906044424e-5	7.7070730572359e-4	12921	68768	0.161028145928317	0.033565310779283	0.461169479813836	9.07552784424892e-5
chr7	99836454	rs61469810	T	TA	CYP3A43	ENST00000354829	c.74delA	p.Tyr25fs	FALSE	0.0446550936500685	0.036360637870705	13134	69732	1.14560113139844	1.07059553344163	1.22492319940771	9.17879565398572e-5
chr11	62648644	rs776013015	C	T	INTS5	ENST00000330574	c.1436A>G	p.Asn479Ser	FALSE	3.0518043793392e-4	3.58458913439342e-5	13107	69743	8.96530636691228	3.07135100861734	28.4282315632801	9.42462277264688e-5
chr14	90920277	rs372452750	T	C	RPS6KA5	ENST00000614987	c.735G>A	p.Met245Ile	FALSE	3.0852294639413e-4	1.43360954210511e-5	12965	69754	13.6471793301735	3.43302310709427	75.688216980765	9.43214652792124e-5
chr14	23357231	rs376621285	A	G	EFS	ENST00000216733	c.1681C>T	p.Pro561Ser	FALSE	0	5.1359560949124e-4	13113	68147	0.0483417855062546	3.8314502498337e-4	0.334252146603654	9.49353628966199e-5
chr17	7894444	.	C	G	CHD3	ENST00000330494	c.1105G>C	p.Glu369Gln	FALSE	2.2853660394606e-4	2.15016771308162e-5	13127	69762	13.64177133407	3.80986671815541	57.9666678490333	9.58773557383497e-5
chr21	39420724	rs778846298	T	G	LCA5L	ENST00000288350	c.957C>A	p.His319Gln	FALSE	2.666057282145e-4	1.4340412717078e-5	13128	69733	14.013101854646001	3.65153190968633	76.1958249875932	9.59514166799513e-5
chr16	67270978	rs376301186	A	G	SLC9A5	ENST00000299798	c.2459G>A	p.Arg820Gln	FALSE	3.0466905324091e-4	4.30002723350581e-5	13129	69767	8.37858314386901	2.99601694338671	24.559836476632402	9.61732177880981e-5
chr1	74572069	rs200280160	T	C	ERICH3	ENST00000326665	c.3641G>A	p.Gly1214Glu	FALSE	2.6797335579205e-4	1.43346568999871e-5	13061	69761	14.5573162646011	3.72134359184804	79.9985645580953	9.66625620709705e-5
chr11	117397308	rs61745877	C	G	CEP164	ENST00000278935	c.3496G>C	p.Glu1166Gln	FALSE	3.1007751937984e-4	3.59308976975481e-5	12900	69578	9.04164281728089	3.07655351414774	28.8009701578769	9.73608858005903e-5
chr8	132967962	rs141191791	A	G	TG	ENST00000220616	c.5855G>A	p.Arg1952Gln	FALSE	0.0016285381930981	9.9751697214128e-4	12895	69673	2.12294370124028	1.47121945267039	3.00910348665247	9.80208917573666e-5
chr5	55963444	rs150242954	C	T	IL6ST	ENST00000381298	c.721A>G	p.Lys241Glu	FALSE	6.8545316070068e-4	1.0787021056265e-4	13130	69528	4.03387278340722	2.02048002778411	8.16088231747803	9.94733358395949e-5
chr16	72096204	rs35794819	G	C	DHX38	ENST00000268482	c.47C>G	p.Thr16Ser	FALSE	0.0200704764823043	0.0251859921732773	13054	69761	0.831993662979527	0.756011794437695	0.913768322525459	1.0277703358008e-4
chr3	96987364	rs192891419	C	G	EPHA6	ENST00000389672	c.485G>C	p.Arg162Thr	FALSE	0.00492629649430994	0.00358392109639314	13093	69756	1.50332520993489	1.2286192842026	1.82640819671039	1.0312082855956e-4
chr5	66170934	rs149259413	T	C	SREK1	ENST00000334121	c.1471C>T	p.Arg491Cys	FALSE	3.4722222222222e-4	5.04409984435349e-5	12960	69388	7.32199637548922	2.76797043464513	20.1007810191199	1.0391698024803e-4
chr7	73442800	rs150115317	T	C	BAZ1B	ENST00000339594	c.4019G>A	p.Arg1340Lys	FALSE	0.0067788864346104	0.00526157331077691	13129	69751	1.40925683160466	1.1883442800759	1.66252956628103	1.0506403715682e-4
chr3	148996462	rs143137713	C	G	GYG1	ENST00000345003	c.304G>C	p.Asp102His	FALSE	0.00316045998019953	0.00210704354556661	13131	69766	1.67465121079154	1.29823985773719	2.13760390807778	1.0619337422646e-4
chr10	1048901	rs755853598	A	G	IDI1	ENST00000381344	c.103C>T	p.Pro35Ser	FALSE	3.6328408815693e-4	6.50806276664979e-5	12387	69145	6.74389886560698	2.68369676436003	16.9444406505383	1.0700886039272e-4
chr11	75587423	rs61895095	C	A	MAP6	ENST00000304771	c.2078T>G	p.Val693Gly	FALSE	0.0409430225472273	0.0441104804494897	13128	69768	0.875326374942108	0.81719263996396	0.936739626474095	1.0738807645138e-4
chr10	102066891	rs542540023	A	G	HPS6	ENST00000299238	c.1417G>A	p.Val473Met	FALSE	2.6664635075422e-4	2.8666437335168e-5	13126	69768	10.4938401873451	3.29834630588715	37.4558999652373	1.0835580337265e-4
chr17	76481497	rs80133178	G	T	RHBDF2	ENST00000675367	c.28A>C	p.Ser10Arg	FALSE	0.00158927048608419	5.525594553974e-4	12899	67866	2.30815016889303	1.52677482099921	3.43843650478167	1.0843170768082e-4
chr5	179609505	rs138313632	G	T	RUFY1	ENST00000319449	c.2113T>G	p.Ser705Ala	FALSE	9.5800122624157e-4	0.00241454819670229	13048	68957	0.484219054476609	0.314649927001283	0.711764970257719	1.0876327855757e-4
chr17	76077238	rs566999194	T	C	GALR2	ENST00000329003	c.971C>T	p.Ala324Val	FALSE	6.937642833823e-4	2.3942537909018e-4	12252	68915	3.55316803469878	1.92496423278616	6.33251006689796	1.0928706045976e-4
chr5	149216984	rs116226381	T	C	ABLIM3	ENST00000309868	c.695C>T	p.Thr232Ile	FALSE	0.0033902178881609	0.00473678930245224	13126	69773	0.65227778532341	0.516282045314151	0.814310051813558	1.1177784573079e-4
chr5	168204594	rs141103827	A	G	TENM2	ENST00000518659	c.3797G>A	p.Arg1266Gln	FALSE	0.00620763195978368	0.00399197305239017	13129	69765	1.44710696637139	1.20290460432823	1.73157340073659	1.1443297563595e-4
chr14	90292758	rs750534213	A	G	NRDE2	ENST00000354366	c.1781C>T	p.Pro594Leu	FALSE	2.6684964928331e-4	3.5834073904194e-5	13116	69766	9.69011581489955	3.19671051844579	31.2936654475055	1.1470316862283e-4
chr3	66386199	rs375777654	T	G	LRIG1	ENST00000273261	c.1571C>A	p.Ser524Tyr	FALSE	4.9501180412763e-4	1.2898787513973e-4	13131	69774	4.59455908581261	2.18666478092549	9.38989649891911	1.1815624714683e-4
chr19	14402716	rs759817850	T	C	ADGRE5	ENST00000242786	c.1303C>T	p.Arg435Cys	FALSE	4.5693397304089e-4	1.0032677865046e-4	13131	69772	4.95920575098319	2.2653291947364	10.7082870207383	1.1989975181403e-4
chr11	101987027	rs6590942	G	A	CEP126	ENST00000263468	c.3230G>A	p.Ser1077Asn	FALSE	0.0341463414634146	0.028887134964483	13120	69685	1.16291320537839	1.07737172329027	1.25393444442079	1.2050574475686e-4
chr11	17442734	rs193922397	C	T	ABCC8	ENST00000389817	c.1616A>G	p.Tyr539Cys	FALSE	3.8147554741741e-4	0	13107	69765	30.3227986981047	3.85170349493541	3911.06940601369	1.2256108436559e-4
chr8	144056518	rs370801470	G	A	OPLAH	ENST00000618853	c.1850T>C	p.Met617Thr	FALSE	3.0797659377887e-4	6.45614840533134e-5	12988	69701	7.29379308943076	2.7955778404712	18.7338092653914	1.2314654926226e-4
chr17	75729297	rs148770294	T	C	ITGB4	ENST00000200181	c.599C>T	p.Pro200Leu	FALSE	0.00178965806107684	9.6029812240217e-4	13131	69770	2.01875262543723	1.42492491922752	2.81197472914363	1.2435248606101e-4
chr6	69790448	rs373241693	G	A	LMBRD1	ENST00000649934	c.94T>C	p.Tyr32His	FALSE	4.1876046901172e-4	1.0032821659428e-4	13134	69771	5.25351794000263	2.33949554197579	11.5240115268245	1.2542497171563e-4
chr4	86732649	rs370408640	A	G	PTPN13	ENST00000411767	c.1741G>A	p.Gly581Arg	FALSE	4.5864546705396e-4	7.88994247514668e-5	13082	69709	5.36457982438483	2.33336884444032	12.3952902148593	1.2550242393194e-4
chr17	82052372	rs376384816	G	C	GPS1	ENST00000392358	c.66C>G	p.His22Gln	FALSE	5.3459599816709e-4	1.5061321093021e-4	13094	69715	4.18654649434803	2.07673896220291	8.20228030216943	1.2726241747773e-4
chr2	96023430	rs11693649	A	G	GPAT2	ENST00000434632	c.1925C>T	p.Ser642Phe	FALSE	0.0282529016493586	0.0253154574132492	13096	69740	1.1770914529148	1.0835359044385	1.27707312090511	1.2886653874821e-4
chr7	151781367	rs201953758	T	C	PRKAG2	ENST00000287878	c.251G>A	p.Arg84Gln	FALSE	3.8514866738561e-4	5.04119375468111e-5	12982	69428	6.86681767419496	2.61287225079478	18.8760481780413	1.3074264823409e-4
chr11	67490352	rs641081	C	A	AIP	ENST00000279146	c.682C>A	p.Gln228Lys	FALSE	0.00138985406532314	0.0018150512949279	12951	69695	0.510969789429706	0.348081089771817	0.728952501921472	1.3093819484333e-4
chr2	127293638	rs773797861	T	C	ERCC3	ENST00000285398	c.109G>A	p.Ala37Thr	FALSE	0	2.8667259123355e-4	13120	69766	0.00448657837209962	3.02557814290462e-5	0.11156059894499	1.3129462038763e-4
chr1	119967490	rs141935585	T	G	NOTCH2	ENST00000256646	c.1396C>A	p.Gln466Lys	FALSE	0.00149608715666718	4.3715690349582e-4	13034	69769	2.38092606035183	1.53922390093	3.64252629613759	1.3173947310007e-4
chr11	124543357	.	A	G	OR8B12	ENST00000306842	c.298C>T	p.Leu100Phe	FALSE	3.0726686126901e-4	5.0213046784213e-5	13018	69703	7.672567677072	2.82017892804442	21.3117553441336	1.3284364772359e-4
chr19	41424522	rs368567109	A	G	ENSG00000255730,BCKDHA	ENST00000540732	c.1354G>A,c.1252G>A	p.Ala452Thr,p.Ala418Thr	FALSE	0	1.9350954647095e-4	13123	69764	0.0393760926555395	3.008886592263e-4	0.311490774801319	1.3413797779404e-4
chr19	52115302	rs116130534	C	T	ZNF616	ENST00000600228	c.1862A>G	p.Asn621Ser	FALSE	3.8491147036181e-4	7.170206358539e-6	12990	69733	15.9052247398624	3.42065263451029	154.444846848453	1.3577148740218e-4
chr17	75899526	rs751913463	A	G	MRPL38	ENST00000309352	c.859C>T	p.Pro287Ser	FALSE	2.2874571101791e-4	2.88616947587162e-5	13115	69296	11.7609366324439	3.4909560431326	43.2176158586639	1.3675985300343e-4
chr3	129304787	rs60527165	A	G	HMCES	ENST00000383463	c.1027G>A	p.Glu343Lys	FALSE	0.00102778835173201	0.0012469185346557401	13135	69772	0.448877710348285	0.282180684803606	0.687518438150488	1.3709250787874e-4
chr16	67832030	rs759013748	C	T	CENPT	ENST00000562787	c.368A>G	p.Gln123Arg	FALSE	2.2857142857142e-4	2.15371803523483e-5	13125	69647	12.6225215659755	3.54974730133709	53.3781126598292	1.3733471131927e-4
chr15	45150698	rs16939743	C	T	DUOX1	ENST00000389037	c.2885T>C	p.Ile962Thr	FALSE	6.473231284746e-4	5.9565672948572e-4	13131	69671	0.339944937416138	0.180598883820998	0.604654538159534	1.380159999208e-4
chr1	78659469	rs149042991	C	A	IFI44	ENST00000370747	c.998A>C	p.Glu333Ala	FALSE	0.00126243305279265	6.9553993976767e-4	13070	69730	2.29792583244868	1.52094844450881	3.3875080646934	1.3989929693014e-4
chr19	14158467	rs41276898	G	T	ADGRL1	ENST00000361434	c.2235A>C	p.Glu745Asp	FALSE	0.0101310176721511	0.0129941802127233	13128	69762	0.777911471896383	0.679705077011052	0.886792547198137	1.4019506215901e-4
chr6	129440866	rs201265215	A	G	LAMA2	ENST00000421865	c.6136G>A	p.Asp2046Asn	FALSE	3.0745580322828e-4	4.30033542616324e-5	13010	69762	7.92646377917538	2.83119657864099	23.255090560683	1.4177963420403e-4
chr1	200409158	rs555505902	C	T	ZNF281	ENST00000367353	c.548A>G	p.His183Arg	FALSE	2.2848438690022e-4	2.14992116955712e-5	13130	69770	12.6726228839856	3.53939138111458	53.9727776622033	1.4218964923862e-4
chr12	40322047	rs145364431	T	G	LRRK2	ENST00000298910	c.5183G>T	p.Arg1728Leu	FALSE	2.6709401709401e-4	3.585154591866e-5	13104	69732	9.36672485012131	3.08489640894451	30.2600041873568	1.4478890758473e-4
chr6	71968987	rs200005095	C	G	RIMS1	ENST00000521978	c.169G>C	p.Val57Leu	FALSE	4.9584255091921e-4	1.2898972381866e-4	13109	69773	4.49267688899463	2.13514146610787	9.2185634762429	1.4547679518806e-4
chr9	135947862	rs118034043	T	C	UBAC1	ENST00000371756	c.377G>A	p.Arg126Gln	FALSE	4.5707320789213e-4	7.1668147808388e-5	13127	69766	5.68514731591325	2.37348658267595	13.7469478132199	1.4548513262657e-4
chr16	67942754	rs121908050	A	G	LCAT	ENST00000264005	c.440C>T	p.Thr147Ile	FALSE	3.4543640132033e-4	5.74061051392816e-5	13027	69679	6.6881558911184404	2.60323987024552	17.4594733561584	1.4560925020079e-4
chr7	101037469	rs780601805	A	C	MUC17	ENST00000306151	c.6053C>A	p.Thr2018Asn	FALSE	3.0578701934102e-4	2.1524200375956e-5	13081	69689	10.7305499041051	3.12673948143872	45.4345485367646	1.4678631907527e-4
chr16	46618315	rs76534624	C	G	SHCBP1	ENST00000303383	c.161C>G	p.Ser54Cys	FALSE	0.0104396860473977	0.00792899747648543	13123	69744	1.31212747060113	1.14233862704783	1.50212938041129	1.4742423438185e-4
chr1	220024321	rs35999099	G	C	EPRS1	ENST00000366923	c.886G>C	p.Ala296Pro	FALSE	5.3325207587415e-4	5.01705799719045e-5	13127	69762	6.03492263202108	2.39294419557491	16.2392212371298	1.4760949371961e-4
chr7	142008505	.	G	GCCCCAGATCCTGGGACAACTGGTA	MGAM	ENST00000475668	c.165_188delGACAACTGGTACCCCAGATCCTGG	p.Thr56_Gly63del	FALSE	6.8639414276998e-4	1.4409429530684e-4	13112	69399	3.76061238042181	1.92926329515299	7.26906367666959	1.4803003467589e-4
chr3	132337454	rs377678787	G	A	ACP3	ENST00000336375	c.457-2A>G	NA	TRUE	3.433541889211e-4	6.45911380958533e-5	13106	69669	6.54370816469897	2.57915045383492	16.5923184546103	1.510904215527e-4
chr1	100732555	rs114207303	G	C	VCAM1	ENST00000294728	c.1663C>G	p.Leu555Val	FALSE	0.00309042350247997	0.00184218826160507	13105	69754	1.67714599499542	1.29115066841001	2.15558734169874	1.5132359712677e-4
chr17	19742592	rs568618148	T	TCTCA	ALDH3A1	ENST00000225740	c.429_432delTGAG	p.Ser143fs	FALSE	6.4771774746628e-4	1.3621048103806e-4	13123	69745	3.65100491784705	1.88735870324176	7.12519802877027	1.5182238581057e-4
chr5	132609401	rs181016343	A	G	RAD50	NA	NA	NA	TRUE	0.00190897984117288	5.9497354876632e-4	13096	69751	2.11853901799203	1.44615867183542	3.07359789915126	1.5227728271327e-4
chr8	115619999	rs61758125	C	G	TRPS1	ENST00000395715	c.99C>G	p.Ile33Met	FALSE	4.5815516188149e-4	1.0749143651555e-4	13096	69773	4.75602481820654	2.1927491196983	10.1148324911768	1.5298935195806e-4
chr9	33917233	.	T	C	UBE2R2	ENST00000263228	c.713C>T	p.Ser238Leu	FALSE	2.2860626381162e-4	2.15115445288972e-5	13123	69730	13.0520731868476	3.56962389563191	56.1837846102017	1.5321630094178e-4
chr20	45001201	rs146085540	A	G	STK4	ENST00000372806	c.995G>A	p.Arg332Gln	FALSE	0	4.5864984950551e-4	13119	69770	0.0501058081308963	3.9659060271133e-4	0.348953559677415	1.5346468676691e-4
chr19	6442088	rs563978358	A	G	SLC25A23	ENST00000301454	c.1294C>T	p.Arg432Trp	FALSE	2.6670730778023e-4	2.8743478823242e-5	13123	69581	9.99515332785567	3.12544584407723	35.8036961116913	1.5444442006151e-4
chr6	75113301	rs201988277	A	G	COL12A1	ENST00000322507	c.7853C>T	p.Thr2618Met	FALSE	9.2088097613383e-4	3.6958664270392e-4	13031	68996	2.773693735105	1.66675226999088	4.49202109856408	1.5498037937056e-4
chr2	178719427	.	G	A	TTN	ENST00000589042	c.23963T>C	p.Ile7988Thr	FALSE	2.6803492112115e-4	2.1505376344086e-5	13058	69750	11.1485141212047	3.22768820899403	46.8367216416607	1.5626339861529e-4
chr4	150436819	rs373106840	T	G	LRBA	ENST00000651943	c.6826C>A	p.Arg2276Ser	FALSE	2.668903461949e-4	2.86713687711451e-5	13114	69756	9.92890894652266	3.10972817570846	35.5422006013526	1.5763783647115e-4
chr2	19937945	rs140196566	A	G	WDR35	ENST00000345530	c.2098C>T	p.Arg700Cys	TRUE	4.9976933722897e-4	1.0034259829991e-4	13006	69761	4.74228147477452	2.16939080698168	10.2776338223927	1.5772055371687e-4
chr22	24586179	rs367666780	A	G	LRRC75B	ENST00000318753	c.655C>T	p.Arg219*	FALSE	2.6799387442572e-4	2.86689028410883e-5	13060	69762	9.85285723856623	3.09792599734453	35.198425402759	1.578158540948e-4
chrX	110451729	.	T	C	RTL9	ENST00000540313	c.1112C>T	p.Ala371Val	FALSE	3.311075547707e-4	1.91175346027376e-5	12831	69625	14.39066799199	3.61269373655619	79.2855733896786	1.600623649699e-4
chr6	126013095	rs79197242	T	C	TRMT11	ENST00000334379	c.1133C>T	p.Thr378Met	FALSE	3.81504654356783e-5	1.1483858002095e-4	13106	69663	0.0315563056771268	0.00289142686930977	0.204695796501253	1.6015041887729e-4
chr5	172212095	rs746236368	C	T	UBTD2	ENST00000393792	c.440A>G	p.Asn147Ser	FALSE	5.7199511897498e-4	1.5765636645072e-4	13112	69772	3.89271261623399	1.97571194184822	7.4734400260283	1.6021919119402e-4
chr16	56836646	rs143824696	C	A	NUP93	ENST00000308159	c.1828A>C	p.Asn610His	FALSE	2.665854215858e-4	2.14995198440568e-5	13129	69769	11.0883674525602	3.20987996455104	46.5658569069596	1.6148504697854e-4
chr20	8741524	rs146646749	G	A	PLCB1	ENST00000338037	c.2474A>G	p.Lys825Arg	FALSE	9.13728774842e-4	3.7265300272323e-4	13133	69770	2.73213511959549	1.65032821066359	4.40051505158338	1.673006443702e-4
chr1	54212596	rs149457371	T	C	MRPL37	ENST00000360840	c.928C>T	p.Arg310Trp	FALSE	3.4270047978067e-4	2.14979791899561e-5	13131	69774	9.23811230432735	2.85617924890107	37.5953312920084	1.6809512757975e-4
chr17	5386234	rs61753103	C	T	NUP88	ENST00000573584	c.2198A>G	p.Asn733Ser	FALSE	0.00772803410994366	0.0098046242277425	13134	69763	0.753685942259059	0.645653895548222	0.875247223969908	1.6889551676324e-4
chr12	50475786	rs201453176	A	T	LARP4	ENST00000398473	c.2097T>A	p.Phe699Leu	FALSE	4.949741090466e-4	1.6481784045633e-4	13132	69774	4.17726233067782	2.05588802062299	8.15438689629113	1.6927327268967e-4
chr15	33750229	rs375015024	A	G	RYR3	ENST00000634891	c.8342G>A	p.Arg2781Gln	FALSE	3.4317089910775e-4	3.59123164880627e-5	13113	69614	8.34089763723395	2.81837747646511	26.7705205414783	1.7000780932008e-4
chr19	34760175	rs73591309	G	C	ZNF599	ENST00000329285	c.626G>C	p.Ser209Thr	FALSE	3.808943399101e-4	2.86668482233721e-5	13127	69767	8.95865387492542	2.85436835226171	32.2956680385373	1.7077304516033e-4
chr17	58155681	rs186834238	A	C	OR4D1	ENST00000268912	c.528C>A	p.Asn176Lys	FALSE	0.00228362639872117	0.00118243969557553	13137	69771	1.83615515862468	1.34753124485643	2.46941838401146	1.7155649672684e-4
chr21	44550770	rs199982125	C	G	KRTAP10-2	ENST00000391621	c.689C>G	p.Ser230Cys	FALSE	2.6737967914438e-4	2.86668482233721e-5	13090	69767	9.74402570740575	3.0580653186454	34.8344120436785	1.7248155377713e-4
chr19	9115018	rs28599881	A	G	OR7G1	ENST00000541538	c.746C>T	p.Ser249Phe	FALSE	3.0473868657626e-4	4.0139916279603e-4	13126	69756	0.255783156054742	0.108202723832042	0.540313739575175	1.780334263064e-4
chr6	56619985	rs45472691	A	G	DST	ENST00000370765	c.4049C>T	p.Thr1350Met	FALSE	7.6557954371459e-4	0.00149069747441447	13062	69766	0.445106098928849	0.270310070229689	0.693284536527888	1.7815539819476e-4
chr17	8207622	rs55878091	A	G	AURKB	ENST00000585124	c.155C>T	p.Ala52Val	FALSE	0	7.88304428837609e-5	13137	69770	0.0259739280007915	1.9669001570422e-4	0.231146204867383	1.8067797217691e-4
chr1	153693123	rs776021999	A	T	NPR1	ENST00000368680	c.3049T>A	p.Ser1017Thr	FALSE	2.6646364674533e-4	3.5832533073428e-5	13135	69769	9.07195513644959	2.97494012824653	29.4351652973248	1.8329016875651e-4
chr12	92782070	rs118081497	T	A	EEA1	ENST00000322349	c.3216T>A	p.Asn1072Lys	FALSE	0	7.88496552119622e-5	13060	69753	0.0243897888825462	1.838656076171e-4	0.22185768944952	1.8467290820078e-4
chr7	123125608	rs200909313	T	C	SLC13A1	ENST00000194130	c.1201G>A	p.Ala401Thr	FALSE	4.2477602718566e-4	7.88564382697464e-5	12948	69747	5.30207987020012	2.2752520544388	12.3479812248994	1.8692239285289e-4
chr12	57581950	rs146202502	T	A	KIF5A	ENST00000455537	c.2990A>T	p.Asn997Ile	FALSE	2.287108332698e-4	2.87047003946896e-5	13117	69675	11.0130045564547	3.28401687983488	40.3744446131844	1.871607241487e-4
chr19	52512049	rs781705631	G	C	ZNF578	ENST00000421239	c.1668C>G	p.Asn556Lys	FALSE	3.0679552078539e-4	2.15133956743732e-5	13038	69724	10.7251716890013	3.08254398339932	45.3595726264859	1.8791954240604e-4
chr3	15039205	.	G	A	NR2C2	ENST00000425241	c.1594A>G	p.Thr532Ala	FALSE	2.2853660394606e-4	2.86680809586606e-5	13127	69764	10.820722871332	3.25939785042888	39.3293356333737	1.8818531418063e-4
chr4	8619511	rs753818723	T	C	CPZ	ENST00000360986	c.1853C>T	p.Pro618Leu	FALSE	2.3084025854109e-4	2.16659685410137e-5	12996	69233	11.8349829232492	3.3388489475048	49.9420080060478	1.894093437641e-4
chr3	48586231	rs371470848	G	A	COL7A1	ENST00000681320	c.3566T>C	p.Met1189Thr	FALSE	2.6656511805026e-4	2.15004443425164e-5	13130	69766	10.7511967941876	3.12139307747069	44.9895417422848	1.9023405107143e-4
chr5	141955318	rs368872362	A	G	PCDH12	ENST00000231484	c.2534C>T	p.Thr845Met	FALSE	2.6650422599558e-4	2.15004443425164e-5	13133	69766	10.56620226019	3.09410776522152	43.9619882188557	1.9238311769798e-4
chr7	105567208	rs34310648	T	C	RINT1	ENST00000257700	c.2276C>T	p.Pro759Leu	FALSE	0.00948065793481572	0.00804994838857667	13132	69752	1.31692585107377	1.14165351466066	1.51328814528847	1.9255134750939e-4
chr11	129436753	rs142822705	C	T	BARX2	ENST00000281437	c.190T>C	p.Ser64Pro	FALSE	0.0224197608558842	0.0203580921225575	12712	68474	1.19810474202628	1.090294386805	1.3143626585526	1.9524459281772e-4
chr2	161423460	rs370488062	A	G	TBR1	ENST00000389554	c.1282G>A	p.Ala428Thr	FALSE	2.8471487838607e-4	2.88225969159821e-5	12293	69390	9.75072320852254	3.02395286677496	35.1517627638396	1.9546648832669e-4
chr17	10529072	rs555708565	G	A	MYH2	ENST00000245503	c.3362T>C	p.Ile1121Thr	FALSE	2.2874571101791e-4	2.14995198440568e-5	13115	69769	12.0781027756922	3.3550594561786	51.5621831630217	1.9609792257158e-4
chr18	12274247	rs141768127	A	G	CIDEA	ENST00000320477	c.485G>A	p.Arg162Gln	FALSE	3.0457625828066e-4	5.0164827289666e-5	13133	69770	7.42823612235103	2.69191858664998	20.8640143144287	1.9651673293552e-4
chr18	75418796	rs553477057	C	T	SMIM21	ENST00000579022	c.250A>G	p.Ile84Val	FALSE	2.2879804758999e-4	2.15226561827417e-5	13112	69694	11.8685075657609	3.32918498662922	50.2640517743003	1.9753151418455e-4
chr1	156266009	rs34377219	A	G	SMG5	ENST00000361813	c.1627C>T	p.Arg543Trp	FALSE	0.010896898575021	0.00748899941234646	13123	69769	1.30509991157338	1.13606402480274	1.49466639365694	1.9774442754738e-4
chr8	24466980	rs549789518	G	A	ADAM7	ENST00000175238	c.571A>G	p.Lys191Glu	FALSE	2.6748184944593e-4	2.88043321715586e-5	13085	69434	9.55398080080549	2.99308527294978	34.1866473731287	1.9829846127106e-4
chr10	75107995	rs41280430	G	C	DUSP13	ENST00000372702	c.364G>C	p.Gly122Arg	FALSE	0.0452604285823229	0.0420970963060876	13113	69601	1.13418518401945	1.06176780519508	1.21058145650073	1.9967342144577e-4
chr2	218827874	rs41272689	C	T	PRKAG3	ENST00000529249	c.779A>G	p.Gln260Arg	FALSE	0.00296894031668697	0.0020069095027165	13136	69759	1.66073266404067	1.27887705769428	2.13214127651516	2.00189207884e-4
chr1	58576502	rs371476877	G	T	TACSTD2	ENST00000371225	c.655A>C	p.Ile219Leu	FALSE	2.3461327911159e-4	2.15439856373429e-5	12787	69625	11.8794655624365	3.32477461272305	50.3855430317946	2.0075046287282e-4
chr12	68315024	rs144852918	T	C	MDM1	ENST00000682720	c.1453G>A	p.Gly485Ser	FALSE	7.6155662173482e-4	1.2182188207641e-4	13131	69774	3.64149730879704	1.85611023684152	7.21700111068758	2.0149587272011e-4
chr1	152313057	rs200858156	A	C	FLG	ENST00000368799	c.1829G>T	p.Gly610Val	FALSE	3.430662499047e-4	5.73345182467104e-5	13117	69766	6.48566969950293	2.50435753187689	17.0430001187133	2.0181187650447e-4
chr4	139137695	rs62623564	T	A	ELF2	ENST00000686138	c.7T>A	p.Ser3Thr	FALSE	0.0143259925321954	0.0121400622052774	13123	69769	1.25202701258178	1.11340842249144	1.40425302023573	2.0332441986248e-4
chr16	1500473	rs200293618	T	C	TELO2	ENST00000262319	c.1129C>T	p.Arg377Trp	FALSE	5.2238206220364e-4	1.1521566933102e-4	12443	69435	4.42419174535023	2.0744570909543	9.26687984538858	2.0414179621763e-4
chr11	67451776	rs1638559	C	G	GPR152	ENST00000312457	c.949C>G	p.Leu317Val	FALSE	0.00110619469026549	0.00157952930026852	13108	69641	0.487258662198077	0.317385157668238	0.721550744548022	2.0428313872722e-4
chr1	110112670	rs375374857	T	C	UBL4B	ENST00000334179	c.136C>T	p.Arg46Cys	FALSE	6.8581879143488e-4	1.934818127096e-4	13123	69774	3.39488777994209	1.81912012182239	6.19211535405666	2.046062087232e-4
chr10	122836231	rs367680605	T	A	CUZD1	ENST00000392790	c.937T>A	p.Ser313Thr	FALSE	3.8072032285083e-4	2.86693137999742e-5	13133	69761	7.55205613176191	2.50349537465456	26.9224100605807	2.0600265505732e-4
chr7	6009009	rs745361721	C	G	PMS2	ENST00000265849	c.11C>G	p.Ala4Gly	FALSE	2.3034398034398e-4	2.86865847186563e-5	13024	69719	10.7495020357258	3.21906206367787	39.2201737366393	2.0660329049471e-4
chr11	86808139	rs146719223	T	G	PRSS23	ENST00000280258	c.496G>T	p.Ala166Ser	FALSE	0.00260616280852369	0.00184927677509067	13046	69757	1.71527690129173	1.29898974305805	2.23479604908451	2.0810672038396e-4
chr10	28681354	rs143207916	G	C	BAMBI	ENST00000375533	c.173C>G	p.Pro58Arg	FALSE	6.469782310854e-4	1.9355671211665e-4	13138	69747	3.48185960374042	1.84260913198238	6.40753528260956	2.0980358003863e-4
chr11	64210782	rs145419469	A	G	FERMT3	ENST00000345728	c.332G>A	p.Arg111His	FALSE	0.00187008625295779	0.00111114297184149	13101	69748	1.92730652188194	1.37549295059684	2.65436397829869	2.098258408878e-4
chr5	112841229	rs587779799	T	G	APC	ENST00000257430	c.5635G>T	p.Ala1879Ser	FALSE	3.0759766225776e-4	5.02224135457024e-5	13004	69690	7.42565347141556	2.67654252240788	20.9359332795662	2.1083690936563e-4
chr19	12133650	rs777485290	T	G	ZNF20	ENST00000334213	c.536C>A	p.Thr179Asn	FALSE	2.6648393482564e-4	2.14985954250989e-5	13134	69772	10.9745986379119	3.12325026105849	46.5864178038033	2.1109367293437e-4
chr2	113192394	rs779774535	T	C	PSD4	ENST00000245796	c.1643C>T	p.Thr548Ile	FALSE	2.6640280103516e-4	3.58417800461642e-5	13138	69751	8.74460640652776	2.88758887060171	28.2012703960616	2.1333680941837e-4
chr15	41876220	rs776789466	A	T	SPTBN5	ENST00000320955	c.4016A>T	p.His1339Leu	FALSE	3.4340659340659e-4	6.4963187527068e-5	13104	69270	6.23287828671745	2.45873645310906	15.7808586358993	2.134630070737e-4
chr15	42142138	rs75560163	C	G	PLA2G4F	ENST00000397272	c.2396C>G	p.Pro799Arg	FALSE	0.00133211539925402	2.2214578496288e-4	13137	69774	2.6786486622592	1.59628772305307	4.50167526946674	2.1670750996627e-4
chr12	18738769	rs34456980	A	C	CAPZA3	ENST00000317658	c.501C>A	p.Asn167Lys	FALSE	0.011011011011011	0.00875973104328253	12987	69751	1.29332837905146	1.13024451166754	1.47511282549956	2.180793920582e-4
chr1	204549402	rs150420477	T	C	MDM4	ENST00000367182	c.1193C>T	p.Ala398Val	FALSE	7.2585574572127e-4	2.3652861996301e-4	13088	69759	3.19012536845151	1.76059698521	5.62324125362805	2.2216150044229e-4
chr1	160164164	rs146761116	T	C	ATP1A4	ENST00000368081	c.787C>T	p.Arg263Trp	FALSE	1.9057783198658e-4	8.6724674244922e-4	13118	69761	0.267910653609596	0.0997100289008129	0.575336989806061	2.249517039794e-4
chr10	133197098	rs372086934	A	G	KNDC1	ENST00000304613	c.1775G>A	p.Arg592Gln	FALSE	2.2874571101791e-4	2.15026018148196e-5	13115	69759	11.5585834637712	3.24292328999842	48.9878613661902	2.2642965259467e-4
chr10	94576728	rs555694666	T	C	HELLS	ENST00000348459	c.955C>T	p.Arg319Trp	FALSE	2.2867596615595e-4	2.15610176800345e-5	13119	69570	11.3763778215508	3.2205567953441	47.878227187967	2.2749319942083e-4
chr13	45015498	rs140588373	T	G	GPALPP1	ENST00000379151	c.607G>T	p.Gly203Cys	FALSE	0.0180317848410758	0.0164204789903915	13088	69730	1.2158247512302	1.09683038095352	1.34495616725748	2.2945994738299e-4
chr6	44230373	rs745795732	G	C	SLC29A1	ENST00000371755	c.481C>G	p.Leu161Val	FALSE	3.4262220191868e-4	7.16856155643808e-6	13134	69749	14.22540535636	3.12449920782525	135.961373940038	2.3035357583711e-4
chr15	44660570	rs758322703	A	G	SPG11	ENST00000261866	c.304C>T	p.Pro102Ser	FALSE	2.284321937105e-4	2.14979791899561e-5	13133	69774	11.707101744341	3.24870574700369	50.085387646271	2.3318056731414e-4
chr8	42179052	rs62001885	G	A	PLAT	ENST00000220809	c.1375T>C	p.Tyr459His	FALSE	7.61672633102293e-5	6.0938889048206e-4	13129	69742	0.167202866102362	0.0344959072254053	0.488847524312685	2.3439537115421e-4
chr1	77166808	rs147088906;rs754637611	TG	CG	PIGK	ENST00000370812	c.398G>A	p.Arg133Gln	FALSE	2.6668698567509e-4	3.59950470815216e-5	13124	69454	8.70649622922777	2.85842579309986	28.1749794632929	2.3469109895435e-4
chr16	793199	rs199722031	T	G	CHTF18	ENST00000262315	c.1727G>T	p.Arg576Leu	FALSE	6.8823124569855e-4	1.6532489936745e-4	13077	69560	3.53851360876019	1.83904435916976	6.68508250108942	2.3508508531067e-4
chr14	81277108	rs372715988	A	G	STON2	ENST00000614646	c.2374C>T	p.Pro792Ser	FALSE	3.0462264869393e-4	3.58304788385192e-5	13131	69773	8.02988893931921	2.71431518341525	25.6621244767707	2.3542928138609e-4
chr3	52768558	rs753439121	T	C	NEK4	ENST00000233027	c.140G>A	p.Arg47Gln	FALSE	3.4267438318611e-4	6.44967106677559e-5	13132	69771	6.40000936438547	2.47054199950476	16.5034358178669	2.3560833867619e-4
chr10	22389181	rs376475284	A	G	SPAG6	ENST00000376624	c.874G>A	p.Ala292Thr	FALSE	2.6760455692331e-4	2.86684918939839e-5	13079	69763	9.62238934063979	2.94845456125827	35.1139490728776	2.3577583666212e-4
chr5	122450571	rs201159128	C	A	SNCAIP	ENST00000261368	c.1724A>C	p.Lys575Thr	FALSE	3.0501753850846e-4	2.15214209876897e-5	13114	69698	9.40178355495075	2.830482679628	38.7818829025467	2.3661245450645e-4
chr1	218331057	rs776185321;rs541335404	G	GC	RRP15	ENST00000366932	c.816delC	p.Ser272fs	FALSE	0.00662201248287411	0.00403503239493148	13138	69764	1.41130134615604	1.17706977693323	1.6840971388499	2.3955696582544e-4
chr9	136209255	rs55964657	A	G	QSOX2	ENST00000358701	c.1570C>T	p.Arg524Trp	FALSE	0.00853918877706618	0.0060417114599011	13116	69765	1.34143805524701	1.14903054302892	1.55975859174419	2.4024530221689e-4
chr3	20183961	rs199815268	C	T	SGO1	ENST00000412997	c.67A>G	p.Lys23Glu	FALSE	6.0938452163315e-4	1.720060202107e-4	13128	69765	3.66600452097887	1.8762117393425	6.97607567030474	2.4210853941031e-4
chr3	149050341	rs148916691	C	T	HLTF	ENST00000310053	c.1508A>G	p.His503Arg	FALSE	2.286236854138e-4	0.00100161128772373	13122	68889	0.29231022544049	0.118740263798413	0.596222112002265	2.4640127314934e-4
chr2	105343015	rs766629624	T	C	C2orf49	ENST00000258457	c.434C>T	p.Ser145Phe	FALSE	3.8060439978686e-4	7.16589036187746e-5	13137	69775	5.64014873697162	2.30837738931968	13.752554388468	2.4645540001466e-4
chr18	31857541	rs374935344	A	G	TRAPPC8	ENST00000283351	c.3187C>T	p.Arg1063Trp	FALSE	2.7016595908915e-4	3.62818373122415e-5	12955	68905	8.46748420606978	2.80980100363889	27.1896913524437	2.4666410640672e-4
chr3	48678655	rs140072076	T	G	NCKIPSD	ENST00000294129	c.1874C>A	p.Pro625Gln	FALSE	0.00647125999238675	0.00505289412574181	13135	69762	1.39239435014868	1.16966343900286	1.64840357107914	2.4666527001038e-4
chr8	8318575	rs780974539	A	T	PRAG1	ENST00000615670	c.3800A>T	p.Gln1267Leu	FALSE	4.2061792597124e-4	8.6054816918377e-5	13076	69723	5.0129949249703	2.1817822001642	11.412859823169	2.4694550825765e-4
chr12	95062629	rs190672297	T	C	NR2C1	ENST00000333003	c.164G>A	p.Ser55Asn	FALSE	2.6652452025586e-4	2.14989035559186e-5	13132	69771	10.4838708995945	3.00190532979809	44.4663195211324	2.4780597672524e-4
chr1	115050530	rs34749181	G	A	TSPAN2	ENST00000369516	c.626T>C	p.Val209Ala	FALSE	6.9390902081727e-4	2.2215215272602e-4	12970	69772	3.2425621842492	1.76714023371825	5.78618638645046	2.4791394094403e-4
chr8	123651999	rs16898693	T	C	KLHL38	ENST00000684634	c.928G>A	p.Gly310Ser	FALSE	0	1.505009531727e-4	13109	69767	0.0217321649909427	1.556292756377e-4	0.236659686653075	2.486664263176e-4
chr8	86654024	rs759748892	A	AGAAGT	CNGB3	ENST00000320005	c.886_890delACTTC	p.Thr296fs	FALSE	4.5756119881034e-4	1.2304218175501e-4	13113	69082	4.42493725033351	2.06271389697408	9.22881947873764	2.4910082542872e-4
chr21	46125823	rs753298014	G	A	COL6A2	ENST00000300527	c.2008A>G	p.Thr670Ala	FALSE	3.4618047542118e-4	5.0213046784213e-5	12999	69703	6.48948098422057	2.45039624080139	17.8237011398906	2.5108417344321e-4
chr11	66566320	rs143889283	C	T	CTSF	ENST00000310325	c.692A>G	p.Tyr231Cys	FALSE	3.0457625828066e-4	5.01626703739269e-5	13133	69773	7.04069986759052	2.5715288351925	19.6927979448034	2.5293804157111e-4
chr6	28232631	rs150501877	G	A	ZSCAN9	ENST00000252207	c.638A>G	p.His213Arg	FALSE	4.5689917758148e-4	1.0749143651555e-4	13132	69773	4.51255023583655	2.07429186560686	9.62339276851782	2.5353778045111e-4
chr1	36460754	rs544149297	C	T	MRPS15	ENST00000373116	c.323A>G	p.Gln108Arg	FALSE	3.0452988199467e-4	5.73304094824497e-5	13135	69771	6.82760480137082	2.54871845714129	18.2772837548649	2.5413775355342e-4
chrX	70033412	rs748191518	A	G	EDA	ENST00000374552	c.808G>A	p.Val270Met	FALSE	3.2740368874822e-4	3.82058531367005e-5	13033	69700	10.4254477730046	3.10702270263608	38.193848645156	2.5488340949575e-4
chr17	58309303	.	A	C	TSPOAP1	ENST00000343736	c.3969G>T	p.Gln1323His	FALSE	2.3121387283237e-4	2.15115445288972e-5	12975	69730	11.2407352186692	3.16473384015814	47.4907835223187	2.5546556675382e-4
chr20	62318555	rs150998056	T	C	LAMA5	ENST00000252999	c.7138G>A	p.Gly2380Ser	FALSE	0.00194969034329842	9.1880096474101e-4	13079	69656	1.93396531337863	1.36897624323144	2.69373698724985	2.5611529506952e-4
chr2	215015554	rs76979001	T	C	ABCA12	ENST00000272895	c.1892G>A	p.Arg631Gln	FALSE	4.1888804265041e-4	3.58371559633028e-5	13130	69760	6.81576181736167	2.42174151983204	21.4932360818506	2.5626149785185e-4
chr2	102225990	rs768579310	A	G	IL1RL2	ENST00000264257	c.1084G>A	p.Asp362Asn	FALSE	2.6656511805026e-4	2.868329341575e-5	13130	69727	9.30705877574716	2.89416609433622	33.3940551674821	2.5732753258145e-4
chr12	42460417	rs200171609	C	G	PRICKLE1	ENST00000345127	c.1888C>G	p.Gln630Glu	FALSE	3.4285714285714e-4	1.43321915354077e-5	13125	69773	10.4321019194814	2.82224209031483	56.6244257705099	2.5858511954246e-4
chr4	125398883	rs145639192	G	A	FAT4	ENST00000394329	c.5275A>G	p.Ile1759Val	FALSE	0.00111805073637135	0.00216450216450216	12969	69762	0.516191007381999	0.343795516944989	0.746034735742331	2.599197253067e-4
chr12	113399124	rs138002966	T	C	SDS	ENST00000257549	c.181G>A	p.Val61Ile	FALSE	3.4387895460797e-4	7.16825324005046e-5	13086	69752	5.86522086818488	2.36286148322072	14.366781074636	2.6158314846924e-4
chr19	5832258	rs142068894	T	C	FUT6	ENST00000318336	c.310G>A	p.Ala104Thr	FALSE	3.538848694558e-4	4.31307148197136e-5	12716	69556	7.00246803284067	2.51263012558146	20.6554678231348	2.6190328886177e-4
chr1	6472613	rs140202670	A	G	PLEKHG5	ENST00000377728	c.994C>T	p.Arg332Trp	FALSE	0.00149185219187514	6.8199112693649e-4	13071	69649	2.13633948280034	1.43624905392425	3.12006720790027	2.6200759185102e-4
chr11	124424317	rs61736181	A	C	OR8B4	ENST00000356130	c.555G>T	p.Gln185His	FALSE	0.0236097337706919	0.0263655913978495	13109	69750	0.850156587213052	0.77731506414835	0.928309885095608	2.6696677168858e-4
chr2	117995453	rs146559024	A	T	CCDC93	ENST00000376300	c.512A>T	p.Asp171Val	FALSE	2.6652452025586e-4	2.86841161706705e-5	13132	69725	9.58375531098747	2.91844657683992	35.0447790686433	2.6732743143986e-4
chr8	86654017	rs776581420	A	ATTTTG	CNGB3	ENST00000320005	c.893_897delCAAAA	p.Thr298fs	FALSE	4.5749142203583e-4	1.2409302597194e-4	13115	68497	4.38786254578352	2.04564578045819	9.15033470161192	2.6758450319219e-4
chr14	24337097	rs146886719	A	G	RIPK3	ENST00000216274	c.1264C>T	p.Arg422*	FALSE	0.00365463682046597	0.00232113599126161	13134	69578	1.56955164141685	1.23700222377555	1.97409898329278	2.6987693260038e-4
chr5	160404519	rs758206933	G	T	SLU7	ENST00000297151	c.1502A>C	p.Lys501Thr	FALSE	3.0606779401637e-4	2.86952279835863e-5	13069	69698	8.61639447815203	2.72734702040757	31.064288357335	2.7174035899324e-4
chr4	166091177	rs147825878	G	A	TLL1	ENST00000061240	c.2492A>G	p.His831Arg	FALSE	2.3096466240665e-4	2.15016771308162e-5	12989	69762	11.0615236652955	3.12124527311552	46.6788035024976	2.7237290556669e-4
chr6	89264443	rs117866541	C	T	GABRR2	ENST00000402938	c.1055A>G	p.Gln352Arg	FALSE	0.00304808351748838	0.00535330371219722	13123	69770	0.663590756132852	0.521769085533591	0.832102533898797	2.749358016183e-4
chr10	70526051	rs146129176	C	A	PALD1	ENST00000263563	c.100A>C	p.Ser34Arg	FALSE	2.2848438690022e-4	2.8666437335168e-5	13130	69768	10.1821190983861	3.05246929126982	37.1123051203821	2.7547139078965e-4
chr11	57546320	rs368051577	A	G	SMTNL1	ENST00000527972	c.1161G>A	p.Trp387*	FALSE	2.6778882938026e-4	2.16094735932233e-5	13070	69414	10.4117865274509	2.96680815061646	44.2564841499497	2.7636769561401e-4
chr22	37815839	rs758218900	A	G	GCAT	NA	NA	NA	TRUE	2.6676829268292e-4	1.43365064801009e-5	13120	69752	12.850758000493	3.19519600097155	71.5672606579047	2.7737136286065e-4
chr2	130763570	rs376443283	T	A	AMER3	ENST00000321420	c.1498A>T	p.Thr500Ser	FALSE	3.5068578553616e-4	6.47798923214234e-5	12832	69466	5.94010740546554	2.35754952599069	14.9630587749235	2.7864625036255e-4
chr8	143920346	rs201030020	T	C	PLEC	ENST00000345136	c.9475G>A	p.Ala3159Thr	FALSE	7.3711980136561e-4	2.1064865257499e-4	12888	68835	3.19520176468887	1.73824206907484	5.74785157289013	2.8319802702114e-4
chr22	30870557	rs371214985	A	G	OSBP2	ENST00000332585	c.982G>A	p.Ala328Thr	FALSE	3.0457625828066e-4	2.86717798007311e-5	13133	69755	8.42606487360905	2.69468576659475	30.0166015199507	2.8395501037814e-4
chr5	151543319	rs372313673	A	G	FAT2	ENST00000261800	c.7808C>T	p.Pro2603Leu	FALSE	2.6666666666666e-4	2.15001361675291e-5	13125	69767	10.0768227101036	2.92044519529412	42.2038506638806	2.8433719701082e-4
chr22	37771660	rs370737996	A	G	TRIOBP	ENST00000644935	c.6860G>A	p.Arg2287His	FALSE	2.6648393482564e-4	3.58309923751648e-5	13134	69772	8.59470321091034	2.78949767331122	28.0857796900127	2.849493736825e-4
chr14	32732518	rs374526507	T	C	AKAP6	ENST00000280979	c.3065C>T	p.Ala1022Val	FALSE	0	4.7328112899062e-4	13067	69726	0.0546761465678221	4.3306842240562e-4	0.379376148826863	2.8926222607372e-4
chr6	106652300	rs201077509	T	C	QRSL1	ENST00000369046	c.649C>T	p.Arg217Cys	FALSE	3.0448351982948e-4	3.58366422499677e-5	13137	69761	7.64945980493571	2.60596454299331	24.3206292899047	2.8940453754999e-4
chr15	83820010	rs201787136	T	C	ADAMTSL3	ENST00000286744	c.563C>T	p.Thr188Met	FALSE	3.4262220191868e-4	6.44967106677559e-5	13134	69771	5.93234214136421	2.34786489907475	14.999195295703	2.8985862110053e-4
chr1	197124189	rs146959075	T	C	ASPM	ENST00000367409	c.3311G>A	p.Gly1104Asp	FALSE	5.7291268810633e-4	1.5082089659432e-4	13091	69619	3.80962277592209	1.89374826279655	7.46527527636124	2.9251993469925e-4
chr2	241570223	rs148128971	A	G	BOK	ENST00000318407	c.448G>A	p.Val150Met	FALSE	4.9854272127626e-4	0.00133205918976052	13038	69066	0.406701804739948	0.222527883132452	0.680604100029853	2.9293674315211e-4
chr2	26440481	rs143181834	T	C	DRC1	ENST00000288710	c.992C>T	p.Thr331Ile	FALSE	0.00434649992374562	0.00296036126442549	13114	69755	1.50637320839089	1.21128541797346	1.85861548865765	2.9508052073912e-4
chr6	116647521	rs145019610	C	T	ZUP1	ENST00000368576	c.1406A>G	p.Glu469Gly	FALSE	0.00213463444385149	9.6768644092095e-4	13117	69754	1.87982107974022	1.34463953698452	2.59637616039524	2.955342591705e-4
chr15	63340431	rs372673855	T	C	CA12	ENST00000178638	c.604G>A	p.Val202Ile	FALSE	5.7121096725057e-4	1.8632383081796e-4	13130	69771	3.60972413339646	1.85159271046524	6.79413235081518	2.9561656610543e-4
chr11	57312920	rs143166487	C	A	TNKS1BP1	ENST00000358252	c.1768T>G	p.Tyr590Asp	FALSE	0.00306236080178174	0.002115210875769	12572	69733	1.64480977094401	1.26362794127066	2.11583795765863	2.958416238975e-4
chr1	77960411	rs587778375	A	G	FUBP1	ENST00000370768	c.1429C>T	p.Pro477Ser	FALSE	3.808943399101e-4	2.88804493797924e-5	13127	69251	7.4611879022225	2.48421788930274	26.2011753533866	3.0147987283113e-4
chr7	756782	rs147811057	C	T	DNAAF5	ENST00000297440	c.1258T>C	p.Cys420Arg	FALSE	2.668903461949e-4	3.58397247509139e-5	13114	69755	8.28394231687805	2.73000838965222	26.7536113309316	3.0192848339094e-4
chr10	68437072	rs187660163	A	C	DNA2	ENST00000358410	c.1585G>T	p.Ala529Ser	FALSE	9.9449204406364e-4	3.870523810889e-4	13072	69758	2.52228913483827	1.55104212243425	4.00289196245978	3.0235523224198e-4
chr19	24126829	rs138980144	T	C	ZNF254	ENST00000357002	c.829C>T	p.Arg277*	FALSE	0.00139189607175998	7.2499138624095e-4	12932	69656	2.13681659564435	1.43234248036541	3.11836102866567	3.0571558148062e-4
chr2	15330717	rs143724414	C	T	NBAS	ENST00000281513	c.4228A>G	p.Thr1410Ala	FALSE	8.7705918242831e-4	0.00189190351292084	13112	69771	0.488462672553442	0.310105626213732	0.732751899610566	3.0751888916669e-4
chr12	120156463	rs769452059	A	G	GCN1	ENST00000300648	c.3310C>T	p.Arg1104Trp	TRUE	2.6740010696004e-4	2.1524200375956e-5	13089	69689	10.5385940173011	2.97391896728243	44.6894412098833	3.0793387281358e-4
chr22	21445648	rs372582206	T	G	HIC2	ENST00000407464	c.753G>T	p.Lys251Asn	FALSE	3.1483667847304e-4	4.33363187241788e-5	12705	69226	7.46856623745624	2.5888788103008	22.3936023305484	3.0952172354958e-4
chr19	15537369	rs146689227	A	G	CYP4F22	ENST00000269703	c.376G>A	p.Ala126Thr	FALSE	3.0469226081657e-4	5.73361619173213e-5	13128	69764	6.61599648568686	2.47114856860035	17.6997364390383	3.1046159294623e-4
chr3	184327609	rs35629949	G	C	EIF4G1	ENST00000346169	c.3685C>G	p.Pro1229Ala	FALSE	0.00411146642302421	0.00573904559671727	13134	69698	0.694138347852513	0.56150581247291	0.849642228148909	3.105846207132e-4
chr6	152462814	rs374866393	A	G	SYNE1	ENST00000367255	c.2174C>T	p.Thr725Met	FALSE	3.4535686876439e-4	7.8840612949929e-5	13030	69761	5.61720112373335	2.2926621411732	13.4437075726265	3.1063030594225e-4
chr4	37960987	rs200376306	C	CAT	PTTG2	ENST00000504686	c.554_555delAT	p.His185fs	FALSE	0.0160737411442066	0.010060910068076	13127	69775	1.24094535316031	1.10454340819013	1.39147102507382	3.1082013048078e-4
chr3	125187299	.	C	T	SLC12A8	ENST00000469902	c.328A>G	p.Ile110Val	FALSE	2.286933983839e-4	2.15010607189955e-5	13118	69764	10.9555197630556	3.06130822424831	46.5776645551818	3.126305840081e-4
chr8	138594191	rs748343987	T	C	COL22A1	ENST00000303045	c.4441G>A	p.Ala1481Thr	FALSE	2.2874571101791e-4	2.16344073614677e-5	13115	69334	11.1676061789696	3.08903427146621	47.7750770645784	3.1288418672548e-4
chr16	29804849	rs371212098	C	G	KIF22	ENST00000160827	c.1713G>C	p.Lys571Asn	FALSE	4.1939911544913e-4	5.0213046784213e-5	13114	69703	5.67972235293262	2.230695030871	15.3144442802775	3.1474934392294e-4
chr4	70643812	rs370784226	A	G	ENAM	ENST00000396073	c.2386G>A	p.Ala796Thr	FALSE	2.675636419234e-4	5.01633893252308e-5	13081	69772	7.47830340781762	2.63385467919139	21.2282121902663	3.1626928386319e-4
chr1	185139451	rs771856900	A	G	TRMT1L	ENST00000367506	c.1238C>T	p.Ala413Val	FALSE	4.1949508046678e-4	5.0164827289666e-5	13111	69770	5.75856542708136	2.24144332963006	15.6977733252656	3.163242660682e-4
chr12	2931156	rs547315819	G	T	TULP3	ENST00000448120	c.612T>G	p.Cys204Trp	FALSE	5.7095006090134e-4	1.8631314940881e-4	13136	69775	3.54938300285101	1.82928317941278	6.66187214804577	3.1696176196849e-4
chr3	171079524	rs576758257	G	T	TNIK	ENST00000436636	c.3442A>C	p.Lys1148Gln	FALSE	2.2888532845044e-4	2.86742462257523e-5	13107	69749	10.4303211033723	3.03926371648199	38.7928460369287	3.1733905568198e-4
chr2	231460670	rs775896591;rs757624075;rs766803389	T	TTCC	NCL	ENST00000322723	c.807_809delGGA	p.Glu270del	FALSE	7.6161462300076e-4	2.6526720293658e-4	13130	69741	2.98366508276625	1.67778029047029	5.15727559763242	3.1867483616809e-4
chr2	189009011	rs2271683	G	A	COL3A1	ENST00000304636	c.3613A>G	p.Ile1205Val	FALSE	7.61788679820218e-5	1.2899157255059e-4	13127	69772	0.0929689723403603	0.0166374537665536	0.363370002116834	3.1959808019199e-4
chr3	49652209	rs150021639	T	C	BSN	ENST00000296452	c.2653C>T	p.Pro885Ser	FALSE	0.0166334508661659	0.0192492643364674	13046	69665	0.827949636189755	0.744584482392502	0.91847788210018	3.2016986299965e-4
chr17	8371437	rs140252285	G	T	KRBA2	ENST00000643221	c.98A>C	p.Gln33Pro	FALSE	4.9478571972292e-4	5.73279445065497e-5	13137	69774	4.98403187964008	2.08935479867311	12.5292491308947	3.2238735411338e-4
chr18	74505882	rs556908287	G	A	CNDP2	ENST00000324262	c.238A>G	p.Ile80Val	FALSE	2.2864110967151e-4	2.1510619075617e-5	13121	69733	10.6931483429056	3.02160685292259	45.0502843068134	3.2327355663874e-4
chr4	121330466	rs773379681	T	G	QRFPR	ENST00000394427	c.855C>A	p.Cys285*	FALSE	3.0462264869393e-4	4.3015069612721e-5	13131	69743	7.10834160400768	2.51522391995115	21.0119436198799	3.2418593791805e-4
chr15	75687838	rs369452963	T	C	CSPG4	ENST00000308508	c.3227G>A	p.Arg1076Gln	FALSE	2.680965147453e-4	4.30119860067672e-5	13055	69748	7.74009711788022	2.65266916655875	23.1848734848746	3.2432538749627e-4
chr7	95527820	rs376899631	G	T	ASB4	ENST00000325885	c.495T>G	p.Asn165Lys	FALSE	3.4275268489603e-4	8.60560511746651e-5	13129	69722	5.44165337424974	2.25845978151091	12.6917775435174	3.2539802567233e-4
chr4	106325015	rs769350799	A	AAAT	AIMP1	ENST00000672341	c.10_12delAAT	p.Asn4del	FALSE	2.2892025944296e-4	2.15211122110791e-5	13105	69699	10.9659675355743	3.04930728651704	46.7263437864223	3.2754869460616e-4
chr15	39726606	rs533786228	CA	C	FSIP1	ENST00000350221	c.1032dupT	p.Glu345fs	FALSE	0.00118203309692671	0.00267291541261788	13113	69774	0.537824539904567	0.364900128891021	0.764050253679902	3.2816392970458e-4
chr7	21816606	rs370932895	A	G	DNAH11	ENST00000409508	c.10472G>A	p.Arg3491His	FALSE	2.6719596915795e-4	7.023478485222e-4	13099	69766	0.303916466970674	0.130325357732227	0.607824594335567	3.2866919024676e-4
chr1	41583579	rs41269477	T	G	HIVEP3	ENST00000372583	c.1219C>A	p.Pro407Thr	FALSE	0.00251313685172493	0.00432146542827657	13131	69768	0.642535734633658	0.49323344598708	0.823005430451115	3.2945981440635e-4
chr17	60158382	rs766918079	T	C	CA4	ENST00000300900	c.680C>T	p.Pro227Leu	FALSE	3.4280490591909e-4	5.01828088034985e-5	13127	69745	6.68134413245364	2.44278648515024	18.6993540977562	3.302752764891e-4
chr20	61852754	rs759254193	G	C	CDH4	ENST00000614565	c.733C>G	p.Leu245Val	FALSE	3.808943399101e-4	3.58536025699862e-5	13127	69728	6.6974765677663	2.37489109485527	21.0536989570761	3.3049346867986e-4
chr5	128446604	rs146849637	T	C	FBN2	ENST00000262464	c.829G>A	p.Val277Ile	FALSE	0.0023601065854587	0.00426596690470045	13135	69738	0.63304974143064	0.481318069688194	0.817815743030467	3.3076423349542e-4
chr18	5395099	rs140548684	C	T	EPB41L3	ENST00000341928	c.3121A>G	p.Ile1041Val	FALSE	3.80662352493338e-5	2.7948174052628e-4	13135	69772	0.114211600475247	0.0127294466131982	0.437741138365088	3.3243509958003e-4
chr15	36895169	rs534636474	G	T	MEIS2	ENST00000561208	c.1129A>C	p.Met377Leu	FALSE	3.0606779401637e-4	4.30304942769443e-5	13069	69718	7.36982819552893	2.55124001106217	22.1397691709931	3.3626372824169e-4
chr11	76535964	rs144798466	T	A	EMSY	ENST00000334736	c.2264A>T	p.Glu755Val	FALSE	0	3.092768675288e-4	13081	69517	0.0531007970365733	4.1926137321418e-4	0.375198339949586	3.3708071819404e-4
chr1	109298243	rs200938847	G	A	MYBPHL	ENST00000357155	c.160T>C	p.Trp54Arg	FALSE	4.1872858774267e-4	7.88586995483547e-5	13135	69745	5.20157367723095	2.16645918348126	12.4077059325424	3.3761399321508e-4
chr17	43074471	rs1800744	A	C	BRCA1	ENST00000357654	c.4535G>T	p.Ser1512Ile	FALSE	0.00517937390509559	0.00356958541200757	13129	69756	1.44876104212145	1.18668169764531	1.75689851826237	3.3769283508033e-4
chr18	11885747	rs141361459;rs754090349	CG	C	MPPE1	ENST00000588072	c.936dupC	p.Gly313fs	FALSE	3.425700365408e-4	7.17514529669226e-5	13136	69685	5.81382981438546	2.30526478200845	14.4398035442534	3.3923842527905e-4
chr12	50104623	.	T	C	GPD1	ENST00000301149	c.91C>T	p.Gln31*	FALSE	2.2853660394606e-4	2.1499828001376e-5	13127	69768	10.6946124044999	3.00286444129138	45.3420670908943	3.3990031609865e-4
chr10	27170613	rs369253474	G	A	MASTL	ENST00000375940	c.1654A>G	p.Ser552Gly	FALSE	4.9732211170619e-4	1.5812322111376e-4	13070	69566	3.89811022235508	1.910670870092	7.65733208980607	3.4068928897756e-4
chr4	185506581	rs62347360	A	G	PDLIM3	ENST00000284767	c.734C>T	p.Thr245Ile	FALSE	0.0210902999847723	0.0275262377449216	13134	69461	0.848367311057465	0.773272623613494	0.928991942661664	3.443847830733e-4
chr11	95979913	rs34520053	T	C	MAML2	ENST00000524717	c.2506G>A	p.Val836Ile	FALSE	0.0291673021198719	0.0278510406513388	13114	69764	1.16082470229862	1.07036704512556	1.25735201813745	3.451924095047e-4
chr11	67464822	rs770344872	G	GA	TMEM134	ENST00000308022	c.485delT	p.Phe162fs	FALSE	3.5321821036106e-4	9.37126050662476e-5	12740	69361	5.39166695473517	2.2430557093993	12.4349575552841	3.4535160409243e-4
chr19	57292171	rs117192179	A	G	ZNF460	ENST00000360338	c.1630G>A	p.Ala544Thr	FALSE	3.80894339910109e-5	1.7923716661887e-4	13127	69740	0.0632590606204738	0.00627002315151031	0.324576830190907	3.4689685119515e-4
chr11	134261756	rs200620279	ACT	GCT	ACAD8	ENST00000281182	c.958G>A	p.Ala320Thr	FALSE	6.4776710867245e-4	1.1478749964128e-4	13122	69694	3.65016394833227	1.81757257378239	7.35750848793095	3.4761052157383e-4
chr7	47368953	rs78858146	A	G	TNS3	ENST00000311160	c.1693C>T	p.Pro565Ser	FALSE	8.4040033616013e-4	2.5813853434676e-4	13089	69730	2.85562041241067	1.63233898103453	4.88785731673031	3.492932327036e-4
chr2	26316938	rs75819301	G	A	ADGRF3	ENST00000651242	c.299T>C	p.Leu100Pro	FALSE	0.036092286606259	0.0296432770338084	13133	69746	1.14742903083572	1.06455328019552	1.2355743039341	3.4934492452143e-4
chr1	201900664	rs559672115	A	G	LMOD1	ENST00000367288	c.349C>T	p.Arg117Trp	FALSE	3.4267438318611e-4	7.88507856405551e-5	13132	69752	5.5380097230001	2.25644691191996	13.2816217324208	3.5075038315535e-4
chr5	142005003	rs368639771	T	C	GNPDA1	ENST00000311337	c.523G>A	p.Asp175Asn	FALSE	3.4359013514545e-4	5.73484924515047e-5	13097	69749	6.39092039241899	2.40011743980456	17.0679581595943	3.5176558475635e-4
chr19	42405493	rs140484008	T	C	LIPE	ENST00000244289	c.2434G>A	p.Asp812Asn	FALSE	3.42596117244e-4	7.88428733210052e-5	13135	69759	5.55847065686148	2.25931784163685	13.3517293959078	3.5283649723849e-4
chr7	100562652	rs570722771	A	G	AGFG2	ENST00000300176	c.1057G>A	p.Gly353Ser	FALSE	2.2885040811656e-4	2.88675269189689e-5	13109	69282	9.78572253426115	2.92012082221711	35.8660424625996	3.532730541178e-4
chr1	75745889	rs149678400	A	C	ACADM	ENST00000370841	c.683C>A	p.Thr228Asn	FALSE	3.4288326729655e-4	2.88088961871426e-5	13124	69423	7.58532047016341	2.49409055886127	26.6689542358355	3.5409064222014e-4
chr19	13285153	rs772989979	C	CCTT	CACNA1A	ENST00000360228	c.3604_3606delAAG	p.Lys1202del	FALSE	0.00160195285681593	5.016338932523e-4	13109	69772	2.13592959331841	1.41861240591514	3.17895044368416	3.5419291898053e-4
chr15	50242416	rs771267720	A	C	HDC	ENST00000267845	c.1833G>T	p.Arg611Ser	FALSE	2.6650422599558e-4	1.4333424111686e-5	13133	69767	12.3020804276952	3.0516946118976	68.6133655433607	3.5526750455472e-4
chr1	109491443	rs780938693	A	T	ATXN7L2	ENST00000683729	c.1976T>A	p.Leu659Gln	FALSE	2.7045823352136e-4	2.87063484089506e-5	12941	69671	8.67512006655079	2.71468904219234	31.0619667595847	3.5555548357679e-4
chr22	37496515	rs780670759	T	C	CARD10	ENST00000251973	c.1993G>A	p.Glu665Lys	FALSE	2.6664635075422e-4	2.15026018148196e-5	13126	69759	9.83255872540377	2.82120849898359	41.5908690139933	3.5722610370381e-4
chr7	151033657	rs200883918	T	C	ABCB8	ENST00000358849	c.148C>T	p.Arg50Trp	FALSE	3.0606779401637e-4	2.87315040942393e-5	13069	69610	8.19610380760239	2.61465170581463	29.126549796140505	3.5815239682723e-4
chr11	108393341	rs137901968	A	G	C11orf65	ENST00000393084	c.598C>T	p.His200Tyr	FALSE	0.00380894339910109	0.00533988933168956	13127	69758	0.689070515186202	0.553545240383714	0.848733074979853	3.5897999681167e-4
chr2	108815996	rs138760335	T	C	CCDC138	ENST00000295124	c.1097C>T	p.Ser366Leu	FALSE	5.3378069238981e-4	1.6504255227543e-4	13114	69679	3.79774587343146	1.8803729230635	7.38349793388883	3.597845041362e-4
chr1	214647215	rs199813442	A	C	CENPF	ENST00000366955	c.7645C>A	p.Gln2549Lys	FALSE	8.0800307810696e-4	3.583612855136e-4	12995	69762	2.73818244071157	1.60668546934739	4.51342315882613	3.620393460586e-4
chr22	21630001	rs749027159	T	C	YDJC	ENST00000292778	c.14G>A	p.Arg5His	FALSE	2.5203730152062e-4	2.16478330519115e-5	11903	69291	10.8850263450733	3.0071913152124	46.5612830649277	3.6232257526391e-4
chr2	9904926	rs16867223	A	G	TAF1B	ENST00000263663	c.875G>A	p.Arg292His	FALSE	0	2.2242950419746e-4	13127	69685	0.0508637968265144	4.0011770540178e-4	0.36684630432595	3.6293476319437e-4
chr1	150554419	rs775105543	C	T	ADAMTSL4	ENST00000271643	c.1186T>C	p.Ser396Pro	FALSE	0.00022855401493219001	2.1499828001376e-5	13126	69768	10.4890622837078	2.95870820209323	44.2690726751351	3.6308332216206e-4
chr8	103318783	rs765560923	G	A	FZD6	ENST00000358755	c.371A>G	p.Asp124Gly	FALSE	2.6695141484249e-4	2.88342320002307e-5	13111	69362	8.57704301185581	2.69514668755496	30.6367814349576	3.6335477836968e-4
chr1	226225733	rs746168864	T	G	MIXL1	ENST00000366810	c.620G>T	p.Cys207Phe	FALSE	2.6662603793707e-4	2.14982873031115e-5	13127	69773	9.87448688063358	2.81450895865387	41.98612115863	3.6668362385017e-4
chr7	20643583	rs146831815	G	C	ABCB5	ENST00000404938	c.629C>G	p.Thr210Ser	FALSE	4.3266205160478e-4	1.2936796561687e-4	12712	69569	4.40441712505524	2.02232600318944	9.19691575989746	3.6693562226053e-4
chr7	43877109	rs200059472	A	G	URGCP	ENST00000453200	c.2354C>T	p.Thr785Ile	FALSE	9.1421605972878e-4	4.227935907358e-4	13126	69774	2.55335950316829	1.5515901732119	4.07774847176315	3.6806494586727e-4
chr3	9787226	rs530067635	A	C	TADA3	ENST00000301964	c.679G>T	p.Gly227Trp	FALSE	2.2942795962067e-4	2.15032183150078e-5	13076	69757	11.2122604206045	3.04479230846611	48.4251145500412	3.7098514311373e-4
chr16	20373107	rs144790154	A	G	PDILT	ENST00000302451	c.697C>T	p.Arg233Cys	FALSE	4.9508721151649e-4	1.2903780807776e-4	13129	69747	4.00982275664475	1.91803295996313	8.1624269002069	3.7260799133098e-4
chrX	13319378	rs747767169	G	A	ATXN3L	ENST00000380622	c.557T>C	p.Met186Thr	FALSE	5.50994545154e-4	1.3426680732713e-4	12874	69437	4.96187691291778	2.1334110348159	11.1354705931896	3.735519831135e-4
chr1	36320266	rs375317466	A	G	SH3D21	ENST00000453908	c.1603G>A	p.Ala535Thr	FALSE	3.1123560535325e-4	4.31518080607577e-5	12852	69522	6.80459423296639	2.43536138472689	19.9497880834574	3.774350445671e-4
chr21	40078729	rs200532632	T	C	DSCAM	ENST00000400454	c.4669G>A	p.Ala1557Thr	FALSE	3.8072032285083e-4	9.31619154089808e-5	13133	69771	4.9808322330729	2.13009915998828	11.336786427116	3.7899237252181e-4
chr1	156266066	rs137951764	T	C	SMG5	ENST00000361813	c.1570G>A	p.Asp524Asn	FALSE	4.5717768972874e-4	1.0032390288646e-4	13124	69774	4.52142764009802	2.01949561104521	9.94268397471257	3.7982400109637e-4
chr11	47571628	rs190036505	C	G	PTPMT1	ENST00000326674	c.605G>C	p.Ter202Serext*?	FALSE	0.00579180003048316	0.00356185589175398	13122	69767	1.43303748226768	1.17807017507067	1.73350571339487	3.8063424527201e-4
chr10	119111913	rs142410714	T	C	DENND10	ENST00000361432	c.317C>T	p.Thr106Ile	FALSE	3.4280490591909e-4	3.60797217531858e-5	13127	69291	7.32378309534639	2.47443074677143	23.6058655346172	3.8142013811204e-4
chr7	25225159	rs775304039	TC	T	NPVF	ENST00000222674	c.553_554insG	p.Lys185fs	FALSE	0.0038895668090299	0.00265934570060498	13112	69754	1.52542532531032	1.21326151641354	1.90119881654372	3.8363959337495e-4
chr11	115214747	rs45525440	C	A	CADM1	ENST00000331581	c.855T>G	p.Asp285Glu	FALSE	0.0500422459482295	0.0461789829731124	13019	69772	1.12115101301987	1.05283671644338	1.19304704637331	3.8792270081722e-4
chr7	25225160	rs768601361	T	TGAATAG	NPVF	ENST00000222674	c.547_552delCTATTC	p.Leu183_Phe184del	FALSE	0.00388838060384264	0.00265961259982508	13116	69747	1.52473569148344	1.21271304947362	1.9003389478105	3.88999893701e-4
chr3	48375464	rs201742935	T	G	FBXW12	ENST00000296438	c.397G>T	p.Val133Leu	FALSE	0	6.58896567880989e-5	13117	68296	0.0327776559273154	2.4904789336985e-4	0.284153716664097	3.8970702493501e-4
chr4	73440737	rs544601167	T	A	AFP	ENST00000395792	c.406A>T	p.Ile136Phe	FALSE	4.9489873610476e-4	1.6482728966604e-4	13134	69770	3.78395139935728	1.8715221820449	7.35066765181741	3.902213709892e-4
chr3	36856750	rs201862568	T	C	TRANK1	ENST00000645898	c.2972G>A	p.Arg991His	FALSE	3.430662499047e-4	5.0161951443231e-5	13117	69774	6.43080591547352	2.36035940107253	17.9733367718129	3.9260941491003e-4
chr2	237367008	rs143074017	A	G	COL6A3	ENST00000295550	c.5179C>T	p.Arg1727Trp	FALSE	2.2846698652044e-4	3.58315059265311e-5	13131	69771	9.16813106475268	2.83221773099903	30.7550239845612	3.9432482757684e-4
chr17	11923889	rs140698013	T	C	DNAH9	ENST00000262442	c.11825C>T	p.Ala3942Val	FALSE	2.2841480127912e-4	2.14982873031115e-5	13134	69773	11.3439596824076	3.04591449404348	49.3412401060589	3.9447544491522e-4
chr1	40515335	rs143142866	C	CTG	EXO5	ENST00000415550	c.794_795delTG	p.Val265fs	FALSE	1.1423349326022e-4	0.00021499211695571001	13131	69770	0.131768845662908	0.0300278318577457	0.437630646070593	3.9511679801373e-4
chr1	11022268	rs80356719	A	G	TARDBP	ENST00000240185	c.859G>A	p.Gly287Ser	FALSE	2.6852846401718e-4	3.58309923751648e-5	13034	69772	8.29624863171263	2.65966729897692	27.3590501187793	3.9826949607646e-4
chr10	94316583	rs374921875	C	A	PLCE1	ENST00000371380	c.6169A>C	p.Thr2057Pro	FALSE	2.290251164211e-4	2.15152471384721e-5	13099	69718	10.3477673351025	2.90774526644636	43.8173223318307	4.0268181323288e-4
chr10	104380048	rs144394752	G	A	CFAP58	ENST00000369704	c.1193A>G	p.Asn398Ser	FALSE	8.4252450980392e-4	3.2252053380731e-4	13056	69763	2.72930109704518	1.59269549354761	4.54558098819685	4.0388863028928e-4
chr16	72794110	rs185694644	T	C	ZFHX3	ENST00000268489	c.8572G>A	p.Ala2858Thr	FALSE	4.9482338611449e-4	5.73271228950197e-5	13136	69775	5.06662650214642	2.06889566552734	13.070182018339	4.066365341715e-4
chr1	11501143	rs3738159	G	C	DISP3	ENST00000294484	c.151C>G	p.Leu51Val	FALSE	5.3313023610053e-4	7.16979508725641e-5	13130	69737	5.01802941162844	2.08662571835237	12.1936164804994	4.0674796163753e-4
chr3	156704946	rs749512926	G	A	TIPARP	ENST00000295924	c.1789A>G	p.Thr597Ala	FALSE	2.284321937105e-4	2.14976710856324e-5	13133	69775	10.4355598474105	2.91284725445168	44.4589679636348	4.0686977390136e-4
chr14	39308530	rs369742552	G	A	MIA2	ENST00000640607	c.2960A>G	p.Gln987Arg	FALSE	6.860801951517e-4	2.5188916876574e-4	13118	67490	3.06887125920812	1.68399266397594	5.41392050797236	4.0997010653232e-4
chr5	128335497	rs765649978	C	T	FBN2	ENST00000262464	c.3805A>G	p.Ser1269Gly	FALSE	3.4301394923393e-4	5.73279445065497e-5	13119	69774	5.84215257594281	2.25900164130775	15.3545357533133	4.1238896468476e-4
chr21	28935252	rs552292108	C	T	LTN1	ENST00000361371	c.4732A>G	p.Met1578Val	FALSE	2.2838002436053e-4	3.58381834341581e-5	13136	69758	8.85180922697791	2.78098294437124	29.2277849430457	4.1242352691939e-4
chr11	77162179	rs200304238	G	A	MYO7A	ENST00000409709	c.1403A>G	p.His468Arg	FALSE	5.7086314507535e-4	1.8098106214165e-4	13138	69068	3.49310344979352	1.78845611026452	6.61005106358838	4.1290121965531e-4
chr8	144842302	rs374019253	G	A	ZNF7	ENST00000532777	c.1195A>G	p.Ser399Gly	FALSE	2.31196054254e-4	2.87112935873326e-5	12976	69659	9.36312141339068	2.82049846359551	34.0039076315264	4.1385706786734e-4
chr6	112158876	rs137893207	A	G	LAMA4	ENST00000230538	c.1673C>T	p.Ala558Val	FALSE	0	4.6208051753018e-4	13033	69252	0.0575961348901176	4.5642268182489e-4	0.398638890244489	4.1478587654342e-4
chr14	64070780	rs35203186	C	A	SYNE2	ENST00000555002	c.10567A>C	p.Lys3523Gln	FALSE	0.014815661182206	0.0161667120519399	13128	69773	0.820580684398949	0.732605971842613	0.91670300719296	4.1490883283534e-4
chr9	35825825	rs200228800	A	G	FAM221B	ENST00000423537	c.337C>T	p.Arg113*	FALSE	3.0452988199467e-4	5.01727375679124e-5	13135	69759	6.59800385397132	2.39547764441967	18.5243023627862	4.1555864622977e-4
chr15	42267961	rs369283413	G	T	TMEM87A	ENST00000389834	c.277A>C	p.Ile93Leu	FALSE	2.2846698652044e-4	2.86668482233721e-5	13131	69767	9.50160825399706	2.83523781943867	34.7643628063206	4.1652192251795e-4
chr11	113394945	rs141919233	G	T	ANKK1	ENST00000303941	c.497T>G	p.Leu166Arg	FALSE	1.1421609685525e-4	3.0121345993861e-4	13133	69718	0.198506983844282	0.0536518714143506	0.525308556173547	4.1765967890772e-4
chr11	94568766	.	C	T	PIWIL4	ENST00000299001	c.124T>C	p.Ser42Pro	FALSE	2.2836263987211e-4	2.16813135985199e-5	13137	69184	10.3484981706593	2.89659548011544	43.9107433472862	4.1785626027945e-4
chr16	89716760	rs755592321	G	C	VPS9D1	ENST00000389386	c.238G>C	p.Glu80Gln	FALSE	3.8147554741741e-4	7.21022120958671e-5	13107	69346	5.29329194802092	2.15708764333243	12.9524382371225	4.1987463588466e-4
chr19	56621366	rs10405299	G	A	ZNF71	ENST00000599599	c.259A>G	p.Arg87Gly	FALSE	0.00121932632220698	3.4642532369116e-4	13122	69279	2.45631653820446	1.50354739695747	3.95703195828946	4.2029626061501e-4
chr8	143920526	rs782532815	T	C	PLEC	ENST00000345136	c.9295G>A	p.Glu3099Lys	FALSE	3.0721966205837e-4	4.30885901413306e-5	13020	69624	6.79702266329505	2.40987282096682	20.0842812834055	4.2065965849857e-4
chr16	2762312	rs200665835	A	G	SRRM2	ENST00000301740	c.1784G>A	p.Arg595Gln	FALSE	3.4272658035034e-4	7.1668147808388e-5	13130	69766	5.48033035922725	2.20849339814317	13.4265942787962	4.2153835645841e-4
chr11	56462534	rs145474756	T	G	ENSG00000284732,OR5M9	ENST00000641310	c.1183C>A,c.868C>A	p.Leu395Met,p.Leu290Met	FALSE	0.0139822738386308	0.010092177129177	13088	69757	1.25296399385259	1.10644584707331	1.41554593135316	4.2278583027044e-4
chr8	130780736	rs760400771	C	T	ADCY8	ENST00000286355	c.3410A>G	p.Tyr1137Cys	FALSE	3.053668218948e-4	5.73271228950197e-5	13099	69775	6.38243045101192	2.36913485787656	17.1453857934225	4.2311439802622e-4
chr1	147254892	rs781953321	G	T	CHD1L	ENST00000369258	c.263T>G	p.Leu88Trp	FALSE	2.6672763298277e-4	1.43430866322433e-5	13122	69720	12.1839242972593	2.99325038906981	68.0592746865539	4.232232128809e-4
chr3	58293715	rs144907290	A	G	ABHD6	ENST00000478253	c.964G>A	p.Asp322Asn	FALSE	4.5689917758148e-4	1.5049663890839e-4	13132	69769	3.97552576042919	1.90905620155068	7.93452089624166	4.240090508808e-4
chr1	94041345	rs1801269	A	C	ABCA4	ENST00000370225	c.3386G>T	p.Arg1129Leu	FALSE	3.4280490591909e-4	4.30021214379909e-5	13127	69764	6.34226274679701	2.30834730578763	18.5861929079939	4.2568801123255e-4
chr9	130884406	rs143837301	A	G	ABL1	ENST00000318560	c.2116G>A	p.Gly706Ser	FALSE	0.00373249191934739	0.00216465834475792	12994	69295	1.55568710495557	1.22144973946614	1.96482452170709	4.2578807172188e-4
chr19	4446621	rs201394926	A	G	UBXN6	ENST00000301281	c.799C>T	p.Arg267Cys	FALSE	2.7018681488343e-4	2.15257447907698e-5	12954	69684	9.65229225190674	2.7580821354195	40.8179108743115	4.2602866770002e-4
chr1	67338637	rs578200723	GTTA	G	IL12RB2	ENST00000674203	c.973_975dupTTA	p.Leu325dup	FALSE	0.00235974727867854	0.00137831451824626	13137	68562	1.7461740385744	1.28899335381019	2.33381388567064	4.2642219432043e-4
chr1	70076228	rs573192198	A	G	LRRC7	ENST00000651989	c.4382G>A	p.Arg1461Gln	FALSE	2.6776834213143e-4	2.86652047412249e-5	13071	69771	8.4042602326459	2.62798511124764	30.1342214669283	4.2924342127259e-4
chr2	161235421	rs3769969	A	G	TANK	ENST00000392749	c.1181G>A	p.Arg394Gln	FALSE	0.00186510353227771	5.3765753365736e-4	13136	69747	2.04014243093422	1.37829167287017	2.99648883945198	4.321488320893e-4
chr1	170989996	rs200507519	A	G	MROH9	ENST00000367759	c.1021G>A	p.Ala341Thr	FALSE	2.6746140913953e-4	4.3021855102392e-5	13086	69732	7.46525768370596	2.53984740096966	22.5120279506921	4.3265287449623e-4
chr8	143868822	rs201602383	T	C	EPPK1	ENST00000615648	c.4432G>A	p.Val1478Ile	FALSE	2.7281939356146e-4	3.60625468813109e-5	12829	69324	7.81225693271196	2.5696244222553	25.3197621106351	4.3273772016283e-4
chr21	30215468	rs768034106	T	A	CLDN8	ENST00000399899	c.458T>A	p.Val153Glu	FALSE	4.9520036568642e-4	1.5766992517845e-4	13126	69766	3.77635422944278	1.85630301413781	7.39878461318204	4.3359639034812e-4
chr17	50375775	rs150118812	A	T	EME1	ENST00000338165	c.567T>A	p.Asn189Lys	FALSE	0.00282205781404927	0.00106859060787745	13111	69718	1.71859077339021	1.2760007321656	2.29728540230546	4.3567176511405e-4
chr1	160092336	rs202111647	G	A	IGSF8	ENST00000314485	c.1672T>C	p.Tyr558His	FALSE	5.7099352874e-4	1.3617338455363e-4	13135	69764	3.67598310206242	1.81469255945249	7.32360931836462	4.3698025819471e-4
chr19	39031098	rs147557604	A	T	FBXO27	ENST00000292853	c.503A>T	p.Asp168Val	FALSE	4.5689917758148e-4	1.0749914000688e-4	13132	69768	4.33125257186047	1.96359295341988	9.36322955952804	4.384033554633e-4
chr20	41118281	rs757569552	A	G	TOP1	ENST00000361337	c.1935G>A	p.Met645Ile	FALSE	2.284321937105e-4	2.86643830708154e-5	13133	69773	9.39111138642321	2.79966184523334	34.4270890116209	4.4443234782942e-4
chr4	186533945	rs28383652	A	G	MTNR1A	ENST00000307161	c.797C>T	p.Ala266Val	FALSE	0.0242899565978832	0.0196273737011824	13133	69775	1.17803316139558	1.07574575498496	1.28819631214959	4.4446116235918e-4
chr10	112160814	rs202234246	C	G	GPAM	ENST00000348367	c.1549C>G	p.Leu517Val	FALSE	2.6740010696004e-4	3.5837669691366e-5	13089	69759	7.71641177711382	2.54950606714902	24.8816466867345	4.4725945252377e-4
chr1	220884636	rs370523363	G	A	HLX	ENST00000366903	c.1399A>G	p.Thr467Ala	FALSE	4.6739892498247e-4	1.0096493631997e-4	12837	69331	4.13806664364602	1.9046082505532	9.01978113803067	4.5018518309292e-4
chr2	108763688	rs768450419	T	A	RANBP2	ENST00000283195	c.3149A>T	p.Gln1050Leu	FALSE	3.0585716470408e-4	4.30027378409759e-5	13078	69763	6.87552322327108	2.40319304100816	20.577435471297	4.5299903259976e-4
chr4	99339626	rs35719513	T	G	ADH1C	ENST00000515683	c.1054C>A	p.Pro352Thr	FALSE	0.00321051826937777	0.00217044458179414	13082	69571	1.58987554640106	1.23287711301214	2.02862908232072	4.5460207383052e-4
chr9	8341272	rs199799750	C	T	PTPRD	NA	NA	NA	TRUE	9.7878004854749e-4	4.2540707055889e-4	12771	68170	2.48798829197422	1.51858918485595	3.96389253557139	4.5522613792847e-4
chr1	161671567	rs779408679	C	CA	FCGR2B	ENST00000358671	c.311delA	p.Asn104fs	FALSE	3.806913354652e-4	7.16619847503296e-6	13134	69772	11.7340799553326	2.66638121643451	110.621394955179	4.5631190235218e-4
chr15	90794191	rs202196488	T	C	BLM	ENST00000355112	c.3044C>T	p.Thr1015Ile	FALSE	4.9618320610687e-4	1.4433346804457e-4	13100	69284	3.84117742868441	1.86126644650396	7.67286715983922	4.566858073598e-4
chr22	36293863	rs141582478	T	C	MYH9	ENST00000216181	c.3838G>A	p.Val1280Met	TRUE	4.1965511979246e-4	4.30799276257216e-5	13106	69638	5.73339129780307	2.1640710037542	16.5017892825942	4.5689024725093e-4
chr15	78173686	rs146939982	A	G	ACSBG1	ENST00000258873	c.1996C>T	p.Arg666Trp	FALSE	0.00144651693947469	8.0257972053027e-4	13135	69775	2.03123159397227	1.3811239760407	2.92404864437449	4.6202251916704e-4
chr18	9563499	rs200562473	C	T	PPP4R1	ENST00000400556	c.1625A>G	p.His542Arg	FALSE	0.00118167263856065	5.3283115821435e-4	13117	68502	2.25908786876236	1.44975289371428	3.43938090651836	4.6281237457668e-4
chr1	43361123	rs1801456	A	G	CDC20	ENST00000310955	c.1081G>A	p.Val361Ile	FALSE	0.00551918392204629	0.00733902872541712	13136	69764	0.734494120389389	0.611840433983221	0.875284555374202	4.6315425928855e-4
chr11	61013964	rs146783809	T	C	CD6	ENST00000313421	c.1337C>T	p.Pro446Leu	FALSE	5.3325207587415e-4	1.0749914000688e-4	13127	69768	3.8928698983778	1.85311762792811	8.12630632348507	4.6333497962713e-4
chr1	201008899	rs140589352	A	G	KIF21B	ENST00000461742	c.317C>T	p.Ser106Leu	FALSE	0.023573767994516	0.0203370592799057	13129	69602	1.17869032596	1.07573506510935	1.28952342641955	4.6339243297455e-4
chr11	76661219	rs140733002	T	C	LRRC32	ENST00000260061	c.374G>A	p.Arg125His	FALSE	5.350454788657e-4	1.1479902994819e-4	13083	69687	3.98879811579871	1.87679779557265	8.3569344995152	4.6381017715724e-4
chr18	2913106	rs370010109	T	C	EMILIN2	ENST00000254528	c.2864C>T	p.Thr955Met	FALSE	2.286933983839e-4	2.15251269982493e-5	13118	69686	10.3248448958222	2.85774205679331	44.2309938006087	4.6539291164771e-4
chr19	9610442	rs541009880	A	G	ZNF561	ENST00000302851	c.1219C>T	p.Arg407Cys	FALSE	3.8066235249333e-4	5.73698779455847e-5	13135	69723	5.61854488356425	2.18220921141409	14.7834335902164	4.6689150921974e-4
chr19	12825747	rs761018662	T	C	RTBDN	ENST00000674343	c.649G>A	p.Ala217Thr	FALSE	2.6937581774801e-4	3.62792047598317e-5	12993	68910	7.67920746477131	2.53328479408672	24.7824052443124	4.6772111843396e-4
chr3	58531723	rs150832314	A	G	ACOX2	ENST00000302819	c.673C>T	p.Arg225Trp	FALSE	4.1869671132764e-4	4.30002723350581e-5	13136	69767	5.56941858128404	2.13438535300721	15.8218917954833	4.6931890251578e-4
chr17	27312214	rs372526380	A	C	WSB1	ENST00000262394	c.1111C>A	p.His371Asn	FALSE	3.0473868657626e-4	3.5852060059371e-5	13126	69731	7.76263034008299	2.54087561746566	25.2369094821228	4.6974156427492e-4
chr10	95845378	.	A	G	ENTPD1	ENST00000371205	c.595G>A	p.Val199Ile	FALSE	2.6656511805026e-4	3.58320194926186e-5	13130	69770	8.708707223906	2.70480036177654	29.043376238355	4.7106440081912e-4
chr10	103458291	rs371900329	T	C	CALHM1	ENST00000329905	c.461G>A	p.Arg154His	FALSE	2.9355028096955e-4	5.04330033573971e-5	11923	69399	7.05199628710803	2.47239577660325	20.0985090301784	4.7133644031505e-4
chr4	76021932	rs1126858	G	A	CXCL10	ENST00000306602	c.295T>C	p.Ter99Glnext*?	FALSE	2.6654481760718e-4	2.88039173327573e-5	13131	69435	8.48170769212497	2.62404086679794	30.4951277734476	4.7147632738853e-4
chr20	53577163	rs770913909	G	T	ZNF217	ENST00000371471	c.1601A>C	p.Lys534Thr	FALSE	2.6650422599558e-4	2.86717798007311e-5	13133	69755	8.41521656108431	2.60273773241051	30.4708228207879	4.7180996820905e-4
chr20	53577162	rs763325848	A	C	ZNF217	ENST00000371471	c.1602G>T	p.Lys534Asn	FALSE	2.6652452025586e-4	2.86713687711451e-5	13132	69756	8.41546673614452	2.60262018764321	30.4737634968374	4.7206003130551e-4
chr15	40382926	rs376758590	G	T	KNSTRN	ENST00000249776	c.91T>G	p.Tyr31Asp	FALSE	3.806913354652e-4	7.16671205584302e-6	13134	69767	11.3910469136391	2.62591249855051	106.51094699168	4.722508187972e-4
chr2	218638482	rs556643601	T	G	ZNF142	ENST00000411696	c.5521C>A	p.Arg1841Ser	FALSE	2.2890279261407e-4	2.15870822899577e-5	13106	69486	10.123925371597	2.83019108345438	42.9979019643017	4.7392804354295e-4
chr6	111575660	rs139767840	C	T	TRAF3IP2	ENST00000368761	c.1184A>G	p.Asn395Ser	FALSE	0.00469000228780599	0.00327575084223353	13113	69755	1.46139774391953	1.18517355269952	1.78878476784167	4.7439435114793e-4
chr9	89315170	rs138496821	C	G	CKS2	NA	NA	NA	TRUE	8.3790371724558e-4	2.1509693701961e-4	13128	69736	2.894018657232	1.61442592336136	5.11174183551422	4.7556041894536e-4
chr6	46690056	rs571480956	C	T	TDRD6	ENST00000316081	c.1928T>C	p.Ile643Thr	FALSE	2.2878059940517e-4	2.15063013462945e-5	13113	69747	10.4130968039927	2.86018387988181	44.8261276479558	4.7699040871218e-4
chr3	8992910	rs201629131	T	C	SRGAP3	ENST00000383836	c.2554G>A	p.Gly852Ser	FALSE	2.6680896478121e-4	4.29953421712648e-5	13118	69775	7.22578413049423	2.48260093701006	21.5992539738414	4.7707735163593e-4
chr7	150467102	rs761170315	A	G	GIMAP8	ENST00000307271	c.404G>A	p.Arg135Gln	FALSE	2.2895520109898e-4	2.14985954250989e-5	13103	69772	11.7210494239486	3.08941075176197	51.052373031922	4.7742780274551e-4
chr17	33291577	rs769134070	A	G	ASIC2	ENST00000225823	c.539C>T	p.Pro180Leu	FALSE	2.350544542819e-4	2.17649960823007e-5	12763	68918	9.96617870918986	2.80917956949551	42.1005921864336	4.782470309238e-4
chr1	21876018	rs377016014	A	G	HSPG2	ENST00000374695	c.3028C>T	p.Arg1010Cys	FALSE	0.00022855401493219001	2.15164816249247e-5	13126	69714	10.2860193506446	2.84612816167298	43.9808147077634	4.7926931722752e-4
chr10	6220693	rs140784797	A	G	PFKFB3	ENST00000379775	c.659G>A	p.Arg220Gln	FALSE	2.2841480127912e-4	2.15084599942644e-5	13134	69740	10.3124965807106	2.84214563232791	44.3891774620292	4.8218552460555e-4
chr12	48771868	rs764365272	A	G	ADCY6	ENST00000357869	c.2893C>T	p.Arg965Cys	FALSE	3.0457625828066e-4	2.14995198440568e-5	13133	69769	8.29403041640947	2.51085294300346	34.0336786936312	4.8398850165909e-4
chr3	50341442	rs201258677	T	C	ZMYND10	ENST00000231749	c.1291G>A	p.Val431Ile	FALSE	4.1863297305526e-4	1.1466410583497e-4	13138	69769	4.32892121760177	1.96452910706032	9.22474643608338	4.8427905989822e-4
chr11	62669687	rs757564579	G	C	LBHD1	ENST00000354588	c.267G>C	p.Glu89Asp	FALSE	2.2850178993068e-4	2.14989035559186e-5	13129	69771	10.7250651797319	2.89256152471434	46.6650633274747	4.8466988084927e-4
chr11	92844486	rs376801483	G	A	FAT3	ENST00000525166	c.11119A>G	p.Met3707Val	FALSE	2.6678862718195e-4	2.86705467473265e-5	13119	69758	8.12288256258103	2.55841744288624	28.9648473535979	4.872888181181e-4
chr10	98418187	rs148225281	T	C	HPS1	ENST00000361490	c.1928G>A	p.Gly643Glu	FALSE	3.80807311500381e-5	3.0137340164463e-4	13130	69681	0.122175238001361	0.0136729141474231	0.463793828575526	4.9144697675529e-4
chr11	117344273	rs138449146	G	C	CEP164	ENST00000278935	c.190C>G	p.Pro64Ala	FALSE	2.2937533450569e-4	2.15554405932057e-5	13079	69588	9.91565731259266	2.79414009385176	41.8927133590065	4.9239023429759e-4
chr3	98799740	.	C	G	DCBLD2	ENST00000326840	c.1960C>G	p.Pro654Ala	FALSE	2.6966638415902e-4	3.58320194926186e-5	12979	69770	7.6340632034029	2.51325120313414	24.6942441286269	4.9258320972278e-4
chr19	53455022	rs758606468	G	C	ZNF761	ENST00000684525	c.515C>G	p.Ser172Cys	FALSE	2.6652452025586e-4	4.2996574606223e-5	13132	69773	7.32873605079151	2.48928402936487	22.0926122267346	4.933153240525e-4
chr11	64650466	rs150507759	C	G	NRXN2	ENST00000265459	c.3091C>G	p.Arg1031Gly	FALSE	2.6678862718195e-4	2.1508768407921e-5	13119	69739	9.00821872118629	2.62971076130176	37.6390236036355	4.9406630449888e-4
chr3	196948033	rs148546943	T	G	PIGZ	ENST00000412723	c.864C>A	p.Asn288Lys	FALSE	5.3292729349067e-4	1.8822030462732e-4	13135	69068	3.48726212530618	1.77625201319125	6.57755090788896	4.9479301998289e-4
chr7	44065286	rs528467394	A	C	PGAM2	ENST00000297283	c.244G>T	p.Val82Leu	FALSE	4.5703839122486e-4	1.4339384553615e-4	13128	69738	3.98066313005515	1.8873846128474	8.07272086961209	4.9810908479952e-4
chr7	5064825	rs763212100	C	T	RBAK	ENST00000396912	c.1369T>C	p.Tyr457His	FALSE	0	2.9403749336622e-4	13101	69719	0.0549826676115667	4.3336992884375e-4	0.391871874846462	4.9835018015875e-4
chr4	155368651	rs61753569	T	G	MAP9	ENST00000311277	c.643C>A	p.Pro215Thr	FALSE	0.00239799025578563	0.00118958894685547	13136	69772	1.75018828444564	1.28419489714501	2.35826278824396	4.9869014849313e-4
chr1	45514954	rs201400424	C	T	PRDX1	ENST00000319248	c.302A>G	p.Asn101Ser	FALSE	0	3.010019063454e-4	13137	69767	0.0350242243479856	2.5511496921529e-4	0.334151148993797	4.9905364019975e-4
chr15	66497670	rs146521201	T	G	SNAPC5	ENST00000316634	c.62C>A	p.Ala21Asp	FALSE	4.56864387421e-4	1.0749143651555e-4	13133	69773	4.17434241868628	1.91682659997424	8.90724308500038	5.0004146794646e-4
chr8	104349460	rs757576720	A	ATC	DCSTAMP	ENST00000297581	c.912_913delCT	p.Cys305fs	FALSE	3.4288326729655e-4	6.44985595321705e-5	13124	69769	5.49240760430893	2.17266570681091	13.8836597676232	5.0221440407594e-4
chr19	41378422	rs77399851	C	T	ENSG00000255730,TMEM91	ENST00000540732	c.113T>C,c.113T>C	p.Ile38Thr,p.Ile38Thr	FALSE	3.80720322850834e-5	2.22171258206e-4	13133	69766	0.115156249324688	0.0123231462179577	0.458978732240113	5.0250608609203e-4
chr17	6425678	rs115681466	A	C	AIPL1	ENST00000381129	c.937G>T	p.Ala313Ser	FALSE	7.64117062734011e-5	3.9436700510526e-4	13087	69732	0.152371836314912	0.0292088909711735	0.490070149393111	5.0316130832872e-4
chr12	120739168	rs28941773	T	C	ACADS	ENST00000242592	c.1058C>T	p.Ser353Leu	FALSE	6.1690314620604e-4	2.3727692374063e-4	12968	69539	3.19173430470054	1.70205153457686	5.75153451284273	5.0352186443558e-4
chr18	62717223	rs377602842	A	G	PHLPP1	ENST00000262719	c.1540G>A	p.Asp514Asn	FALSE	3.046458492003e-4	6.46681803811111e-5	13130	69586	5.96424216390715	2.27130089040968	15.438380590718	5.0620158298131e-4
chr5	180911602	rs201891387	A	G	BTNL8	ENST00000340184	c.661G>A	p.Val221Ile	FALSE	6.0733662644748e-4	2.3676280671545e-4	12349	69690	3.27568860955253	1.72539509642523	5.94877380506064	5.068784171518e-4
chr4	113360843	rs72556376	T	C	ANK2	ENST00000357077	c.10702C>T	p.Arg3568Trp	FALSE	0	1.7921146953405e-4	13031	69750	0.0496887564614798	3.8859643654523e-4	0.369590792199577	5.0726491640718e-4
chr15	41861856	rs376373697	A	G	SPTBN5	ENST00000320955	c.7616C>T	p.Ala2539Val	FALSE	3.8240917782026e-4	3.59536341933443e-5	13075	69534	6.2320729840927	2.22437912602365	19.4606167570095	5.0858854617463e-4
chr12	25215446	rs201170656	G	T	KRAS	ENST00000256078	c.565A>C	p.Met189Leu	FALSE	6.8702290076335e-4	2.870222872806e-4	13100	69681	2.91991048114688	1.63180407528753	5.03533372917848	5.090834003002e-4
chr15	45109569	rs200989933	T	G	DUOX2	ENST00000389039	c.1189C>A	p.Gln397Lys	FALSE	3.8072032285083e-4	1.0032677865046e-4	13133	69772	4.71027296477204	2.03630579174971	10.5409947777279	5.1072261514606e-4
chr1	44002315	rs61733181	A	G	SLC6A9	NA	NA	NA	TRUE	0.00605760438890582	0.00775994377268098	13124	69717	0.744976248391116	0.625289693534609	0.8816621792905	5.1270684016135e-4
chr11	47349899	rs193922385	A	G	MYBPC3	ENST00000545968	c.529C>T	p.Arg177Cys	FALSE	3.0604437643458e-4	5.0569996098886e-5	13070	69211	6.24984719607512	2.29868515659196	17.3328621080242	5.127558648087e-4
chr12	123498593	rs200267887	T	C	RILPL1	ENST00000376874	c.752G>A	p.Arg251Gln	FALSE	0.00186723572898407	0.00108285644622291	13121	69723	1.84614946166658	1.3169718698381	2.54461211954655	5.1287877510997e-4
chr12	48525985	rs146578766	A	G	OR8S1	ENST00000641651	c.354G>A	p.Met118Ile	FALSE	0.00201766407796559	9.5309073710461e-4	13134	69773	1.85107874426118	1.316689549239	2.5662519688465	5.1362361163676e-4
chr17	746539	rs34616851	C	T	GEMIN4	ENST00000319004	c.1504A>G	p.Ile502Val	FALSE	0	6.45013330275492e-5	13117	69766	0.0120071270732753	8.17246539543738e-5	0.199200682542126	5.1369146058599e-4
chr10	49516492	rs139949788	C	A	ERCC6	ENST00000447839	c.2027T>G	p.Val676Gly	FALSE	0.00122044241037376	4.5862355605239e-4	13110	69774	2.26408881666894	1.44291777169118	3.48540485586686	5.1482773915789e-4
chr9	132327325	rs534886444	C	T	SETX	ENST00000224140	c.4273A>G	p.Lys1425Glu	FALSE	3.0462264869393e-4	5.01633893252308e-5	13131	69772	6.34492725545029	2.31162801299511	17.7434992742201	5.1490008051324e-4
chr16	50225245	rs151171253	TGTC	T	TENT4B	ENST00000561678	c.1764_1766dupGTC	p.Ser589dup	FALSE	0.0179809523809524	0.0209399320634648	13125	69771	0.838956850169585	0.757517706585124	0.927113071226025	5.1589700587861e-4
chr20	417918	rs778995926	T	C	RBCK1	ENST00000356286	c.448C>T	p.Arg150Trp	FALSE	2.3108920043136e-4	2.18261185885777e-5	12982	68725	10.0846495315575	2.79744307104394	43.1291460426104	5.16204261916e-4
chr8	22920197	rs74484614	A	G	PEBP4	ENST00000256404	c.245C>T	p.Pro82Leu	FALSE	0.00266646350754228	0.00164134174311927	13126	69760	1.66644416675136	1.25610860567417	2.18401467888932	5.1644971103981e-4
chr5	95414114	rs200794195	T	C	FAM81B	ENST00000283357	c.461C>T	p.Ser154Leu	FALSE	0	3.2248355333878e-4	13115	69771	0.05475162187123	4.3105876244798e-4	0.392282304920167	5.1919685383139e-4
chr20	49248036	rs369882268	T	C	ZNFX1	ENST00000396105	c.4988G>A	p.Arg1663Gln	FALSE	3.8098140810728e-4	5.01950435979807e-5	13124	69728	5.95397070710653	2.21351332875358	16.5749608906341	0.00051970807917045005
chr1	165563702	rs371179896	A	C	LRRC52	ENST00000294818	c.820C>A	p.Gln274Lys	FALSE	2.3227005264787e-4	3.58891169841657e-5	12916	69659	8.51258132081885	2.66658449515584	28.1638022650935	5.226668335474e-4
chr19	58435142	rs762151459	A	AC	ZNF132	ENST00000254166	c.301delG	p.Val101fs	FALSE	2.6701251144339e-4	5.0164827289666e-5	13108	69770	6.9685401563039	2.43477114057922	19.8976556947453	5.2603064813927e-4
chr11	58439241	rs117028468	T	C	OR5B12	ENST00000641921	c.911G>A	p.Gly304Glu	FALSE	0.0159225963736096	0.0206628771567192	13126	69666	0.832245993587477	0.747638439960109	0.924117165477869	5.2604920549648e-4
chr7	127611580	rs139309837	G	A	PAX4	ENST00000639438	c.868T>C	p.Cys290Arg	FALSE	0.00137446548564447	0.00280347028034703	13096	69735	0.571152725640253	0.398976953875395	0.792206873117333	5.344198847671e-4
chr12	108592308	rs372101981	A	G	TMEM119	ENST00000392806	c.76C>T	p.Arg26Cys	FALSE	3.8774718883288e-4	7.33891090562161e-5	12895	68130	5.15581974697386	2.09238310447765	12.6701122323036	5.3444865812946e-4
chr21	39206142	rs146657926	G	A	BRWD1	ENST00000342449	c.4330T>C	p.Cys1444Arg	FALSE	3.4314473082202e-4	1.43340404793303e-5	13114	69764	9.53394378321474	2.54951883551226	51.6815230849324	5.3491213888401e-4
chr1	110223144	rs55807673	A	G	KCNC4	ENST00000438661	c.859G>A	p.Val287Ile	FALSE	0.00552380952380952	0.00855619571760255	13125	69774	0.741330897703358	0.619425739678927	0.880540558548718	5.3601004890935e-4
chr12	52385224	rs79539700	T	C	KRT84	ENST00000257951	c.362G>A	p.Gly121Asp	FALSE	0.00590431205241505	0.00411375168420147	13126	69766	1.39641360012689	1.15872553804383	1.67318518400818	5.3710118203298e-4
chr5	141182765	rs781869512	AG	A	PCDHB16	ENST00000609684	c.210dupG	p.Asn71fs	FALSE	2.2838002436053e-4	3.58304788385192e-5	13136	69773	8.52250232758921	2.66130185144732	28.2215968899301	5.373172227191e-4
chr1	152155673	rs201369314	C	T	RPTN	ENST00000316073	c.1426A>G	p.Ser476Gly	FALSE	2.4404132433092e-4	2.91269205563242e-5	12293	68665	9.25050813242584	2.72058600821052	34.3309401449253	5.3779406169995e-4
chr11	101127993	rs766312564	T	C	PGR	ENST00000325455	c.1078G>A	p.Asp360Asn	FALSE	2.3824650571791e-4	2.88005990524603e-5	12592	69443	8.99707276747304	2.69433923410374	32.8144177098832	5.3918381184148e-4
chr1	155187475	rs751488017	C	T	MUC1	ENST00000620103	c.1183A>G	p.Ile395Val	FALSE	2.6699214280265e-4	3.58356148674799e-5	13109	69763	7.49021330492895	2.47160331298537	24.1778606659761	5.3924758501511e-4
chr3	142458990	rs556313656	T	C	ATR	ENST00000350721	c.7471G>A	p.Val2491Ile	FALSE	3.0527360146531e-4	5.73879858251675e-5	13103	69701	6.14950643772632	2.28124326151055	16.5452906617408	5.3969134705e-4
chr2	109419552	rs183621731	T	C	SH3RF3	ENST00000309415	c.1313C>T	p.Ser438Leu	FALSE	8.7572342369783e-4	0.00177420996756977	13132	68763	0.499194630555068	0.316170530517353	0.750996722191224	5.4000701716572e-4
chrX	50915966	rs104894767	A	G	BMP15	ENST00000252677	c.538G>A	p.Ala180Thr	FALSE	0.0166950409138338	0.0142925384541894	12924	69674	1.25707725915568	1.1057065169329101	1.42459193258763	5.4163504001802e-4
chr9	21350718	rs372927228	C	T	IFNA6	ENST00000380210	c.170A>G	p.His57Arg	FALSE	4.9504950495049e-4	1.7199615875245e-4	13130	69769	3.65217943440505	1.80626193950121	7.07704613721153	5.4255793708335e-4
chr10	114465805	rs375611769	T	C	ABLIM1	ENST00000533213	c.1334G>A	p.Arg445Gln	FALSE	2.6668698567509e-4	3.5837669691366e-5	13124	69759	7.63865436071157	2.48372281535141	25.0117417249999	5.4997739814133e-4
chr12	25553076	rs140992888	C	T	LMNTD1	ENST00000282881	c.19A>G	p.Ile7Val	FALSE	3.8264329991581e-4	4.30422244221581e-5	13067	69699	5.49736736612827	2.07066129918523	16.0259792602987	5.5359891851991e-4
chr11	103120964	rs374073337	T	C	DYNC2H1	ENST00000650373	c.1288C>T	p.Arg430Cys	FALSE	3.8311240517968e-5	3.4698627958419e-4	13051	69167	0.126609853654716	0.0142069121820867	0.47653215512732	5.5388212506835e-4
chr2	25282503	.	A	G	DNMT3A	ENST00000321117	c.386C>T	p.Ser129Leu	FALSE	2.6686999618757e-4	2.86730129602019e-5	13115	69752	8.2361145019227	2.53809759626682	29.8507611572262	5.5558539858102e-4
chr13	94466586	rs377490914	C	T	DCT	ENST00000377028	c.668A>G	p.His223Arg	FALSE	2.666057282145e-4	3.5834073904194e-5	13128	69766	7.7855264653114	2.50291401269916	25.6418648509235	5.5646852127888e-4
chr19	50858594	rs61729813	G	C	KLK3	ENST00000326003	c.629C>G	p.Ser210Trp	FALSE	0.0108363858363858	0.0148140184906472	13104	69765	0.804155808852033	0.706894958863373	0.911371182184131	5.6055124595988e-4
chr3	49663149	rs140013456	A	G	BSN	ENST00000296452	c.10991G>A	p.Arg3664Gln	FALSE	0.00284484084268799	0.00439290233521224	13006	69544	0.661049395745662	0.51229130668696	0.840462002081148	5.6131396612579e-4
chr10	17162223	rs138942626	T	C	TRDMT1	ENST00000377799	c.266G>A	p.Gly89Asp	FALSE	0.00207245931839116	0.00127305158376248	13028	69518	1.77952712300274	1.29207392169352	2.4121906280912	5.6169657745031e-4
chr3	127017816	rs141186886	T	C	PLXNA1	ENST00000393409	c.3584C>T	p.Thr1195Ile	FALSE	2.944640753828e-4	6.45142791604542e-5	11886	69752	6.40059472971284	2.35203396716438	16.79878446957	5.6257771396806e-4
chr19	10631490	rs147820753	T	C	SLC44A2	ENST00000335757	c.457C>T	p.Leu153Phe	FALSE	0.00774986638161411	0.00597518112043612	13097	69705	1.33079097152132	1.13344920268368	1.55535356943074	5.6374198408359e-4
chr4	93829637	rs35182771	A	C	ATOH1	ENST00000306011	c.711C>A	p.His237Gln	FALSE	0.0120952160136023	0.00882404080213284	12939	69016	1.26118658542708	1.10661679584174	1.43319782943984	5.6620703802756e-4
chr1	41020522	rs150099949	A	G	SLFNL1	ENST00000302946	c.139C>T	p.His47Tyr	FALSE	4.2084321677251e-4	1.2913037863896e-4	13069	69697	4.16537073588212	1.91469569577705	8.6918729255456	5.6719816152328e-4
chr15	79313756	rs535458521	A	G	TMED3	ENST00000299705	c.169-1G>A	NA	TRUE	0	3.4407615552242e-4	13135	69752	0.0577196526208454	4.5602671366077e-4	0.406172087915569	5.6795794733233e-4
chr7	6590452	rs370746279	G	A	C7orf26	ENST00000344417	c.169A>G	p.Lys57Glu	FALSE	2.6923076923076e-4	1.45346724611561e-5	13000	68801	11.3089103838888	2.77532187139929	64.098625055593	5.6868211677085e-4
chr18	74560889	rs4263028	A	G	CNDP1	ENST00000358821	c.337G>A	p.Val113Ile	FALSE	3.80778310867413e-5	1.791652333448e-4	13131	69768	0.0812726776567218	0.00750562180230473	0.401053888372415	5.7466367877745e-4
chr9	13126736	rs529002777	G	C	MPDZ	ENST00000319217	c.4501G>C	p.Asp1501His	FALSE	2.6666666666666e-4	4.29978071118373e-5	13125	69771	7.11507965122432	2.4195778475003	21.4858260687188	5.7493487337267e-4
chr9	4662744	rs779075073	C	G	PLPP6	ENST00000381883	c.369G>C	p.Glu123Asp	FALSE	3.0520372348542e-4	1.44135833609594e-5	13106	69379	10.9287996671612	2.68928076196705	62.3893489689263	5.7763783611586e-4
chr17	16624029	rs367963782	C	T	ZNF624	ENST00000311331	c.857A>G	p.His286Arg	FALSE	0	4.0135888651577e-4	13119	69763	0.0588985367786346	4.6589671431751e-4	0.41156088025558	5.7765454413372e-4
chr9	136941341	rs770610292	G	A	FBXW5	ENST00000325285	c.1367T>C	p.Val456Ala	FALSE	3.0562347188264e-4	5.02144875970216e-5	13088	69701	6.52525342224728	2.31212506647686	18.671671749928	5.7993751724261e-4
chr18	23921515	rs201093281	G	A	LAMA3	ENST00000313654	c.8107A>G	p.Ile2703Val	FALSE	3.81039475689681e-5	5.8831125970354e-4	13122	69691	0.137089744963968	0.015578222286427	0.49883711647389	5.7997515412056e-4
chr11	72698015	rs371772686	T	C	ARAP1	ENST00000393609	c.2633G>A	p.Arg878Gln	FALSE	3.9271127866792e-4	1.0079919360645e-4	12732	69445	4.63961953425602	2.00435663773247	10.3770250706168	5.8039078630645e-4
chr3	48268140	rs781730775	C	G	ZNF589	ENST00000354698	c.449G>C	p.Gly150Ala	FALSE	2.6648393482564e-4	3.58309923751648e-5	13134	69772	7.59937490640528	2.47121038528291	24.738029616335	5.8049858208608e-4
chr1	151537243	rs141438616	G	A	CGN	ENST00000271636	c.3509A>G	p.Lys1170Arg	FALSE	7.61614623000762e-5	6.3086959638683e-4	13130	69745	0.188762973584637	0.0392586651136133	0.543346814117273	5.8074625162873e-4
chr1	197328486	rs145141811	G	C	CRB1	ENST00000367400	c.135C>G	p.Cys45Trp	FALSE	3.0452988199467e-4	0.00117544186579894	13135	69761	0.353753358896656	0.163207589554555	0.664642006686469	5.8349722632378e-4
chr3	149206277	rs34624984	A	G	CP	ENST00000264613	c.1099C>T	p.Arg367Cys	FALSE	0	1.9351232028439e-4	13106	69763	0.0513966067021873	4.0227510017973e-4	0.380444041633146	5.8411105294431e-4
chr2	181902131	rs776421195	A	AAAG	ITPRID2	ENST00000431877	c.1085_1087delAAG	p.Glu362del	FALSE	4.2061792597124e-4	5.01741760683516e-5	13076	69757	5.24463707204664	2.023765838865	14.4825392258524	5.8672119506131e-4
chr8	28716889	rs199663088	G	A	EXTL3	ENST00000220562	c.830A>G	p.Asn277Ser	FALSE	2.6654481760718e-4	5.01626703739269e-5	13131	69773	6.75434677293323	2.37756273860823	19.1675134269837	5.8699148957697e-4
chr4	39032298	rs768010165	T	G	TMEM156	ENST00000381938	c.16C>A	p.Leu6Ile	FALSE	2.6676829268292e-4	2.15836654819633e-5	13120	69497	9.62218241081964	2.65991373933785	41.5273278721306	5.8855269139868e-4
chr4	38929272	rs2306923	A	G	FAM114A1	ENST00000358869	c.1100G>A	p.Arg367His	FALSE	5.3304904051172e-4	5.73320529174848e-5	13132	69769	4.77861089748408	1.96315723709837	12.2369669312046	5.8898787711025e-4
chr16	89767235	rs142869950	T	A	FANCA	ENST00000389301	c.2507T>A	p.Phe836Tyr	FALSE	3.0452988199467e-4	2.17070417643484e-5	13135	69102	8.77868842389548	2.54038744561961	37.0101042240878	5.9316781468443e-4
chr13	49344174	rs754918927	T	C	CAB39L	NA	NA	NA	TRUE	3.4304009757585e-4	4.52324950244255e-5	13118	66324	6.07726653520974	2.205214548423	17.7910536844887	5.9335395306647e-4
chr8	43122528	rs200742772	G	A	POMK	ENST00000331373	c.704A>G	p.Asn235Ser	FALSE	4.956912987112e-4	7.88315727615417e-5	13113	69769	4.37850076827764	1.90908888653044	10.1787052571345	5.9641460802506e-4
chr17	80288310	rs140369116	T	C	RNF213	ENST00000582970	c.757C>T	p.Pro253Ser	FALSE	4.6598322460391e-4	7.1837016177696e-5	12876	69602	4.76069633028793	1.98716014933768	11.523311848066	0.00059677621028098005
chr6	109497510	rs150270108	T	C	AK9	ENST00000424296	c.5270G>A	p.Arg1757His	FALSE	2.2890279261407e-4	2.16653426735033e-5	13106	69235	9.76593257419963	2.7183476893907	41.5601418587647	5.9710675551349e-4
chr2	158121573	rs147775009	T	C	UPP2	ENST00000005756	c.619C>T	p.Pro207Ser	FALSE	0.00153080750095675	6.0221097457809e-4	13065	69743	2.01546544145797	1.36148513266997	2.94246135339806	5.9844616511162e-4
chr14	52268104	rs141737848	T	C	PTGDR	ENST00000306051	c.290C>T	p.Ala97Val	FALSE	7.62427569380909e-5	5.0172737567912e-4	13116	69759	0.183066563469869	0.0377773264732501	0.535600264211233	5.9879935481776e-4
chr10	114206295	.	C	G	TDRD1	ENST00000251864	c.1349G>C	p.Ser450Thr	FALSE	2.6711440128214e-4	2.15013689204879e-5	13103	69763	8.67077050717859	2.53632318006386	36.1540399475846	6.0099784149725e-4
chr19	30549186	rs753072969	C	G	ZNF536	ENST00000355537	c.3567G>C	p.Met1189Ile	FALSE	2.6670730778023e-4	4.30015050526768e-5	13123	69765	7.09708556825516	2.40718652816901	21.4367135270959	6.015204474572e-4
chr6	116436219	rs369887455	T	C	DSE	ENST00000644252	c.1751C>T	p.Ala584Val	FALSE	2.2850178993068e-4	2.86713687711451e-5	13129	69756	8.8502637845398	2.64267190178431	32.3611318352067	6.0247984497185e-4
chr7	87566794	rs201280497	T	C	ABCB1	ENST00000622132	c.521G>A	p.Arg174Gln	FALSE	3.4272658035034e-4	6.44985595321705e-5	13130	69769	5.40680318935132	2.12571976514756	13.7154003381791	6.0669844990735e-4
chr3	11358545	rs36117895	C	T	ATG7	ENST00000693202	c.1412T>C	p.Val471Ala	FALSE	0.0342669617644814	0.0371270100610543	13103	69774	0.879920000678267	0.816610125736286	0.947082048356	6.0955780401483e-4
chr6	138293993	rs755891726	T	G	ARFGEF3	ENST00000251691	c.3369G>T	p.Arg1123Ser	TRUE	2.2846698652044e-4	2.86672591233552e-5	13131	69766	8.96467420950164	2.65238178873135	33.0114628890709	6.1010409606365e-4
chr2	127620457	rs777356258	T	G	MYO7B	ENST00000409816	c.3516G>T	p.Arg1172Ser	FALSE	2.9125405675293e-4	5.24462426013336e-5	12017	66735	6.71993183365701	2.36189067798763	19.1151166480242	6.1175122393053e-4
chrX	7325381	rs145886038	C	G	STS	ENST00000674429	c.1124G>C	p.Gly375Ala	FALSE	0.00158660684976474	6.7853627302006e-4	12988	69643	2.26206554991744	1.43650130070081	3.4745948177985	6.1211837989683e-4
chr20	64066510	rs746994502	G	C	TCEA2	ENST00000343484	c.107C>G	p.Ala36Gly	FALSE	2.2846698652044e-4	4.30008886850328e-5	13131	69766	7.86872893584993	2.55387088564625	24.2337186379608	6.1386210245462e-4
chr15	78111266	rs201845656	A	G	CIB2	ENST00000258930	c.97C>T	p.Arg33*	FALSE	3.0494777769307e-4	5.73378056821765e-5	13117	69762	5.91090274491918	2.21786897990474	15.7454967789732	6.1479258971386e-4
chr19	11781284	rs201148941	C	T	ZNF441	ENST00000357901	c.1460T>C	p.Leu487Pro	FALSE	7.7351485148514e-4	2.9412186688474e-4	12928	69699	2.7583198638019	1.57115768031915	4.69474446634415	6.1906005639167e-4
chr15	82282941	rs149921747	T	C	SAXO2	ENST00000682753	c.1256C>T	p.Pro419Leu	FALSE	3.0550675933705e-4	4.30015050526768e-5	13093	69765	6.55277866772228	2.28940375921699	19.5833206557399	6.2059062282238e-4
chr16	70481775	rs760243241	C	T	COG4	ENST00000323786	c.2095A>G	p.Thr699Ala	FALSE	2.6674796128343e-4	3.58587452307869e-5	13121	69718	7.51186155187541	2.43648413452802	24.6084163324183	6.2149402050937e-4
chr16	69357534	rs199617835	C	T	TERF2	ENST00000254942	c.1454A>G	p.Asn485Ser	FALSE	4.5672527974423e-4	1.0034403669724e-4	13137	69760	4.20964341184789	1.89272077377606	9.20159199407407	6.2169837557479e-4
chr1	204617934	rs554144498	T	C	LRRN2	ENST00000367177	c.2059G>A	p.Val687Ile	FALSE	6.1008159841378e-4	6.45031821569864e-5	13113	69764	4.48320634272769	1.89311806554527	11.1761904824286	6.2288376133801e-4
chr19	48464532	rs35593185	A	C	KCNJ14	ENST00000342291	c.1066C>A	p.Pro356Thr	FALSE	0.00411491274860931	0.00574737355061559	13123	69771	0.707914641365672	0.57314034380275	0.865721133378744	6.2418881161263e-4
chr8	24500859	rs201016794	A	G	ADAM7	ENST00000175238	c.2072G>A	p.Arg691His	FALSE	6.4885496183206e-4	2.0789424634751e-4	13100	69747	3.13342199148654	1.66049128089003	5.74034400052725	6.2795045158459e-4
chr19	12075799	rs767875172	G	T	ZNF844,ENSG00000286098	ENST00000439326	c.679T>G,c.583T>G	p.Cys227Gly,p.Cys195Gly	FALSE	3.0492453117853e-4	6.46663217796172e-5	13118	69588	5.77587489378178	2.19805261360741	14.9285385839809	6.3114903789662e-4
chr3	46687049	rs368009065	A	C	ALS2CL	ENST00000318962	c.468G>T	p.Gln156His	FALSE	3.4387895460797e-4	6.46849126034959e-5	13086	69568	5.29041666968536	2.09776621697777	13.3459767059403	6.3268484871159e-4
chr2	73815483	rs753434545	G	T	C2orf78	ENST00000409561	c.1260T>G	p.Asn420Lys	FALSE	2.2965628109927e-4	2.86742462257523e-5	13063	69749	9.29638062020413	2.6995331663536	34.4227882198471	6.3353941854027e-4
chr21	33528519	rs754134434	A	T	GART	ENST00000381815	c.897A>T	p.Gln299His	FALSE	2.2846698652044e-4	2.1636591804059e-5	13131	69327	9.75016236099476	2.69702095336836	41.7043889441622	6.3420317007334e-4
chr15	75359692	rs776865786	T	TGAG	MAN2C1	ENST00000267978	c.1873_1875delCTC	p.Leu625del	FALSE	4.9531357159186e-4	1.7917036952097e-4	13123	69766	3.54095880406532	1.76588240671898	6.79321703345814	6.3487718848376e-4
chr17	7322782	rs200046311	A	G	NEURL4	ENST00000399464	c.2678C>T	p.Ala893Val	FALSE	0.00416698524352015	0.0032650190878039	13079	69678	1.47038220343164	1.1829005588488	1.81201469043762	6.3549093744785e-4
chr20	34295502	rs13043752	A	G	AHCY	ENST00000217426	c.112C>T	p.Arg38Trp	FALSE	0.0207376798285889	0.0171256935583306	13068	69749	1.18713831830471	1.07656959481619	1.30681243145777	6.3693251600383e-4
chr11	6169678	rs569584182	T	C	OR52B2	ENST00000530810	c.649G>A	p.Ala217Thr	FALSE	2.3366305787055e-4	2.15093852617692e-5	12839	69737	10.1453613196868	2.73910943129636	44.1703249787684	6.3958101905281e-4
chr16	1212000	rs770398676	G	A	CACNA1H	ENST00000348261	c.4621A>G	p.Ile1541Val	FALSE	2.6693105552166e-4	5.01698608144719e-5	13112	69763	6.7210787279339	2.34912954792047	19.2473294977158	6.4111080463136e-4
chr12	124815013	rs150222965	A	G	SCARB1	ENST00000261693	c.386C>T	p.Ser129Leu	FALSE	0.00277946999695401	0.00142635970067949	13132	69758	1.66106815083038	1.24710119239329	2.18929644077385	6.4230042621737e-4
chr2	178575640	rs370771532	T	C	TTN	ENST00000589042	c.70492G>A	p.Gly23498Ser	FALSE	5.3979025293029e-4	1.8633985522826e-4	12968	69765	3.42836899995863	1.73529864482963	6.50453778946048	6.4230203797732e-4
chr5	170805772	rs79061387	T	C	GABRP	ENST00000265294	c.598C>T	p.Arg200Cys	FALSE	5.7121096725057e-4	1.1466246237638e-4	13130	69770	3.68835296649036	1.76801847753604	7.65927966319025	6.4371023929532e-4
chr18	23921546	rs745387872	T	C	LAMA3	ENST00000313654	c.8138C>T	p.Thr2713Ile	FALSE	2.2876315388134e-4	2.15170989212761e-5	13114	69712	9.50207435244688	2.6616980338933	40.3419648846643	6.4543157780927e-4
chr2	54599089	rs367786551	T	C	SPTBN1	NA	NA	NA	TRUE	0	4.3735750032264e-4	13133	69737	0.061012049751998	4.8342619058741e-4	0.422629140189132	6.4678278792063e-4
chr19	14743526	rs117617387	T	C	ADGRE2	ENST00000315576	c.2357G>A	p.Arg786Gln	FALSE	0.0148952380952381	0.0192776264870288	13125	69770	0.830738037084383	0.744034252619349	0.925041208577273	6.493108968425e-4
chr3	37326498	rs138450063	G	A	GOLGA4	ENST00000361924	c.4612A>G	p.Thr1538Ala	FALSE	0.00943468296409473	0.00779666863080439	13090	69581	1.28728042036579	1.1150623990041	1.48037612175173	6.5121467680817e-4
chr14	45224072	rs200663005	T	C	MIS18BP1	ENST00000310806	c.2515G>A	p.Val839Ile	FALSE	2.2886786695148e-4	2.86705467473265e-5	13108	69758	9.0929319044832	2.64390311191995	33.9944466475086	6.5183953965464e-4
chr1	6571141	rs200157217	T	G	TAS1R1	ENST00000333172	c.424G>T	p.Ala142Ser	FALSE	2.6670730778023e-4	3.59169599885066e-5	13123	69605	7.57919068208093	2.43307776924873	24.9909518062603	6.5474892615013e-4
chr14	90184681	rs577049441	A	G	KCNK13	ENST00000282146	c.905G>A	p.Cys302Tyr	FALSE	2.2865853658536e-4	2.86660264587424e-5	13120	69769	8.67871396933134	2.59661939306392	31.6935239231572	6.5555836060138e-4
chr12	120438196	rs148951026	G	A	COX6A1	ENST00000229379	c.70A>G	p.Met24Val	FALSE	2.6729799908355e-4	5.73937498206445e-5	13094	69694	6.44803449988997	2.3141723139525	17.6169334181483	6.5779503818419e-4
chr16	70664024	rs144544231	G	C	MTSS2	ENST00000338779	c.1897G>C	p.Ala633Pro	FALSE	0.00199738803103634	0.00102664950764203	13017	69157	1.81423711512655	1.29684625482517	2.49993999286199	6.5799294581492e-4
chr22	31760670	rs201312113	C	A	DEPDC5,ENSG00000285404	ENST00000651528	c.161A>C,c.161A>C	p.Gln54Pro,p.Gln54Pro	FALSE	5.328461597016e-4	2.1508768407921e-4	13137	69739	3.34557749363151	1.71549282247584	6.23999814015976	6.6545871305279e-4
chr20	52187056	rs146264045	A	G	ZFP64	ENST00000216923	c.62C>T	p.Thr21Met	FALSE	0	2.8700993054359e-4	13136	69684	0.0226396898052974	1.5596729371776e-4	0.300885030665457	6.6898085281641e-4
chr2	24822514	rs147179390	T	G	ADCY3	ENST00000679454	c.3000C>A	p.Asn1000Lys	FALSE	3.4262220191868e-4	0.00111794298490777	13134	69771	0.370099563758356	0.177962802017317	0.678606113573645	6.692822686587e-4
chr7	32988571	rs13246887	A	G	FKBP9	ENST00000242209	c.958G>A	p.Glu320Lys	FALSE	0.00840368380660015	0.0069226469450058	13030	69771	1.30726355514662	1.12222675732935	1.51615561570948	6.7013697844409e-4
chr11	19948935	rs144875196	T	C	NAV2	ENST00000349880	c.2500C>T	p.Arg834Trp	FALSE	8.4863446998919e-4	3.798901902318e-4	12962	69757	2.52765067648183	1.50728487114163	4.10294373291726	6.7276280353934e-4
chr19	19198201	rs372111384	C	A	RFXANK	ENST00000303088	c.533A>C	p.Glu178Ala	FALSE	2.6650422599558e-4	3.58335602792151e-5	13133	69767	7.35109975688317	2.39848505884053	23.9176371292044	6.729954231327e-4
chr11	72013768	rs374109028	G	C	NUMA1	ENST00000393695	c.3735G>C	p.Glu1245Asp	FALSE	3.0648992414374e-4	5.75465047691666e-5	13051	69509	5.83285073686992	2.18771333169198	15.5330489377514	6.7373978857598e-4
chr5	80450562	rs764145640	G	A	ZFYVE16	ENST00000505560	c.3358A>G	p.Thr1120Ala	FALSE	2.668903461949e-4	5.01813698080204e-5	13114	69747	6.61853478909645	2.32417310159042	18.8475948121745	6.7418230651017e-4
chr11	6394536	rs769777506;rs120074118;rs794727780	T	TGCC	SMPD1	ENST00000342245	c.1829_1831delGCC	p.Arg610del	FALSE	5.7524160147261e-4	2.0112052865967e-4	13038	69610	3.24884256365171	1.68720742471781	6.02717018706112	6.7429866466084e-4
chr4	56441804	rs192831239	G	A	PAICS	ENST00000512576	c.158A>G	p.Lys53Arg	FALSE	0.00198110332215788	0.00129277787461507	13124	68844	1.77837297135221	1.28562790939681	2.41904525751379	6.7616069415321e-4
chr12	102855154	rs62516152	T	C	PAH	ENST00000553106	c.688G>A	p.Val230Ile	FALSE	8.38670326319e-4	1.9350122550776e-4	13116	69767	2.89484494045219	1.58403561544698	5.23408208889564	6.7893711043287e-4
chr4	8475841	rs571853951	T	C	TRMT44	ENST00000389737	c.2114C>T	p.Ala705Val	FALSE	2.6676829268292e-4	2.86680809586606e-5	13120	69764	7.96290264118946	2.45486731036929	28.7714537602067	6.7934768785782e-4
chr16	21728344	rs145160241	T	C	OTOA	ENST00000646100	c.2120C>T	p.Ala707Val	FALSE	6.4806343397377e-4	1.8635321100917e-4	13116	69760	3.20830086075802	1.66627878267366	6.02349135701839	6.8245141287892e-4
chr12	46371286	rs777476122	G	T	SLC38A2	ENST00000256689	c.8A>C	p.Lys3Thr	FALSE	2.2838002436053e-4	2.86701357530928e-5	13136	69759	8.77499448809072	2.59459317228188	32.3189478814208	6.8504507428923e-4
chrX	13662500	rs757704577	A	G	TCEANC	ENST00000380600	c.-8-1G>A	NA	TRUE	3.2679738562091e-4	3.8685093666283e-5	13060	68618	8.5726754936113	2.57052086547924	31.2668797986465	6.8576769719985e-4
chr12	46371287	rs746674426	C	T	SLC38A2	ENST00000256689	c.7A>G	p.Lys3Glu	FALSE	2.2836263987211e-4	2.86705467473265e-5	13137	69758	8.77292212293758	2.59400216392443	32.3110921138496	6.8583954547307e-4
chr20	45965700	rs368649316	C	T	ZNF335	ENST00000322927	c.1030A>G	p.Thr344Ala	FALSE	0	1.7304530903008e-4	13056	69346	0.0512480335502152	4.002369027259e-4	0.383988274040254	6.8625502779329e-4
chr2	70690824	rs781812594	A	G	ADD2	ENST00000264436	c.811C>T	p.Arg271Trp	FALSE	2.2841480127912e-4	2.14989035559186e-5	13134	69771	9.68715293905808	2.66034044132375	41.7944172305678	6.8849692382178e-4
chr4	82870341	rs143960227	C	T	SEC31A	ENST00000395310	c.866A>G	p.Asn289Ser	FALSE	4.9489873610476e-4	9.31806126983672e-5	13134	69757	4.0264703501713	1.83300824211848	8.82403290627323	6.9104680163512e-4
chr11	5509402	rs143866662	A	G	UBQLN3	ENST00000311659	c.157C>T	p.Arg53Cys	FALSE	4.5773573390296e-4	9.31846202368323e-5	13108	69754	4.31817265800458	1.89306271376258	9.74856107752184	6.9339013058644e-4
chr9	37745844	rs201725997	T	C	FRMPD1	ENST00000377765	c.3812C>T	p.Thr1271Ile	FALSE	0	1.2900451515803e-4	13134	69765	0.0382215032075025	2.8956201848044e-4	0.331587162364004	6.9426057917998e-4
chr11	133920381	rs201459911	A	G	IGSF9B	ENST00000533871	c.3344C>T	p.Ala1115Val	FALSE	4.9938537185003e-4	0.00130480543260428	13016	69359	0.425348720208296	0.232204265515185	0.714096633149599	6.9501628578105e-4
chr19	42358270	rs367825461	A	G	MEGF8	ENST00000251268	c.5138G>A	p.Arg1713His	FALSE	1.9047619047619e-4	2.88687769742635e-5	13125	69279	10.1127546209691	2.81297954403975	38.2882786044022	6.9572064598799e-4
chr19	746696	rs147662128	T	A	PALM	ENST00000338448	c.1046A>T	p.Glu349Val	FALSE	0	2.167191608634e-4	13020	69214	0.056961699822015	4.4879166627715e-4	0.407544094971686	6.9706368068767e-4
chr8	144099319	rs34674752	A	G	SHARPIN	ENST00000398712	c.880C>T	p.Pro294Ser	FALSE	0.05295416476321	0.0489593188268685	13134	69762	1.11217056508987	1.04614430834975	1.18158200903541	6.9710931973954e-4
chr19	757560	rs138591209	G	A	MISP	ENST00000215582	c.614A>G	p.Gln205Arg	FALSE	7.6324225309113e-4	2.2274595464604e-4	13102	69586	2.92098790385842	1.59614293675147	5.21726656291802	6.9821296438765e-4
chr17	10500677	rs117616137	A	G	MYH1	ENST00000226207	c.3814C>T	p.Arg1272Trp	FALSE	0.00548112058465286	0.00376230812228576	13136	69771	1.40646155502564	1.15776021923549	1.69777556827287	6.9821380719337e-4
chr15	64822501	rs139868280	G	C	PIF1	ENST00000559239	c.668G>C	p.Ser223Thr	FALSE	6.0966316110349e-4	8.8151821804317e-4	13122	69766	0.429901596435454	0.243407446581178	0.712660788786876	6.9859611171807e-4
chr10	1015896	rs139437936	A	G	GTPBP4	NA	NA	NA	TRUE	9.8949611813061e-4	4.8069334634314e-4	13138	69691	2.34447890356272	1.45390824242857	3.670896816436	6.9865742220176e-4
chr15	61920571	rs139993005	C	T	VPS13C	ENST00000644861	c.7139A>G	p.His2380Arg	FALSE	0.00558360104023252	0.00349892008639309	13074	69450	1.40789719890014	1.15799588346393	1.7018673040377	6.988250655221e-4
chr1	228274631	rs12023551	A	G	OBSCN	ENST00000680850	c.6868G>A	p.Glu2290Lys	FALSE	3.4361637141111e-4	3.9507520795322e-4	13096	69607	0.294816519582471	0.126130284456568	0.615315568147327	6.9897253990847e-4
chr12	27082264	rs189420548	A	C	C12orf71	ENST00000429849	c.220G>T	p.Asp74Tyr	FALSE	3.8095238095238e-4	9.32875984901761e-5	13125	69677	4.63814712907693	1.97185629813652	10.5899452488719	7.0337659497943e-4
chr9	137552439	.	C	G	MRPL41	ENST00000371443	c.358G>C	p.Glu120Gln	FALSE	2.6954177897574e-4	2.87728384405122e-5	12985	69510	8.01214156170054	2.44588342962756	29.3100445470695	7.0351378370514e-4
chr17	58322388	rs372428940	A	G	TSPOAP1	ENST00000343736	c.1342C>T	p.Arg448Trp	FALSE	3.0555343365671e-4	5.75680382251774e-5	13091	69483	5.95615938742347	2.1979714655559	16.0839522300219	7.0388669725418e-4
chr9	99218710	rs146770430	C	T	ALG2	ENST00000476832	c.475A>G	p.Ile159Val	FALSE	5.710370031978e-4	0.0011466410583497	13134	69769	0.428836904062401	0.2397158921314	0.714096048941559	7.0401510304141e-4
chr2	37241614	rs367730912	A	G	NDUFAF7	ENST00000002125	c.445G>A	p.Asp149Asn	FALSE	2.287108332698e-4	2.86709577533438e-5	13117	69757	8.76724559322737	2.58078061910331	32.524390436145	7.0657550547814e-4
chr17	30329452	rs536480071	G	A	TMIGD1	ENST00000328886	c.160T>C	p.Cys54Arg	FALSE	3.4322324765464e-4	6.44948619093345e-5	13111	69773	5.28975218693579	2.07695533702016	13.4640570141505	7.0766240748798e-4
chr3	114065420	rs572032434	A	G	QTRT2	ENST00000281273	c.163G>A	p.Gly55Arg	FALSE	2.6768642447418e-4	4.30002723350581e-5	13075	69767	6.82455280865616	2.32972733143088	20.5270417332515	7.0781318578638e-4
chr22	31088586	rs371638277	A	G	SMTN	ENST00000333137	c.274G>A	p.Val92Met	FALSE	2.6680896478121e-4	4.30101360553971e-5	13118	69751	6.76265032755244	2.3216433189416	20.2320783540734	7.0920009662112e-4
chr21	41435954	rs150271063	A	G	MX1	ENST00000398598	c.223G>A	p.Val75Ile	FALSE	0.00106609808102345	4.9448186899813e-4	13132	69770	2.27209641186779	1.43137011116872	3.51369727267749	7.1152891089276e-4
chr9	87887349	rs563832222	GGGCA	G	SPATA31E1	ENST00000325643	c.2865_2868dupCAGG	p.Gly957fs	FALSE	0.00171467764060357	0.0010402318640955	13122	69696	1.85508488953954	1.30793032762855	2.58206354546098	7.1732349328157e-4
chr9	6984169	rs138893846	G	C	KDM4C	ENST00000381309	c.1119C>G	p.Phe373Leu	FALSE	3.8305370412931e-4	2.15220385674931e-5	13053	69696	7.36439892687769	2.2538532927244	30.5830170272394	7.1825801547986e-4
chr11	57379809	rs547231989	C	T	PRG3	ENST00000287143	c.62-2A>G	NA	TRUE	0.00022855401493219001	2.88109712178398e-5	13126	69418	8.57826754580956	2.55639789534569	31.4471867209586	7.1890891721659e-4
chr16	75236955	rs768241959	T	C	BCAR1	ENST00000162330	c.839G>A	p.Arg280Gln	FALSE	2.2867596615595e-4	3.58685203517985e-5	13119	69699	7.92137702820915	2.50028881104042	26.0277107560386	7.1988300948544e-4
chr13	109019852	rs769707695	A	G	MYO16	ENST00000457511	c.2737G>A	p.Gly913Arg	FALSE	3.0555343365671e-4	7.16630118530622e-5	13091	69771	5.47250642868927	2.1301857293254	13.6665773645433	7.2080259974127e-4
chr6	43130307	rs557347649	A	G	PTK7	ENST00000230419	c.548G>A	p.Arg183Gln	FALSE	2.6695141484249e-4	5.02873563218391e-5	13111	69600	6.5017886810529	2.29255310411417	18.4336691407838	7.2175801598772e-4
chr3	132575836	rs36121581	T	G	ACAD11	ENST00000264990	c.1937C>A	p.Ala646Asp	FALSE	0.00352193553326698	0.00234327973170522	13061	69774	1.529008442446	1.2002474626661	1.92918211847843	7.2204476252746e-4
chr7	117509089	rs115545701	T	C	CFTR	ENST00000003084	c.220C>T	p.Arg74Trp	FALSE	3.82409177820268e-5	2.6536613354371e-4	13075	69715	0.125920957847147	0.0140564866574544	0.481716785461089	7.231319285389e-4
chr17	75627462	rs201830334	T	C	RECQL5	ENST00000317905	c.2936G>A	p.Ser979Asn	FALSE	6.4776710867245e-4	1.218271201502e-4	13122	69771	3.4379556608122	1.6980837059924	6.94755194211827	7.2671694866011e-4
chr6	41228834	rs200638061	T	C	TREML4	ENST00000341495	c.184C>T	p.Arg62Trp	FALSE	5.3292729349067e-4	6.45013330275492e-5	13135	69766	4.25276288453543	1.84243623441284	10.2833303757623	7.2724892750419e-4
chr1	207469847	rs147393483	T	C	CR2	ENST00000367057	c.970C>T	p.Arg324Cys	FALSE	2.6682930548143e-4	4.5152874733024e-4	13117	69763	0.293601140651688	0.117686918508752	0.621573766257672	7.2756239259785e-4
chr16	47698565	rs12918964	T	C	PHKB	ENST00000323584	c.3121C>T	p.Arg1041Trp	FALSE	0.0142303805995285	0.0130796123650638	11876	65216	1.23391963407602	1.0935243218089301	1.38827245582205	7.2777981420812e-4
chr11	68773303	rs1046804	A	C	CPT1A	ENST00000265641	c.1702G>T	p.Ala568Ser	FALSE	6.0919890344197e-4	1.863184899603e-4	13132	69773	3.10068632381567	1.64297091578825	5.70511521689541	7.2786024721815e-4
chr16	71658699	rs139813458	C	T	PHLPP2	ENST00000568954	c.2102A>G	p.Asn701Ser	FALSE	2.664230798508e-4	4.29959583799123e-5	13137	69774	6.88521716413051	2.33306857044084	20.7957636792467	7.2863960299562e-4
chr10	102361811	.	G	C	GBF1	ENST00000369983	c.1585C>G	p.Leu529Val	FALSE	2.2857142857142e-4	2.15056846693143e-5	13125	69749	9.23505264056814	2.59563628499663	39.0599253742403	7.3030435245491e-4
chr15	43428089	rs151132652	T	C	TP53BP1	ENST00000382044	c.3755G>A	p.Arg1252His	FALSE	2.6640280103516e-4	3.59624264568379e-5	13138	69517	7.10550342651876	2.34510248381617	22.9104686065445	7.3208053386231e-4
chr15	51545701	rs563619175	C	G	DMXL2	ENST00000560891	c.812C>G	p.Thr271Ser	FALSE	3.081901533246e-4	7.16743119266055e-5	12979	69760	5.47563927387737	2.12732411024243	13.6894224218816	7.3372258690573e-4
chr12	82389875	rs201870339	G	A	METTL25	ENST00000248306	c.484A>G	p.Met162Val	FALSE	4.9976933722897e-4	1.2925834434422e-4	13006	69628	3.66774233914592	1.76615813326251	7.42683802481752	7.3466474678585e-4
chr1	228271976	rs117651701	T	C	OBSCN	ENST00000680850	c.5741C>T	p.Pro1914Leu	FALSE	3.4353767463165e-4	4.0145095846416e-4	13099	69747	0.296307600871528	0.126777715861177	0.618313428419392	7.3510331132031e-4
chr1	101239176	rs201396566	G	C	S1PR1	ENST00000305352	c.192C>G	p.Ile64Met	FALSE	3.8063337393422e-4	1.0749143651555e-4	13136	69773	4.40393849568053	1.92689775513189	9.68347852268392	7.3820561330539e-4
chr13	111217833	rs200218776	A	G	ARHGEF7	ENST00000646102	c.623G>A	p.Arg208Gln	FALSE	8.3745717548534e-4	2.4364725610193e-4	13135	69773	2.70878691594946	1.53828949851393	4.6775897737158	7.3839867285008e-4
chr19	49465763	rs182312672	A	G	ALDH16A1	ENST00000293350	c.1594G>A	p.Val532Ile	FALSE	6.4747105423522e-4	2.0799862290566e-4	13128	69712	3.08076630682182	1.63303250537149	5.64270519338275	7.4170021584463e-4
chr5	146516033	rs140458264	T	G	GPR151	ENST00000311104	c.81C>A	p.Tyr27*	FALSE	3.8726667183022e-4	0.00126852621620847	12911	69766	0.391844415766284	0.196621699237861	0.696292881816985	7.4416544758482e-4
chr1	205339767	rs371117097	C	G	KLHDC8A	ENST00000367155	c.418C>G	p.Arg140Gly	FALSE	4.237941131145e-4	6.46050478077354e-5	12978	69654	4.66339604724018	1.93639584860429	11.4900411937033	7.4582722890825e-4
chr3	45967341	rs149472411	G	C	FYCO1	ENST00000296137	c.1993G>C	p.Ala665Pro	FALSE	2.6995757809487e-4	3.59040643400833e-5	12965	69630	7.50197151069947	2.38739031016434	24.9859707979082	7.4621437655542e-4
chr8	140287631	rs190087909	A	G	TRAPPC9	ENST00000438773	c.1958C>T	p.Thr653Met	FALSE	4.1879235513591e-4	1.3616167407195e-4	13133	69770	4.04530814501115	1.85638236995586	8.40675771976846	7.4633607330243e-4
chr10	114228042	rs201463872	T	A	TDRD1	ENST00000251864	c.3455A>T	p.Glu1152Val	FALSE	3.4290939571744e-4	8.62093738325814e-5	13123	69598	4.95587447973154	2.02652935287755	11.730479594537501	7.468673884724e-4
chr8	94146134	rs543620134	C	T	CDH17	ENST00000027335	c.1961A>G	p.His654Arg	FALSE	2.2960355120159e-4	2.15818022243644e-5	13066	69503	9.78359938278142	2.64213419491866	42.7909621178714	7.4699809822054e-4
chr10	119672400	rs201638005	A	G	BAG3	ENST00000369085	c.653G>A	p.Arg218Gln	FALSE	3.4356390288593e-4	4.2999656002752e-5	13098	69768	6.66696337149052	2.2503209168732	20.5285439548614	7.4828932683856e-4
chr2	219023316	rs760496355	T	C	CFAP65	ENST00000341552	c.2711G>A	p.Arg904His	FALSE	0	1.0041744968368e-4	13113	69709	0.0366326549712247	2.7429632709605e-4	0.329954852867666	7.4872963296779e-4
chr19	50461554	rs150831357	A	G	MYBPC2	ENST00000357701	c.2944G>A	p.Val982Ile	FALSE	2.6654481760718e-4	3.58392109639314e-5	13131	69756	7.93873981261143	2.47339925645633	26.4276669606067	7.5001554787856e-4
chr18	9944963	rs29132	G	A	VAPA	ENST00000340541	c.457A>G	p.Met153Val	FALSE	0.0546208891595615	0.048479332683598	13136	69772	1.11028312715248	1.04498621936136	1.17890310314901	7.5289133354128e-4
chr20	47239060	rs767210378	A	G	ZMYND8	ENST00000471951	c.2363C>T	p.Ala788Val	FALSE	3.4275268489603e-4	9.57402934071761e-5	13129	67892	4.77565916600595	1.99939228541932	10.9577226953465	7.5352502149062e-4
chr7	151181157	rs149064245	A	G	ASB10	ENST00000420175	c.886C>T	p.Arg296*	FALSE	2.3328149300155e-4	2.15467708572742e-5	12860	69616	10.1141082996231	2.69948807256168	44.0288258086251	7.6280288842456e-4
chr11	5857173	rs143411390	G	T	OR52E8	ENST00000537935	c.518A>C	p.His173Pro	FALSE	5.3813038130381e-4	9.31779411975516e-5	13008	69759	4.3921272684337	1.89904720899809	9.98052133184358	7.6350494911936e-4
chr19	8960503	rs138208562	T	C	MUC16	ENST00000397910	c.16267G>A	p.Ala5423Thr	FALSE	3.84822596782883e-5	3.010450564101e-4	12993	69757	0.131720322249611	0.0147964858948419	0.495194267129894	7.6545531533345e-4
chr4	75516842	rs34942800	A	G	THAP6	ENST00000311638	c.151G>A	p.Gly51Ser	FALSE	1.1420740063956e-4	2.5797575027947e-4	13134	69774	0.17702465021632	0.0447558157838596	0.517688489265289	7.6956738300693e-4
chr12	27380322	rs775681926	G	C	ARNTL2	ENST00000266503	c.402C>G	p.Ile134Met	FALSE	2.6650422599558e-4	4.31065450104174e-5	13133	69595	6.7128263394323	2.29453640380876	20.1599152931432	7.7095009052763e-4
chr19	33212541	rs139131448	T	C	SLC7A10	ENST00000253188	c.607G>A	p.Gly203Ser	FALSE	2.6670730778023e-4	2.86647939001319e-5	13123	69772	7.79143588607805	2.29981684368034	29.4634111334733	7.7340271286763e-4
chr19	19096156	rs761258835	A	G	SLC25A42	ENST00000318596	c.32G>A	p.Arg11Gln	FALSE	2.6680896478121e-4	4.30002723350581e-5	13118	69767	6.71559538917478	2.29323454273406	20.1807516591128	7.7644864472059e-4
chr2	44301117	rs143068960	A	G	SLC3A1	ENST00000260649	c.1126G>A	p.Gly376Ser	FALSE	8.3796754780224e-4	3.2963568091266e-4	13127	69774	2.55718721487589	1.50213500613111	4.23093672977184	7.7844390266967e-4
chr17	76476882	rs371993070	A	G	RHBDF2	ENST00000675367	c.1063C>T	p.Arg355Cys	FALSE	4.2288174688605e-4	1.2289808134407e-4	13006	69163	4.09685371850049	1.85601599554433	8.69387990549524	7.7918159362766e-4
chr2	127650995	rs372634768	A	G	GPR17	ENST00000486700	c.260G>A	p.Arg87His	FALSE	2.2932273352698e-4	2.1499828001376e-5	13082	69768	9.43055053925216	2.59692927452467	40.433934865597	7.7961987884078e-4
chr5	67149481	rs376798686	A	G	MAST4	ENST00000403625	c.3187G>A	p.Ala1063Thr	FALSE	5.331708431716e-4	1.8637992831541e-4	13129	69750	3.40918454601474	1.71059211626496	6.51089106001856	7.828021068913e-4
chr1	183137694	rs576180448	T	C	LAMC1	ENST00000258341	c.4340C>T	p.Ala1447Val	FALSE	2.2853660394606e-4	2.86915230895032e-5	13127	69707	8.52730920801049	2.52669350491299	31.3368390854558	7.8294573044368e-4
chr1	19745633	rs767299062	T	C	TMCO4	ENST00000294543	c.776G>A	p.Arg259Gln	FALSE	3.4267438318611e-4	8.6102979163079e-5	13132	69684	4.83524378754723	1.99928629545277	11.3197213641757	7.8317551418105e-4
chr11	57794071	rs76817459	G	A	CTNND1	ENST00000399050	c.257A>G	p.Asn86Ser	FALSE	0.0018295471870712	0.00118237190970978	13118	69775	1.79953354654466	1.28703617536424	2.47252640010621	7.8612609456818e-4
chr3	45968600	rs531597999	T	C	FYCO1	ENST00000296137	c.734G>A	p.Arg245Gln	FALSE	2.665854215858e-4	5.73904559671727e-5	13129	69698	6.23689732508362	2.24266004253322	17.0094300771422	7.8644545297346e-4
chr1	159588513	rs778663293	TG	T	APCS	ENST00000255040	c.482dupG	p.Lys162fs	FALSE	0.00110518292682927	5.7332052917484e-4	13120	69769	2.19876895103105	1.4058418527034	3.34727033279911	7.9103151118598e-4
chr17	29563033	rs201536407	T	C	ABHD15	ENST00000307201	c.935G>A	p.Arg312His	FALSE	3.0880877016907e-4	7.22105080731348e-5	12953	69242	5.48451713877217	2.11260594556334	13.8237981787577	7.9305934881102e-4
chr2	162310830	rs189443152	G	C	IFIH1	ENST00000649979	c.557G>C	p.Arg186Pro	FALSE	2.2888532845044e-4	2.86783578772279e-5	13107	69739	8.39057656762828	2.50748607095043	30.6341241322227	7.9341139436617e-4
chr19	40458488	rs11547746	T	C	BLVRB	ENST00000263368	c.137G>A	p.Arg46Gln	FALSE	0.00895803866100896	0.0083423229054297	12726	69525	1.28875958037166	1.11313433421058	1.48557384386814	7.9343227231076e-4
chr12	12813386	.	TACGATT	CACGATT	DDX47	ENST00000358007	c.19C>T	p.His7Tyr	FALSE	2.2848438690022e-4	2.86841161706705e-5	13130	69725	8.48673602021052	2.51456239886402	31.2740628855096	7.9578465360252e-4
chr7	150693037	rs142845786	G	A	GIMAP2	ENST00000223293	c.751A>G	p.Arg251Gly	FALSE	0.00125685557586837	6.6644690639645e-4	13128	69773	2.0738065579455	1.36951181502247	3.06572960033591	7.9604483660789e-4
chr3	39187971	rs199564986	T	C	XIRP1	ENST00000340369	c.1475G>A	p.Arg492His	FALSE	8.3956647840024e-4	3.3685477975431e-4	13102	69763	2.6142886454642	1.51547730945836	4.36968856548707	7.9786795724323e-4
chr10	22319007	rs370953837	A	G	COMMD3-BMI1,COMMD3	ENST00000602390	c.399G>A,c.517G>A	p.Trp133*,p.Glu173Lys	FALSE	3.4290939571744e-4	7.17308657915501e-5	13123	69705	4.97347161189038	2.01040314427667	12.1432515759729	8.0087928569916e-4
chr2	73847722	rs528923178	T	G	STAMBP	ENST00000394070	c.711G>T	p.Leu237Phe	FALSE	2.2893772893772e-4	4.3024940123625e-5	13104	69727	7.43510435611878	2.42322194977613	22.8146346418354	8.0209787173957e-4
chr2	33021079	rs35340726	A	G	LTBP1	ENST00000404816	c.736G>A	p.Glu246Lys	FALSE	0.0409441601099992	0.0398684191666547	13091	69767	1.12535348267664	1.05060106526992	1.20435357419594	8.0381152871789e-4
chr9	4583152	rs760854362	G	C	SLC1A1	ENST00000262352	c.1308C>G	p.Ile436Met	FALSE	3.0471547192808e-4	7.16640389852372e-5	13127	69770	5.49790746070891	2.11182268167673	13.8835593590787	8.0481405209476e-4
chr2	167251204	rs746112192	G	A	XIRP2	ENST00000409195	c.9812A>G	p.Tyr3271Cys	FALSE	2.4042314473473e-4	2.15066096980472e-5	12478	69746	9.25589448858548	2.56867465711066	39.5129935085375	8.051251020964e-4
chr17	76079933	rs373191028	T	C	ZACN	ENST00000334586	c.313C>T	p.Arg105Trp	FALSE	8.4278271529267e-4	3.7564111825471e-4	13052	69215	2.50463717804447	1.48828437840248	4.08378796706644	8.0555251822522e-4
chr1	212101071	rs6540718	A	C	DTL	ENST00000366991	c.2081A>C	p.Lys694Thr	FALSE	0.0111957349581112	0.0140298421642757	13130	69566	0.810409262081398	0.713248799105635	0.917531898271109	8.0633575759436e-4
chr11	45244320	rs377635830	T	C	SYT13	ENST00000020926	c.1013G>A	p.Arg338Gln	FALSE	2.6650422599558e-4	2.86779466590192e-5	13133	69740	8.2215679925594891	2.44033673186523	30.5767864288031	8.066658261312e-4
chr21	36245950	rs186967797	T	C	DOP1B	ENST00000691173	c.3970C>T	p.Arg1324Cys	FALSE	2.2860626381162e-4	2.86684918939839e-5	13123	69763	8.40128415652747	2.50119508320205	30.8028200176735	8.0907144463049e-4
chr4	71022428	rs184543423	G	A	DCK	ENST00000286648	c.269A>G	p.Glu90Gly	FALSE	3.8072032285083e-4	4.30298770779845e-5	13133	69719	5.76603160062193	2.08600253968818	17.030742409584	8.1132318234566e-4
chr16	87761993	rs747831627	CT	C	KLHDC4	ENST00000270583	c.146dupA	p.Arg50fs	FALSE	0	2.2215852085423e-4	13137	69770	0.0409359201578215	3.0325543163885e-4	0.366679790011859	8.118029399885e-4
chrX	70417972	rs192686009	G	C	KIF4A	ENST00000374403	c.3340C>G	p.Pro1114Ala	FALSE	6.004366812227e-4	1.1467451550017e-4	13020	69652	4.37545296063536	1.88769561939515	10.034420664607	8.1237653161636e-4
chr1	167845623	rs763387928	A	G	ADCY10	ENST00000367851	c.2947C>T	p.Arg983Trp	FALSE	1.9050521984302e-4	2.86635614475099e-5	13123	69775	9.5747557143179	2.70149829310333	35.7926155650062	8.1328080206366e-4
chr4	176179563	rs143706533	A	G	WDR17	ENST00000508596	c.3836G>A	p.Arg1279Gln	FALSE	8.0103753433018e-4	3.6783797818937e-4	13108	69324	2.56344038389334	1.50337811755512	4.22488285894291	8.1565415518758e-4
chr4	95182932	.	T	C	UNC5C	ENST00000453304	c.2416G>A	p.Gly806Arg	FALSE	1.9047619047619e-4	2.86643830708154e-5	13125	69773	9.67372496037709	2.70941058277413	36.3873408710798	8.1697240735967e-4
chr22	44786481	rs192851961	T	C	PRR5-ARHGAP8	ENST00000361473	c.347C>T	p.Ala116Val	FALSE	0.00431067368581674	0.00343583080698715	13107	69270	1.45070124169369	1.17043349262336	1.7830082915622	8.2441266946276e-4
chr1	152352765	rs151207521	G	T	FLG2	ENST00000388718	c.5021A>C	p.His1674Pro	FALSE	0.00194404208279332	0.00331102096979948	13117	69767	0.622016939737907	0.457661162853713	0.827073139847795	8.2507387444597e-4
chr3	116086536	rs755108313	C	T	LSAMP	ENST00000490035	c.176A>G	p.Asn59Ser	FALSE	2.2865853658536e-4	3.58304788385192e-5	13120	69773	7.73782103134713	2.43881260336599	25.450562920479	8.2520619366244e-4
chr19	17781335	rs149361784	A	G	FCHO1	ENST00000596536	c.1732G>A	p.Gly578Arg	FALSE	6.8581879143488e-4	2.8675479597396e-4	13123	69746	2.79133544268899	1.5608082271287	4.80987767946454	8.2536750427952e-4
chr2	178609304	rs567781604	T	C	TTN	ENST00000589042	c.52006G>A	p.Val17336Ile	FALSE	3.1230480949406e-4	5.03285736882217e-5	12808	69543	5.91331391420994	2.14775476584723	16.5889377424508	8.2682280954082e-4
chr4	84604253	rs150960860	C	T	CDS1	ENST00000295887	c.128T>C	p.Ile43Thr	FALSE	0.00118122237463801	6.1721306769248e-4	13122	69668	2.12335362064211	1.38200948085871	3.1806435988535	8.2704720343973e-4
chr16	2830795	rs368885459	G	A	ZG16B	ENST00000382280	c.154A>G	p.Ser52Gly	FALSE	8.3764849223271e-4	4.0849087703708e-4	13132	69769	2.47846111953726	1.48094678019573	4.00854933685121	8.2805787968232e-4
chr14	73254537	rs17126352	A	G	PAPLN	ENST00000644200	c.1327G>A	p.Val443Ile	FALSE	3.80662352493338e-5	6.44976350867135e-5	13135	69770	0.0336888337817151	0.00250634480563313	0.28231065595417	8.287230972811e-4
chr2	132645400	rs367709282	T	C	GPR39	ENST00000329321	c.1156C>T	p.Arg386Cys	FALSE	2.6717557251908e-4	3.58659474348674e-5	13100	69704	7.09133474952814	2.31188753633947	23.1109716777532	8.2886306712337e-4
chr5	150649939	rs202224903	C	T	SYNPO	ENST00000307662	c.1664T>C	p.Leu555Pro	FALSE	0.00130078812456959	7.0249888890481e-4	13069	69751	2.0517083693086	1.36071552666917	3.02194133745578	8.3093343060569e-4
chr16	31408488	rs143491528	A	C	ITGAD	ENST00000389202	c.1073C>A	p.Ala358Asp	FALSE	3.4296166450727e-4	3.58438355771574e-5	13121	69747	6.46964414190806	2.18196431788061	20.885554828843	8.3220105941928e-4
chr12	64497220	.	T	TGAA	TBK1	ENST00000331710	c.1928_1930delAAG	p.Glu643del	FALSE	2.3225207091429e-4	2.15489376373745e-5	12917	69609	9.6428381312689	2.59969667842981	41.9836988514543	8.3342773826666e-4
chr7	33095235	rs553265417	C	CA	RP9	ENST00000297157	c.664delT	p.Ter222fs	FALSE	0.0132417287172795	0.0118460941653137	13027	69601	1.22997396658387	1.09049306340486	1.38339001327164	8.3457672137021e-4
chr17	10527039	rs777266089	C	G	MYH2	ENST00000245503	c.3889C>G	p.Leu1297Val	FALSE	3.8133007931665e-4	2.15010607189955e-5	13112	69764	6.78946604712784	2.15744611189226	27.2643566335738	8.3615413286153e-4
chr17	81195867	rs777848427	A	G	CEP131	ENST00000450824	c.1984C>T	p.Arg662Cys	FALSE	3.0511060259344e-4	5.74762192143001e-5	13110	69594	5.86983989467473	2.15673083888908	15.8158074257633	8.3995020522653e-4
chr2	178549450	rs72648247	A	G	TTN	ENST00000589042	c.92176C>T	p.Pro30726Ser	FALSE	0.00385514018691589	0.00247695356250538	12840	69642	1.50204336088936	1.18722465372591	1.88362825569467	8.4002873331579e-4
chr1	75749509	rs121434274	A	G	ACADM	ENST00000370841	c.799G>A	p.Gly267Arg	FALSE	5.7099352874e-4	1.8631581964628e-4	13135	69774	3.26074719782569	1.66540712849186	6.16611861717561	8.4031874311263e-4
chr1	182939312	rs556978585	A	G	SHCBP1L	ENST00000367547	c.940C>T	p.Arg314Cys	FALSE	3.8130099900861e-4	6.44967106677559e-5	13113	69771	4.94118190903993	1.97620522598593	12.4649727546268	8.4079288457372e-4
chr12	66302767	rs148579722	A	G	HELB	ENST00000247815	c.164G>A	p.Gly55Asp	FALSE	0.00202290076335878	0.00272874807910497	13100	69629	0.617992169987235	0.454091624730142	0.824652245041514	8.4164336467951e-4
chr11	68933358	rs370414354	T	C	IGHMBP2	ENST00000255078	c.1295C>T	p.Ala432Val	FALSE	3.4456355283307e-4	5.73600057360006e-5	13060	69735	5.27567158470825	2.03723821039671	13.8565015209676	8.4347810313778e-4
chr1	31667576	rs200677062	A	G	COL16A1	ENST00000373672	c.3356C>T	p.Pro1119Leu	FALSE	1.5281173594132e-4	5.4377773266436e-4	13088	68962	0.253728214365432	0.0823014021818145	0.601396195594546	8.4439700321037e-4
chr1	11658802	rs150816569	T	C	FBXO44	ENST00000251546	c.430C>T	p.Arg144Cys	FALSE	0.00946203739030904	0.00775671723109569	13105	69746	1.2823446184558	1.1097083286706	1.47624589402097	8.4489410460275e-4
chr5	168685737	rs144799628	G	C	SLIT3	ENST00000519560	c.3505G>C	p.Val1169Leu	FALSE	7.2391983540349e-4	1.1541180374222e-4	13123	69317	3.14696009069939	1.61052427804956	6.28470455817559	8.458742153018e-4
chr2	213147792	rs150956707	T	C	IKZF2	ENST00000434687	c.55G>A	p.Glu19Lys	FALSE	5.3369929856663e-4	1.2912296810662e-4	13116	69701	3.62750776905207	1.73391038439456	7.44145458884437	8.4711867730835e-4
chr13	30735582	rs17245407	T	C	ALOX5AP	ENST00000617770	c.148C>T	p.Leu50Phe	FALSE	7.61788679820218e-5	1.9351509417734e-4	13127	69762	0.173608576680504	0.0351969914265746	0.517997195705671	8.4738116818239e-4
chr3	9909248	rs143031647	A	G	IL17RE	ENST00000383814	c.767G>A	p.Arg256His	FALSE	0.0187809523809524	0.0145095846416333	13125	69747	1.19481193492128	1.07694910177004	1.32309944948551	8.4824669458238e-4
chr15	71813573	rs28937873	A	G	NR2E3	ENST00000617575	c.932G>A	p.Arg311Gln	FALSE	4.9523809523809e-4	1.5057433352931e-4	13125	69733	3.63654579540489	1.74610286114432	7.30264392837732	8.4984268267251e-4
chr17	81233694	rs758918552	A	G	TEPSIN	ENST00000637944	c.398C>T	p.Ser133Leu	FALSE	2.6752273943285e-4	2.17678387438506e-5	13083	68909	9.28531478578491	2.51213068949921	40.9768668275142	8.499934721754e-4
chr5	109363011	rs149837114	A	G	PJA2	ENST00000361189	c.1481C>T	p.Ser494Phe	FALSE	1.9040365575019e-4	8.4666714500968e-4	13130	69685	0.29553484603814	0.109719578728682	0.637164925463708	8.5053012087732e-4
chr18	23253820	rs758005604	A	G	CABLES1	ENST00000256925	c.1645G>A	p.Ala549Thr	FALSE	3.4272658035034e-4	6.44967106677559e-5	13130	69771	5.38146928472925	2.05753590726414	13.9827036565864	8.5086379799048e-4
chr6	43587331	rs758423288	A	G	POLH	ENST00000372236	c.332G>A	p.Arg111His	FALSE	0	2.5797205302758e-4	13131	69775	0.0394993382710352	2.8953109197095e-4	0.367704029817736	8.5294621421516e-4
chr11	11950476	rs374712169	T	C	USP47	ENST00000527733	c.3577C>T	p.Leu1193Phe	FALSE	2.6826090288955e-4	4.42230018573661e-5	13047	67838	6.65232853084296	2.26231140556054	20.0608516144494	8.5352700810947e-4
chr7	100401233	rs372979817	T	C	ZCWPW1	ENST00000360951	c.1517G>A	p.Arg506His	FALSE	3.8077831086741e-4	5.73312311881898e-5	13131	69770	5.0607107371555	1.98509356391762	13.2402529567205	8.5467431969543e-4
chr9	6015586	rs373302472	A	C	RANBP6	ENST00000259569	c.22G>T	p.Gly8Trp	FALSE	2.8101164191087e-4	5.10226394740295e-5	12455	68597	6.3325662620629	2.22875585773283	17.9933300396697	8.5555204522413e-4
chr11	57415043	rs372301143	T	C	SLC43A3	ENST00000395124	c.833G>A	p.Arg278His	FALSE	2.6664635075422e-4	4.30119860067672e-5	13126	69748	6.86370888811012	2.28499145083115	21.1005755633315	8.6105204588449e-4
chr4	185372989	rs144800425	A	G	LRP2BP	ENST00000505916	c.670C>T	p.Arg224Trp	FALSE	9.899482180932e-4	0.00206386516080949	13132	69772	0.529478266968211	0.34462585392079	0.779217840957671	8.6272260161746e-4
chr8	102838819	rs151270350	G	T	AZIN1	ENST00000337198	c.374A>C	p.Lys125Thr	FALSE	0.00156166679363145	6.6654243653512e-4	13127	69763	1.98063923540162	1.33532512675262	2.88826777750728	8.6438722394199e-4
chr19	8096931	rs769378514	T	C	FBN3	ENST00000600128	c.5363G>A	p.Arg1788His	FALSE	3.0485481289535e-4	5.74993531322773e-5	13121	69566	5.72682322752347	2.11909411096889	15.4503758449587	8.6515377067719e-4
chr1	32094805	rs772008324	T	C	TMEM39B	ENST00000336294	c.949C>T	p.Arg317Cys	FALSE	3.4272658035034e-4	2.15032183150078e-5	13130	69757	6.79168325743663	2.10459629296007	28.5531475884957	8.6619310017277e-4
chr12	92769030	rs368328583	T	C	PLEKHG7	ENST00000344636	c.1918C>T	p.Arg640*	FALSE	4.9561570720549e-4	1.532488761749e-4	13115	68516	3.57222007957329	1.73126127037979	7.11208172302291	8.6672622313699e-4
chr17	27582798	rs34914492	T	C	KSR1	ENST00000644974	c.673C>T	p.Pro225Ser	FALSE	0.00172189484962118	0.003350552446549	13067	69690	0.614711246640985	0.446708127965439	0.824772499404365	8.6805325426897e-4
chr13	28292449	rs149369530	G	C	PAN3	ENST00000380958	c.2591C>G	p.Thr864Ser	FALSE	0.0083581405999542	0.00590243412654015	13101	69717	1.31027288575359	1.11931053339666	1.52756493543674	8.7064342765264e-4
chr2	135350093	rs183525970	C	T	ZRANB3	ENST00000264159	c.482A>G	p.Tyr161Cys	FALSE	0.00346481876332623	0.00187048503611971	13132	69768	1.54597922716714	1.20046031575042	1.97382169747637	8.7209828023315e-4
chr7	152103207	rs56099066	G	A	GALNT11	ENST00000430044	c.515A>G	p.His172Arg	FALSE	7.61730652041438e-5	5.9479447342773e-4	13128	69772	0.196006542672171	0.0407250118027346	0.565418706824144	8.726335921988e-4
chr1	156369256	rs201291978	C	G	RHBG	ENST00000537040	c.7G>C	p.Gly3Arg	FALSE	2.6746140913953e-4	5.01972032986734e-5	13086	69725	6.38333763542078	2.23068287839439	18.2379342634427	8.7345464658605e-4
chr22	29048457	rs55775472	A	C	ZNRF3	ENST00000544604	c.981C>A	p.His327Gln	FALSE	0.00616719963453632	0.00398434924684333	13134	69773	1.37602391766145	1.14258757829302	1.64829340607006	8.7516879207727e-4
chr19	16503224	rs142099639	G	A	C19orf44	ENST00000221671	c.919A>G	p.Thr307Ala	FALSE	3.8086532602071e-4	3.58309923751648e-5	13128	69772	6.03103155398967	2.09460249272237	19.2345994222184	8.766504962927e-4
chr5	152404887	rs140814108	C	A	NMUR2	ENST00000255262	c.227T>G	p.Met76Arg	FALSE	0.00178965806107684	0.00108214249881753	13131	69769	1.82138429907781	1.28937162119112	2.52670589640348	8.7783913052708e-4
chr15	74348045	rs190764523	T	C	CYP11A1	ENST00000268053	c.280G>A	p.Gly94Ser	FALSE	5.7151565952907e-4	2.3657949070887e-4	13123	69744	3.07783012637235	1.62651772427067	5.57529632586038	8.790514667426e-4
chr5	140876830	rs199585768	T	C	PCDHA12	ENST00000398631	c.1358C>T	p.Pro453Leu	FALSE	7.6138267093041e-4	2.9380992647585e-4	13134	69773	2.70486204041714	1.53165042907005	4.62270086890892	8.7924757477186e-4
chr2	42769718	rs140165694	A	T	HAAO	ENST00000294973	c.625A>T	p.Thr209Ser	FALSE	0.0012962256957682	6.9612894891705e-4	13115	69671	2.03607085201204	1.35349874255413	2.99187592564543	8.8179165410595e-4
chr11	67423820	rs558376931	T	C	CARNS1	ENST00000687366	c.2072C>T	p.Ala691Val	FALSE	2.6947951955651e-4	4.3437341634692e-5	12988	69065	6.83634486150689	2.27981723893944	20.9221565882121	8.8257527558488e-4
chr10	47368667	.	A	G	ZNF488	ENST00000585316	c.163C>T	p.Arg55Cys	FALSE	2.6737967914438e-4	5.02296211251435e-5	13090	69680	6.32486196741533	2.21945791773781	18.0079977673067	8.8631511610959e-4
chr20	63565703	rs374824256	A	G	HELZ2	ENST00000467148	c.3119C>T	p.Ala1040Val	FALSE	2.3764258555133e-4	3.59241855987125e-5	12624	69591	7.77352662853968	2.41989940988916	25.897411147632	8.8644166821094e-4
chr21	44637937	rs200557057	C	T	KRTAP10-10	ENST00000380095	c.520T>C	p.Cys174Arg	FALSE	3.4443168771527e-4	8.60930953337542e-5	13065	69692	4.82129414695635	1.97446136836246	11.3948860291327	8.8719948016191e-4
chr3	38846863	rs143852849	A	C	SCN11A	ENST00000302328	c.5207G>T	p.Gly1736Val	FALSE	0.00236082552737796	0.00112514153850564	13131	69769	1.70294351968318	1.2504402420797	2.29279371470433	8.874588601776e-4
chr9	127890659	rs140558384	A	G	ST6GALNAC6	ENST00000373146	c.682C>T	p.Arg228Trp	FALSE	2.6776834213143e-4	2.87026406429392e-5	13071	69680	8.53875015034068	2.44943803074016	32.6068442625201	8.8825419956462e-4
chr19	33125111	rs201671494	A	G	GPATCH1	ENST00000170564	c.2528G>A	p.Arg843His	FALSE	3.4275268489603e-4	6.51654478314387e-5	13129	69055	5.55801429102382	2.09101042315978	14.5311723301582	8.8942293282068e-4
chrX	153183258	.	C	T	MAGEA1	ENST00000356661	c.869T>C	p.Val290Ala	FALSE	3.2761821557278e-4	2.8666437335168e-5	13013	69656	9.33555891013354	2.55018426948945	40.1775517122649	8.9137178078801e-4
chr5	113535666	rs200293288	C	T	YTHDC2	ENST00000161863	c.970T>C	p.Phe324Leu	FALSE	3.8101043968604e-4	6.45078054444588e-5	13123	69759	4.8514053135458	1.94925644918748	12.2429307286706	8.9187828158976e-4
chrX	129747618	rs142228150	G	A	XPNPEP2	ENST00000371106	c.502A>G	p.Ser168Gly	FALSE	3.8174183345149e-4	3.82025691227735e-5	13036	69708	7.7985159586054	2.36329948461746	28.595911743422	8.9410672995426e-4
chr18	62979218	.	T	G	PHLPP1	ENST00000262719	c.4941G>T	p.Lys1647Asn	FALSE	2.6668698567509e-4	5.0466454226926e-5	13124	69353	6.31450798122355	2.21567125107244	17.9899596136851	8.9429981744093e-4
chr4	107945348	rs761095930	C	T	CYP2U1	ENST00000332884	c.869T>C	p.Ile290Thr	FALSE	3.0492453117853e-4	2.14989035559186e-5	13118	69771	7.93701159049246	2.30909451019504	34.0449955302454	8.9476382838404e-4
chr6	63280037	rs376351902	G	A	LGSN	ENST00000370657	c.1514T>C	p.Leu505Ser	FALSE	3.0522701259061e-4	6.48106808001959e-5	13105	69433	5.47042181852778	2.08017416935028	14.1600566300208	8.9772414521971e-4
chr18	76960685	rs376389410	A	G	ZNF236	ENST00000320610	c.5249G>A	p.Arg1750Gln	FALSE	2.6646364674533e-4	5.73394495412844e-5	13135	69760	6.1309788933309	2.19554513983321	16.7775128689157	9.0340892082574e-4
chr4	849921	rs143277193	A	G	GAK	ENST00000314167	c.3805C>T	p.Arg1269Cys	FALSE	2.7944111776447e-4	3.59562197068849e-5	12525	69529	7.44670061568479	2.33649221108211	24.9346202669719	9.0483709781774e-4
chr12	38321038	rs372347662	A	G	ALG10B	ENST00000308742	c.1247G>A	p.Arg416His	FALSE	2.6697177726926e-4	5.01784920646299e-5	13110	69751	6.3743019680446	2.22172298515007	18.2464822836784	9.049334878497e-4
chr17	58272828	rs769515999	T	C	MPO	ENST00000225275	c.1712G>A	p.Arg571Gln	FALSE	2.6650422599558e-4	5.01633893252308e-5	13133	69772	6.33479504099149	2.21482482395379	18.1208972117442	9.0495504150256e-4
chr3	25580664	rs143219435	G	C	RARB	ENST00000330688	c.728C>G	p.Thr243Ser	FALSE	3.8066235249333e-4	1.0032534074785e-4	13135	69773	4.34672297910244	1.88298892353746	9.70768925611164	9.0501735178516e-4
chr5	10981822	rs201402185	G	A	CTNND2	ENST00000304623	c.3368T>C	p.Leu1123Ser	FALSE	2.2848438690022e-4	2.8666437335168e-5	13130	69768	8.15330640667615	2.43934642359217	29.8015171320184	9.0576381030949e-4
chr17	74729339	rs142549913	G	C	RAB37	ENST00000340415	c.156C>G	p.Phe52Leu	FALSE	0.00776492082825822	0.00642826429697578	13136	69770	1.31164851666112	1.11937975368868	1.52980031320282	9.0845620376145e-4
chr10	94938683	rs114071557	G	A	CYP2C9	ENST00000260682	c.1A>G	p.Met1?	FALSE	0	2.0065930915866e-4	13077	69770	0.0549729845578485	4.3017848856634e-4	0.407620112110521	9.1108229118652e-4
chr7	7381575	rs75350369	T	C	COL28A1	ENST00000399429	c.2174G>A	p.Gly725Asp	FALSE	0.0023989033584647	0.00170594644188314	13131	69756	1.65173466371551	1.23507876974389	2.17731268537268	9.1296521472961e-4
chr19	49462730	rs374811297	A	G	ALDH16A1	ENST00000293350	c.1073G>A	p.Arg358His	FALSE	3.82819079702932e-5	4.9710382986081e-4	13061	69402	0.141283227221396	0.0159886059006192	0.519763210771317	9.1382199006473e-4
chr8	140701018	rs185796736	C	G	PTK2	ENST00000522684	c.2372C>G	p.Ser791Cys	FALSE	3.8147554741741e-4	5.73345182467104e-5	13107	69766	5.20756013373479	1.99392743662176	13.9394056261364	9.1466742677592e-4
chr2	96704652	rs376612569	A	T	FER1L5	ENST00000624922	c.6134T>A	p.Leu2045Gln	FALSE	2.284321937105e-4	2.86643830708154e-5	13133	69773	8.1063674180009	2.43094032041836	29.5861282864488	9.1504564365763e-4
chr19	9115589	rs75711758	C	T	OR7G1	ENST00000541538	c.175A>G	p.Met59Val	FALSE	0.0130093087135663	0.0129294898441867	13106	69763	0.818043000253077	0.723660045052518	0.922041153314441	9.1515428666011e-4
chr2	237367128	rs35273032	A	G	COL6A3	ENST00000295550	c.5059C>T	p.Pro1687Ser	FALSE	5.7099352874e-4	1.5767896562598e-4	13135	69762	3.30077607630537	1.66061523027607	6.39660011271999	9.1564267322874e-4
chr12	57478754	rs142371581	A	G	ARHGAP9	ENST00000393791	c.320C>T	p.Pro107Leu	FALSE	6.4850843060959e-4	2.7301204126792e-4	13107	69594	2.85399720923078	1.56817291802982	4.9934970187943	9.1573593797766e-4
chr18	21574440	rs573658620	A	G	ESCO1	ENST00000269214	c.404C>T	p.Ser135Leu	FALSE	2.2864110967151e-4	2.86684918939839e-5	13121	69763	8.22271979941768	2.44519917398676	30.1472922937004	9.1692685976296e-4
chr22	41628124	rs774503375	G	A	XRCC6	ENST00000360079	c.89A>G	p.Tyr30Cys	FALSE	2.2836263987211e-4	2.87166527869512e-5	13137	69646	8.35766637086648	2.46254244060145	30.7928720238906	9.1800766536476e-4
chr18	3071880	rs117342470	T	C	MYOM1	ENST00000356443	c.4718G>A	p.Arg1573Gln	FALSE	0	6.49144571708837e-5	13130	69322	0.0187918158645821	1.3016967986608e-4	0.255534149052089	9.1841524725555e-4
chr10	17978031	rs775807477	T	C	SLC39A12	ENST00000377369	c.881C>T	p.Ser294Phe	FALSE	2.6697177726926e-4	4.30762161851703e-5	13110	69644	6.55545691473522	2.23013971208828	19.783582883978	9.209570953742e-4
chr21	37715096	rs189660567	T	C	KCNJ6	ENST00000609713	c.61G>A	p.Val21Ile	FALSE	2.2927015666794e-4	4.30039706999613e-5	13085	69761	7.39216322087896	2.37722084770354	22.9510644723026	9.2423053910029e-4
chr5	111097096	rs115541547	A	G	WDR36	ENST00000513710	c.208G>A	p.Asp70Asn	FALSE	5.7256279105275e-4	0.00153394021933912	13099	69755	0.453895194426521	0.258290716215845	0.739336761455573	9.2883473207516e-4
chr4	86762736	rs186651045	T	C	PTPN13	ENST00000411767	c.3563C>T	p.Thr1188Ile	FALSE	0.00141340056536023	0.00259854308830728	13089	69462	0.582786376101409	0.40730088576897	0.809297040763122	9.3113485241957e-4
chr6	138405989	rs147872177	T	C	HEBP2	ENST00000607197	c.257C>T	p.Thr86Ile	FALSE	4.1879235513591e-4	1.2188651648335e-4	13133	69737	3.95290838357187	1.80389246179505	8.34536409749936	9.3261576047487e-4
chr1	109629406	rs376516473	T	C	AMPD2	ENST00000528667	c.1778C>T	p.Ala593Val	FALSE	0	1.6483201467721e-4	13132	69768	0.0415770032926969	3.1232430634867e-4	0.363396306014607	9.3580014105887e-4
chr19	55896107	rs147725847	T	G	NLRP13	ENST00000342929	c.2970C>A	p.Cys990*	FALSE	3.0581039755351e-4	7.16630118530622e-5	13080	69771	5.36804936042322	2.06216560399012	13.5493880796982	9.3828766957548e-4
chr11	7488206	rs145160687	G	T	OLFML1	ENST00000329293	c.209T>G	p.Met70Arg	FALSE	0.00103171570500573	0.00214272405440656	13085	69771	0.540059161023618	0.355303094496187	0.787282574488363	9.4137914629544e-4
chr6	33574206	rs146926576	A	T	BAK1	ENST00000374467	c.359A>T	p.Glu120Val	FALSE	8.0956052428681e-4	2.8670957753343e-4	12970	69757	2.61835971787308	1.50247203089804	4.43893142603707	9.4328690052292e-4
chr3	172762790	rs138074177	G	A	ECT2	ENST00000392692	c.989A>G	p.Tyr330Cys	FALSE	3.82058531367005e-5	5.3781946476206e-4	13087	69726	0.144571926737462	0.0164190121583436	0.526957870540561	9.4681372358618e-4
chr14	21665576	rs144982037	AT	GT	OR4E2	ENST00000641524	c.494G>A	p.Arg165His	FALSE	0.00102880658436214	5.3751110856291e-4	13122	69766	2.22224448522733	1.40290237163433	3.41979989562042	9.4769914807679e-4
chr11	113840602	rs146991041	G	A	USP28	ENST00000003302	c.530T>C	p.Ile177Thr	FALSE	8.3732967953109e-4	2.6516074474336e-4	13137	69769	2.59965952178952	1.4950293058948	4.4276019374368	9.519581624241e-4
chr19	5455532	rs144624511	C	G	ZNRF4	ENST00000222033	c.41G>C	p.Ser14Thr	FALSE	0.0227844242932256	0.0198009864647855	13123	69744	1.16973104247304	1.06644203785155	1.28097926729861	9.5599588136408e-4
chr12	111310578	rs200610249	A	G	CUX2	ENST00000261726	c.1796G>A	p.Arg599His	FALSE	3.8173766987326e-4	8.60116402419794e-5	13098	69758	4.39579187995804	1.87758605623967	10.094905269602	9.5816637887424e-4
chr11	59109666	rs768174260	T	C	FAM111B	ENST00000343597	c.41C>T	p.Ala14Val	FALSE	3.4340659340659e-4	8.60165725263067e-5	13104	69754	4.67252327206612	1.93760693501791	10.9093869553489	9.6052639858557e-4
chr6	168057251	rs772287663	A	G	FRMD1	ENST00000283309	c.1496C>T	p.Ala499Val	FALSE	1.9179133103183e-4	2.87637346833113e-5	13035	69532	9.36971997718928	2.61966480642542	35.2847156493663	9.6072255894619e-4
chr11	119678715	rs137991779	T	C	NECTIN1	ENST00000264025	c.130G>A	p.Gly44Ser	FALSE	0.00130168453292496	6.4604120307228e-4	13060	69655	2.05149888924952	1.35244136911564	3.04367895124923	9.6461042468287e-4
chr6	52264602	rs147721133	C	T	MCM3	ENST00000596288	c.2413A>G	p.Ile805Val	FALSE	4.5689917758148e-4	1.5050311039761e-4	13132	69766	3.60888956457789	1.73271684891339	7.20266364125881	9.6511975052604e-4
chr3	167684373	rs151267430	T	C	PDCD10	ENST00000392750	c.574G>A	p.Val192Ile	FALSE	0.00149128173753441	9.0591432638799e-4	13076	69543	1.91619585757144	1.31456949186857	2.73259113611503	9.6717619377173e-4
chr17	41502555	rs758902395	A	G	KRT13	ENST00000246635	c.1063C>T	p.Arg355Cys	FALSE	3.4682080924855e-4	8.60363073216898e-5	12975	69738	4.71831388766793	1.94382264472383	11.0755402622939	9.675606457703e-4
chr17	78206039	rs139832719	A	G	AFMID	ENST00000409257	c.874G>A	p.Val292Met	FALSE	3.8109756097561e-4	9.31913002336951e-5	13120	69749	4.37950540914899	1.87576030564635	9.94457063815162	9.6871526560815e-4
chr22	19483891	rs200034634	A	C	CDC45	ENST00000263201	c.372C>A	p.Asp124Glu	FALSE	4.9501180412763e-4	1.1469040758103e-4	13131	69753	3.71395205657402	1.73728035741315	7.79680158604308	9.7071590144404e-4
chr11	65959884	rs75132850	A	G	TSGA10IP	ENST00000532620	c.1615G>A	p.Gly539Ser	FALSE	0.00118095238095238	0.0012292783920176	13125	69553	0.520059138983062	0.339131101186898	0.773545216232131	9.7165189027226e-4
chr17	8206818	rs147097910	T	C	AURKB	ENST00000585124	c.469G>A	p.Ala157Thr	FALSE	4.5682960255824e-4	1.433404047933e-4	13134	69764	3.64747395718578	1.7379928741118	7.35411150973749	9.7189503861561e-4
chr6	159234363	rs370955985	A	G	FNDC1	ENST00000297267	c.3851G>A	p.Arg1284His	FALSE	0	3.4536846498107e-4	12980	69491	0.0630856270254382	4.9889687767041e-4	0.441725640091567	9.7355418078837e-4
chrX	103825384	rs199858408	C	G	RAB9B	ENST00000243298	c.401C>G	p.Thr134Ser	FALSE	2.7371763288991e-4	1.91074891803843e-5	12975	69675	12.4611894007672	2.82345853878004	72.0521769028011	9.7467729853373e-4
chr3	37947064	rs139535157	C	G	CTDSPL	ENST00000273179	c.87G>C	p.Gln29His	FALSE	2.2872827081427e-4	3.58392109639314e-5	13116	69756	7.55757209812872	2.36674698366051	25.0295037704308	9.8064229503191e-4
chr11	55368776	rs181465364	A	C	OR4A15	ENST00000641526	c.803C>A	p.Ser268Tyr	FALSE	3.4599415654313e-4	2.15143213665897e-5	13006	69721	7.09865893996375	2.17690512798344	29.090753009782	9.8078293885517e-4
chr11	5857398	rs143263598	T	C	OR52E8	ENST00000537935	c.293G>A	p.Gly98Asp	FALSE	8.4220197534645e-4	2.2933149868134e-4	13061	69768	2.75816218419357	1.52696305340629	4.88311552005195	9.8136864016673e-4
chr13	100637624	rs3809371	G	C	TMTC4	ENST00000342624	c.913G>C	p.Val305Leu	FALSE	8.774607050206e-4	5.2316248136681e-4	13106	69768	2.34684401068641	1.43701815800327	3.69555991036524	9.8161686806352e-4
chr1	168044638	rs113151068	A	G	DCAF6	ENST00000367840	c.1897G>A	p.Ala633Thr	FALSE	0.00332925149242308	0.0052786344402209	13066	69715	0.695857129527134	0.551557183007598	0.866741225466147	9.8533614193441e-4
chr12	132148829	rs140762828	A	G	NOC4L	ENST00000330579	c.835G>A	p.Ala279Thr	FALSE	4.1179377367814e-4	4.32725594276483e-5	12142	69328	5.40076515378486	1.99158546179872	15.7655825352521	9.868774229742e-4
chr2	102665172	rs780009913	A	G	SLC9A2	ENST00000233969	c.826G>A	p.Ala276Thr	FALSE	5.7116746630111e-4	2.3649132865128e-4	13131	69770	3.06955951541026	1.61257465301086	5.59461331668585	9.8787149793422e-4
chr11	17442813	rs761748692	T	C	ABCC8	ENST00000389817	c.1537G>A	p.Ala513Thr	FALSE	2.6750229287679e-4	3.5834073904194e-5	13084	69766	6.96957276251446	2.25151593257037	22.9223439448921	9.8870471722889e-4
chr6	53128690	rs373759594	G	C	GCM1	ENST00000259803	c.827G>C	p.Ser276Thr	FALSE	3.4288326729655e-4	6.44967106677559e-5	13124	69771	5.22841232257136	2.00702610217909	13.536101746703	9.8941855275125e-4
chr12	85124169	rs758932541	G	T	LRRIQ1	ENST00000393217	c.3657T>G	p.Asp1219Glu	FALSE	2.2848438690022e-4	2.86676700351179e-5	13130	69765	8.26859378188914	2.42930072676571	30.5598340082407	9.9167896968077e-4
chr2	17774280	rs200275164	T	C	GEN1	ENST00000381254	c.1081C>T	p.Leu361Phe	FALSE	3.8214613268113e-4	7.33449707353567e-5	13084	68171	4.56882970900339	1.89252778384999	11.0280154008609	9.9505576408742e-4
chr10	84371614	rs371027225	G	C	CCSER2	ENST00000372088	c.562C>G	p.Pro188Ala	FALSE	3.0807147258163e-4	7.17195478799702e-5	12984	69716	5.38348820005031	2.05582487078355	13.6205627515145	9.9725734024303e-4
chr11	78210700	rs373899606	A	G	USP35	ENST00000529308	c.2845G>A	p.Asp949Asn	FALSE	4.6335624372538e-4	1.4499267786976e-4	12949	68969	3.71483681432277	1.74717610078877	7.58216062817377	9.9812016773248e-4
chr18	46240044	rs199579962	A	C	C18orf25	ENST00000615052	c.755C>A	p.Thr252Asn	FALSE	0	1.3616362567902e-4	13131	69769	0.0555382086286921	4.3497663969663e-4	0.411289136819043	0.00100072001089613
chr6	63280340	rs199883532	T	C	LGSN	ENST00000370657	c.1211G>A	p.Arg404Gln	FALSE	5.3329270150845e-4	1.8632650136161e-4	13126	69770	3.24571966639598	1.64827906818808	6.14648311670681	0.001001616764022
chr11	6629453	rs117031105	A	T	DCHS1	NA	NA	NA	TRUE	0.0109250095165588	0.0144948314671178	13135	69749	0.811695352682866	0.713319770993233	0.920213303135745	0.0010031091209568
chr20	46352193	rs150435117	T	C	SLC35C2	ENST00000372230	c.695G>A	p.Arg232His	FALSE	5.7125447482671e-4	2.1499828001376e-4	13129	69768	3.07693405905659	1.6114838846658	5.64285866260563	0.00100392494071033
chr6	142218507	rs376626624	A	G	VTA1	ENST00000367630	c.788G>A	p.Arg263His	FALSE	2.2897267592733e-4	2.8682882055989e-5	13102	69728	8.21515453585777	2.41275765326495	30.5583489612792	0.00100543825983546
chr4	163140310	rs201716724	T	C	NAF1	ENST00000274054	c.791G>A	p.Ser264Asn	FALSE	0	4.0302267002518e-4	13117	69475	0.0646266347235146	5.1184458597161e-4	0.448774259332766	0.00100907789095406
chr2	189741426	rs143926631	C	A	ANKAR	ENST00000684021	c.3785A>C	p.Tyr1262Ser	FALSE	0.0140539305301645	0.0115420460248046	13128	69745	1.22314427281749	1.0857613579394	1.37437114798126	0.00100960033934594
chr17	35735356	rs144546093	G	C	RASL10B	ENST00000603017	c.172C>G	p.Leu58Val	FALSE	2.6684964928331e-4	3.58345875438974e-5	13116	69765	7.05672054241556	2.25675125593572	23.3809614598364	0.00101087345182826
chr3	43711728	.	T	G	ABHD5	ENST00000644371	c.526G>T	p.Val176Leu	FALSE	2.2851919561243e-4	3.58309923751648e-5	13128	69772	7.51429470913084	2.35242283198252	24.9040959467218	0.00101199774414196
chr1	6143828	rs139532134	A	C	CHD5	ENST00000262450	c.2038G>T	p.Val680Leu	FALSE	0.00137163758286977	6.387070846251e-4	13123	69672	2.02651045629502	1.342343859068	2.99653470419407	0.00101207452906549
chr1	236581326	rs147383856	T	C	HEATR1	ENST00000366582	c.2651G>A	p.Ser884Asn	FALSE	0.0179987797437462	0.0164207383590745	13112	69668	1.19060946853194	1.07372889523654	1.31752018166652	0.00101616029377527
chr6	89566998	rs369619069	A	G	ANKRD6	ENST00000339746	c.22G>A	p.Ala8Thr	FALSE	2.6695141484249e-4	5.77675721733605e-5	13111	69243	5.95338885832436	2.14423507892237	16.2081655538015	0.00101799843087091
chr5	151316935	rs10042608	A	G	SLC36A2	ENST00000335244	c.1334C>T	p.Ala445Val	FALSE	0.0402482674586856	0.0378468638917555	13131	69768	1.12447381948791	1.04877757197698	1.20456016180816	0.00102130740818973
chr22	24441161	rs199666600	A	G	ADORA2A	ENST00000337539	c.911G>A	p.Arg304His	FALSE	4.56864387421e-4	1.5767896562598e-4	13133	69762	3.59132131031956	1.72284782975164	7.15548498244598	0.00102187385838737
chr16	2770435	rs202157859	T	C	SRRM2	ENST00000301740	c.8105C>T	p.Ser2702Leu	FALSE	3.4317089910775e-4	5.75481606169163e-5	13113	69507	5.39009484948304	2.01609553231632	14.5685538643378	0.00102282401409048
chr13	110187321	rs144950610	A	T	COL4A1	ENST00000375820	c.1545A>T	p.Gln515His	FALSE	3.4517143514612e-4	7.16630118530622e-5	13037	69771	5.12805914445212	1.99399530645798	12.8978921457528	0.00102709971670822
chr1	236252081	rs758392975	A	G	ERO1B	ENST00000354619	c.317C>T	p.Pro106Leu	FALSE	2.6686999618757e-4	1.45062086573053e-5	13115	68936	9.54457897470164	2.42530533288543	52.9812033632747	0.00103083673134896
chr16	52450515	rs201164572	T	C	TOX3	ENST00000219746	c.440G>A	p.Arg147Gln	FALSE	2.2883295194508e-4	2.86684918939839e-5	13110	69763	8.16971921412942	2.40272282131201	30.2326125080361	0.00103129412884717
chr1	13781982	rs769450279	A	G	PRDM2	ENST00000311066	c.4187G>A	p.Arg1396Gln	FALSE	2.2846698652044e-4	2.8666437335168e-5	13131	69768	8.30422326288419	2.4260286589776	30.7295955146562	0.00103439083874945
chr1	248022049	rs762953700;rs775403577	C	CCTAATGGCT	OR2L5	ENST00000355281	c.108_116delGGCTCTAAT	p.Met36_Leu38del	FALSE	2.6793232794916e-4	2.15007525263384e-5	13063	69765	8.41858348381534	2.35497183330783	36.3885241592306	0.0010347216937755
chr17	7513257	rs758779142	T	TCGCC	POLR2A	ENST00000674977	c.4995_4998delGCCC	p.Thr1667fs	FALSE	8.1712698153293e-5	6.2722930898978e-4	12238	66164	0.200010768274066	0.04157706126917	0.576400401426492	0.00103549032631345
chr11	62910248	rs771596501	C	T	CHRM1	ENST00000306960	c.853A>G	p.Met285Val	FALSE	2.6958330124008e-4	2.15337793218295e-5	12983	69658	8.95002202433193	2.41268088717919	39.595493116561	0.00103767826268242
chr19	55482977	rs139724904	A	G	ZNF628	ENST00000598519	c.1784G>A	p.Arg595His	FALSE	2.536997885835e-4	2.15557503556699e-5	11825	69587	8.97678367750464	2.45464427602079	38.8877251916036	0.0010395711859762
chr10	113578146	rs199906097	A	G	HABP2	ENST00000351270	c.568+1G>A	NA	TRUE	2.2860626381162e-4	2.86668482233721e-5	13123	69767	8.00239766695199	2.37946580672993	29.4884600855654	0.00104122624490344
chr11	6269768	rs145658504	A	G	CCKBR	ENST00000334619	c.251G>A	p.Arg84His	FALSE	2.2865853658536e-4	4.30002723350581e-5	13120	69767	7.19755707199314	2.3199662955267	22.3007193306938	0.00104174288226122
chr15	67372518	rs764418976	A	AT	IQCH	ENST00000335894	c.1163delT	p.Phe388fs	FALSE	7.2618865616878e-4	1.0032677865046e-4	13082	69772	3.3681556376269	1.63450841053718	7.0807605609015	0.001048920821074
chr4	15599699	rs201502401	T	A	CC2D2A	ENST00000424120	c.4667A>T	p.Asp1556Val	FALSE	7.997562647574e-4	3.2280742026656e-4	13129	69701	2.5848210324006198	1.48856816519404	4.34443536424456	0.0010519042005912
chr11	128972571	rs148138101	T	C	ARHGAP32	ENST00000682385	c.3935G>A	p.Arg1312His	FALSE	4.5724737082761e-4	1.0092417710751e-4	13122	69359	4.03160272965309	1.78703773705109	8.93330601237746	0.00105204764742861
chr19	14106860	rs56085217	T	C	PRKACA	ENST00000308677	c.137G>A	p.Arg46Gln	FALSE	1.1418131993605e-4	5.3029868715243e-4	13137	69772	0.235772259944808	0.0649710785494355	0.600949389819958	0.0010523882594109
chr1	158653295	rs188875641	A	C	SPTA1	ENST00000643759	c.3167G>T	p.Arg1056Leu	FALSE	3.8101043968604e-4	7.88304428837609e-5	13123	69770	4.54745335446665	1.8844493272072	10.8251959071626	0.00105280698743848
chr19	18222136	rs139517384	T	C	ENSG00000285188,PDE4C	ENST00000355502	c.430G>A,c.334G>A	p.Asp144Asn,p.Asp112Asn	FALSE	9.9077814190991e-4	5.0927453483868e-4	13121	69707	2.28262830242166	1.412522927685	3.57654251967952	0.00105430463375444
chr7	149104106	rs148975742	C	T	ZNF425	ENST00000378061	c.1765A>G	p.Lys589Glu	FALSE	0.00225984372606098	0.00155288433887387	13054	69548	1.66793636468353	1.23578010256311	2.21650107271461	0.00105554955040521
chr3	138023699	rs114998965	A	G	CLDN18	ENST00000183605	c.262G>A	p.Val88Ile	FALSE	0.00171520048787925	0.00212979562567228	13118	69725	0.599159568283294	0.428211169946627	0.819376914062708	0.00105556855289068
chr11	65570646	rs35971725	T	C	ZNRD2	ENST00000309328	c.62C>T	p.Thr21Met	FALSE	3.8127192313558e-5	2.5091404401749e-4	13114	69745	0.120211191231272	0.0130791023185954	0.486016951053946	0.00105789726157779
chr1	10130517	rs61760196	C	G	UBE4B	ENST00000343090	c.1713G>C	p.Leu571Phe	FALSE	0.0272360201127533	0.0214711615640408	13126	69768	1.15615514301938	1.06046325399406	1.25886925376828	0.00105796299555683
chr12	32878949	rs139215336	T	G	PKP2	ENST00000340811	c.307C>A	p.Pro103Thr	FALSE	3.80778310867413e-5	4.5345271855701e-4	13131	69467	0.142684632607727	0.0161247210022762	0.526967290025826	0.0010583883897638
chr10	102424705	rs373065366	T	C	CUEDC2	ENST00000369937	c.162G>A	p.Met54Ile	FALSE	1.9059236105816e-4	2.86689028410883e-5	13117	69762	9.16685546635699	2.56082710568087	34.6121887143621	0.00106508450210996
chr5	74718804	rs28942073	T	C	HEXB	ENST00000261416	c.1250C>T	p.Pro417Leu	FALSE	0.00148786815199145	8.170051743661e-4	13106	69767	1.92627220702214	1.3123791737305	2.76904121709194	0.00106520392419884
chr3	119707562	rs146004663	A	G	CFAP91,ENSG00000285585	ENST00000273390	c.359+1G>A,c.359+1G>A	,	TRUE	8.3841463414634e-4	3.8050111278627e-4	13120	69645	2.4810456591655	1.46346888086322	4.0643050516389	0.00106534992600404
chr10	26157319	rs375958934	C	A	MYO3A	ENST00000642920	c.2803A>C	p.Met935Leu	FALSE	3.047619047619e-4	5.73419155066875e-5	13125	69757	5.50840095888059	2.04299095694273	14.8500245490143	0.0010717297289945
chr10	104205997	rs138825875	G	A	CFAP43	ENST00000357060	c.929T>C	p.Val310Ala	FALSE	4.9482338611449e-4	1.5055274364452e-4	13136	69743	3.58594480471456	1.70875675460478	7.24134718394743	0.00107200897826865
chr14	34762036	rs146357991	T	G	BAZ1A	ENST00000360310	c.3964C>A	p.Pro1322Thr	FALSE	0.00171690194582221	9.8889286993909e-4	13105	69775	1.82372297138713	1.28205020890444	2.54724642568002	0.00107250315578344
chr12	120978860	rs137853247	A	G	HNF1A	ENST00000257555	c.92G>A	p.Gly31Asp	FALSE	0.00195387326641637	9.8419540229885e-4	13051	69600	1.78422679040761	1.26911708466581	2.47096470619289	0.00107262863109159
chr9	122031820	rs116884413	T	C	TTLL11	ENST00000321582	c.596G>A	p.Arg199Lys	FALSE	0.00293087697929354	0.00460819585190706	13136	69767	0.681125788250804	0.531262490099062	0.86099139239702	0.00107436230441227
chr6	2770319	rs151152469	A	G	WRNIP1	ENST00000380773	c.1214G>A	p.Arg405His	FALSE	3.80807311500381e-5	4.7298265730256e-4	13130	69770	0.14539014850534	0.0164854285365817	0.532379933556391	0.00107554811009769
chr6	87518874	rs755363278	C	T	RARS2	ENST00000369536	c.1255A>G	p.Asn419Asp	FALSE	3.8063337393422e-4	1.0033109260559e-4	13136	69769	4.23922405234274	1.8377205325641	9.46270299559972	0.00107692248788549
chr12	119523766	rs16949292	A	G	CCDC60	ENST00000327554	c.1177G>A	p.Val393Ile	FALSE	0	2.1498903555918e-4	13134	69771	0.0598069148404716	4.705115913958e-4	0.431492176988545	0.00107869760622636
chr15	72760492	rs377180129	C	A	ADPGK	ENST00000456471	c.558T>G	p.His186Gln	FALSE	0	3.5122426744652e-4	13131	69756	0.0632114646367871	4.9923659654031e-4	0.44556045410993	0.00107934703976198
chr4	73501803	rs746956754	C	G	AFM	ENST00000226355	c.1663G>C	p.Val555Leu	FALSE	2.3121387283237e-4	3.58649183714458e-5	12975	69706	7.52322180188218	2.33422435180388	25.1262755848355	0.00107949452165568
chr11	46615736	rs149210113	A	G	HARBI1	ENST00000326737	c.502C>T	p.Arg168*	FALSE	1.9031668696711e-4	2.86639722532749e-5	13136	69774	8.97770141205601	2.53848195081355	33.5014352537384	0.00108161854677236
chr11	66043664	rs769400106	G	A	GAL3ST3	ENST00000312006	c.139T>C	p.Phe47Leu	FALSE	2.3384519448125e-4	2.16615882276489e-5	12829	69247	9.03527000118454	2.46238100639344	38.8542822016694	0.00108231069874354
chr16	2473089	rs200926818	A	G	NTN3	ENST00000293973	c.1222G>A	p.Ala408Thr	FALSE	1.9195331695331e-4	2.86919346971566e-5	13024	69706	9.16609883320168	2.55598530911838	34.5942439037379	0.00108311685409324
chr4	7433556	rs199523405	T	C	PSAPL1	ENST00000319098	c.1324G>A	p.Val442Ile	FALSE	0.00122361578464362	6.3398749315581e-4	13076	69402	2.05832032378422	1.34989990045232	3.06238669714771	0.00108358071069026
chr16	89850357	rs372332983	G	C	SPIRE2	ENST00000378247	c.342C>G	p.Asp114Glu	FALSE	2.7427317608337e-4	5.08987260775987e-5	12761	68764	6.26077104347119	2.16685506822487	17.9778721974931	0.00108483066026865
chr1	205059285	rs138454536	T	C	CNTN2	ENST00000331830	c.689C>T	p.Ala230Val	FALSE	2.2895520109898e-4	5.02152080344333e-5	13103	69700	6.81402796249818	2.2719968236556	19.9053232563421	0.00108491336146888
chr11	65527035	rs370357462	A	G	SCYL1	ENST00000270176	c.767G>A	p.Arg256His	FALSE	3.0478512648582e-4	5.73353400702358e-5	13124	69765	5.49195404695041	2.03968161703412	14.7600478618093	0.00108500788930055
chr7	2541301	rs141751133	A	T	BRAT1	ENST00000340611	c.1318A>T	p.Thr440Ser	FALSE	3.4543640132033e-4	8.68394772263471e-5	13027	69093	4.67498185303088	1.91627761163467	11.027618116083	0.00108773894442138
chr6	136924226	rs375809324	C	G	SLC35D3	ENST00000331858	c.781G>C	p.Val261Leu	FALSE	1.913216499579e-4	2.8673835125448e-5	13067	69750	9.38492998812491	2.5720518766006	36.0624310973077	0.00108846645944982
chr19	6471280	rs200123826	T	C	DENND1C	ENST00000381480	c.1275G>A	p.Trp425*	FALSE	2.6742053789731e-4	4.35900788980428e-5	13088	68823	6.33668426346264	2.16154975071636	19.0722118300576	0.00109183058624729
chr2	96832611	rs147307623	T	G	CNNM3	ENST00000305510	c.2119G>T	p.Val707Phe	FALSE	2.665854215858e-4	2.86709577533438e-5	13129	69757	7.27272599950522	2.24734384890452	26.2910757316308	0.0010920995846454
chr19	32709314	rs370801844	A	G	NUDT19	ENST00000397061	c.844G>A	p.Gly282Ser	FALSE	4.1872858774267e-4	7.16609576770384e-5	13135	69773	4.44935122901715	1.84635000888707	10.8234632600004	0.00109278631695209
chr1	156293037	rs551488125	T	G	GLMP	ENST00000612353	c.971C>A	p.Ala324Asp	FALSE	2.6652452025586e-4	4.29978071118373e-5	13132	69771	6.32382816011332	2.16078706424797	18.9803873583424	0.00109381681987153
chr3	126989638	rs41266465	C	G	PLXNA1	ENST00000393409	c.1045G>C	p.Val349Leu	FALSE	0.0010006157635468	0.00202127354568652	12992	69758	0.534685077282492	0.347086634849723	0.788077015263737	0.00109458210192714
chr1	26361739	rs573384985	G	A	ZNF683	ENST00000349618	c.1427T>C	p.Val476Ala	FALSE	2.6666666666666e-4	2.14989035559186e-5	13125	69771	8.1574284642191	2.31619895663617	34.8141777109527	0.00109681295482966
chr17	18971125	rs561246041	C	CAT	SLC5A10	ENST00000395645	c.754_755delAT	p.Met252fs	FALSE	0.00102817974105103	4.8732943469785e-4	13130	69768	2.21595526924396	1.39143040706735	3.43865747611064	0.00109989861075899
chr14	52040846	rs200215158	G	C	NID2	ENST00000216286	c.1831G>C	p.Ala611Pro	FALSE	5.331708431716e-4	1.5765862607673e-4	13129	69771	3.28568951526567	1.64284148750061	6.36921142436988	0.0011005007380418
chr7	138567508	rs181983023	G	C	TRIM24	ENST00000343526	c.1558C>G	p.Gln520Glu	FALSE	4.5770081623312e-4	1.2908037404623e-4	13109	69724	3.68690423364263	1.72674892955706	7.60967453793181	0.00110118590289277
chr17	7016623	rs144785166	T	C	C17orf49	ENST00000439424	c.347C>T	p.Pro116Leu	FALSE	0.00182731841023298	0.00119678945105346	13134	69770	1.77123808487535	1.26563320365101	2.43384943156947	0.00110772439389772
chr4	122258786	rs764573485	C	G	KIAA1109	ENST00000679879	c.6705G>C	p.Glu2235Asp	FALSE	3.0469226081657e-4	5.73353400702358e-5	13128	69765	5.44264013990147	2.02832985345635	14.5832089327487	0.00110775790916162
chr19	58183964	rs752866638	CT	C	ZNF274	ENST00000617501	c.-1dupT	p.Met1fs	FALSE	0	2.2514997893758e-4	13135	68843	0.0595338680293204	4.6791330604391e-4	0.431573030122459	0.00111011512186188
chr6	42592215	rs148470130	C	G	UBR2	ENST00000372901	c.403G>C	p.Asp135His	FALSE	3.8165025570567e-4	7.22804481387785e-5	13101	69175	4.63675646235307	1.8840636506732	11.3929739595979	0.00111527217997343
chr16	83965613	rs147230915	G	A	OSGIN1	ENST00000393306	c.1040A>G	p.Gln347Arg	FALSE	6.4796462875438e-4	0.00116822429906542	13118	69764	0.465108476480158	0.271133874516257	0.749024397820973	0.00111547111861221
chrX	49067195	rs200062604	T	C	CCDC120	ENST00000603986	c.1081C>T	p.Arg361Cys	FALSE	5.8844297987525e-4	1.1482264685338e-4	11907	69560	4.44248151708765	1.86268913944609	10.3413493467843	0.00111851435600419
chr3	128978092	rs200283660	A	G	CFAP92	ENST00000645291	c.761C>T	p.Pro254Leu	FALSE	5.3471850889924e-4	1.863184899603e-4	13091	69773	3.2218645633346	1.63137925589208	6.11272102792889	0.00112218426619004
chr6	3129046	rs2231366	T	C	BPHL	ENST00000380379	c.380C>T	p.Ala127Val	FALSE	3.80575430050236e-5	8.59956142236746e-5	13138	69771	0.0607698176401593	0.00466098970842747	0.381793816730367	0.0011235873299239
chr7	92042163	rs200044616	T	C	AKAP9	ENST00000356239	c.5035C>T	p.Arg1679Cys	FALSE	2.6717557251908e-4	4.30267913487465e-5	13100	69724	6.37520795638892	2.15900476461382	19.3160313544404	0.00112380693207181
chr5	129528561	rs372839904	T	G	ADAMTS19	ENST00000274487	c.1212G>T	p.Glu404Asp	FALSE	1.9168839135102e-4	2.86960514233242e-5	13042	69696	9.07274725217802	2.53278289160131	34.2497252567004	0.00112459258064357
chr3	33093252	rs140273209	T	C	TMPPE	ENST00000342462	c.944G>A	p.Gly315Asp	FALSE	3.81184722116338e-5	2.7951378934694e-4	13117	69764	0.137002017925498	0.0153590996922015	0.51767713842647	0.00112467953723483
chr5	179873192	rs776452101	T	C	TBC1D9B	ENST00000355235	c.2243G>A	p.Arg748His	FALSE	2.2864110967151e-4	2.8672601895259e-5	13121	69753	8.12093524920561	2.37676004448763	30.0438619818624	0.00112476540564932
chr17	45139042	rs369014950	TG	CG	ACBD4	ENST00000321854	c.671C>T	p.Pro224Leu	FALSE	2.2890279261407e-4	0.00101841757989558	13106	69716	0.330330252641853	0.134525055166983	0.671688708466391	0.00112686884852609
chr2	127634200	rs771779884	T	C	MYO7B	ENST00000409816	c.5536C>T	p.Arg1846Trp	FALSE	3.047619047619e-4	7.19559054211579e-5	13125	69487	5.13564510539457	1.99077977212453	12.8720800657423	0.00112736972477123
chr1	230990117	rs35764859	A	G	ARV1	ENST00000310256	c.302G>A	p.Gly101Glu	FALSE	0.00780179631602984	0.00612739822348501	13138	69687	1.30983242800786	1.11523981885286	1.53143648043558	0.00113001566096504
chr2	27129555	rs200619659	CAC	GAC	ABHD1	ENST00000316470	c.546G>C	p.Glu182Asp	FALSE	3.4283102239829e-4	7.16691750877947e-5	13126	69765	4.77294938829633	1.91819391790871	11.6974632844002	0.00113509727833916
chr1	37562195	rs41267313	C	A	DNALI1	ENST00000652629	c.691A>C	p.Lys231Gln	FALSE	0.0110417301248858	0.00908986637609681	13132	69748	1.24985771175176	1.09401871174547	1.42328558801081	0.00113688380984389
chrX	75114753	rs61323727	T	C	ABCB7	ENST00000373394	c.246+1G>A	NA	TRUE	0.0214512422020357	0.0180492286490832	12979	69499	1.21050323383912	1.07984631649775	1.35365433452277	0.00113934827895334
chr20	32435605	rs397515401;rs762939072	C	CGAG	ASXL1	ENST00000375687	c.2898_2900delAGG	p.Gly967del	FALSE	4.9512492382693e-4	1.8633451345191e-4	13128	69767	3.34498985301844	1.65878855235679	6.44119333514491	0.00113969864533481
chr18	26144596	rs147712923	C	T	PSMA8	ENST00000415576	c.140T>C	p.Val47Ala	FALSE	7.62078951379363e-5	5.091649694501e-4	13122	69722	0.200096507086749	0.0415035547626079	0.579530170747209	0.00114138418453169
chr18	9257118	rs369214537	A	C	ANKRD12	ENST00000262126	c.3851C>A	p.Ser1284Tyr	FALSE	0.00026869338246583003	5.73394495412844e-5	13026	69760	6.00748025627488	2.12283139091052	16.6386740885197	0.00114586141756667
chr19	5896989	rs564091469	T	C	NDUFA11	ENST00000308961	c.106G>A	p.Ala36Thr	FALSE	2.2841480127912e-4	2.87302658986109e-5	13134	69613	7.89580704388758	2.34108920986698	29.0632292420052	0.00114749061957242
chr20	45304548	rs201834747	A	G	MATN4	ENST00000372756	c.323C>T	p.Ala108Val	FALSE	7.72260406208974e-5	5.4692784870248e-4	12949	69479	0.200868196265009	0.0416902496728004	0.580872012698614	0.00114787977692976
chr1	114886162	rs147563135	T	C	SYCP1	ENST00000369522	c.1043C>T	p.Ala348Val	FALSE	3.4408931029209e-4	4.30601406631262e-5	13078	69670	6.12327429397412	2.08517865505954	18.7534644903035	0.00115446359728766
chr1	152664193	rs150498841	A	C	LCE2D	ENST00000368784	c.88C>A	p.Pro30Thr	FALSE	0.002741186324526	0.00176285955885514	13133	69773	1.59252452730733	1.20840994858404	2.0736364807001	0.00115693094657687
chr1	209633116	rs75876132	A	C	LAMB3	ENST00000356082	c.582G>T	p.Met194Ile	FALSE	4.5672527974423e-4	6.46486703923456e-5	13137	69607	4.50319229679088	1.83268760620149	11.3507089584335	0.00115916557749896
chr10	43118459	rs377767417	A	T	RET	ENST00000355710	c.2371T>A	p.Tyr791Asn	FALSE	2.6654481760718e-4	4.29984233911423e-5	13131	69770	6.38046415876209	2.15285954799605	19.3807598698666	0.00116130036093731
chr8	60853302	.	A	G	CHD7	ENST00000423902	c.6577G>A	p.Glu2193Lys	FALSE	2.6887915802412e-4	5.7524987416409e-5	13017	69535	5.89997327690277	2.10541248897288	16.1980701176425	0.00116456463902281
chr2	120990357	rs201051196	G	C	GLI2	ENST00000361492	c.4392C>G	p.Asp1464Glu	FALSE	6.4860740175505e-4	2.364879391151e-4	13105	69771	2.85819385963963	1.54475367467368	5.10925467436897	0.00116561591222808
chr5	16572044	rs78314670	A	G	RETREG1	ENST00000306320	c.379C>T	p.Arg127Cys	FALSE	0.00902857142857143	0.00798509067450362	13125	69755	1.27550815710767	1.10285118670203	1.46915570803997	0.00116810803231671
chr5	112843482	rs199688874	A	G	APC	ENST00000257430	c.7888G>A	p.Val2630Ile	FALSE	3.8308305240576e-4	1.0762100187978e-4	13052	69689	4.14203987793144	1.81107615573638	9.1111323903933	0.0011685862285602
chr2	74460289	rs146501258	G	C	WBP1	ENST00000233615	c.418C>G	p.Pro140Ala	FALSE	0.0011421609685525	5.0164108297143e-4	13133	69771	2.16331362577044	1.3718074058591	3.3331334650393	0.00117100316373131
chr6	52479128	rs369468811	T	G	EFHC1	ENST00000371068	c.1370G>T	p.Arg457Leu	FALSE	3.8159200183164e-4	8.5999312005504e-5	13103	69768	4.55065278783268	1.87034157453639	10.7898445255115	0.00117375997545777
chr14	61746965	rs764342882	C	G	HIF1A	ENST00000337138	c.2361G>C	p.Met787Ile	FALSE	4.5714285714285e-4	5.0218810531602e-5	13125	69695	4.51254126237987	1.79694976126542	12.3430230057104	0.00117478866335785
chr15	54623784	rs143850833;rs753879554	CTT	CT	UNC13C	ENST00000260323	c.6200-3dupT	NA	FALSE	0.00138600138600139	0.001652686165915	12987	68071	0.559707901587207	0.380285370743832	0.800868566656266	0.0011770316132536701
chr1	160358245	rs199875181	T	C	NCSTN	ENST00000294785	c.2104C>T	p.Arg702Trp	FALSE	4.1911148365465e-4	1.1474798473851e-4	13123	69718	3.93003889874295	1.76539916062491	8.45352025056148	0.00117789488909092
chr1	10337509	rs2297881	G	A	KIF1B	ENST00000676179	c.3398A>G	p.Tyr1133Cys	FALSE	0.0270630328867235	0.0212038695807954	13136	69775	1.15549936382596	1.05933987185171	1.25878167514187	0.00117904915693434
chr2	112586210	rs138729239	T	C	CHCHD5	ENST00000324913	c.154C>T	p.Arg52Cys	FALSE	3.8098140810728e-4	1.0750222171258e-4	13124	69766	4.11694339815616	1.80533185491413	9.03504774647437	0.00118075558522157
chr10	49476262	rs764456630	C	A	ERCC6	ENST00000355832	c.2335T>G	p.Phe779Val	FALSE	1.9062142584826e-4	2.86647939001319e-5	13115	69772	8.94240213591944	2.50285906810094	33.6443151821337	0.00118336333356672
chr1	67125778	rs750469609	C	CTTGTCT	C1orf141	ENST00000684719	c.201_206delAGACAA	p.Asp68_Lys69del	FALSE	4.1879235513591e-4	1.0034403669724e-4	13133	69760	3.99895604479967	1.77183106539651	8.82401867968236	0.00118594774841618
chr22	30934164	rs774264562	T	C	MORC2	ENST00000397641	c.2221G>A	p.Ala741Thr	FALSE	2.6680896478121e-4	4.29990396881136e-5	13118	69769	6.31819943599476	2.13865751549952	19.1395961642211	0.00118858714657422
chr5	178263276	rs117321095	A	G	COL23A1	ENST00000390654	c.571C>T	p.Pro191Ser	FALSE	5.7186427754479e-4	5.74704386431229e-5	13115	69601	4.2116490407669	1.75859619895347	10.7418967767055	0.00118931652836241
chr1	7809893	rs150812083	G	C	PER3	ENST00000377532	c.1243C>G	p.Pro415Ala	TRUE	0.00376884422110553	0.005221108194558	13134	69717	0.710906632435341	0.570162583759314	0.876675677496351	0.0011925930472283
chr13	101583258	rs140688507	T	C	ITGBL1	ENST00000376180	c.770C>T	p.Pro257Leu	FALSE	0.00282205781404927	0.00200881006700816	13111	69693	1.56731505415596	1.19993890328344	2.02220762182997	0.00119263900939992
chr1	171738396	rs535997142	A	G	VAMP4	ENST00000236192	c.19C>T	p.Arg7Cys	FALSE	2.28397411496e-4	2.86643830708154e-5	13135	69773	8.11118034420375	2.36488525547413	29.9954144259105	0.00119443283864684
chr3	38008622	.	A	G	PLCD1	ENST00000334661	c.1738C>T	p.Gln580*	FALSE	2.6666666666666e-4	5.01641082971435e-5	13125	69771	6.06470851493124	2.11429239855303	17.3648100395033	0.00119741819196406
chr5	16701622	rs555931512	T	G	MYO10	ENST00000513610	c.2773C>A	p.Gln925Lys	FALSE	3.4620710878596e-4	5.76784426820476e-5	12998	69350	5.09346849598511	1.94376704499808	13.5314350884807	0.00119780124928015
chr9	18770656	rs554272440	T	C	ADAMTSL1	ENST00000380548	c.2272C>T	p.Arg758Cys	FALSE	3.053668218948e-4	4.30138361172844e-5	13099	69745	6.12322998235819	2.09278584791151	18.5154701502683	0.00120250920507725
chr12	109913049	rs147052884	A	G	TCHP	ENST00000405876	c.1111G>A	p.Ala371Thr	FALSE	6.4796462875438e-4	2.3732470334412e-4	13118	69525	2.85878204583958	1.54213179269985	5.11650724504322	0.00120344060470845
chr11	124030023	rs199954014	C	T	OR10G8	ENST00000641224	c.401T>C	p.Met134Thr	FALSE	2.2864110967151e-4	2.86647939001319e-5	13121	69772	8.09185768264668	2.34937756712864	30.2054957206599	0.00120425324092011
chr12	56343472	rs61754170	A	C	STAT2	ENST00000314128	c.2473G>T	p.Gly825Cys	FALSE	0.016447117947156	0.0201008986284093	13133	69773	0.843571467035456	0.75854723903872	0.935858884886734	0.00121797034312687
chr4	94654510	rs145633341	G	A	PDLIM5	ENST00000317968	c.1334A>G	p.Asn445Ser	FALSE	3.8109756097561e-4	1.2184633027522e-4	13120	69760	4.07195547232031	1.79649724324564	8.78958580638605	0.0012179786759785
chr2	132785051	rs200658748	A	G	NCKAP5	ENST00000409261	c.1760C>T	p.Thr587Met	FALSE	3.4369510425418e-4	4.29978071118373e-5	13093	69771	5.82455604416134	2.02879543237081	17.5778715295374	0.00121974108257128
chr21	42903558	rs756066564;rs772277089	AG	A	NDUFV3	ENST00000354250	c.552dupG	p.Leu185fs	FALSE	0.00192440920637364	8.3180357962368e-4	12991	69728	1.81779285178743	1.27245473355266	2.56225752095393	0.00122602981015563
chr3	183798959	rs201941589	T	C	YEATS2	ENST00000305135	c.3295C>T	p.Pro1099Ser	FALSE	0.00106577344701583	5.4468573066724e-4	13136	69765	2.16684280311418	1.37215730617652	3.32936093416005	0.0012267966301075
chr1	7809900	rs139315125	G	A	PER3	ENST00000377532	c.1250A>G	p.His417Arg	FALSE	0.00376941821504721	0.00521871281308693	13132	69749	0.711495162118412	0.570633184887657	0.877403314559099	0.00122738286041779
chr10	124681948	rs147832040	C	G	FAM53B	ENST00000337318	c.565C>G	p.Arg189Gly	FALSE	0.00309301970368108	0.00255178840226507	13094	69755	1.51911900615728	1.18415871521752	1.92593145080687	0.0012276301798102
chr12	123321714	rs151327857	C	T	SBNO1	ENST00000602398	c.2144A>G	p.Glu715Gly	FALSE	3.8159200183164e-4	1.0033109260559e-4	13103	69769	4.20183426413282	1.81125744753561	9.41810327364314	0.00122894853347955
chr12	71972526	rs17110563	T	C	TPH2	ENST00000333850	c.616C>T	p.Pro206Ser	FALSE	9.5158343483556e-4	0.00189898816177946	13136	69774	0.533530724580611	0.344460604697598	0.790276884480946	0.00123031775581872
chr3	42125444	rs199746888	T	C	TRAK1	ENST00000327628	c.116C>T	p.Pro39Leu	FALSE	2.6666666666666e-4	5.01669843909011e-5	13125	69767	5.99270563359753	2.09749643550214	17.1111782840053	0.00123637980482449
chr10	133282255	rs568511079	T	C	TUBGCP2	ENST00000252936	c.2377G>A	p.Glu793Lys	FALSE	2.292351188202e-4	2.87836048586725e-5	13087	69484	7.62556891710603	2.29076626456402	27.7512588159341	0.00123950430708941
chr7	73324399	rs144306324	T	C	TRIM50	ENST00000333149	c.389G>A	p.Ser130Asn	FALSE	1.9040365575019e-4	2.8672601895259e-5	13130	69753	8.84776027890065	2.47685084524051	33.296767601911	0.00123953409728639
chr17	42224856	rs199894785	A	G	STAT5B	ENST00000293328	c.298C>T	p.Arg100Cys	FALSE	0	1.7915496187582e-4	13115	69772	0.0583830518398024	4.5751429322501e-4	0.430392023483699	0.00123974512504388
chr14	104947958	rs538564267	A	G	AHNAK2	ENST00000333244	c.7493C>T	p.Pro2498Leu	FALSE	3.5008557647424e-4	6.45707480162431e-5	12854	69691	4.98500143326411	1.93016578275676	12.8074682388265	0.00124037972897506
chr6	155256738	rs114433866	T	C	TIAM2	ENST00000682666	c.4723C>T	p.His1575Tyr	FALSE	3.80633373934227e-5	1.7915239419259e-4	13136	69773	0.101094929979715	0.0103129259498785	0.459872871467297	0.00124052687337417
chr11	1443597	rs773836974	T	C	BRSK2	ENST00000528841	c.742C>T	p.Arg248Trp	FALSE	2.3174971031286e-4	2.16079171408404e-5	12945	69419	8.56701576120799	2.36189366798398	36.7913443215565	0.0012412190984451
chr1	160753110	rs141829531	C	A	SLAMF7	ENST00000368043	c.941A>C	p.Glu314Ala	FALSE	1.1486331265793e-4	6.0228869704878e-4	13059	69734	0.236470368980248	0.0646624766305852	0.608623698200276	0.00125046444598675
chr16	57724824	rs114195136	T	C	DRC7	ENST00000360716	c.1747C>T	p.Arg583Trp	FALSE	0.0045172651404946	0.00700364533999254	13061	69678	0.73550120344125	0.602980989661242	0.888807072845179	0.00125140988436223
chr7	90265315	rs375428353	G	A	CFAP69	ENST00000389297	c.371A>G	p.Lys124Arg	FALSE	2.666057282145e-4	3.58551452133381e-5	13128	69725	6.69196544598283	2.15725765277182	22.0841277980928	0.00125380849340739
chr1	161213712	rs186476170	T	G	NDUFS2	ENST00000676972	c.1276G>T	p.Ala426Ser	FALSE	3.4262220191868e-4	7.16630118530622e-5	13134	69771	4.89012844846045	1.91377093804256	12.3264116072018	0.00125426951129537
chr15	75356008	rs538103458	T	G	MAN2C1	ENST00000267978	c.3021C>A	p.Asp1007Glu	FALSE	2.6662603793707e-4	5.01943237390469e-5	13127	69729	6.09162547532753	2.10847653887579	17.5136414923411	0.00125715464314535
chr8	23017330	rs143264894	A	G	RHOBTB2	ENST00000251822	c.2045G>A	p.Arg682Gln	FALSE	2.6644336175395e-4	5.01633893252308e-5	13136	69772	6.07904293246803	2.1044821825399	17.5074472632786	0.0012580290295664
chr9	114167973	rs373617346	A	G	COL27A1	ENST00000356083	c.418G>A	p.Gly140Arg	FALSE	4.3286636234849e-4	6.48050807183283e-5	12706	69439	4.68366347930878	1.86042702464879	11.946412432742	0.0012583473683917
chr16	30953369	rs200285216	T	C	ORAI3	ENST00000318663	c.413C>T	p.Ser138Leu	FALSE	3.81039475689681e-5	1.5767444527263e-4	13122	69764	0.126451580698341	0.0139521690031055	0.500103949988168	0.00125888602098612
chr2	201890815	rs113623048	A	G	CDK15	ENST00000652192	c.1229G>A	p.Arg410Lys	FALSE	0.00202863048304371	0.00129002666055098	13063	69766	1.72168925486884	1.24544320046459	2.34044187839127	0.00126612900093159
chr10	13499909	rs143151482	T	G	BEND7	ENST00000466271	c.317C>A	p.Pro106Gln	FALSE	3.42596117244e-4	1.0032534074785e-4	13135	69773	4.38795703910797	1.84967319369032	9.94089542564226	0.00126632751746325
chr11	130473744	rs61743322	T	C	ADAMTS15	ENST00000299164	c.2776C>T	p.Arg926Trp	FALSE	2.6898247771288e-4	5.78695331375414e-5	13012	69121	5.89835625640018	2.09030278544235	16.2058835709197	0.00126662626396101
chrX	20116759	rs200591568	A	G	MAP7D2	ENST00000379643	c.121C>T	p.Arg41Trp	FALSE	4.5774446415288e-4	9.67202174270488e-5	12294	68598	5.0733728383811	1.95973372394475	12.7343428244573	0.00126672460062982
chr2	233309220	rs200078242	A	G	SAG	ENST00000409110	c.31G>A	p.Glu11Lys	FALSE	5.3300845199116e-4	1.1466903649342e-4	13133	69766	3.52291733811754	1.66287162880299	7.3767605915092	0.00126755919676858
chr1	70178913	rs141157410	A	G	LRRC40	ENST00000370952	c.742C>T	p.Leu248Phe	FALSE	0.0054575986565911	0.00431450509241252	13101	69417	1.37146961104988	1.13447005929892	1.64707276658263	0.00126820158296326
chr3	57101207	rs369641068	C	T	IL17RD	ENST00000296318	c.1136A>G	p.Tyr379Cys	FALSE	3.0620837479905e-4	6.45004085025872e-5	13063	69767	5.28420817967983	1.98503294394423	13.7812758452568	0.00126977878129841
chr9	6645317	rs375497905	T	G	GLDC	ENST00000321612	c.183C>A	p.Asp61Glu	FALSE	2.3157082207641e-4	4.3862214164571e-5	12955	68396	6.9140871248914	2.23149906573397	21.4103436084213	0.00127059139141694
chr11	31647750	rs375519266	G	A	ELP4	ENST00000640961	c.937A>G	p.Ile313Val	FALSE	3.0940594059405e-4	5.740363365001e-5	12928	69682	5.27744793084788	1.97729029948525	14.083908234139	0.00127103116057936
chr9	136402825	rs200674094	G	C	ENTR1	ENST00000357365	c.1271G>C	p.Arg424Thr	FALSE	3.81854284405071e-5	3.9417481294613e-4	13094	69766	0.144153687029224	0.0162519490268576	0.535802172324911	0.00127148046365921
chr5	176975449	rs139702777	A	G	UIMC1	ENST00000511320	c.179C>T	p.Thr60Met	FALSE	8.0024388385031e-4	1.7915752963265e-4	13121	69771	2.75734780926912	1.49858397753378	5.06679670049219	0.00127278230720251
chr18	5291704	rs770050145	T	A	ZBTB14	ENST00000651870	c.504T>A	p.Asp168Glu	FALSE	1.903456677326e-4	2.86660264587424e-5	13134	69769	8.80038778626172	2.4622418987404	33.1598294060393	0.00127354407812719
chr16	3992210	rs201116391	C	G	ADCY9	ENST00000294016	c.2143C>G	p.Leu715Val	FALSE	2.664230798508e-4	2.86639722532749e-5	13137	69774	6.93885036137687	2.16695145868822	24.9266074530566	0.0012763875139119
chr15	41879282	rs367673240	G	A	SPTBN5	ENST00000320955	c.3160T>C	p.Phe1054Leu	FALSE	2.2867596615595e-4	2.86902883373978e-5	13119	69710	7.76449263221699	2.29628845820608	28.6345556794346	0.00127730989672825
chr1	203307418	rs12039961	A	G	BTG2	ENST00000290551	c.457G>A	p.Val153Met	FALSE	0.00186306474149977	6.3536988635543e-4	12882	69251	1.87243969567775	1.28488879766253	2.69828576898085	0.00127854309928543
chr2	186505533	rs773710775	C	T	ZC3H15	ENST00000337859	c.800T>C	p.Ile267Thr	FALSE	2.2960355120159e-4	2.87682858416881e-5	13066	69521	7.65420289687765	2.28455239204803	27.9954184926907	0.00127948970133596
chr9	113328907	rs376449547	C	T	WDR31	ENST00000374193	c.298A>G	p.Lys100Glu	FALSE	3.0459945172098e-4	5.73410934946529e-5	13132	69758	5.34638456061289	1.98382399495661	14.4230375418882	0.0012799815725516
chr19	17560391	rs143978619	T	C	COLGALT1	ENST00000252599	c.415C>T	p.Arg139Cys	FALSE	3.8074931465123e-4	1.2900451515803e-4	13132	69765	3.93956246165242	1.76803048399319	8.32959312784551	0.00128379178836113
chr2	181916155	rs148871198	G	A	ITPRID2	ENST00000431877	c.2515A>G	p.Met839Val	FALSE	4.1885614195415e-4	1.3615972252081e-4	13131	69771	3.7434568785132	1.72504407522132	7.76357300453962	0.0012840130602787
chr1	228276615	rs142776685	G	C	OBSCN	ENST00000680850	c.7511C>G	p.Pro2504Arg	FALSE	3.531627687961e-4	3.9549566392935e-4	12742	69533	0.314621571216271	0.13555380514158	0.652890948384885	0.00128711616010579
chr15	63340370	rs151338276	T	C	CA12	ENST00000178638	c.665G>A	p.Arg222Gln	FALSE	0	8.5999312005504e-5	13128	69768	0.0337607949359535	2.4953132394085e-4	0.333240557779395	0.00128904770761884
chr3	132511169	rs142160751	C	G	DNAJC13	ENST00000260818	c.5218G>C	p.Glu1740Gln	FALSE	0.00103061302389495	0.00217861801086442	13099	69769	0.551143759095152	0.363590015028001	0.801079733550505	0.00129058922254599
chr14	88011218	rs566099533	C	T	GPR65	ENST00000267549	c.371T>C	p.Phe124Ser	FALSE	2.2972662531587e-4	2.86791803490256e-5	13059	69737	7.66784433041545	2.28305523519969	28.1111560067397	0.00129145421317034
chr19	8956342	rs183248903	G	C	MUC16	ENST00000397910	c.20428G>C	p.Ala6810Pro	FALSE	2.7012425715829e-4	8.9596742979199e-4	12957	69757	0.349967064021072	0.151776496403503	0.687762711402944	0.00129164224889522
chr10	123160435	rs371545161	A	G	BUB3	ENST00000368865	c.446G>A	p.Arg149Gln	FALSE	3.4267438318611e-4	7.16897268621407e-5	13132	69745	4.71213435728893	1.88346019950584	11.6397288229238	0.00129503331652159
chr3	13629892	rs200076998	A	G	FBLN2	ENST00000404922	c.2915G>A	p.Arg972His	FALSE	3.82379932701132e-5	4.3240750082878e-4	13076	69379	0.143331637330867	0.0160937974504549	0.536065805573447	0.00129580166893484
chr10	80516235	rs201180720	T	C	TSPAN14	ENST00000429989	c.653C>T	p.Thr218Met	FALSE	5.3292729349067e-4	1.5049232489143e-4	13135	69771	3.33823885812275	1.63349025768892	6.61951489620837	0.00129675171892574
chr1	186130002	rs79183244	C	T	HMCN1	ENST00000271588	c.12941T>C	p.Val4314Ala	FALSE	9.1954022988505e-4	1.5768122589985e-4	13050	69761	2.84937204360367	1.51240675241602	5.37216607626525	0.00129956188050884
chr1	21471723	rs142859479	T	C	NBPF3	ENST00000318249	c.601C>T	p.Arg201*	FALSE	0.00144993894993895	8.9574913291483e-4	13104	69774	1.89523330360363	1.2952996858545	2.71128078811548	0.0013008935056934
chr1	179350353	rs149189812	A	G	SOAT1	ENST00000367619	c.1372G>A	p.Val458Ile	FALSE	2.6656511805026e-4	1.43348623853211e-5	13130	69760	9.46577142568102	2.35443570324038	52.9164034287319	0.00130249804526017
chr19	12350981	rs372193991	A	C	ZNF442	ENST00000242804	c.604G>T	p.Val202Leu	FALSE	3.0446034404018e-4	4.29959583799123e-5	13138	69774	5.75928957983247	2.02136605330241	17.1529142982965	0.00130281397505805
chr11	82932109	rs376613700	A	T	DDIAS	ENST00000533655	c.771T>A	p.Asp257Glu	FALSE	3.8077831086741e-4	9.31619154089808e-5	13131	69771	4.28517927957467	1.81357519504587	9.82787871959156	0.00130362406660722
chr3	44400467	rs138091651	T	A	TCAIM	ENST00000342649	c.998A>T	p.Gln333Leu	FALSE	3.4283102239829e-4	4.30206212177704e-5	13126	69734	5.60799360530933	1.97898396335356	16.9381561776106	0.00130384997847788
chr5	179802039	rs10078686	C	A	MGAT4B	ENST00000337755	c.73T>G	p.Trp25Gly	FALSE	3.8127192313558e-5	1.50570015057e-4	13114	69735	0.112622223668684	0.0120552830921819	0.476863070729702	0.00130403668126444
chr14	96532514	rs749285358	G	A	PAPOLA	ENST00000216277	c.701A>G	p.His234Arg	FALSE	4.1962310215915e-4	7.1811222657877e-5	13107	69627	4.36447240208242	1.80241278363332	10.6804369366479	0.00131629751592144
chr8	18867929	rs531172045	A	G	PSD3	ENST00000327040	c.1379C>T	p.Ser460Phe	FALSE	1.906941266209e-4	2.86652047412249e-5	13110	69771	8.82004986787677	2.45107454324485	33.4251069359523	0.00131962481135284
chr10	94706841	.	A	G	CYP2C18	ENST00000285979	c.700G>A	p.Ala234Thr	FALSE	2.3142791020597e-4	5.03177204634981e-5	12963	69558	6.55680562058786	2.18790029561902	19.1345723117394	0.00132067857339546
chr8	17755230	rs148486769	C	G	MTUS1	ENST00000693296	c.578C>G	p.Thr193Ser	FALSE	3.82614018977655e-5	3.2965457933209e-4	13068	69770	0.144669391448539	0.0163189644570529	0.537672195045346	0.00132334021537905
chr19	4216947	rs374324672	C	T	ANKRD24	ENST00000318934	c.1787T>C	p.Val596Ala	FALSE	2.3397285914833e-4	4.32550896822193e-5	12822	69356	6.92375410725515	2.22102063250439	21.5656989921412	0.00132345678024715
chr1	94080705	rs190540405	A	G	ABCA4	ENST00000370225	c.872C>T	p.Pro291Leu	FALSE	2.2892025944296e-4	2.86652047412249e-5	13105	69771	7.79109545809341	2.28801833759791	28.8928099154782	0.00132641293025215
chr1	160752242	rs34005665	A	G	SLAMF7	ENST00000359331	c.826G>A	p.Glu276Lys	FALSE	3.0667791152342e-4	4.31393977740071e-5	13043	69542	5.7678282595555	2.02392557743918	17.1023410153951	0.00132807424707693
chr12	109798727	.	A	C	TRPV4	ENST00000261740	c.1039G>T	p.Asp347Tyr	FALSE	2.2860626381162e-4	3.5843321672306e-5	13123	69748	7.13561904363098	2.23320422604478	23.6244064410159	0.00132823200448251
chr3	123649050	rs146682969	T	C	MYLK	ENST00000360304	c.4336G>A	p.Glu1446Lys	FALSE	3.80749314651234e-5	3.7264232070171e-4	13132	69772	0.138042929579385	0.0153376033924766	0.528204803138262	0.00132992335548643
chr15	43796207	rs117143230	T	G	SERINC4	ENST00000319327	c.1088C>A	p.Ala363Asp	FALSE	0.00822355897357801	0.00717501003497907	13133	69756	1.28773252547047	1.10518988789721	1.49366253589282	0.00133010904092745
chr4	122272382	rs370801689	G	T	KIAA1109	ENST00000679879	c.8423T>G	p.Phe2808Cys	FALSE	4.5819014891179e-4	1.3623782822561e-4	13095	69731	3.40245951719995	1.64569761413682	6.89645835533803	0.00133030817108326
chr18	8825861	rs146614505	A	G	MTCL1	ENST00000359865	c.4351G>A	p.Asp1451Asn	FALSE	6.4737242955064e-4	2.8664383070815e-4	13130	69773	2.73215400634807	1.5083547472847	4.7508946567397	0.00133132016511772
chr1	156266023	rs199926708	A	G	SMG5	ENST00000361813	c.1613C>T	p.Thr538Ile	FALSE	3.81068516119198e-5	2.3647438194195e-4	13121	69775	0.129469836729431	0.014271440882934	0.510156889771873	0.00133263959012919
chr12	52245451	rs1046362	T	C	KRT7	ENST00000331817	c.1024C>T	p.Arg342Cys	FALSE	0.00153209744139727	9.0345895715023e-4	13054	69732	1.86979286986267	1.28637067643693	2.661575332397	0.00133675815708167
chr15	101021070	rs55798315	T	C	LRRK1	ENST00000388948	c.1627C>T	p.Pro543Ser	FALSE	0.00669914738124239	0.004228178300129	13136	69770	1.34604996783875	1.12442164497587	1.60364706688442	0.00133975961639654
chr3	197682470	rs35071969	A	G	RUBCN	ENST00000296343	c.2126C>T	p.Thr709Met	TRUE	0.0151965265082267	0.0176592847416326	13128	69765	0.838328827720132	0.750153600172022	0.934446085080789	0.0013402547162954
chr4	5640786	rs138972736	C	T	EVC2	ENST00000344408	c.1198A>G	p.Thr400Ala	FALSE	0	6.44957862752967e-5	13131	69772	0.037835279513867	2.8376996741145e-4	0.34870126009404	0.00134127613641855
chr4	186618499	rs201751862	A	G	FAT1	ENST00000441802	c.8087C>T	p.Pro2696Leu	FALSE	2.2878059940517e-4	4.29959583799123e-5	13113	69774	6.7793162022577	2.20036826648877	20.8941036914206	0.00134468463232296
chr5	75596527	rs3822587	G	A	POLK	ENST00000241436	c.1834A>G	p.Ile612Val	FALSE	3.4783953003014e-4	7.1665066146856e-6	12937	69769	12.377316409025	2.4470011528263	125.922991576872	0.00134569281553221
chr18	63643504	rs55883719	C	T	SERPINB4	ENST00000341074	c.74A>G	p.Asn25Ser	FALSE	0.00167759646179655	0.00184184499835166	13114	69767	0.593299222986095	0.418920482286887	0.821364638874646	0.00134667503647012
chr11	1251170	rs778650701	A	G	MUC5B	ENST00000529681	c.14290G>A	p.Val4764Ile	FALSE	3.1533307055577e-4	7.91230291172747e-5	12685	69512	4.88054621492421	1.92236048360709	11.9097304585211	0.00135058721364156
chr4	10081380	rs376269740	T	C	WDR1	ENST00000499869	c.1261G>A	p.Ala421Thr	FALSE	2.2846698652044e-4	2.86668482233721e-5	13131	69767	7.80622217758857	2.28468893869543	29.0229961698198	0.00135377353111976
chr19	22758780	rs369593902	T	C	ZNF99	ENST00000596209	c.1129G>A	p.Ala377Thr	FALSE	3.0771597815216e-4	5.75373993095512e-5	12999	69520	5.58090745146499	2.01305258924261	15.2816478623658	0.00135460004845045
chr1	20666331	rs149655237	T	C	KIF17	ENST00000400463	c.2791G>A	p.Glu931Lys	TRUE	3.0473868657626e-4	6.45624103299857e-5	13126	69700	5.19670419693618	1.9577438705799	13.5526408240728	0.00135629590160169
chr15	41876942	rs771767975	T	C	SPTBN5	ENST00000320955	c.3718G>A	p.Val1240Met	FALSE	3.0719606789033e-4	6.49050943287371e-5	13021	69332	5.0739816598185	1.94089033096819	13.0583339951029	0.0013575941921723
chr11	75983432	rs61761610	G	A	UVRAG	ENST00000356136	c.745A>G	p.Asn249Asp	FALSE	0.00197944423296536	0.00324717216463808	13135	69753	0.634939254107909	0.468208240379995	0.843200553006261	0.00135863120813606
chr6	144447711	rs200424265	G	A	UTRN	ENST00000367545	c.1832A>G	p.Asn611Ser	FALSE	1.1428571428571e-4	6.2350394885834e-4	13125	69767	0.218726703641239	0.0524353192219254	0.602897024349244	0.00135879723454357
chr1	150512422	rs375957458	A	G	ECM1	ENST00000369047	c.1154G>A	p.Arg385His	FALSE	7.62427569380909e-5	1.0750530359497e-4	13116	69764	0.123682064205377	0.0216850687049596	0.475722039405807	0.00135892630256507
chrX	1381028	.	T	TG	IL3RA	ENST00000331035	c.988delG	p.Val330fs	FALSE	3.0947775628626e-4	7.88767944470737e-5	12925	69729	4.88275562367642	1.92123242494609	11.9354817458865	0.00135893208650684
chr10	7220453	rs138425580	T	C	SFMBT2	ENST00000397167	c.1288G>A	p.Val430Ile	FALSE	2.6646364674533e-4	7.16640389852372e-5	13135	69770	5.38970596404146	2.01326600611329	13.7331593006824	0.00136036108810678
chr16	72098780	rs201793070	A	G	DHX38	ENST00000268482	c.752G>A	p.Arg251Gln	FALSE	2.2876315388134e-4	2.86734240369314e-5	13114	69751	7.79778343419354	2.28499040793638	28.8662342980122	0.00136117529527635
chr8	112337701	rs570071003	T	C	CSMD3	ENST00000297405	c.6683G>A	p.Arg2228His	FALSE	3.0483158055174e-4	2.86820593718629e-5	13122	69730	7.13254237182786	2.14339971526702	26.715091832665	0.00136158969848832
chr6	149793625	rs200029629	G	A	PCMT1	ENST00000464889	c.374A>G	p.Lys125Arg	FALSE	4.1895185862279e-4	8.62527493063841e-5	13128	69563	4.15117175527878	1.77358846224717	9.58454023435424	0.00136438530494798
chr17	44152773	rs372363245	T	G	HROB	ENST00000585683	c.1445G>T	p.Arg482Leu	FALSE	2.665854215858e-4	5.0184967451464e-5	13129	69742	5.91846458909402	2.06412137363258	16.953558850024	0.00136807022386976
chr14	23079830	rs199754379	A	G	ACIN1	ENST00000605057	c.1505C>T	p.Ala502Val	FALSE	8.38670326319e-4	2.7230383375134e-4	13116	69775	2.50155582455126	1.4440817855666	4.24892542844465	0.00136990658621416
chr3	123657219	rs181663420	T	C	MYLK	ENST00000360304	c.4195G>A	p.Glu1399Lys	FALSE	4.9486105824134e-4	1.0032246506628e-4	13135	69775	3.63642524154431	1.67468655239508	7.84769407626669	0.0013739011856525
chr19	19227697	rs145993816	A	G	NCAN	ENST00000252575	c.2077G>A	p.Ala693Thr	FALSE	3.0478512648582e-4	7.16722571027207e-5	13124	69762	5.09365539805674	1.94451045713794	12.9405947967293	0.00137616214463687
chr16	1350910	rs112658097	C	G	TSR3	ENST00000007390	c.423C>G	p.His141Gln	FALSE	8.7665802713828e-4	3.5834073904194e-4	13118	69766	2.38846708532839	1.41983797450658	3.90509223497448	0.00137637320123629
chr1	180935815	rs188274594	A	G	KIAA1614	ENST00000367588	c.1906G>A	p.Ala636Thr	FALSE	0.00279779242679749	0.00206997671276198	13046	69566	1.55732738577608	1.19278181136043	2.00770658015109	0.00137709538534359
chr3	130568355	rs373191962	A	G	COL6A6	ENST00000358511	c.2152G>A	p.Ala718Thr	FALSE	3.0471547192808e-4	5.0161951443231e-5	13127	69774	5.56101437411022	1.99224686273609	15.7936134092203	0.00137792282192972
chr10	72062897	rs200859576	T	C	SPOCK2	ENST00000373109	c.1138G>A	p.Val380Met	FALSE	0	1.1601432776948e-4	13083	68957	0.0559416132708415	4.3639794335942e-4	0.423579594433036	0.00138254444578556
chr18	12358855	rs200759046	C	T	AFG3L2	ENST00000269143	c.841A>G	p.Thr281Ala	FALSE	2.6705325804974e-4	2.86647939001319e-5	13106	69772	6.9661809095523	2.15035171652825	25.2540404370683	0.00138347211403311
chr9	101573190	rs76232475	T	C	GRIN3A	ENST00000361820	c.3332G>A	p.Arg1111Gln	FALSE	0.00468209002203336	0.00367652328464747	12708	69767	1.40971396394474	1.14538683304956	1.72123447972279	0.00138551419027977
chr12	57498433	rs139661803	T	C	MARS1	ENST00000262027	c.901C>T	p.Arg301Cys	FALSE	8.3879823089827e-4	4.0850844250781e-4	13114	69766	2.42416936124554	1.42943548310299	3.97857833403984	0.00138559552186668
chr14	58096861	rs147449063	C	G	ARMH4	ENST00000267485	c.1952C>G	p.Thr651Ser	FALSE	1.1423349326022e-4	5.876282749527e-4	13131	69772	0.240370532285211	0.0658846682726205	0.616568064782962	0.00138615894281657
chr19	57702375	rs74939505	A	G	ZNF154	ENST00000684351	c.574C>T	p.Arg192*	FALSE	0.0146868085755703	0.0124237859550965	13107	69705	1.20917050410806	1.0771361392262	1.35402065837524	0.0013917412763248
chr22	32234959	rs76877500	A	G	SLC5A4	ENST00000266086	c.799C>T	p.Arg267*	FALSE	7.61788679820218e-5	1.0749143651555e-4	13127	69773	0.132507582006375	0.0242836901536388	0.48671246515847	0.00139390733251932
chr10	103571736	rs146396126	C	T	NEURL1	ENST00000369780	c.563T>C	p.Met188Thr	FALSE	0.00114190012180268	6.2350394885834e-4	13136	69767	2.0761207613052	1.34116013239759	3.12920060487776	0.00139467713153241
chr11	6621852	rs770014749	C	T	DCHS1	ENST00000299441	c.9824A>G	p.Gln3275Arg	FALSE	3.0731407498463e-4	4.31586367625268e-5	13016	69511	5.63223066685246	1.99030319719088	16.6842684979433	0.00139582254776249
chr3	98265038	rs192791816	T	A	OR5H6	ENST00000615035	c.706A>T	p.Lys236*	FALSE	4.2065009560229e-4	1.577603763302e-4	13075	69726	3.60562466508298	1.69267563636231	7.27518990198049	0.00139689859459569
chr19	55536126	rs750164921	T	C	SBK2	ENST00000413299	c.169G>A	p.Glu57Lys	FALSE	2.2890279261407e-4	2.89536163066767e-5	13106	69076	7.58951379349842	2.24999951901563	27.9996446268744	0.00139743447230145
chr7	34684592	rs755050843	T	C	NPSR1	ENST00000360581	c.188C>T	p.Thr63Ile	FALSE	4.9542682926829e-4	1.8634252623129e-4	13120	69764	3.29936358503529	1.62840461691141	6.36034303126324	0.0013987134657043
chr4	54698295	rs189660852	A	C	KIT	ENST00000288135	c.349C>A	p.Leu117Ile	FALSE	3.0532020456453e-4	7.88824508060352e-5	13101	69724	4.91406746424813	1.91941840054801	12.0972696450913	0.00139903330988689
chr11	55773778	rs150275540	T	C	OR5D13	ENST00000623930	c.341C>T	p.Thr114Ile	FALSE	3.059039461609e-4	5.01633893252308e-5	13076	69772	5.64315072178572	1.99692537797176	16.2497969520007	0.00139954121677732
chr4	128842964	rs552872787	G	A	JADE1	ENST00000226319	c.64A>G	p.Thr22Ala	FALSE	2.6662603793707e-4	4.30089028428885e-5	13127	69753	6.28615721519963	2.09881689559612	19.1862772553077	0.00139977633135435
chr16	2060794	rs1800725	A	G	TSC2	ENST00000219476	c.1100G>A	p.Arg367Gln	FALSE	0.0210679537271125	0.0177782241864202	13053	69692	1.17267732798654	1.06410020798325	1.29012301512063	0.00140050195176422
chr19	45681618	rs529800464	G	C	GIPR	ENST00000590918	c.1167C>G	p.Ser389Arg	FALSE	2.4711696869851e-4	3.58464053224743e-5	12140	69742	6.99233927738176	2.20236740485632	23.0370999284627	0.00140102219092719
chr12	118095658	rs374970355	T	C	VSIG10	ENST00000359236	c.236G>A	p.Arg79His	FALSE	2.2853660394606e-4	2.15004443425164e-5	13127	69766	8.83589460186203	2.36275496096804	38.5052684585946	0.00140248337618654
chr10	103414087	rs146207561	A	G	PDCD11	ENST00000369797	c.1307G>A	p.Arg436Gln	FALSE	6.4712599923867e-4	2.6566718364064e-4	13135	69636	2.74235601597238	1.50471826810143	4.81080268282586	0.00140286216608676
chr1	62559213	.	C	T	DOCK7	ENST00000635253	c.2207A>G	p.Tyr736Cys	FALSE	2.3034398034398e-4	3.58762413179496e-5	13024	69684	7.1584098015867	2.21939575877251	23.89986646502	0.00140309224859425
chr12	56718951	rs200685659	C	G	NACA	ENST00000454682	c.2579C>G	p.Ser860Cys	FALSE	0.00137404580152672	7.773363275177e-4	13100	69468	1.94476438448068	1.30488114530947	2.83294789376131	0.00140370487151098
chr10	73163951	rs142211740;rs369091978	C	CTA	ECD	ENST00000372979	c.-13-3_-13-2delTA	NA	FALSE	0.00186723572898407	0.00172772241737759	13121	69745	0.608384775641791	0.437660079765986	0.829510197768703	0.00140447485986595
chr2	112316497	rs202247252	C	G	ZC3H6	ENST00000409871	c.775G>C	p.Val259Leu	FALSE	0.0012246460007654	6.5979144852909e-4	13065	69719	2.03466543551072	1.32913361747008	3.03803828753923	0.00140680136671478
chr19	39539721	rs200060326	G	C	EID2	ENST00000390658	c.359G>C	p.Gly120Ala	FALSE	2.7799841143764e-4	5.02022433231016e-5	12590	69718	5.95329224472306	2.05989945630183	17.1990468654933	0.00141088156831604
chr2	178682738	rs72650034	T	C	TTN	ENST00000589042	c.33053G>A	p.Arg11018Gln	FALSE	5.3529096887665e-4	9.8992855298269e-4	13077	69702	0.4388223333056	0.240528382423033	0.741257732035382	0.00141402832625614
chr16	89283444	rs201522384	A	C	ANKRD11	ENST00000301030	c.3098G>T	p.Ser1033Ile	FALSE	3.0469226081657e-4	5.01633893252308e-5	13128	69772	5.37885773126799	1.9623096317085	15.0447006568561	0.0014141431194169
chr3	48568505	rs759990189	A	AC	COL7A1	ENST00000681320	c.7787delG	p.Gly2596fs	FALSE	0	3.0854010303804e-4	13112	69683	0.0415605795041491	3.0186846381055e-4	0.400449896565181	0.00141487381833372
chr8	124515745	rs745323688	C	CTTGAG	TATDN1	ENST00000276692	c.385_389delCTCAA	p.Leu129fs	FALSE	0	1.2907482037087e-4	13135	69727	0.055085363747509	4.2903071923073e-4	0.421014385415581	0.00141740005776914
chr14	36311602	rs777284510	T	TTTTGTAG	MBIP	ENST00000416007	c.754_760delCTACAAA	p.Leu252fs	FALSE	2.287108332698e-4	3.58386971916797e-5	13117	69757	7.08462467744714	2.20819985308951	23.5520006897038	0.00142085214508192
chr9	68537261	rs147022534	G	A	TMEM252	ENST00000377311	c.511T>C	p.Ter171Argext*?	FALSE	0.00180463830440792	0.00306633920749135	13022	69627	0.625704365495191	0.455371132010305	0.839862391250212	0.0014209176887261
chr11	111908832	rs150516929	T	C	CRYAB	ENST00000650687	c.460G>A	p.Gly154Ser	FALSE	0.00190331176246669	0.00131856162125751	13135	69773	1.72332425044221	1.2419419629072	2.34841387540461	0.00142393329208523
chr9	98157456	rs200587871	C	T	CORO2A	NA	NA	NA	TRUE	0.00236190476190476	0.001505397926852	13125	69749	1.63999798340159	1.21651679442257	2.17986923262157	0.00142552514748673
chr6	15524547	rs753618520	C	T	DTNBP1	ENST00000344537	c.790A>G	p.Thr264Ala	FALSE	3.0459945172098e-4	5.02346676617915e-5	13132	69673	5.87289589292964	2.04094694624772	16.9370088411208	0.00142647894900572
chr13	52029312	rs73184339	G	A	UTP14C	ENST00000521776	c.508A>G	p.Ile170Val	FALSE	0.00761440645701668	0.00666446906396457	13133	69773	1.29912456165629	1.10797078330102	1.51587328471385	0.00142658073885948
chr15	25695142	rs781545276	A	G	ATP10A	ENST00000555815	c.2765C>T	p.Ala922Val	FALSE	0	3.8778617183236e-4	12967	69626	0.0679067305740423	5.377116259961e-4	0.472121917272556	0.00142781415108673
chr14	69230550	rs775155687	T	TCTA	EXD2	ENST00000685843	c.672_674delACT	p.Leu225del	FALSE	3.8077831086741e-4	8.8862134697797e-4	13131	69771	0.398240173907495	0.197613787013871	0.719167255664761	0.00142839007199569
chr21	31120738	rs111536576	C	T	TIAM1	ENST00000541036	c.4406A>G	p.Lys1469Arg	FALSE	0.0153986888245159	0.0140503806506186	13118	69749	1.20069077732171	1.07388033471593	1.33925035306405	0.00142935194191063
chr2	127630862	rs138651379	C	A	MYO7B	ENST00000409816	c.4891A>C	p.Lys1631Gln	FALSE	0.0326692618884055	0.0276910234452584	13101	69481	1.13741428651811	1.05123399620669	1.22931542822097	0.00143097358679678
chr11	113400001	rs200745528	G	C	ANKK1	ENST00000303941	c.2032C>G	p.Leu678Val	FALSE	1.9050521984302e-4	4.87350390597e-4	13123	69765	0.297671380202542	0.109281164033203	0.654877591815545	0.00143113273396456
chr12	10624688	rs563102176	A	G	STYK1	ENST00000075503	c.889C>T	p.Arg297Trp	FALSE	3.0457625828066e-4	3.58315059265311e-5	13133	69771	6.08760430143418	2.03032718096082	19.7280378094529	0.001434621681214
chr4	169719961	rs149400550	A	G	CLCN3	ENST00000347613	c.2497G>A	p.Gly833Ser	FALSE	0.00582063261086008	0.00347670250896057	13057	69750	1.37715192541613	1.13336297567177	1.66420135943154	0.00143469660919282
chr11	3669202	rs146995467	C	T	CHRNA10	ENST00000250699	c.356A>G	p.Tyr119Cys	FALSE	8.7599024984765e-4	4.158838966887e-4	13128	69731	2.34755301079605	1.40853856247772	3.79042969242948	0.00143571367080708
chr12	56101098	rs376234145	A	G	ERBB3	ENST00000267101	c.3239G>A	p.Arg1080His	FALSE	2.286933983839e-4	2.15004443425164e-5	13118	69766	8.22994836958466	2.28338546710994	35.2347794411688	0.00143751467139885
chr6	56604798	rs149398146	T	C	DST	ENST00000680361	c.9830G>A	p.Arg3277His	FALSE	3.8711675441313e-4	6.45466672404148e-5	12916	69717	4.54591275258746	1.82202962315357	11.4996407073713	0.00143759276721156
chr6	129369976	rs143215851	C	G	LAMA2	ENST00000421865	c.4945G>C	p.Glu1649Gln	FALSE	7.69704433497537e-5	6.0201244159046e-4	12992	69766	0.206533030841882	0.0428797505785478	0.596568069783081	0.00143841144333512
chr1	207887803	rs79500044	T	C	CD34	ENST00000310833	c.1093G>A	p.Gly365Ser	FALSE	3.80807311500381e-5	3.8699135719302e-4	13130	69769	0.148550680941291	0.0168015777369755	0.547904437956483	0.00143869907802985
chr8	116942573	rs546958590	T	C	AARD	ENST00000378279	c.340C>T	p.Gln114*	FALSE	3.8098140810728e-4	7.8872269943929e-5	13124	69733	4.6421295892991	1.85230029591971	11.363781688718	0.00143926995866939
chr4	105938379	rs759343295	T	C	NPNT	ENST00000379987	c.464C>T	p.Ser155Phe	FALSE	3.0833269097356e-4	7.88666150448823e-5	12973	69738	4.84810464002206	1.90435605809278	11.8763265181952	0.00144150301731549
chr5	151568663	rs145029623	T	C	FAT2	ENST00000261800	c.269G>A	p.Gly90Asp	FALSE	4.5693397304089e-4	0.00101040502192794	13131	69774	0.425293310099257	0.22443263668127	0.735338321231481	0.00144384781532314
chr11	9479479	rs137963732	C	T	ZNF143	ENST00000396602	c.578T>C	p.Ile193Thr	FALSE	7.62427569380909e-5	3.1537601422059e-4	13116	69758	0.186145208849841	0.037622565119705	0.568394900517588	0.00144432994235755
chr10	89725075	rs368955427	A	G	KIF20B	ENST00000371728	c.1918G>A	p.Ala640Thr	FALSE	0	3.6553375094967e-4	13129	69761	0.0676310484040656	5.3527621163764e-4	0.471469119860833	0.00144451797325418
chr12	7096876	rs150866407	T	C	C1RL	ENST00000266542	c.979G>A	p.Asp327Asn	FALSE	1.1442520405828e-4	4.548145367389e-4	13109	69259	0.235005454652084	0.0640811304976801	0.610812059357814	0.00144468598693837
chr1	228321887	rs201097669	T	C	OBSCN	ENST00000680850	c.17917C>T	p.Arg5973Trp	FALSE	0.00134161300214658	7.5459223273061e-4	13044	69574	1.95719260410477	1.30699320740916	2.8623696085114	0.00144636962141986
chr8	120456659	rs139138361	C	T	MTBP	ENST00000305949	c.736T>C	p.Trp246Arg	FALSE	3.81854284405071e-5	3.5903956915251e-4	13094	66845	0.136903660360952	0.0151588078721794	0.529260383492075	0.00144752780199586
chr4	168685525	rs371200706	T	C	PALLD	ENST00000505667	c.1301C>T	p.Thr434Ile	FALSE	7.2314835959503e-4	3.9450844248066e-4	13137	69707	2.50039119476152	1.44906042243215	4.13640043759295	0.00145022013007157
chr1	84940893	rs754754290	C	G	MCOLN2	ENST00000370608	c.946C>G	p.Leu316Val	FALSE	2.6750229287679e-4	5.73830461790064e-5	13084	69707	5.79070777323388	2.04277165166706	15.9996650356211	0.00145581532590966
chr1	241866882	rs754871794	G	C	EXO1	ENST00000366548	c.1094C>G	p.Ala365Gly	FALSE	0	3.9414656519184e-4	13132	69771	0.0682690116857597	5.4068086645297e-4	0.474150232145758	0.00145692273501052
chr12	103745190	rs768435282	T	C	STAB2	ENST00000388887	c.6049C>T	p.His2017Tyr	FALSE	0	1.1470849703191e-4	13083	69742	0.00451088126941715	3.05342796702897e-5	0.11466966027998	0.00145702622775634
chr2	31377177	rs764568414	C	T	XDH	ENST00000379416	c.1303A>G	p.Thr435Ala	FALSE	1.903456677326e-4	2.86647939001319e-5	13134	69772	8.5731238426525	2.39392239627158	32.3338471115309	0.00145720403962724
chr16	86579537	rs62051072	A	G	FOXL1	ENST00000320241	c.814G>A	p.Gly272Ser	FALSE	0.019589837771656	0.0224531265762585	13068	69389	0.856452469799231	0.776490450714864	0.942770614793853	0.00146071268533787
chr9	35400426	rs540562181	A	G	UNC13B	ENST00000635942	c.12467G>A	p.Arg4156His	FALSE	3.8130099900861e-4	9.32180298010871e-5	13113	69729	4.13562681150106	1.77094357136959	9.39530892069483	0.00146472836649869
chr1	19177733	rs143648147	C	T	UBR4	ENST00000375254	c.2365A>G	p.Thr789Ala	FALSE	6.8854716548083e-4	3.1545288997863e-4	13071	69741	2.65814253672023	1.48145101227182	4.59044154685827	0.00146607571348012
chr9	110385988	rs144996297	C	T	SVEP1	ENST00000374469	c.10147A>G	p.Lys3383Glu	FALSE	0.00267195969157951	0.00418499992833904	13099	69773	0.674750578879989	0.519135255636564	0.863508533912643	0.00146694262613267
chr8	144517130	rs2721190	A	G	RECQL4	ENST00000617875	c.274T>C	p.Ser92Pro	FALSE	6.123230003827e-4	4.3058904581467e-4	13065	69672	0.37579344696401	0.191860297741325	0.696029570820288	0.00146794201600631
chr2	181548804	rs142530341	A	G	CERKL	ENST00000410087	c.949C>T	p.Arg317Cys	FALSE	3.8322986127079e-4	8.5999312005504e-5	13047	69768	4.35118636327047	1.80317431446681	10.2369073410352	0.0014695798182992
chr1	156727124	rs149747799	A	G	ISG20L2	ENST00000368219	c.529C>T	p.Arg177Trp	FALSE	0.00416284754048274	0.00321036489236678	13092	69774	1.43066678320656	1.15084264372358	1.76322360817986	0.00146960510332728
chr17	82056320	rs144548476	A	G	GPS1	ENST00000578552	c.964G>A	p.Val322Ile	FALSE	0	6.4529081105885e-5	13136	69736	0.00691051273889012	4.67026921548545e-5	0.167755947845147	0.0014726817579005
chr5	80451533	rs372767661	C	T	ZFYVE16	ENST00000505560	c.3431T>C	p.Leu1144Pro	FALSE	3.0473868657626e-4	5.73336964467442e-5	13126	69767	5.14462344926389	1.92913283624616	13.7189052222293	0.00147441591362429
chr1	158612883	rs78598639	G	T	SPTA1	ENST00000643759	c.7068A>C	p.Glu2356Asp	FALSE	0.00122109440586125	5.8777148591498e-4	13103	69755	2.03705651126514	1.32640891304425	3.05661303828171	0.00147803650767619
chr2	177675484	rs140269105	T	C	PDE11A	ENST00000286063	c.2458G>A	p.Val820Met	FALSE	1.529636711281e-4	6.5216144937507e-4	13075	69768	0.278373610229229	0.0913661400305513	0.64652371773658	0.00147931061237239
chr4	186534533	rs147539087	A	G	MTNR1A	ENST00000307161	c.209C>T	p.Ala70Val	FALSE	2.2953328232593e-4	4.31375368466461e-5	13070	69545	6.72086186754102	2.16653776190996	20.8253813183855	0.00148388602352023
chr20	7940413	rs148371109	A	G	HAO1	ENST00000378789	c.10C>T	p.Arg4Trp	FALSE	2.6670730778023e-4	4.30564326310351e-5	13123	69676	5.96235785573556	2.04287053162316	17.8685058022805	0.00148426159188753
chr11	18718722	rs201466035	A	G	IGSF22	ENST00000513874	c.703C>T	p.Arg235Trp	FALSE	0.0023601065854587	0.00167426822931701	13135	69284	1.62427524024999	1.21078553186341	2.14702108331925	0.00148618125355904
chr7	48276479	rs200280025	A	C	ABCA13	ENST00000435803	c.6813C>A	p.Phe2271Leu	FALSE	8.8509197260063e-4	4.4694348327566e-4	12993	69360	2.30423959302663	1.39673579407136	3.67677866790599	0.00148812408673371
chr17	42111460	rs143989971	T	C	DHX58	ENST00000251642	c.206G>A	p.Arg69His	FALSE	3.0499428135722e-4	3.58366422499677e-5	13115	69761	6.02368653771738	2.0130838159096	19.4813725889967	0.00149951081636979
chr12	71578854	rs569017913	T	G	LGR5	ENST00000266674	c.1331G>T	p.Gly444Val	FALSE	2.2853660394606e-4	3.58448634310703e-5	13127	69745	7.10684950032664	2.19353063209986	23.8659048134274	0.00150116949086654
chr3	81646414	rs770427750	C	T	GBE1	ENST00000429644	c.760A>G	p.Thr254Ala	FALSE	2.6729799908355e-4	4.30669403809989e-5	13094	69659	6.08089680880986	2.05300154591199	18.4963308768433	0.00150156371383803
chr16	50304411	rs78286739	A	G	ADCY7	ENST00000673801	c.1420G>A	p.Ala474Thr	FALSE	9.9517721809691e-4	4.9050724219516e-4	13063	69316	2.21476285335571	1.37203645455582	3.47313643957865	0.00150415653784253
chr8	98123411	rs61743394	A	G	POP1	ENST00000401707	c.74G>A	p.Gly25Asp	FALSE	0.00171285018270402	8.6014106313435e-4	13136	69756	1.82479418508027	1.26698704536656	2.58406448466682	0.00150447577265267
chr11	62530596	rs115627503	G	A	AHNAK	ENST00000378024	c.3821T>C	p.Val1274Ala	FALSE	0.0188127420757252	0.0154167924446936	12651	69567	1.18505468499941	1.06778258995838	1.31258358640468	0.00150582342170136
chr12	122854949	rs200700898	A	G	HIP1R	ENST00000253083	c.763G>A	p.Glu255Lys	FALSE	6.4717527029084e-4	2.3662020306315e-4	13134	69732	2.8071739006674	1.50971899253092	5.04093513989285	0.00150881529324198
chr1	168305060	rs768629974;rs730880274	C	CA	TBX19	ENST00000367821	c.782delA	p.Asn261fs	FALSE	3.4270047978067e-4	1.003339687818e-4	13131	69767	4.27359236565743	1.80219981759364	9.67566035130956	0.00150915812990882
chr2	179132360	rs370945479	C	T	SESTD1	ENST00000428443	c.916A>G	p.Ile306Val	FALSE	2.3016725487187e-4	4.31716793783278e-5	13034	69490	6.62826990425202	2.1523235270398	20.3909988803545	0.00150962879011074
chr16	89919844	rs3212366	C	T	ENSG00000198211,MC1R	ENST00000556922	c.586T>C,c.586T>C	p.Phe196Leu,p.Phe196Leu	FALSE	0	1.3674967611918e-4	12716	69470	0.0271174482203421	1.9285468212969e-4	0.320294683238576	0.00151943308301017
chr14	73904010	rs554869233	T	C	ZNF410	ENST00000555044	c.631C>T	p.Pro211Ser	FALSE	4.5682960255824e-4	1.5048369759942e-4	13134	69775	3.45211058627194	1.64540173494129	6.94391343819773	0.0015208003631022
chr15	42068928	rs149981226	C	G	PLA2G4D	ENST00000290472	c.2244C>G	p.Ser748Arg	FALSE	2.8877887788778e-4	6.4806013998099e-5	12120	69438	5.4644217069957	1.99268467709733	14.4611338624326	0.00152281401193433
chr22	31345521	rs760831844	T	G	PATZ1	ENST00000266269	c.82C>A	p.His28Asn	FALSE	2.6626431170675e-4	3.5846919315754e-5	11267	69741	7.27964386247332	2.2101015532058	24.708803288519402	0.00152296778115446
chr6	75105234	rs34369939	G	A	COL12A1	ENST00000322507	c.8237T>C	p.Val2746Ala	FALSE	0.0132240853658537	0.0124491141562984	13120	69764	1.21601482391909	1.07851141458595	1.36718559726271	0.00152500182305548
chr8	42401961	rs149188061	G	A	VDAC3	ENST00000022615	c.497A>G	p.Gln166Arg	FALSE	2.2838002436053e-4	5.01612325331422e-5	13136	69775	6.40719426796369	2.13111747975608	18.7652730915267	0.00152559714900735
chr10	104055815	rs192048445	A	C	COL17A1	ENST00000648076	c.1654G>T	p.Val552Leu	FALSE	4.206822701545e-4	1.2901561088891e-4	13074	69759	3.67080665275476	1.68706611781735	7.66509311277912	0.00152758572133349
chr19	40800745	rs61750953	T	C	EGLN2	ENST00000303961	c.173C>T	p.Ser58Leu	FALSE	0.020898482190527	0.0164264716426472	13111	69735	1.17308008213148	1.06339122756755	1.29189988830648	0.00152816455657756
chr8	100259131	rs376332157	T	C	RNF19A	ENST00000341084	c.1942G>A	p.Gly648Ser	FALSE	2.6737967914438e-4	5.73493146756896e-5	13090	69748	5.66439377617639	2.01157018456377	15.6297988793347	0.00153102350916423
chr3	129507752	rs368568826	G	A	IFT122	ENST00000348417	c.2876A>G	p.His959Arg	FALSE	1.9076688286913e-4	2.87117057624393e-5	13105	69658	8.50180825670595	2.3690914006005	32.1603222146551	0.00153125723366854
chr17	1936605	rs749590901	T	C	RTN4RL1	ENST00000331238	c.1217G>A	p.Arg406His	FALSE	3.4437896992423e-4	7.31207955542556e-5	13067	68380	4.79146799608395	1.86392552509897	12.1248333495919	0.0015322016883289
chr11	10496894	rs141457480	G	A	AMPD3	ENST00000396553	c.1513A>G	p.Ile505Val	FALSE	6.8534876637222e-4	2.652367775882e-4	13132	69749	2.66077433654191	1.47699725654506	4.63106648770554	0.00153283405143023
chr14	58139021	rs138078148	A	G	ARMH4	ENST00000267485	c.338C>T	p.Thr113Ile	FALSE	3.4270047978067e-4	1.0032246506628e-4	13131	69775	4.26509203142165	1.79830456284214	9.65420270083733	0.00153361934816587
chr7	87382495	rs147718012	T	C	CROT	ENST00000331536	c.1253C>T	p.Thr418Met	FALSE	2.2920009168003e-4	3.58351011983258e-5	13089	69764	6.94497762940168	2.1714692052604	23.0324850914396	0.00153402389581225
chr11	86808254	rs149896148	A	G	PRSS23	ENST00000280258	c.611G>A	p.Arg204Gln	FALSE	8.0336648814078e-4	2.7948574622694e-4	13070	69771	2.54332023703626	1.44617876476588	4.35559394526189	0.00153441594502379
chr3	126499349	rs369243226	C	T	UROC1	ENST00000290868	c.1304A>G	p.Gln435Arg	FALSE	4.2042501146613e-4	9.31953086915379e-5	13082	69746	4.02910796322018	1.73926332879996	9.1318874621533	0.00153595991228095
chr5	140642423	rs188646559	G	A	TMCO6	NA	NA	NA	TRUE	3.4517143514612e-4	5.02981964503844e-5	13037	69585	4.9692880085551	1.87384961772796	13.6536903273051	0.00153695507033147
chr15	40773810	rs137974822	C	G	DNAJC17	ENST00000220496	c.709C>G	p.Leu237Val	FALSE	3.046458492003e-4	0.00100333968781802	13130	69767	0.373618027243861	0.171033336558009	0.709036334983689	0.00153949868687275
chr1	180880285	rs368909346	A	G	XPR1	ENST00000367590	c.2018G>A	p.Arg673His	FALSE	2.2846698652044e-4	3.58299653165936e-5	13131	69774	7.10053656223127	2.18820402312362	23.7853657028825	0.00153984736526969
chr5	75677892	rs751771115	T	C	POC5	ENST00000428202	c.1466G>A	p.Arg489Gln	FALSE	2.3089355806973e-4	4.30132193960944e-5	12993	69746	6.67887973156088	2.1528798088217	20.6636532665124	0.00154028805302731
chr4	955442	rs140702578	G	A	TMEM175	ENST00000264771	c.665A>G	p.Tyr222Cys	FALSE	3.0508733124857e-4	7.88417431192661e-5	13111	69760	4.83940413900267	1.88939662002761	11.9289048726861	0.00154283683722445
chr8	109400084	rs369930599	A	G	PKHD1L1	ENST00000378402	c.1021G>A	p.Gly341Ser	FALSE	2.6813759289052e-4	2.1523582672081e-5	13053	69691	7.57255744203655	2.16488510726551	32.0275776141911	0.00154426461634605
chr18	56880021	rs201129516	A	G	WDR7	ENST00000254442	c.3382G>A	p.Val1128Ile	FALSE	2.2853660394606e-4	4.29971908501978e-5	13127	69772	6.5631634189223	2.1384880974379	20.1454166265714	0.00154433856676262
chr17	4959718	rs200658380	G	A	SPAG7	ENST00000575142	c.583T>C	p.Ter195Glnext*?	FALSE	2.2965628109927e-4	2.15127785904827e-5	13063	69726	9.37224664066479	2.42085665734692	41.2249400868259	0.00154943709048005
chr3	150674013	rs562643112	C	T	ERICH6	ENST00000295910	c.1286A>G	p.His429Arg	FALSE	2.286236854138e-4	3.58299653165936e-5	13122	69774	6.94453857367929	2.16814909411713	23.0729516752775	0.00154947790663862
chr11	77156921	rs201539845	A	G	MYO7A	ENST00000409709	c.652G>A	p.Asp218Asn	FALSE	2.2860626381162e-4	2.15001361675291e-5	13123	69767	8.60555553020841	2.29114145839423	38.1567671722175	0.00154996268672036
chr14	65561589	rs751527986	A	G	FUT8	ENST00000673929	c.26G>A	p.Arg9His	FALSE	1.9221897585729e-4	2.86660264587424e-5	13006	69769	8.5512216675387709	2.36958142223251	32.485045054788	0.00155002617813993
chr13	46368228	rs561296567	T	C	RUBCNL	ENST00000429979	c.640G>A	p.Ala214Thr	FALSE	1.9085426368425e-4	2.86869961846295e-5	13099	69718	8.5975060561023	2.37152633272548	32.9120578457837	0.00155122687314668
chr6	160752123	rs202074006	A	G	PLG	ENST00000308192	c.2134G>A	p.Gly712Arg	FALSE	5.7112397197685e-4	2.007571412183e-4	13132	69736	3.03980029934517	1.55664052358078	5.71862148660022	0.00155147393930133
chr13	113832327	rs200979235	A	G	GAS6	ENST00000327773	c.1115C>T	p.Pro372Leu	FALSE	4.6160947838128e-4	7.92792792792793e-5	12998	69375	4.01736378416108	1.71974449871945	9.44382220160565	0.00155372892246597
chr22	50194412	rs147889489	A	G	TRABD	ENST00000380909	c.185G>A	p.Arg62His	FALSE	3.4319707138499e-4	6.45790878562613e-5	13112	69682	4.77689156982656	1.85596569263063	12.2631758657872	0.00155487011491118
chr1	5967305	rs113765431	T	C	NPHP4	ENST00000378156	c.511G>A	p.Ala171Thr	FALSE	0	1.0111807702308e-4	13079	69226	0.0120116404712472	8.16262535559083e-5	0.220224563561938	0.00155490174304174
chr15	48437779	rs200816828	A	G	FBN1	ENST00000316623	c.6302C>T	p.Thr2101Met	FALSE	2.3004370830457e-4	3.58397247509139e-5	13041	69755	7.15410122312292	2.1932659995841	24.0298650115409	0.00155555826494735
chr19	6719383	rs755012704	A	T	C3	ENST00000245907	c.95A>T	p.Asn32Ile	FALSE	1.905487804878e-4	3.58417800461642e-5	13120	69751	7.97174504504578	2.32730428163736	27.2903607285739	0.00156017799160446
chr3	72957331	rs199838386	G	A	GXYLT2	ENST00000389617	c.955A>G	p.Ile319Val	FALSE	0	3.9517739872681e-4	13086	69589	0.0689775978580363	5.462752471338e-4	0.479155442498849	0.00156085665321137
chr18	12691447	.	G	A	CEP76	ENST00000262127	c.845T>C	p.Leu282Ser	FALSE	1.9033117624666e-4	2.86882306533745e-5	13135	69715	8.56255124814008	2.36847782699274	32.5486697826724	0.00156130890508643
chr3	38788981	rs745868315	A	G	SCN10A	ENST00000449082	c.445C>T	p.Arg149*	FALSE	1.9110227793915e-4	2.87554635380722e-5	13082	69552	8.67052923405592	2.37468303457948	33.3447189530838	0.0015666492633778
chr16	74949768	rs138295398	T	G	WDR59	ENST00000262144	c.357C>A	p.Asp119Glu	FALSE	0.00171428571428571	0.00110357874822639	13125	69773	1.77167690581102	1.25197292220258	2.45888000981935	0.00156717748886259
chr4	158973089	rs193096054	T	A	C4orf45	ENST00000434826	c.287T>A	p.Phe96Tyr	FALSE	4.1949508046678e-4	8.16823595805982e-5	13111	67334	4.1129946471854	1.74240403389296	9.68660668324665	0.00156756151679505
chr7	107926278	rs554993741	T	C	LAMB1	ENST00000222399	c.4969G>A	p.Glu1657Lys	FALSE	3.0508733124857e-4	2.15022935779817e-5	13111	69760	7.67931004930947	2.15118663910484	33.1736033456122	0.00156767681815173
chr11	124891674	rs370414211	G	C	ROBO4	ENST00000306534	c.1676G>C	p.Arg559Pro	FALSE	2.6678862718195e-4	5.01835283321863e-5	13119	69744	6.0574268564178	2.05699892476072	17.6258867182137	0.00156777890691351
chr17	56353872	rs555939322	A	G	ANKFN1	ENST00000682825	c.427G>A	p.Glu143Lys	FALSE	1.9135093761959e-4	2.86660264587424e-5	13065	69769	8.50781128371063	2.36382804925514	32.1600596693222	0.00156888142845335
chr16	1200446	rs59650398	A	G	CACNA1H	ENST00000348261	c.994G>A	p.Ala332Thr	FALSE	0.0207426082970433	0.0170790940966833	13089	69588	1.17248304593783	1.06292798880421	1.29110521052272	0.00157062123769447
chr1	32207303	rs145580199	A	G	IQCC	ENST00000291358	c.622G>A	p.Val208Met	FALSE	4.1911148365465e-4	1.075099267499e-4	13123	69761	3.97477163384377	1.73522912138788	8.76373769120601	0.00157935387357655
chr12	51889441	rs150583334	A	G	ANKRD33	ENST00000301190	c.596G>A	p.Arg199Gln	FALSE	0.0066783697145474	0.00574762068570118	13102	69768	1.31865630815778	1.11281797743804	1.55391264201278	0.0015794675222327
chr11	64237185	rs147883767	G	A	VEGFB	ENST00000309422	c.375-2A>G	NA	TRUE	3.0950170225936e-4	4.31139789891209e-5	12924	69583	5.51432881495831	1.94783176010002	16.3526976690862	0.00158584073852985
chr14	20455917	rs150934075	T	C	APEX1	ENST00000216714	c.62C>T	p.Pro21Leu	FALSE	6.8540095956134e-4	2.6536994004073e-4	13131	69714	2.66286812220154	1.47377669997996	4.64950004367537	0.00159319050123108
chr19	5908957	rs137868133	T	C	VMAC	ENST00000339485	c.325C>T	p.Arg109Cys	FALSE	0.00392639926091308	0.00304540022174545	12989	69449	1.44448676637477	1.15323642037213	1.79294927615371	0.00159541923803719
chr2	157799450	rs13406336	C	G	ACVR1	ENST00000434821	c.44C>G	p.Ala15Gly	FALSE	0.0104294009779951	0.00728165797750873	13088	69627	1.2577960171169	1.0919648372514	1.44417673364298	0.00159997551963498
chr6	125889700	rs144006908	G	A	NCOA7	ENST00000392477	c.1646A>G	p.Lys549Arg	FALSE	1.5271838729383e-4	5.7336161917321e-4	13096	69764	0.274791888751392	0.0894900556365366	0.645923771757029	0.00160384820405646
chr8	144510410	rs61734979	A	G	MFSD3	ENST00000301327	c.733G>A	p.Val245Ile	FALSE	6.0933810648183e-4	2.4404599549232e-4	13129	69659	2.83086463993743	1.51178577438482	5.09362424219737	0.00160481990294081
chr10	50806851	rs9073	T	C	A1CF	ENST00000373997	c.1639G>A	p.Val547Met	FALSE	9.9586333690822e-4	2.9390681003584e-4	13054	69750	2.35532252881759	1.39545978584156	3.90722504557758	0.00160806679996084
chr20	25206588	rs142436071	A	C	ENTPD6	ENST00000376652	c.52C>A	p.Gln18Lys	FALSE	0.0018653875437795	0.00278237112660867	13134	69545	0.628699170445761	0.458490622410006	0.843611178976894	0.00160810623890195
chr4	56338637	rs778799153	C	T	AASDH	ENST00000205214	c.3062A>G	p.Tyr1021Cys	FALSE	3.808943399101e-4	8.59906843425296e-5	13127	69775	4.30254300368418	1.77858235327581	10.1803566671725	0.00160885745330475
chr12	50467079	rs755045538	T	A	LARP4	ENST00000398473	c.1504A>T	p.Asn502Tyr	FALSE	3.0452988199467e-4	7.88281832253626e-5	13135	69772	4.76536774066843	1.87125623779865	11.6716938033681	0.00161155590241435
chr8	27458412	rs200679547	T	C	PTK2B	ENST00000346049	c.2933C>T	p.Thr978Met	FALSE	4.9781726277092e-4	1.5071049232094e-4	13057	69670	3.25823242733824	1.60042735279175	6.43166134258166	0.00161307776250763
chr4	13570096	rs147028451	T	C	BOD1L1	ENST00000040738	c.9071G>A	p.Arg3024His	FALSE	4.2200567789457e-4	0.00112620690644592	13033	69703	0.423184549656934	0.21852745077318	0.739422662898738	0.00161448323451585
chr3	98264385	rs201340537	C	T	OR5H6	ENST00000615035	c.53T>C	p.Leu18Ser	FALSE	2.6902382782475e-4	5.73707007831101e-5	13010	69722	5.50439350570732	1.9805851848228	14.9786266791965	0.00161598491406922
chr8	144168436	rs761668175	G	A	MROH1	ENST00000326134	c.164A>G	p.Asp55Gly	FALSE	3.459143669767e-4	6.50439407955597e-5	13009	69184	4.83249193167654	1.85483384370532	12.5684413799285	0.00161790001996243
chr14	23393437	rs143978652	A	C	MYH6	ENST00000405093	c.3010G>T	p.Ala1004Ser	FALSE	0.00186666666666667	0.00109644408135185	13125	69771	1.74316894450015	1.24175022617662	2.4056292172401	0.00162160952392632
chr9	33989021	rs570522395	A	G	UBAP2	ENST00000379238	c.394C>T	p.Arg132Cys	FALSE	0	1.0032390288646e-4	13118	69774	0.0239862207568881	1.676598224226e-4	0.308830273545965	0.00162327899482684
chr7	37863462	rs199901385	T	C	NME8	ENST00000199447	c.454C>T	p.Gln152*	FALSE	0	3.0021674184289e-4	13048	68284	0.0665739759802864	5.2521918272215e-4	0.472007125887995	0.00162453030114618
chr7	55978221	rs754297119	G	A	NIPSNAP2	ENST00000322090	c.188A>G	p.Asn63Ser	FALSE	1.9043266301036e-4	3.58294518093873e-5	13128	69775	7.76730979548325	2.29465888440389	26.2902902520893	0.00162534809086978
chr7	117420238	rs368811857	C	T	ASZ1	ENST00000284629	c.365A>G	p.His122Arg	FALSE	2.6680896478121e-4	5.0192164286124e-5	13118	69732	5.92971898269923	2.02711013978932	17.2286411433244	0.00162866620341207
chr21	46346132	rs138962786	A	G	PCNT	ENST00000359568	c.644G>A	p.Cys215Tyr	FALSE	6.8508791961635e-4	2.0066218521119e-4	13137	69769	2.84402119224592	1.50626726273222	5.22642894390837	0.00162902172300561
chr2	191683802	rs751403197	C	G	NABP1	ENST00000425611	c.376G>C	p.Gly126Arg	FALSE	2.6666666666666e-4	8.62589493659967e-5	13125	69558	5.07596550635726	1.9373663993215	12.4181883698022	0.0016302870635031
chr11	62664908	rs199790426	T	C	LBHD1	ENST00000354588	c.604G>A	p.Gly202Ser	FALSE	0.00118320610687023	6.8201935774092e-4	13100	68913	2.0158583807786	1.31698865714769	3.00466643037937	0.00163151786931903
chrX	119086618	rs772547091	T	C	KIAA1210	ENST00000691062	c.4084G>A	p.Val1362Ile	FALSE	2.7304499781564e-4	1.91109582234453e-5	13014	69660	11.0688410146619	2.49977650725946	64.8608197383555	0.00163168713874684
chrX	32472286	rs199986217	A	G	DMD	ENST00000357033	c.2827C>T	p.Arg943Cys	FALSE	7.1373668606566e-4	1.5311151302883e-4	12929	69509	3.50538644214331	1.63320540933862	7.39628855642648	0.00163203219137731
chr1	202733418	.	A	C	KDM5B	ENST00000367265	c.3892G>T	p.Val1298Leu	FALSE	1.9067958203035e-4	3.58345875438974e-5	13111	69765	7.79403860996288	2.29528262746354	26.4801176807021	0.00163211209150149
chr6	144513898	rs764244030	A	T	UTRN	NA	NA	NA	TRUE	3.0581039755351e-4	6.45429640997691e-5	13080	69721	4.94497567232978	1.88627148387524	12.7511028658224	0.00163661624335232
chr6	159232229	rs202114028	A	G	FNDC1	ENST00000297267	c.1717G>A	p.Gly573Ser	FALSE	5.3329270150845e-4	2.3014297632404e-4	13126	69522	2.9834249002197	1.54646259152664	5.48411306514066	0.00163908669088364
chr19	1058636	rs73505232	T	C	ABCA7	ENST00000263094	c.5168C>T	p.Ser1723Leu	FALSE	1.1425959780621e-4	2.1502601814819e-4	13128	69759	0.155205034903751	0.0322642873722397	0.531180222070402	0.00163974086300367
chr12	57479291	rs371285869	C	T	ARHGAP9	ENST00000393791	c.116A>G	p.Asp39Gly	FALSE	1.9072322245956e-4	2.86652047412249e-5	13108	69771	8.64381942085638	2.35774683756529	33.2691675960006	0.00164185562587371
chr1	35397428	rs376625040	G	A	ZMYM4	ENST00000314607	c.3082A>G	p.Thr1028Ala	FALSE	1.9067958203035e-4	2.86697247706422e-5	13111	69760	8.27071147643467	2.32404103998425	31.0401506355067	0.00164334805001654
chr2	37997436	rs149138123	G	T	RMDN2	ENST00000354545	c.966T>G	p.Ile322Met	FALSE	0.00213203380796467	0.00115403913697943	13133	69755	1.68987744015238	1.22539599503615	2.2978595213511	0.00164403687548698
chr9	37426624	rs199560759	A	G	GRHPR	ENST00000318158	c.374G>A	p.Arg125Gln	FALSE	6.092916984006e-4	1.9351232028439e-4	13130	69763	2.93404520886791	1.52738540045991	5.45680461142225	0.00164507529234714
chr19	13212203	rs769040794	T	C	CACNA1A	ENST00000360228	c.6203G>A	p.Arg2068Gln	FALSE	2.2897267592733e-4	4.30453123654834e-5	13102	69694	6.95018064254191	2.16412936417372	22.1230047311534	0.00164817433217868
chr11	56105904	rs144744034	T	C	OR8H2	ENST00000313503	c.862C>T	p.Leu288Phe	FALSE	4.5749142203583e-4	8.61697544161999e-5	13115	69630	3.85876936100823	1.68780870396646	8.83420465164033	0.00164860448733584
chr20	17465396	rs769711731	A	G	PCSK2	ENST00000262545	c.1273G>A	p.Glu425Lys	FALSE	1.9040365575019e-4	2.86660264587424e-5	13130	69769	8.92778468206973	2.38909848450998	34.7269418336882	0.00164918542268622
chr14	104953446	rs370271542	T	C	AHNAK2	ENST00000333244	c.2005G>A	p.Ala669Thr	FALSE	2.284321937105e-4	2.14976710856324e-5	13133	69775	8.41992105284561	2.2595512321289	36.9152661447597	0.00164993164256522
chr1	112710502	.	A	ACAGTGG	PPM1J	ENST00000309276	c.1322_1327delCCACTG	p.Ala441_Thr442del	FALSE	1.9030219989343e-4	2.86693137999742e-5	13137	69761	8.23952537893451	2.3195061371679	30.8821311487384	0.00165122927698913
chr8	123337735	rs766729624	C	G	ATAD2	ENST00000287394	c.2941C>G	p.Gln981Glu	FALSE	0.00022855401493219001	3.58345875438974e-5	13126	69765	7.08110858258633	2.16549537942484	23.9162484283959	0.00165275055115077
chr3	39145193	rs372871421	A	G	CSRNP1	ENST00000273153	c.269C>T	p.Thr90Ile	FALSE	2.2846698652044e-4	4.30058201209897e-5	13131	69758	6.53826862785641	2.11764224471818	20.1545959070051	0.00165335073302497
chr13	42301582	rs751103432	G	A	AKAP11	ENST00000025301	c.2836A>G	p.Ile946Val	FALSE	2.3092910476483e-4	2.1499828001376e-5	12991	69768	8.40517102956959	2.26352442397318	36.5679891998767	0.00165348065673776
chr4	150315536	rs78877620	A	G	LRBA	ENST00000507224	c.7718C>T	p.Ala2573Val	FALSE	6.1704589278827e-4	6.5457265756499e-4	12965	69511	0.432270558282465	0.238285252955405	0.738922395849177	0.00165524977127163
chr11	117910730	rs200978657	T	C	TMPRSS13	ENST00000524993	c.923G>A	p.Arg308Gln	FALSE	2.2879804758999e-4	2.15737318241309e-5	13112	69529	7.92948431699823	2.21262916510238	33.7899520354391	0.00165543510408328
chr19	6751226	rs374069312	A	G	TRIP10	ENST00000596758	c.1682G>A	p.Arg561Gln	FALSE	2.6693105552166e-4	6.45920652236321e-5	13112	69668	5.3763523145453	1.9625794062569	14.201523146119	0.00166037677021824
chr12	52795835	rs150657845	T	C	KRT3	ENST00000417996	c.208G>A	p.Val70Met	FALSE	9.9062714318372e-4	2.3648454967608e-4	13123	69772	2.43534174125651	1.40788783035364	4.1723055998933	0.0016613724768626
chr19	52881519	rs139347587	A	G	ZNF320	ENST00000682928	c.607C>T	p.His203Tyr	FALSE	8.0060998856271e-4	2.2935451039979e-4	13115	69761	2.59176967369617	1.44712500933512	4.55332892569464	0.0016632796999726
chr2	233637252	rs28969685	A	C	UGT1A10	ENST00000344644	c.730C>A	p.Leu244Ile	FALSE	2.6871401151631e-4	2.86652047412249e-5	13025	69771	6.78595633818119	2.08617572712143	24.5579333101332	0.00167018582496359
chr17	791944	rs757238105	AT	A	MRM3	ENST00000304478	c.1139dupT	p.Val382fs	FALSE	1.9040365575019e-4	2.86684918939839e-5	13130	69763	8.23475149645491	2.31530433261039	30.8768138729109	0.00167089928448161
chr2	85663757	rs186576601	T	C	SFTPB	ENST00000519937	c.763G>A	p.Val255Ile	FALSE	2.4822108224391e-4	2.1654395842356e-5	12086	69270	8.26649732010966	2.24439493091442	35.8291376628335	0.00167434014181356
chr15	99130712	.	T	TAAG	SYNM	ENST00000336292	c.2353_2355delAAG	p.Lys785del	FALSE	0.0011042571015155	0.00159169450937092	13131	69737	0.551586152464087	0.363770990591766	0.806556211111842	0.00167580901545694
chr16	89649473	rs372234497	T	A	CHMP1A	ENST00000397901	c.130T>A	p.Cys44Ser	FALSE	6.8555758683729e-4	3.2259452019441e-4	13128	69747	2.57686583866512	1.45359208029839	4.38751143331841	0.0016762377651659
chr11	55572389	rs370419824	T	A	OR4C16	ENST00000623907	c.262A>T	p.Thr88Ser	FALSE	3.81155663973167e-5	9.31645859909129e-5	13118	69769	0.0896375715012785	0.00907758851353684	0.437889944464541	0.00167736217861603
chr2	200895283	rs756986533	C	A	NIF3L1	ENST00000409020	c.619A>C	p.Thr207Pro	FALSE	2.2844958879074e-4	4.30008886850328e-5	13132	69766	6.62085151876904	2.12029927852797	20.6654402700001	0.00167995612672633
chr6	85467177	rs200369370	G	C	NT5E	ENST00000257770	c.457C>G	p.Gln153Glu	FALSE	7.61556621734826e-5	3.3682098323061e-4	13131	69770	0.199987292869634	0.0410560113071936	0.592717328585026	0.00168000602944773
chrX	153865483	.	A	C	L1CAM	ENST00000370060	c.2565G>T	p.Glu855Asp	FALSE	2.7288107842602e-4	2.86823335946613e-5	13024	69600	10.3907656207126	2.54907706611246	46.4561660220596	0.00169127102485245
chr12	56432467	rs774081004	T	C	TIMELESS	ENST00000553532	c.589G>A	p.Gly197Ser	FALSE	3.8106851611919e-4	7.16619847503297e-5	13121	69772	4.38465986053802	1.77685130902745	10.7873660911138	0.00169247447930743
chr3	46681361	rs369393379	A	G	ALS2CL	ENST00000318962	c.1321C>T	p.Arg441Trp	FALSE	2.6674796128343e-4	5.73517814897125e-5	13121	69745	5.57514183606329	1.97759975323032	15.3865927407103	0.0016953980453891
chr6	160706469	rs73015965	G	A	PLG	ENST00000308192	c.112A>G	p.Lys38Glu	FALSE	0.00448826147000153	0.00661534933058112	13034	69762	0.739442187713565	0.605174426615745	0.895093461066417	0.0016955355735282
chr19	8958996	rs186397227	T	C	MUC16	ENST00000397910	c.17774G>A	p.Ser5925Asn	FALSE	2.3002606962122e-4	3.58366422499677e-5	13042	69761	6.9459854572669	2.14503137213279	23.2150551245007	0.00169662913303548
chr6	17706305	rs372754447	A	G	NUP153	ENST00000262077	c.83C>T	p.Pro28Leu	FALSE	2.2881549843642e-4	2.15026018148196e-5	13111	69759	8.40692745296595	2.25394799335796	36.719992017703	0.00169877771358062
chr19	6427476	rs374633020	T	C	SLC25A41	ENST00000321510	c.650G>A	p.Arg217His	FALSE	4.5759609517998e-4	1.3190678587131e-4	13112	68230	3.50071026158224	1.63624837846372	7.24291407236988	0.00170226620107039
chr19	38444660	rs201834803	C	G	RYR1	ENST00000359596	c.614G>C	p.Cys205Ser	FALSE	3.8144644491913e-4	5.01705799719045e-5	13108	69762	4.94342888098661	1.84092269355167	13.8172055510665	0.00171189912454761
chr9	135947806	rs748133629	C	T	UBAC1	ENST00000371756	c.433A>G	p.Met145Val	FALSE	2.6727758686521e-4	6.45392613840086e-5	13095	69725	5.34717759283355	1.9508994234744	14.1469476749421	0.00171611457097143
chr1	17276774	rs776608816	A	G	PADI3	ENST00000375460	c.1453G>A	p.Gly485Ser	TRUE	2.2883295194508e-4	3.58577165806081e-5	13110	69720	6.7672147427486	2.12172638134281	22.3706924093714	0.00171663884198925
chr17	76010108	rs199543579	T	C	EVPL	ENST00000301607	c.3097G>A	p.Ala1033Thr	FALSE	6.4930104652051e-4	1.7205041077035e-4	13091	69747	2.95670105532411	1.52127506383147	5.62248955036838	0.00171807625536502
chr11	64790238	rs145971059	C	G	MAP4K2	ENST00000294066	c.2198C>G	p.Thr733Arg	FALSE	0	8.6017805685777e-5	13111	69753	0.00438240420984393	2.96827638612595e-5	0.109176043121292	0.00172659043824852
chr3	37040260	rs267607840	G	A	MLH1	ENST00000231790	c.1633A>G	p.Thr545Ala	FALSE	2.6695141484249e-4	4.30002723350581e-5	13111	69767	5.9791710526555	2.01443083142649	18.0781634104326	0.00172750917066289
chr17	7850130	rs777611467	A	G	KDM6B	ENST00000448097	c.3626G>A	p.Arg1209Gln	FALSE	3.0452988199467e-4	6.44976350867135e-5	13135	69770	5.19186285093318	1.90620543363834	13.8676331830013	0.00173443389282302
chr16	24777068	rs4788428	CACAGCAGCAGCCGCAGCAGCAGCAGCC	AACAGCAGCAGCCGCAGCAGCAGCAGCC	TNRC6A	ENST00000395799	c.299A>C	p.Gln100Pro	FALSE	0.00985485103132162	0.00796123226029768	13090	69336	1.25549720743845	1.09019124413721	1.44053922536819	0.0017345331367935
chr5	33658221	rs201225424	A	G	ADAMTS12	ENST00000504830	c.1153C>T	p.Pro385Ser	FALSE	0	1.7200108934023e-4	13067	69767	0.0619551094437051	4.8544252414024e-4	0.456747592410166	0.00173696097876508
chr9	133540648	rs548505359	A	G	ADAMTSL2	ENST00000651351	c.463G>A	p.Val155Met	FALSE	2.6662603793707e-4	2.86779466590192e-5	13127	69740	7.02092975683026	2.09764398343615	26.0716931922559	0.00174013538514206
chr12	5615192	rs201214063	C	T	ANO2	ENST00000682330	c.1922A>G	p.Lys641Arg	FALSE	0.00141113653699466	5.7373169437312e-4	13110	69719	1.94313989084162	1.29056888389451	2.88018770954656	0.00174035056560551
chr11	78112745	rs61995925	T	C	ALG8	ENST00000299626	c.803G>A	p.Arg268Gln	FALSE	0.0229361311073671	0.0224109510499534	13058	69765	1.158154770723	1.05698591444867	1.26694646191186	0.00174301428105916
chr7	112472827	rs144614382	T	C	IFRD1	ENST00000403825	c.1232C>T	p.Thr411Met	FALSE	3.80778310867413e-5	4.085552911494e-4	13131	69758	0.150521793657234	0.0169717810544178	0.55909267844853	0.0017448530514369
chr22	46308936	rs147669373	T	C	GTSE1	ENST00000454366	c.755C>T	p.Ala252Val	FALSE	0.00019462826002335001	8.0647484086523e-4	12845	69438	0.31599472846908	0.117516049533482	0.679893654452104	0.00174877374960336
chr15	89712053	rs112224433	G	A	WDR93	ENST00000268130	c.589A>G	p.Ile197Val	FALSE	0.0268599771079741	0.0313862124340445	13105	69744	0.878057624817455	0.807871182497145	0.952960290062256	0.00175182114361561
chr19	5915289	rs147363394	A	C	CAPS	ENST00000588776	c.537C>A	p.Phe179Leu	FALSE	0.00106723585912487	0.00178581674221126	13118	69716	0.557127195687894	0.367917458360966	0.811356875108499	0.00175277908538052
chrX	47982956	rs150066211	T	G	ZNF182	ENST00000376943	c.225C>A	p.Asn75Lys	FALSE	0.0102090953758803	0.00870039625567105	13021	69481	1.30283304400503	1.10577432090265	1.52702065204982	0.00175292715637643
chr3	151437288	rs144086705	G	T	IGSF10	ENST00000282466	c.7273A>C	p.Ile2425Leu	FALSE	3.0499428135722e-4	4.29959583799123e-5	13115	69774	5.61354059104492	1.94015287188133	16.9351647553907	0.0017541612898947
chr14	73592311	rs143395310	T	C	ACOT4	ENST00000326303	c.352C>T	p.Arg118Trp	FALSE	3.0576364470264e-4	3.60594259339391e-5	13082	69330	5.98324297300692	1.97800766250311	19.4497144655984	0.00176357934312854
chr1	1044404	rs146863919	A	G	AGRN	ENST00000379370	c.2219G>A	p.Arg740Gln	FALSE	3.8229222417616e-4	6.45920652236321e-5	13079	69668	4.50582208892569	1.78203331702013	11.5152528985826	0.00176399149268425
chr1	117941160	rs150881258	T	C	WDR3	ENST00000349139	c.826C>T	p.Arg276Trp	FALSE	1.9044716995505e-4	2.86643830708154e-5	13127	69773	8.44444696624312	2.313069664267	32.4097569477784	0.00176762830115851
chr8	10611292	rs573733606	A	C	RP1L1	ENST00000382483	c.2806G>T	p.Gly936Trp	FALSE	3.442999234889e-4	3.5852060059371e-5	13070	69731	5.49469594138858	1.89488522751661	17.571800788467	0.00176801799133652
chr17	42850130	rs148420019	A	G	AOC2	ENST00000253799	c.2053G>A	p.Glu685Lys	FALSE	0	1.7198136868505e-4	13135	69775	0.0605800937202695	4.7290497229101e-4	0.453715489057053	0.00176945791580141
chr11	55839707	rs200328545	C	G	OR5D16	ENST00000378396	c.956G>C	p.Trp319Ser	FALSE	4.698512137823e-4	4.39193640476086e-5	12770	68307	4.59542769826236	1.7606446989815	13.1337886851962	0.00177031471735678
chr1	236269908	rs35648587	G	T	ERO1B	ENST00000354619	c.189A>C	p.Lys63Asn	FALSE	0.00437895057497525	0.00334200316763778	13131	68821	1.41067573963224	1.14003203394618	1.73153038615554	0.00177143898210164
chr8	134610589	rs201828593	G	C	ZFAT	ENST00000377838	c.515G>C	p.Arg172Thr	FALSE	8.7559007156997e-4	4.0845575062701e-4	13134	69775	2.30628869994057	1.38396207133685	3.72291521249406	0.00177271771480836
chr17	82740792	rs139392875	A	C	FN3K	ENST00000300784	c.323C>A	p.Ala108Glu	FALSE	2.6652452025586e-4	8.457326338121e-4	13132	69762	0.346863298416004	0.145583523118551	0.698358109351106	0.00177378170855236
chr5	13844910	rs146087064	A	G	DNAH5	ENST00000265104	c.5198C>T	p.Ser1733Leu	FALSE	1.9051973784484e-4	2.86668482233721e-5	13122	69767	8.31186625822223	2.30199574678127	31.5449166554641	0.00177516403390643
chr18	331717	rs149622251	T	C	COLEC12	ENST00000400256	c.2014G>A	p.Glu672Lys	FALSE	0.00350209364293871	0.00561097256857855	13135	69774	0.714308054262547	0.569670713280214	0.884934394039486	0.0017755990134547
chr19	7910571	rs199553372	G	A	MAP2K7	ENST00000397979	c.566A>G	p.Asn189Ser	FALSE	0	2.0787338360524e-4	13119	69754	0.0239284051909999	1.6365716219297e-4	0.346545006289809	0.00177600311361803
chr19	41438407	rs377191429	T	C	DMAC2	ENST00000221943	c.26G>A	p.Arg9His	FALSE	3.85981164119191e-5	1.8698041020625e-4	12954	69526	0.134726278750561	0.0142967509961831	0.539898987379185	0.00177827295781396
chr13	95044287	rs373949612	A	G	ABCC4	ENST00000645237	c.3608C>T	p.Ala1203Val	FALSE	2.2851919561243e-4	2.86800028680003e-5	13128	69735	7.2321519478901	2.14483477434097	26.6030830124659	0.00178381529586591
chr2	97734611	rs201605654	G	C	ZAP70	ENST00000264972	c.981C>G	p.Asp327Glu	FALSE	3.0446034404018e-4	6.45041067614638e-5	13138	69763	4.96346667516983	1.86957866618052	12.9821843591076	0.00178498673544125
chrX	151180091	rs372045629	A	G	GPR50	ENST00000218316	c.508G>A	p.Glu170Lys	FALSE	6.0132291040288e-4	1.5331544653123e-4	12995	69418	3.78271663952964	1.67957330648966	8.23983874916352	0.00178527322699185
chr6	57326011	rs200538696	T	A	PRIM2	ENST00000615550	c.425A>T	p.Asp142Val	FALSE	7.236992458292e-4	3.0108821884812e-4	13127	69747	2.5662881982282	1.44304851228206	4.40371939106408	0.00178646232220769
chr20	63674034	rs561054389	T	C	RTEL1	ENST00000360203	c.860C>T	p.Thr287Ile	FALSE	4.1882424611635e-4	8.59980793762273e-5	13132	69769	3.96551973268639	1.7006548717269	9.16645579495495	0.00178800225319864
chr1	228323442	.	A	G	OBSCN	ENST00000680850	c.18359G>A	p.Gly6120Glu	FALSE	2.2838002436053e-4	3.58566879894438e-5	13136	69722	6.6295809673476	2.09615511869441	21.7555142199889	0.00178812440894471
chr20	32798560	rs200511977	T	C	DNMT3B	ENST00000328111	c.1591C>T	p.Arg531Cys	FALSE	3.8378876266502e-4	1.1469534050179e-4	13028	69750	3.86211918337804	1.70165248827183	8.38851910939976	0.00179123308289264
chr12	108523563	rs150379327	C	T	SART3	ENST00000546815	c.2786A>G	p.Gln929Arg	FALSE	4.5801526717557e-4	1.5766766522854e-4	13100	69767	3.3656893555972	1.61007611791077	6.72664316743207	0.0017917371170294
chr11	6626654	.	A	C	DCHS1	ENST00000299441	c.6262G>T	p.Val2088Phe	FALSE	1.903456677326e-4	2.86684918939839e-5	13134	69763	8.09459002123182	2.27834671824892	30.3389635237057	0.0017920747030068
chr20	50891965	rs142988030	A	G	ADNP	ENST00000621696	c.2749C>T	p.Pro917Ser	FALSE	3.81359164060712e-5	2.5797944763733e-4	13111	69773	0.135372246500964	0.014833254300955	0.535272879687849	0.0017933882759954
chr20	62281098	rs200531495	A	G	OSBPL2	ENST00000313733	c.715G>A	p.Val239Ile	FALSE	1.9036016142541e-4	5.8761985295171e-4	13133	69773	0.292271418117732	0.103975173480521	0.661249883778804	0.00179390466820306
chr1	45010234	rs182666370	A	G	HECTD3	ENST00000372172	c.590C>T	p.Ala197Val	FALSE	0.00210084033613445	0.00138402845505135	13090	69724	1.66387070963616	1.21560615906811	2.24110204416027	0.00179493400937158
chr3	119660380	rs147587717	A	C	POPDC2	ENST00000493094	c.44G>T	p.Gly15Val	FALSE	3.4285714285714e-4	3.58505176814753e-5	13125	69734	5.56709624928384	1.90367060065065	17.8264247004044	0.00179596578822649
chr3	171699780	rs143845082	A	G	PLD1	ENST00000351298	c.1192C>T	p.Arg398Cys	FALSE	0.00338737915810307	0.00488046095631235	13137	69768	0.708291521871468	0.561755590421352	0.882342487823026	0.00179664145653569
chr2	217849049	rs143053944	C	G	TNS1	ENST00000682258	c.1468C>G	p.Leu490Val	FALSE	3.81766816828281e-5	2.7235067299284e-4	13097	69763	0.145971952150479	0.0163632632860468	0.551636627909315	0.00179846232058523
chr19	40590840	rs749858192	C	A	SHKBP1	ENST00000291842	c.1879A>C	p.Ile627Leu	FALSE	2.2881549843642e-4	3.61016043552975e-5	13111	69249	6.89428100601941	2.1189349969847	23.2571511133881	0.00180422030885252
chr13	23809908	rs139684349	G	A	MIPEP	ENST00000382172	c.1670T>C	p.Met557Thr	FALSE	0.00137080191912269	5.6625953323011e-4	13131	69756	1.98230690733693	1.29922244282083	2.96867009068627	0.00180870499212704
chr1	67351006	rs140805324	T	A	IL12RB2	ENST00000674203	c.1175A>T	p.Asn392Ile	FALSE	3.4290939571744e-4	5.73271228950197e-5	13123	69775	4.79333609450736	1.82601565119009	12.7427744260495	0.00181003065020147
chr3	38726851	rs145694222	G	C	SCN10A	ENST00000449082	c.2842G>C	p.Val948Leu	FALSE	5.3410651609949e-4	0.00119672084157423	13106	69774	0.460649722319779	0.256612521897143	0.763267524001711	0.00181119728094825
chr19	2353159	rs529252797	G	C	SPPL2B	ENST00000613503	c.1729C>G	p.Arg577Gly	FALSE	2.5342118601115e-4	2.8855864954552e-5	11838	69310	7.04775169750882	2.12114510244664	25.6140763574872	0.00181807022621405
chr8	142542279	rs760729521;rs761542339	CCCACGGCCACGG	CCCACGG	ADGRB1	ENST00000517894	c.4057_4062dupGCCACG	p.Ala1353_Thr1354dup	FALSE	2.6699214280265e-4	4.30317287279821e-5	13109	69716	5.7736057409563	1.97248575373788	17.3410108455063	0.00182095689004846
chr3	167790410	rs61750375	A	G	SERPINI1	ENST00000446050	c.289G>A	p.Val97Ile	FALSE	0.00822794453755904	0.00558222859190254	13126	69775	1.29238721024293	1.10140199137016	1.5102563512777	0.00182207293633063
chr12	52846234	rs61753522	T	C	KRT78	ENST00000304620	c.719G>A	p.Arg240Lys	FALSE	0.0047978067169294	0.00715903227655793	13131	69772	0.749077848208208	0.617842885645872	0.900375727360596	0.00182482563227793
chr2	43675709	rs73923830	A	C	C1GALT1C1L	ENST00000475092	c.614G>T	p.Cys205Phe	FALSE	1.5233452662045e-4	3.3682581089022e-4	13129	69769	0.250480009626486	0.0783836708214398	0.625946872121679	0.00182596735984197
chr9	19573459	rs775977653	G	C	SLC24A2	ENST00000341998	c.1239G>C	p.Glu413Asp	FALSE	2.7264937290644e-4	2.16063609126527e-5	12837	69424	7.31759959080378	2.09213567847879	31.092396633425	0.00182601772822699
chr12	132649023	rs147088333	G	C	POLE	ENST00000320574	c.4055G>C	p.Gly1352Ala	FALSE	4.2350042350042e-4	1.5092061575611e-4	12987	69573	3.52200924911286	1.64117126363372	7.1682475108246	0.00182744048652717
chr6	106106956	rs147011403	A	C	PRDM1	ENST00000369096	c.1948C>A	p.Leu650Met	FALSE	2.2850178993068e-4	2.15022935779817e-5	13129	69760	7.97659746855853	2.1912111139391	34.2765591558073	0.00182754881232627
chr3	11260124	rs141914966	C	T	HRH1	ENST00000431010	c.1087T>C	p.Ser363Pro	FALSE	0.0022608828939301	0.00163386983503648	13048	69773	1.62332839650042	1.20353053485871	2.1556107517527	0.00182868755886323
chr9	35735176	rs191830056	A	G	CREB3	ENST00000353704	c.503G>A	p.Arg168His	FALSE	1.1437285550895e-4	4.596776510472e-4	13115	69614	0.23818953526928	0.0645523996989247	0.624202141827596	0.00183007641649757
chr4	125434422	rs140285782	C	T	FAT4	ENST00000394329	c.7196T>C	p.Ile2399Thr	FALSE	2.6813759289052e-4	3.58356148674799e-5	13053	69763	6.45722277608643	2.03687905064238	21.6481798653696	0.0018307236319377
chr16	75656381	rs4888444	G	A	TERF2IP	ENST00000300086	c.970A>G	p.Lys324Glu	FALSE	0.0436619718309859	0.0468512626479778	13135	69774	0.901114017838522	0.843064417119828	0.962336655936364	0.00183189176159426
chr3	100299335	rs564153503	G	A	TBC1D23	NA	NA	NA	TRUE	4.56794822992e-4	1.5605725071712e-4	13135	67283	3.33485932594997	1.60139127662698	6.65658414197497	0.00183233963233587
chr19	48303093	rs142193030	T	C	ODAD1	ENST00000674294	c.991G>A	p.Glu331Lys	FALSE	4.193351631595e-4	1.0048375751833e-4	13116	69663	3.77855546497802	1.67214339756267	8.35378023288355	0.00183429497595344
chr19	48626035	rs752828820	A	G	SPHK2	ENST00000245222	c.184G>A	p.Gly62Ser	FALSE	5.0034639365714e-4	1.0037137408411e-4	12991	69741	3.60306879769487	1.63124998787663	7.89602070196444	0.00183514888778069
chr1	86880661	.	G	C	SELENOF	ENST00000331835	c.316+1G>C	NA	FALSE	1.9078144078144e-4	7.6244098413536e-4	13104	68202	0.313807470564559	0.116219008183988	0.679657777772176	0.00183777426285192
chr2	75687836	rs140271309	A	G	GCFC2	ENST00000321027	c.1681C>T	p.Arg561*	FALSE	4.1949508046678e-4	1.2907111818612e-4	13111	69729	3.63385557276638	1.65437960214212	7.65443065105923	0.00184169782588395
chr18	35264028	rs201609495	A	G	ZSCAN30	ENST00000333206	c.325C>T	p.Arg109*	FALSE	2.6662603793707e-4	5.02830215785995e-5	13127	69606	5.8353281233153	1.98599893318095	17.0065723682637	0.00184391004752193
chr3	186792928	rs770976844	C	A	RFC4	ENST00000296273	c.430T>G	p.Phe144Val	FALSE	2.286933983839e-4	3.58356148674799e-5	13118	69763	6.79732993451964	2.1044831500438	22.7171053180512	0.00184394421959511
chr16	23544677	rs376103091	A	G	EARS2	ENST00000449606	c.322C>T	p.Arg108Trp	FALSE	4.9942374183634e-4	1.7402906285349e-4	13015	68954	3.16714987616236	1.56749727812714	6.13665983958189	0.0018444417484873
chr1	35769851	rs151142512	A	G	CLSPN	ENST00000318121	c.20C>T	p.Ser7Phe	FALSE	1.5233452662045e-4	2.9420206659012e-4	13129	69680	0.237634450240303	0.0698421409471092	0.617163137379481	0.00184603631653768
chr19	11487787	rs753802978;rs539990039;rs779105750	TCGCTGC	TCGCTGCCGCTGC	ZNF653	ENST00000293771	c.664_669delGCAGCG	p.Ala222_Ala223del	FALSE	1.1637830708356e-4	5.0707735102791e-4	12889	69023	0.236672711283829	0.06352388755959	0.624746573191829	0.00184719955755008
chr5	177307639	rs533160184	A	G	MXD3	ENST00000423571	c.647C>T	p.Ser216Leu	FALSE	2.6887915802412e-4	4.30360498644364e-5	13017	69709	5.8332960817909	1.97635963389391	17.6449385903986	0.00184765739996928
chr1	247300904	rs375416644	C	T	ZNF496	ENST00000682384	c.1379A>G	p.Gln460Arg	FALSE	5.7173349595975e-4	2.2942357327215e-4	13118	69740	2.88668614202222	1.51120647549873	5.27997953278275	0.0018496789094965
chr9	83343297	rs201351610	G	A	FRMD3	NA	NA	NA	TRUE	2.2970903522205e-4	4.33094169108837e-5	13060	69269	6.47844116983905	2.07857172622035	20.1907844355297	0.00185013815338742
chr17	39530667	rs34070318	T	C	CDK12	ENST00000447079	c.3824C>T	p.Pro1275Leu	FALSE	0.0141365645480872	0.0179971847979087	13122	69622	0.840345388900131	0.750430287713363	0.93834416015744	0.0018507603954363
chr1	111312393	rs778188110	G	T	CHIA	ENST00000369740	c.257+2T>G	NA	TRUE	2.2892025944296e-4	4.3295041274606e-5	13105	69292	6.38910532394623	2.06951610694845	19.7309276712684	0.00185125218174154
chr1	228370048	rs780930470	A	G	OBSCN	ENST00000680850	c.22945G>A	p.Glu7649Lys	FALSE	2.6752273943285e-4	2.15075348063605e-5	13083	69743	7.91126364620604	2.15644297050474	34.4618100777335	0.00185392812591412
chr14	67579782	rs199730574	C	T	PLEKHH1	ENST00000329153	c.3089T>C	p.Ile1030Thr	FALSE	0.00140866519454809	6.8152144281676e-4	13133	69697	1.92003954041751	1.28284310433049	2.81727664168455	0.00185809003632842
chr3	38059822	rs149190717	A	G	DLEC1	ENST00000308059	c.643G>A	p.Asp215Asn	FALSE	8.7545676004872e-4	2.2931177802619e-4	13136	69774	2.54324007379486	1.42569630958614	4.46182493329399	0.00185842885504883
chr7	117614660	rs397508556	G	A	CFTR	ENST00000003084	c.3415A>G	p.Ile1139Val	FALSE	4.5885591924135e-4	1.648792796926e-4	13076	69748	3.29813914722297	1.59458379141135	6.50540151567631	0.00186011769127536
chr16	89636336	rs73265359	A	G	DPEP1	ENST00000690203	c.310G>A	p.Val104Met	FALSE	4.9678997248547e-4	1.290470591609e-4	13084	69742	3.41285979984102	1.6032766698334	7.08128179245042	0.00186087237289856
chr19	57377988	rs146212388	A	G	ZNF547	ENST00000282282	c.1012G>A	p.Val338Ile	FALSE	2.2883295194508e-4	2.86713687711451e-5	13110	69756	7.57332963061051	2.17879609789663	28.2818261675455	0.00186482134986743
chr12	133155926	rs11147259	G	A	ZNF10	ENST00000248211	c.680A>G	p.Gln227Arg	FALSE	0.0460229920770545	0.0447000645022576	12874	69765	1.11034236591962	1.03972730923954	1.18480721499636	0.00186783517829958
chr1	74041339	rs201361860	T	C	LRRIQ3	ENST00000354431	c.1592G>A	p.Gly531Glu	FALSE	0.00184218606079214	0.001110935909749	13028	69761	1.73348964608795	1.2334542069218	2.3934305021124	0.00186905738205734
chr12	52553041	rs74095123	T	C	KRT71	ENST00000267119	c.37G>A	p.Ala13Thr	FALSE	0.00827612509534706	0.0108332005735224	13110	69047	0.798085556671935	0.688072183281153	0.921194336966066	0.00186975925563426
chr3	3092236	rs201918239	T	G	IL5RA	ENST00000446632	c.982C>A	p.Pro328Thr	FALSE	2.6682930548143e-4	3.58335602792151e-5	13117	69767	6.13172371718992	1.9967344116053	20.0120512001598	0.00186977154486456
chr14	60121226	rs141610334	T	G	PCNX4	ENST00000406854	c.1973G>T	p.Gly658Val	FALSE	8.8618324728365e-4	1.5080573349036e-4	12977	69626	2.72467283188374	1.45031921551197	5.16844021921494	0.00187428244748056
chr17	10392571	rs757938047	T	C	MYH8	ENST00000403437	c.5539G>A	p.Glu1847Lys	FALSE	3.8066235249333e-4	2.86643830708154e-5	13135	69773	5.41727799235945	1.85217383153971	18.5940216454805	0.0018747621978209
chr5	67184176	rs1697144	T	C	CD180	ENST00000256447	c.667A>G	p.Ile223Val	FALSE	5.3313023610053e-4	5.0161951443231e-5	13130	69774	4.12902807933076	1.67967912624975	11.0206884140305	0.00187726338470806
chr20	20605250	rs142419151	T	C	RALGAPA2	ENST00000202677	c.1963G>A	p.Val655Ile	FALSE	3.8101043968604e-4	8.60054756819518e-5	13123	69763	4.18833403582971	1.73817533949488	9.84971188136078	0.00188036310659701
chr7	99722302	rs45580339	G	A	CYP3A7,CYP3A7-CYP3A51P	ENST00000336374	c.212T>C,c.212T>C	p.Val71Ala,p.Val71Ala	FALSE	0.00479074045684501	0.00725219285673336	13046	69772	0.749124497662449	0.61749805547251	0.900881627642763	0.00188117461291681
chr1	214657197	rs372199261	A	C	CENPF	ENST00000366955	c.8750C>A	p.Thr2917Asn	FALSE	2.2984983144345e-4	4.29971908501978e-5	13052	69772	6.38554708050617	2.06531948194098	19.7209205957942	0.00188204797560998
chr17	54999768	rs772522428	T	TCTC	STXBP4	ENST00000376352	c.430_432delCCT	p.Pro144del	FALSE	3.4461632715576e-4	7.88632224946588e-5	13058	69741	4.33168665119817	1.7649669290888	10.3962152772603	0.00188564445633899
chr11	124016376	rs144812642	T	G	OR10G4	ENST00000641722	c.802G>T	p.Asp268Tyr	FALSE	3.8086532602071e-4	6.44939375698684e-5	13128	69774	4.40281078186271	1.75644838750102	11.1617942703453	0.00188574295332
chr3	155514773	rs143565615	A	G	PLCH1	ENST00000460012	c.1582C>T	p.Arg528Trp	FALSE	0	1.0034403669724e-4	13135	69760	0.0452773868445923	3.370701874379e-4	0.408567888937447	0.00188733432921218
chr2	158662898	rs201257617	T	C	PKP4	ENST00000389759	c.2213C>T	p.Thr738Met	TRUE	4.1968714231209e-4	1.2279865354888e-4	13105	69219	3.7052013934254	1.66133870537403	7.9442931991067	0.00188872175652
chr8	17560458	rs377088674	T	C	SLC7A2	ENST00000494857	c.1429C>T	p.Arg477Trp	FALSE	3.0522701259061e-4	4.30021214379909e-5	13105	69764	5.45214849638533	1.90212331322745	16.3372490531306	0.00189821413563229
chr11	59578311	rs763784991	C	T	OSBP	ENST00000263847	c.1898A>G	p.Asp633Gly	FALSE	2.6644336175395e-4	2.8666437335168e-5	13136	69768	7.25919478571545	2.10953707600509	27.3154856048448	0.00189942779633467
chr12	85878520	rs141571076	C	T	NTS	ENST00000256010	c.311T>C	p.Ile104Thr	FALSE	1.9063596156779e-4	3.58345875438974e-5	13114	69765	7.55200601726599	2.22161500964874	25.6648482524659	0.00190093307765626
chr15	66519031	rs150058435	G	C	ZWILCH	ENST00000307897	c.473C>G	p.Thr158Arg	FALSE	4.1869671132764e-4	8.2420732756149e-4	13136	69764	0.413111338638618	0.210147213788626	0.737056050407984	0.00190138720051136
chr6	46833477	rs142787710	A	T	MEP1A	ENST00000230588	c.1548T>A	p.Asp516Glu	FALSE	0.00365380223795387	0.00533165166542453	13137	69772	0.718407967471606	0.574848465357583	0.887805686041854	0.00190428835390699
chr2	27130568	rs34178136	A	G	ABHD1	ENST00000316470	c.1042G>A	p.Val348Ile	FALSE	0.00129504075569437	4.9449604403164e-4	13127	69768	2.03354119844729	1.3087550956955	3.10186747157213	0.00190800869872443
chr10	13209237	rs199611330	A	G	MCM10	ENST00000378714	c.2552G>A	p.Gly851Asp	FALSE	4.5682960255824e-4	5.73320529174848e-5	13134	69769	4.18607540979565	1.70275336173763	10.7843617526293	0.0019082127548371
chr2	127203450	rs139058558	G	A	CYP27C1	ENST00000664447	c.595T>C	p.Tyr199His	FALSE	0.00605391410295461	0.00492388406295691	13132	69762	1.33458829025942	1.11439102481004	1.58871462478957	0.00191007293217282
chr2	201761714	rs3219154	C	T	ALS2	ENST00000264276	c.280A>G	p.Ile94Val	FALSE	0.0304247990815155	0.0291166817158992	13065	69771	1.13503616189978	1.0481691774132	1.2276054860737	0.00191206367104124
chr19	44813447	rs28399656	A	T	BCAM	ENST00000270233	c.611T>A	p.Met204Lys	FALSE	0.01371667699938	0.00999497018035496	12904	69585	1.21456887426713	1.07510877801996	1.36863845927905	0.00191280913421676
chr16	46721148	rs145986736	C	T	MYLK3	ENST00000394809	c.1960A>G	p.Ile654Val	FALSE	0.00563423176488503	0.00394840558939448	13134	69775	1.35991952472119	1.12214695570124	1.63807520472726	0.00191282857049391
chr2	178551158	rs376634713	T	C	TTN	ENST00000589042	c.91373G>A	p.Ser30458Asn	FALSE	3.8497074222359e-4	1.1468547508458e-4	12988	69756	3.86261396034074	1.69156463030832	8.43441454622189	0.00191334154151113
chr12	132147925	rs201466638	A	G	NOC4L	ENST00000330579	c.649G>A	p.Val217Met	FALSE	0	6.55479811221814e-5	13075	68652	0.0078700601276543	5.31717977743988e-5	0.187802126576478	0.00191396742643435
chr14	65061307	rs749304087	A	G	FNTB,CHURC1-FNTB	ENST00000246166	c.1309G>A,c.1411G>A	p.Asp437Asn,p.Asp471Asn	FALSE	1.9037465732561e-4	2.8673835125448e-5	13132	69750	7.95188183647462	2.24319788948221	29.740349367698	0.00191455517279326
chr6	25653415	rs200206687	A	C	SCGN	ENST00000377961	c.116C>A	p.Ala39Asp	FALSE	2.6648393482564e-4	6.45420383809988e-5	13134	69722	5.23130937595398	1.91203261090398	13.8134436624696	0.00191514636301682
chr10	13112464	rs774258585	TAG	T	OPTN	ENST00000378747	c.381_382insAG	p.Asp128fs	FALSE	4.1895185862279e-4	7.88338326142732e-5	13128	69767	3.71815839531153	1.62103918289003	9.0115199167097	0.00191539004609365
chr15	69035387	rs141772528	T	C	NOX5	ENST00000388866	c.889C>T	p.Arg297Trp	FALSE	0.00114468864468864	2.8671368771145e-4	13104	69756	2.25605953119156	1.35733720352066	3.71222704100358	0.00191719791807388
chr1	149900258	rs147583028	T	C	BOLA1	ENST00000369152	c.199C>T	p.His67Tyr	FALSE	6.8833652007648e-4	2.9395316824158e-4	13075	69739	2.59040651572325	1.44010924084107	4.51494540958644	0.00192064818467663
chr6	127591585	rs190227683	T	C	C6orf58	ENST00000329722	c.956C>T	p.Ser319Leu	FALSE	4.5770081623312e-4	1.0845673299398e-4	13109	69152	3.54952801306902	1.62371532638388	7.60747975396857	0.00192315374619623
chr6	132589568	rs144579755	T	G	TAAR5	ENST00000258034	c.119C>A	p.Ala40Asp	FALSE	0.00187912256481055	0.0012543723837376	13038	69756	1.70595243491605	1.22506834976304	2.33292752474105	0.00192410029712831
chr19	1615603	.	T	TG	TCF3	ENST00000395423	c.1515delC	p.His505fs	FALSE	1.9340863376141e-4	2.88467085905498e-5	12926	69332	7.9557781025488	2.24183981083691	29.7762353515698	0.00192467621731274
chrX	54558490	rs141269966	T	G	GNL3L	ENST00000360845	c.1501G>T	p.Ala501Ser	FALSE	0.0028964914198273	0.00193998470948012	12998	69645	1.66696245180516	1.21425687845159	2.24863599484929	0.00192796773052184
chr7	100099361	rs79616962	C	G	MCM7	ENST00000303887	c.319C>G	p.Leu107Val	FALSE	5.5401662049861e-4	2.5849812588858e-4	12635	69633	2.89931146787654	1.51379176751447	5.26991021933339	0.0019329672849504
chr17	2033508	rs200134501	A	G	DPH1	ENST00000263083	c.65G>A	p.Arg22Gln	FALSE	3.4272658035034e-4	8.61178091629349e-5	13130	69672	4.21595624083558	1.74672907539757	9.85747034794361	0.00193659139525215
chr14	63599535	rs148702795	A	T	WDR89	ENST00000620954	c.408A>T	p.Lys136Asn	FALSE	3.8095238095238e-4	1.2901006278489e-4	13125	69762	3.72767040302119	1.67133825899118	7.89003891242276	0.0019367718486234
chr5	151063705	rs774695801	T	C	TNIP1	ENST00000521591	c.179G>A	p.Arg60Gln	FALSE	2.6648393482564e-4	5.73304094824497e-5	13134	69771	5.33980292559814	1.9185639304509	14.5667148764863	0.00193805365915822
chr14	100380983	rs146639777	T	C	WDR25	ENST00000402312	c.59C>T	p.Ser20Leu	FALSE	4.56864387421e-4	7.8825923696505e-4	13133	69774	0.428662595082884	0.224921088211269	0.746937472173568	0.00194493415516583
chr19	11239884	rs74810158	T	C	ANGPTL8	ENST00000252453	c.247C>T	p.Arg83Trp	FALSE	5.738771137807e-4	0.00115649246084029	13069	68310	0.463079171328607	0.260291619804538	0.766179488347432	0.00194934565083715
chr11	74269666	rs370218183	T	C	P4HA3	ENST00000331597	c.1453G>A	p.Val485Met	FALSE	2.3046784973496e-4	5.01734568078213e-5	13017	69758	6.15018333494335	2.03698067035605	18.0585616567356	0.00195139767969688
chr5	140795944	rs200424378	A	C	PCDHA2	ENST00000526136	c.980C>A	p.Thr327Asn	FALSE	3.4290939571744e-4	6.45078054444588e-5	13123	69759	4.66662617849595	1.80242204937717	11.9932352082567	0.00195399394388018
chr20	34993419	rs200090549	A	G	MYH7B	ENST00000262873	c.2393G>A	p.Arg798Gln	FALSE	6.4979741609968e-4	2.5167181994678e-4	13081	69535	2.70951738541697	1.46633136538668	4.82310818207506	0.00195457489186734
chr7	103833594	rs79471015	C	G	RELN	ENST00000428762	c.416C>G	p.Thr139Ser	FALSE	8.7719298245614e-4	2.7241315038639e-4	13110	69747	2.43320671500234	1.39814718201174	4.16126189048425	0.00195541715975733
chr4	3037383	rs35024854	A	G	GRK4	ENST00000398052	c.1417G>A	p.Val473Ile	FALSE	0	2.7950577645271e-4	13113	69766	0.0678293730451363	5.3459179562381e-4	0.483693729868098	0.00195631377309302
chr7	158138327	rs142552460	A	G	PTPRN2	ENST00000389418	c.1099C>T	p.Pro367Ser	FALSE	7.6330051141134e-4	3.2967820540385e-4	13101	69765	2.44623873240321	1.40887618833758	4.10478879457638	0.00196143543303906
chr17	39684709	rs202146344	A	G	PGAP3	ENST00000300658	c.320C>T	p.Ser107Leu	FALSE	1.1436413540713e-4	7.3281126517709e-4	13116	69595	0.259124441795698	0.0719950437446357	0.650072284566373	0.00196212931272866
chr2	178568093	rs755117644	G	T	TTN	ENST00000589042	c.78039A>C	p.Glu26013Asp	FALSE	1.9394879751745e-4	3.58397247509139e-5	12890	69755	7.69384217360231	2.22232667045345	26.6348504239342	0.00196431110807049
chr6	38775941	rs375668014	G	A	DNAH8	ENST00000327475	c.1952A>G	p.Asn651Ser	FALSE	4.5780558522814e-4	1.0118531367447e-4	13106	69180	3.67608461835075	1.63932926579732	8.11993060073637	0.00196531025704538
chr2	169560753	rs148415571	A	G	FASTKD1	ENST00000453153	c.605C>T	p.Ser202Phe	FALSE	5.3143651377647e-4	1.745708466686e-4	12231	68740	3.24213087700071	1.57340581693368	6.39012189741768	0.00196930570450715
chr5	42711306	rs143814221	C	T	GHR	ENST00000230882	c.718T>C	p.Tyr240His	FALSE	1.5236934328813e-4	3.583612855136e-4	13126	69762	0.26434575188846	0.0843727817735525	0.64270349251748	0.00197212962619642
chr7	151238100	.	A	G	CHPF2	ENST00000035307	c.1738G>A	p.Val580Ile	FALSE	3.8208772734219e-4	1.43469964562919e-5	13086	69701	6.76762614171307	1.93342638158683	35.3803027815883	0.00197252452817998
chrX	104013248	rs143738688	A	G	H2BW1	ENST00000217926	c.329C>T	p.Thr110Ile	FALSE	4.9301561216105e-4	0.00128173244313508	12966	69611	0.399395959293499	0.191960740325586	0.733460154176692	0.00197553907683623
chr5	127410515	rs370219469	T	G	MEGF10	ENST00000503335	c.1044G>T	p.Glu348Asp	FALSE	0	3.3811003683241e-4	13129	69504	0.0678719146165866	5.3388104936717e-4	0.486061475823589	0.00197895985743823
chr1	62114162	rs189945042	A	G	PATJ	ENST00000642238	c.4571G>A	p.Arg1524Gln	FALSE	2.2872827081427e-4	3.58335602792151e-5	13116	69767	6.89527642133549	2.10032038681521	23.2047811822033	0.00197945180022063
chr2	207977028	rs764212411	G	A	PLEKHM3	ENST00000427836	c.1169T>C	p.Met390Thr	FALSE	3.8523769165575e-4	4.29978071118373e-5	12979	69771	4.88509439240652	1.77295492467047	14.5146671713405	0.00197978533379761
chr17	8828744	rs746780519	C	A	PIK3R6	ENST00000619866	c.1136T>G	p.Leu379Arg	FALSE	1.9388863037071e-4	2.88971406279349e-5	12894	69211	7.90118519657185	2.22723600081809	29.562738123202	0.00198082419881696
chr1	162792865	rs186623255	G	A	HSD17B7	ENST00000367915	c.242A>G	p.Tyr81Cys	TRUE	0.00121802679658952	3.8729111382055e-4	13136	69715	2.12184422850688	1.32616111926573	3.34406629277397	0.0019809939131491
chr2	140314950	rs17386226	G	C	LRP1B	ENST00000389484	c.12790G>C	p.Val4264Leu	FALSE	0.0190381527639728	0.0157896247810984	13079	69666	1.17583540969771	1.06172894388862	1.29974468564395	0.00198464796455045
chr15	74036032	rs200028634	T	C	PML	ENST00000395132	c.1280C>T	p.Thr427Ile	FALSE	0	1.2184458364989e-4	13137	69761	0.059116380591339	4.5988588528238e-4	0.451916512270855	0.00198540684368687
chr14	81278079	rs139967782	C	T	STON2	ENST00000614646	c.1403A>G	p.Glu468Gly	FALSE	3.8080731150038e-4	1.0748835542816e-4	13130	69775	3.83307901611571	1.68019790970064	8.40210655904744	0.00198812821730976
chr17	760232	rs77166377	A	C	GLOD4	ENST00000301329	c.838G>T	p.Ala280Ser	FALSE	0.0343947588938828	0.0328130389789583	13127	69576	1.12558990979104	1.04458768588359	1.21158511266151	0.00199158696123747
chr11	58579556	rs200108858	G	C	ZFP91	ENST00000316059	c.275C>G	p.Pro92Arg	FALSE	0.00742282617233524	0.0099190811798486	12731	68958	0.787726076470997	0.67230768114867	0.917768772766321	0.00199396670025676
chr22	50448399	rs199972466	A	G	SBF1	ENST00000380817	c.5197C>T	p.Arg1733Cys	FALSE	9.1617040769583e-4	4.1575272748125e-4	13098	69753	2.2695069813376	1.36580869150709	3.66087860783488	0.00199622533332988
chr18	74510895	rs34916325	A	G	CNDP2	ENST00000324262	c.539G>A	p.Arg180Gln	FALSE	0	9.31685921509045e-5	13136	69766	0.0244216837693658	1.6891668861448e-4	0.332947652090399	0.00199713434377613
chr17	8076313	rs145344421	A	C	ALOX12B	ENST00000647874	c.1394G>T	p.Gly465Val	FALSE	9.1519219035997e-4	0.0018125323666494	13112	69516	0.540295859334277	0.345329653738432	0.807111935242055	0.0019978415467744
chr22	26297060	rs146559583	A	C	SEZ6L	ENST00000248933	c.1142C>A	p.Thr381Asn	FALSE	7.2353389185072e-4	1.864547775451e-4	13130	69722	2.73960335001218	1.45700585572625	5.08312034348108	0.00199889698300759
chr12	49034285	rs777638253	A	G	KMT2D	ENST00000301067	c.10522C>T	p.Arg3508Trp	FALSE	1.9135093761959e-4	2.86787691072299e-5	13065	69738	7.95105995192507	2.22690772782671	29.9636359870355	0.00200442288509461
chr8	11849202	rs754014623	A	C	CTSB	ENST00000678598	c.341G>T	p.Gly114Val	FALSE	5.0340768277571e-4	1.1316825856683e-4	12912	66273	3.54392417975581	1.61149827292783	7.68180207551974	0.00200626043219976
chr1	210242007	rs201411971	A	T	SERTAD4	ENST00000367012	c.741T>A	p.Asp247Glu	FALSE	5.7151565952907e-4	2.0067081386348e-4	13123	69766	2.93955656096932	1.51006210029394	5.51058186690583	0.00201039120833846
chr9	96759502	rs139940378	C	T	ZNF510	ENST00000223428	c.1328A>G	p.Gln443Arg	FALSE	9.9191210132763e-4	3.0101053536873e-4	13106	69765	2.30008145972009	1.36693949202532	3.8049544426201	0.00201090211750776
chr5	149183481	rs373795437	T	C	ABLIM3	ENST00000309868	c.43C>T	p.Arg15Trp	FALSE	3.0494777769307e-4	7.90797987059669e-5	13117	69550	4.66472782591062	1.81386512631438	11.5325918547654	0.00201194026345419
chr1	186117095	.	T	C	HMCN1	ENST00000271588	c.11663C>T	p.Thr3888Ile	FALSE	2.2867596615595e-4	2.15063013462945e-5	13119	69747	8.7481638225863	2.26207567633012	38.7869208629587	0.00201274206208257
chr2	178532622	rs370890922	C	G	TTN	ENST00000589042	c.103993C>G	p.Leu34665Val	FALSE	3.8223377417628e-4	1.1466903649342e-4	13081	69766	3.83985489746667	1.68013877771862	8.39126178179588	0.00201357110560718
chr11	55343333	rs147394509	T	G	OR4A16	ENST00000314721	c.133G>T	p.Val45Leu	FALSE	3.83553237189322e-5	2.7236628965438e-4	13036	69759	0.147728153200955	0.0165508892764376	0.559394985178339	0.00201840015058985
chr7	27243421	rs576986682	C	T	EVX1	ENST00000496902	c.391T>C	p.Cys131Arg	FALSE	2.3324521847302e-4	4.32875447304629e-5	12862	69304	6.25023593323113	2.03168261386915	19.2231631411785	0.00201976635229972
chr19	48375676	rs34058038	T	C	SYNGR4	ENST00000344846	c.395C>T	p.Pro132Leu	FALSE	0.00449386853530353	0.00605052619505061	13129	69746	0.739931376268627	0.604217549268723	0.897983105993631	0.00202288371563775
chr18	63720909	rs199934856	A	G	SERPINB11	ENST00000544088	c.697G>A	p.Val233Ile	FALSE	4.1987938010535e-4	1.3711679464234e-4	13099	69284	3.52359617053111	1.62434950918669	7.30750134196347	0.00202390607462766
chr16	84017245	rs139373929	G	T	SLC38A8	ENST00000299709	c.848A>C	p.Asp283Ala	FALSE	3.4296166450727e-4	1.2900266605509e-4	13121	69766	3.96033451296759	1.71059929093818	8.59903171197609	0.00202493392868253
chr16	85666099	rs758342626	T	C	GSE1	ENST00000253458	c.2882C>T	p.Ser961Leu	FALSE	3.0459945172098e-4	5.02116060540851e-5	13132	69705	5.15335525685729	1.85917503285294	14.5503101360824	0.00202504358452604
chr9	97320140	rs61261278	G	C	CCDC180	ENST00000529487	c.1094C>G	p.Pro365Arg	FALSE	0	1.720109513639e-4	13130	69763	0.0637151763847765	4.9933199259454e-4	0.469431737766637	0.00202588680655358
chr12	70761538	rs202190339	T	C	PTPRR	ENST00000283228	c.560G>A	p.Arg187His	FALSE	2.2864110967151e-4	5.02469277592741e-5	13121	69656	6.12809661721955	2.02407479392347	18.0436779252005	0.00202796016523843
chr12	81676828	rs200925492	C	G	PPFIA2	ENST00000549396	c.266C>G	p.Thr89Arg	FALSE	6.5922134326043e-4	1.0802091284872e-4	12894	69431	3.16307619444983	1.5314282586539	6.58507975863008	0.00202924115080405
chr1	197104807	rs371997190	A	G	ASPM	ENST00000367409	c.4444C>T	p.Arg1482Trp	FALSE	3.1279324366593e-4	8.06156101135947e-5	12788	68225	4.75246130784833	1.82666738251647	11.8226815529797	0.00203111470794637
chr19	56222210	rs770814502	T	C	ZSCAN5A	ENST00000683990	c.856G>A	p.Gly286Arg	FALSE	1.9086883493663e-4	2.86676700351179e-5	13098	69765	8.05088472118543	2.23175049425886	30.5239345934151	0.00203553579702376
chr1	165563796	rs199663208	T	C	LRRC52	ENST00000294818	c.914C>T	p.Ser305Leu	FALSE	1.5234613040828e-4	5.374957000344e-4	13128	69768	0.280671107302646	0.0913878375457727	0.660696409709594	0.00203671245643844
chr17	81251384	rs370290548	T	G	SLC38A10	ENST00000288439	c.2174C>A	p.Pro725His	FALSE	3.071253071253e-4	7.20471476534244e-5	13024	69399	4.78131772969742	1.82616622388544	12.1192295086126	0.00203745682916068
chr16	48117310	rs766599904	A	C	ABCC12	ENST00000311303	c.1736G>T	p.Cys579Phe	FALSE	2.3064503728761e-4	2.87162404697977e-5	13007	69647	7.21578379510205	2.10708775856618	26.8138023579911	0.00203787265055333
chr8	143870639	rs192089443	A	G	EPPK1	ENST00000615648	c.2615C>T	p.Thr872Met	FALSE	0.00103011093502377	4.7753418710657e-4	12620	69105	2.17649877209567	1.34280611985746	3.42670723814783	0.00204056546724252
chr10	13611615	rs62640925	A	G	PRPF18	ENST00000378572	c.511G>A	p.Ala171Thr	FALSE	0.0121115173674589	0.00931387322225571	13128	69681	1.22616068854689	1.07811355554976	1.39044235799531	0.00204330942747188
chr5	169803138	rs150884555	A	G	DOCK2	ENST00000520908	c.2635G>A	p.Val879Ile	FALSE	4.1923927128592e-4	9.31592449801499e-5	13119	69773	3.90050067551052	1.6748056222136	8.88881918815296	0.00204340131236003
chr6	161569358	rs72480423	G	C	PRKN	ENST00000366898	c.930G>C	p.Glu310Asp	FALSE	1.5232292460015e-4	7.3823483034933e-4	13130	69761	0.292701777186104	0.0966591570281645	0.672847883694335	0.00204772337802994
chr1	205599225	rs144932899	G	A	MFSD4A	ENST00000367147	c.1463A>G	p.His488Arg	FALSE	3.4293552812071e-4	4.2999656002752e-5	13122	69768	4.78972090804788	1.75913986802653	14.3237775434824	0.00204992014810612
chr10	97584810	rs201803986	T	C	HOGA1,ENSG00000249967	ENST00000370646	c.107C>T,c.107C>T	p.Ala36Val,p.Ala36Val	FALSE	3.8112661025992e-4	1.003756918753e-4	13119	69738	4.04726055190357	1.70613818485358	9.23838161745654	0.00205612879897943
chr7	100585986	rs149959065	T	C	LRCH4	ENST00000310300	c.115G>A	p.Glu39Lys	FALSE	0.00131463628396144	7.2517878169964e-4	12551	69638	1.9420490451627	1.28498577999051	2.86247742043358	0.00205983621093375
chr1	10623108	rs145867351	A	C	PEX14	ENST00000356607	c.474C>A	p.Ser158Arg	FALSE	0.00102904184770181	5.3765753365736e-4	13119	69747	2.09123156325129	1.32249547554593	3.21647471007229	0.00206134162844041
chr8	86217661	rs72688509	A	G	SLC7A13	ENST00000297524	c.988C>T	p.Leu330Phe	FALSE	0.0257700284200015	0.0303791292368625	13019	69686	0.877593604343254	0.806048143242831	0.95402233362211	0.00206842984084532
chr5	149980428	rs104893915	T	C	SLC26A2	ENST00000286298	c.835C>T	p.Arg279Trp	FALSE	0.00209971749255555	0.00144055041926467	13097	69765	1.64657426299986	1.20565173605125	2.21160153980478	0.0020704177504004
chrX	38287927	rs148334278	T	C	RPGR	ENST00000642395	c.1687G>A	p.Val563Met	FALSE	3.2856908164941e-4	7.64321473611801e-5	12984	69674	5.82594590682392	1.99086534260625	16.2603408577217	0.0020709626109684
chr4	154298315	rs149550434	T	C	DCHS2	ENST00000357232	c.5999G>A	p.Arg2000Lys	FALSE	0.00111170742927241	6.52105368762e-4	13043	69774	2.03011911846167	1.30754294608085	3.06219133114478	0.00207118447038235
chr15	53715209	rs117824043	C	G	WDR72	ENST00000360509	c.498C>G	p.His166Gln	FALSE	4.5868052901154e-4	1.4332396950065e-4	13081	69772	3.30383174460359	1.57951623296223	6.64263218410776	0.00207126832796911
chr16	1079916	rs375126674	A	G	SSTR5	ENST00000689027	c.1048G>A	p.Ala350Thr	FALSE	3.8850038850038e-4	7.96443517673806e-5	12870	69057	4.3430357662143	1.7386087693762	10.6716799852098	0.00207808366562601
chr11	1230545	rs546308873	T	C	MUC5B	ENST00000529681	c.1415C>T	p.Thr472Met	FALSE	6.1115355233002e-4	1.1483033817534e-4	13090	69668	3.24090932028848	1.54801468803356	6.7576537542834	0.00208161974288079
chr4	121914809	rs150143801	A	T	TRPC3	ENST00000379645	c.1312A>T	p.Ile438Phe	FALSE	8.763240112779e-4	0.00204260076830457	13123	69764	0.542053358740399	0.345307822786063	0.809825331102006	0.00208233064082708
chr16	69351596	rs141162181	A	G	TMED6	ENST00000288025	c.158C>T	p.Thr53Met	FALSE	2.2841480127912e-4	2.14982873031115e-5	13134	69773	8.02604577230206	2.15246709856716	35.2607874372427	0.00208240048752117
chr17	42123074	rs782391882	C	A	HSPB9	ENST00000565659	c.224A>C	p.Gln75Pro	FALSE	4.9512492382693e-4	1.1465917560052e-4	13128	69772	3.60079204756022	1.61852203646944	7.82771049399034	0.00208332003639966
chr15	33660348	rs201161868	A	G	RYR3	ENST00000634891	c.4547G>A	p.Ser1516Asn	FALSE	0	1.8998626253178e-4	13108	68426	0.0604494886529584	4.708241460613e-4	0.459568156681399	0.00208467543130675
chr6	56607666	rs372919230	C	T	DST	ENST00000680361	c.6962A>G	p.Lys2321Arg	FALSE	0	3.3696104156808e-4	13068	69741	0.0698444901100033	5.5111804137574e-4	0.493998311193838	0.00208496079972476
chr17	1777295	rs368630571	T	C	SERPINF1	ENST00000254722	c.1106C>T	p.Ala369Val	FALSE	3.4272658035034e-4	8.60030101053537e-5	13130	69765	4.22529904147846	1.73484952633249	9.96591500910504	0.00208571361594911
chr6	87284664	rs73754173	T	C	GJB7	ENST00000525899	c.249G>A	p.Met83Ile	FALSE	1.1471397981034e-4	3.6555471135513e-4	13076	69757	0.198559099908108	0.0423406021730387	0.598399059328953	0.00208638282458629
chr11	64116878	rs779350349	A	G	FLRT1	ENST00000682287	c.611G>A	p.Arg204Gln	FALSE	2.3085802231627e-4	2.87343936324584e-5	12995	69603	7.28316444752553	2.10626616853376	27.295951504686	0.00208818471472649
chr14	64785556	rs376325010	T	A	SPTB	ENST00000644917	c.3836T>A	p.Phe1279Tyr	FALSE	3.81446444919133e-5	4.8027296708338e-4	13108	69752	0.158418340556676	0.0179645206798594	0.579890249011382	0.0020928655247916
chr5	151507508	rs201517523	T	C	FAT2	ENST00000261800	c.12163G>A	p.Ala4055Thr	FALSE	2.6656511805026e-4	5.01669843909011e-5	13130	69767	5.59693555224617	1.92995276311046	16.1278149391075	0.0020931141842746
chr12	12949642	rs149059133	A	G	GPRC5D	ENST00000228887	c.743C>T	p.Thr248Ile	FALSE	0.0138052017389978	0.0147981998509431	13111	69772	0.835302065833186	0.742197073598406	0.937474156762384	0.00209453318054054
chr15	101012107	rs113678526	A	G	LRRK1	ENST00000388948	c.1381G>A	p.Ala461Thr	FALSE	3.80720322850834e-5	1.0756080770995e-4	13133	69728	0.0607548002808837	0.00387598901751265	0.43179089522382	0.00209795335384833
chr7	1547027	rs3837151	GCC	G	TMEM184A	ENST00000297477	c.1166_1167insGG	p.Ser390fs	FALSE	2.4894199651481e-4	2.8940209527117e-5	12051	69108	7.36689606024645	2.10886161732736	27.9713537508923	0.0021037632271349
chr7	151438168	rs201965705	T	C	CRYGN	ENST00000337323	c.98G>A	p.Arg33Gln	FALSE	2.665854215858e-4	8.1721601743394e-4	13129	69749	0.367886018249439	0.160204391740484	0.718895016101769	0.00210427534825941
chr11	95026173	rs367581440	G	C	KDM4E	ENST00000450979	c.616C>G	p.Pro206Ala	FALSE	5.7160277417879e-4	2.0071684587813e-4	13121	69750	2.89996047485638	1.49755440182052	5.40970481787599	0.002111264237315
chr13	20574471	rs201009750	C	T	IFT88	ENST00000351808	c.86T>C	p.Ile29Thr	FALSE	3.4280490591909e-4	6.62944356870313e-5	13127	67879	4.50488035913453	1.76082778080856	11.552283090216	0.00211407376310668
chr11	3639899	rs149052085	T	C	ART5	ENST00000397068	c.530G>A	p.Arg177His	FALSE	0.0035031604599802	0.00215004443425164	13131	69766	1.4834807076375	1.15713828528637	1.88416390132089	0.00211498738514493
chr11	118597766	rs146311433	A	G	ARCN1	ENST00000264028	c.1301G>A	p.Arg434Gln	FALSE	0	1.3615581958637e-4	13134	69773	0.0086761766828253	5.85817442927958e-5	0.212479411854114	0.00212055965343949
chr10	110228318	rs757725315	G	A	MXI1	ENST00000332674	c.404A>G	p.Asn135Ser	FALSE	2.2867596615595e-4	2.86816480474968e-5	13119	69731	7.44211310926774	2.11736205264754	28.3362806700795	0.00212096720715604
chr5	67184031	rs143797212	G	A	CD180	ENST00000256447	c.812T>C	p.Leu271Pro	FALSE	7.3472544470224e-4	3.3682098323061e-4	12930	69770	2.47396540104111	1.40984887900792	4.17985555890454	0.00212375919406549
chr22	43765381	rs34459061	A	T	EFCAB6	ENST00000262726	c.364A>T	p.Thr122Ser	FALSE	0.0112730061349693	0.00998436356854925	13040	69709	1.22993315812242	1.07889313016231	1.39748098809042	0.00212479535268362
chr1	161191193	rs200129460	T	C	ADAMTS4	ENST00000367996	c.2459G>A	p.Arg820Gln	FALSE	3.81883449171313e-5	4.0327807463524e-4	13093	69431	0.155820477934888	0.0176067270338201	0.57606640956758	0.00212830876231918
chr15	45403372	rs200690460	G	C	SPATA5L1	ENST00000305560	c.943C>G	p.Arg315Gly	FALSE	7.75795190069822e-5	5.1851531780668e-4	12890	69429	0.214527603308153	0.0444743244570181	0.621996337007744	0.00213474097166977
chr19	15373213	rs142229471	T	C	AKAP8	ENST00000269701	c.499G>A	p.Gly167Arg	FALSE	3.4285714285714e-4	8.60153394021934e-5	13125	69755	4.18527684713534	1.72539502544742	9.82503454012189	0.00213720569096476
chr19	42764236	rs142689447	A	G	PSG8	ENST00000306511	c.110C>T	p.Thr37Met	FALSE	0.00167874856924838	0.00123265680541222	13105	69768	1.72431273475109	1.22679244696043	2.37281650987868	0.00213769364026817
chr3	40515952	rs35217513	A	C	ZNF620	ENST00000314529	c.358C>A	p.Pro120Thr	FALSE	0.0100167580743449	0.0104844489035402	13128	69770	0.809129130716492	0.703368522042818	0.927219108905503	0.00214028628881591
chr6	129190299	rs369760070	T	C	LAMA2	ENST00000421865	c.1562C>T	p.Ser521Leu	FALSE	2.6666666666666e-4	5.01641082971435e-5	13125	69771	5.45516642410166	1.90334457342253	15.6350067945494	0.00214563081574859
chr1	6168201	.	A	T	CHD5	ENST00000262450	c.156A>T	p.Lys52Asn	FALSE	4.56864387421e-4	5.73304094824497e-5	13133	69771	4.27403398087744	1.69624265726943	11.2648155582767	0.00214571740071912
chr15	41818897	rs199895922	A	G	MAPKBP1	ENST00000457542	c.2231G>A	p.Arg744His	FALSE	2.2838002436053e-4	5.01633893252308e-5	13136	69772	6.11965537891802	2.007076053376	18.1453268063664	0.0021484287414284
chr18	10487620	rs148807402	T	C	APCDD1	ENST00000355285	c.1127C>T	p.Ala376Val	FALSE	3.4620710878596e-4	8.60252053851779e-5	12998	69747	4.22235497997208	1.72967424409422	9.97402302718704	0.0021484958349447
chr19	53068868	rs750272774	A	G	ZNF160	ENST00000683776	c.1666C>T	p.Arg556Trp	FALSE	1.9067958203035e-4	2.86668482233721e-5	13111	69767	7.99839185386291	2.21006183368568	30.3681068451795	0.00214887920100715
chr22	49777738	rs375422499	T	C	BRD1	ENST00000404760	c.2933G>A	p.Arg978Gln	FALSE	2.0664572656637e-4	2.88400530656976e-5	12098	69348	7.78592331625703	2.188941056871	29.2224666574702	0.00215016017906344
chr19	53456461	rs141685694	T	C	ZNF761	ENST00000684525	c.1954C>T	p.His652Tyr	FALSE	5.3471850889924e-4	0.0013191098875889	13091	69744	0.467835189271386	0.261017553180262	0.773557963587948	0.0021522704064082
chr12	76487510	rs772196858	T	C	OSBPL8	NA	NA	NA	TRUE	2.6654481760718e-4	3.58608027082078e-5	13131	69714	5.93862140858411	1.94213022981462	19.2926648160575	0.00215437065705071
chr12	50430492	rs77680811	G	C	LARP4	NA	NA	NA	TRUE	0.0210413966608218	0.0192307692307692	13117	69082	0.859321949490515	0.778201979999506	0.947182310359122	0.00215633017576633
chr2	178539823	rs72648272	A	G	TTN	ENST00000589042	c.98242C>T	p.Arg32748Cys	FALSE	0.00471083875909613	0.00314641208680944	13055	69762	1.39455558088627	1.13018386054317	1.70846220832782	0.00215749724854597
chr16	68361619	rs71395853	T	C	SMPD3	ENST00000219334	c.1850G>A	p.Cys617Tyr	FALSE	0.045274087646969	0.0480954434382636	13098	69570	0.904167581627752	0.846902226233065	0.964499117544932	0.00215813842195367
chr14	80792948	rs143121270	T	C	CEP128	ENST00000555265	c.1372G>A	p.Ala458Thr	FALSE	2.2965628109927e-4	2.86660264587424e-5	13063	69769	7.00614339399102	2.06939064154801	25.8248549704537	0.00215914416558083
chr3	126112850	rs758666188	G	C	ALDH1L1	ENST00000393434	c.2113G>C	p.Glu705Gln	FALSE	0	3.5849489503269e-4	13137	69736	0.0718692453265484	5.6863842519914e-4	0.501883758415369	0.00215919938616138
chr19	8316605	rs12986323	G	T	NDUFA7	ENST00000301457	c.142A>C	p.Lys48Gln	FALSE	0.0155679049939099	0.0139965886450614	13136	69767	1.1916050226377	1.06607550382421	1.3287731814147	0.00216225517248203
chr22	18130879	rs142396178	A	G	TUBA8	ENST00000330423	c.1093G>A	p.Gly365Arg	FALSE	2.2857142857142e-4	5.01727375679124e-5	13125	69759	6.08972826275442	2.00217021043304	17.9891419606271	0.00216976413453318
chr17	28592927	rs200790381	C	G	SPAG5	ENST00000321765	c.317C>G	p.Pro106Arg	FALSE	2.2841480127912e-4	2.86635614475099e-5	13134	69775	7.04497164149297	2.07173056158775	26.0508756633048	0.0021744148668601
chr2	181915580	rs75716247	A	G	ITPRID2	ENST00000431877	c.1940G>A	p.Gly647Asp	FALSE	0.0306465155331654	0.0253540102046666	13101	69772	1.13609632226967	1.04741472334183	1.23085983399079	0.00218228329822379
chr9	96776065	rs148502386	A	G	ZNF510	ENST00000223428	c.5C>T	p.Ser2Leu	FALSE	2.2897267592733e-4	3.61988329496257e-5	13102	69063	6.72116471002866	2.05456982496136	22.585389349881	0.00218324505062539
chr2	108775930	rs368434436	T	A	RANBP2	ENST00000283195	c.8491A>T	p.Ser2831Cys	FALSE	1.9157088122605e-4	2.87662169548083e-5	13050	69526	7.95827594172459	2.19959040550886	30.2362716503255	0.00218379880146913
chr22	42693038	rs138153636	A	G	A4GALT	ENST00000642412	c.914C>T	p.Pro305Leu	FALSE	5.331708431716e-4	1.1482704176833e-4	13129	69670	3.19906938972587	1.53442431863223	6.70104073916367	0.00218471343450011
chr11	87321245	rs11235097	C	G	TMEM135	ENST00000305494	c.1289G>C	p.Gly430Ala	FALSE	0.0235626048497789	0.0235537901167293	13114	69734	0.869121127435552	0.792895877932762	0.951132304419582	0.00218570309599475
chr12	104304148	rs201074393;rs771188404	A	G	EID3	ENST00000527879	c.214G>A	p.Glu72Lys	FALSE	0.0014846962083143	0.00305992289280954	13134	69773	0.61849007878543	0.438605219403465	0.847014531870429	0.00218732482848782
chr12	104304149	rs201994320	T	A	EID3	ENST00000527879	c.215A>T	p.Glu72Val	FALSE	0.00148447015834348	0.00305987903803709	13136	69774	0.618496117209889	0.43860974202234	0.847022264212071	0.00218775909478441
chr5	69118507	rs61749603	A	G	SLC30A5	ENST00000396591	c.1448G>A	p.Arg483Gln	FALSE	0.0154627367135003	0.0129991381786843	13096	69620	1.19621520979128	1.0673945972132	1.33750314545537	0.0021888872081901
chr6	43636531	rs149723586	G	A	MAD2L1BP	ENST00000372171	c.197A>G	p.Gln66Arg	FALSE	0.0011042571015155	0.00222152152726022	13131	69772	0.572647020525657	0.382236896020312	0.825523519623747	0.00219160377838457
chr19	11236514	rs774091178	A	G	DOCK6	ENST00000294618	c.2224C>T	p.Arg742Trp	FALSE	2.6699214280265e-4	5.05072369655252e-5	13109	69297	5.73976848377629	1.93755541053463	16.8090950536776	0.00219367796445102
chr11	22236206	rs137854523	T	G	ANO5	ENST00000324559	c.692G>T	p.Gly231Val	FALSE	0.00202925185695689	0.00134040570568418	13059	69755	1.66845356160275	1.20916434105527	2.26396834344895	0.0021945967556094
chr14	105369897	rs148337393	A	C	PACS2	ENST00000447393	c.798C>A	p.Asp266Glu	FALSE	3.81766816828281e-5	4.7597069174407e-4	13097	69332	0.154815872998888	0.0173979981112457	0.577156569511438	0.00219559965170713
chr2	63381930	.	T	G	WDPCP	ENST00000272321	c.1600C>A	p.Gln534Lys	FALSE	1.9252984212552e-4	3.58371559633028e-5	12985	69760	7.36701917168463	2.15544303900662	25.166272864235	0.00220408600457156
chr3	124562991	rs374734060	A	G	KALRN	ENST00000682506	c.5084G>A	p.Arg1695Gln	FALSE	2.2878059940517e-4	3.58402385526278e-5	13113	69754	6.50041025632673	2.02423144051449	21.6598445772508	0.00220413362131877
chr9	137467344	rs566258336	T	C	PNPLA7	ENST00000406427	c.3012G>A	p.Met1004Ile	FALSE	3.047619047619e-4	6.45087301814846e-5	13125	69758	4.75884376385721	1.80208617604041	12.3645246113713	0.00220423288765292
chr21	42731835	rs142483620	T	C	PDE9A	ENST00000291539	c.328C>T	p.Arg110Trp	FALSE	1.903891554337e-4	2.86660264587424e-5	13131	69769	7.88067850585694	2.19032966094538	29.7786223944238	0.00220597271888756
chr1	40481841	rs368379568	G	C	ZFP69	ENST00000372706	c.206C>G	p.Thr69Arg	FALSE	3.42596117244e-4	2.15072264280798e-5	13135	69744	6.61115275495041	1.93209286969065	28.4719860890822	0.00220958987787756
chr5	141345818	rs564854581	C	CAG	PCDHGA3	ENST00000253812	c.1789_1790delGA	p.Asp597fs	FALSE	1.536334306345e-4	4.9561132579621e-4	13018	69611	0.281539882859725	0.0915395811999709	0.664688127652467	0.00221027764430315
chr1	109271269	rs628525	A	G	CELSR2	ENST00000271332	c.7649G>A	p.Arg2550Gln	FALSE	0.00438128619323377	0.00356897144822841	13124	69768	1.39430343808191	1.12985435811454	1.70661337724382	0.00221274041235797
chr9	76338300	rs770309587	T	C	PCSK5	ENST00000674117	c.4819C>T	p.Arg1607Trp	FALSE	2.34375e-4	3.60807631803028e-5	12800	69289	6.73326491971747	2.04791132071943	22.7818066346436	0.00221437397938506
chr17	42954888	rs150010039	G	A	PTGES3L-AARSD1,AARSD1	ENST00000421990	c.1334T>C,c.941T>C	p.Val445Ala,p.Val314Ala	FALSE	3.0457625828066e-4	5.73295878002637e-5	13133	69772	5.1364907632911	1.84883410415374	14.0951505634212	0.00222137718191451
chr6	154093396	rs186439043	T	C	OPRM1	ENST00000229768	c.1291C>T	p.Arg431Cys	FALSE	2.2846698652044e-4	2.86643830708154e-5	13131	69773	6.92741749751727	2.05239177275492	25.4746856195775	0.00222893788037382
chr6	25966724	rs140538175	G	A	TRIM38	ENST00000357085	c.202A>G	p.Met68Val	FALSE	5.8013613861386e-4	9.31592449801499e-5	12928	69773	3.34362965441959	1.55264762461007	7.29208093494691	0.00223143379525548
chr7	77537614	rs150099265	C	A	PTPN12	ENST00000248594	c.68A>C	p.Asn23Thr	FALSE	0.00126069682151589	7.3945380926399e-4	13088	69646	1.92211753935142	1.27586117329192	2.82343747345547	0.00223148419501085
chr10	44982585	rs202059965	A	G	RASSF4	ENST00000340258	c.203G>A	p.Arg68Gln	FALSE	3.42596117244e-4	5.73534261502947e-5	13135	69743	4.76358823839123	1.78055757707045	12.9249436844476	0.00223211291934644
chr7	107195933	rs772267804	C	A	HBP1	ENST00000222574	c.1167A>C	p.Gln389His	FALSE	2.6670730778023e-4	2.14989035559186e-5	13123	69771	6.73024828249165	1.98319687409893	27.9002243739932	0.00223288682513456
chr10	49742972	rs34877195	C	G	OGDHL	ENST00000374103	c.1868C>G	p.Ser623Cys	FALSE	2.2892025944296e-4	2.15294522907337e-5	13105	69672	7.63724545402699	2.09733154419269	32.882813261823	0.00223744591790598
chr19	52116542	rs141331357	C	T	ZNF616	ENST00000600228	c.622A>G	p.Thr208Ala	FALSE	1.9037465732561e-4	2.8666437335168e-5	13132	69768	7.88569216668575	2.18502209812016	29.9093722849247	0.00223744686827432
chr3	16211216	rs143473811	A	G	GALNT15	ENST00000339732	c.1172G>A	p.Gly391Asp	FALSE	0	7.16671205584302e-5	13133	69767	0.00429131328107786	2.90903262652767e-5	0.103764724424599	0.00223834046489235
chr1	228316834	rs183798858	A	G	OBSCN	ENST00000680850	c.16282G>A	p.Ala5428Thr	FALSE	3.4989503149055e-4	8.66676296403293e-5	12861	69230	4.22203250040329	1.72112067357035	10.0406335240971	0.00223940594119987
chr16	730545	rs144802616	T	C	CIAO3	ENST00000251588	c.1303G>A	p.Ala435Thr	FALSE	1.1564258731015e-4	2.2224771299934e-4	12971	69742	0.188166731392714	0.0405783463923654	0.586709934640245	0.00224176216578842
chr11	59654059	rs189267978	C	T	PATL1	ENST00000300146	c.1045A>G	p.Met349Val	FALSE	3.0459945172098e-4	6.45438898450947e-5	13132	69720	4.78685817236461	1.80209662217967	12.5022713670919	0.00224184457218213
chr4	20882698	rs375511471	T	C	KCNIP4	ENST00000382152	c.73G>A	p.Ala25Thr	FALSE	2.3166023166023e-4	5.0192164286124e-5	12950	69732	5.99402230876947	1.98253873096776	17.6320950136961	0.00224282057360881
chr16	81264696	rs143043516	G	T	BCO1	ENST00000258168	c.528T>G	p.Asp176Glu	FALSE	0.00205557670346403	0.00149799311926606	13135	69760	1.64288969292281	1.20162966593714	2.2083306206371	0.00224453283149373
chr6	36012311	rs199880055	G	A	SLC26A8	ENST00000490799	c.250T>C	p.Cys84Arg	FALSE	0.00106617927042876	5.8092833782775e-4	13131	69716	2.06893044738068	1.31151820667328	3.1716760554749	0.00224455726553685
chr6	125076745	rs73580047	A	G	RNF217	ENST00000521654	c.1370G>A	p.Arg457His	FALSE	0.00620024494794856	0.00324805690194166	13064	69734	1.35529521412491	1.11686697767892	1.63676401023823	0.0022450045078205
chr2	24077647	rs201865216	C	G	TP53I3	ENST00000238721	c.931C>G	p.Gln311Glu	FALSE	1.5233452662045e-4	2.6517214689103e-4	13129	69766	0.249890952512991	0.0767019415299762	0.635086809867794	0.00224666529121331
chr3	185473513	rs377523229	A	G	MAP3K13	ENST00000265026	c.2182G>A	p.Ala728Thr	FALSE	3.0480835174883e-4	2.86730129602019e-5	13123	69752	6.28898829739164	1.93393919479829	23.1422185415397	0.0022492826219217
chr9	124923227	rs9644946	C	T	GOLGA1	NA	NA	NA	TRUE	0.00464655697745277	0.00440411529729574	13128	69594	0.730399446495182	0.591042596624703	0.895316860568749	0.00224932944305012
chr3	127692321	rs565931301	C	A	MGLL	ENST00000265052	c.819T>G	p.Ile273Met	FALSE	3.4283102239829e-4	1.0035986179013e-4	13126	69749	4.10376550758627	1.70846973063184	9.40828690277672	0.00224947918819696
chr8	50792729	rs777595930	T	C	SNTG1	ENST00000642720	c.1454C>T	p.Ala485Val	FALSE	3.0613806826878e-4	2.15112360356226e-5	13066	69731	6.5454101553287	1.9424491040304	27.2704570998009	0.00225097202979863
chr2	102166230	rs34889382	C	T	IL1R1	ENST00000410023	c.604T>C	p.Tyr202His	FALSE	0.00300814865585256	0.00168444291530478	13131	69756	1.53824365649794	1.17082062586869	2.00036580469451	0.00225101021349194
chr11	72016175	rs34335618	T	C	NUMA1	ENST00000393695	c.1328G>A	p.Arg443Gln	FALSE	0	7.17329239774472e-5	13072	69703	0.0430533765260038	3.2160140601448e-4	0.398345707367272	0.0022570948681695
chr5	97177216	rs144826286	T	C	RIOK2	ENST00000283109	c.398G>A	p.Arg133Gln	FALSE	6.8749522572759e-4	3.1541670848327e-4	13091	69749	2.55064137151061	1.42092383373074	4.40408017711402	0.00225737764424216
chr9	133255728	rs782561051	T	C	ABO	ENST00000611156	c.1000G>A	p.Val334Ile	FALSE	2.3547880690737e-4	3.58829355111883e-5	12740	69671	6.62776034144248	2.03208755085518	22.2681392467769	0.00226081211933593
chr11	56664115	rs371019076	T	C	OR5AR1	ENST00000624596	c.430C>T	p.Leu144Phe	FALSE	2.6670730778023e-4	5.73345182467104e-5	13123	69766	5.42794473967216	1.89395290847034	15.2032489704825	0.00226089135227259
chrX	23001258	rs372426224	T	C	DDX53	ENST00000327968	c.1201C>T	p.Arg401*	FALSE	4.9105194238323e-4	1.433404047933e-4	13029	69650	4.03192730783122	1.69953590069339	9.07038644828411	0.00226102010904417
chr3	49829633	rs747802071	A	G	TRAIP	ENST00000331456	c.1220C>T	p.Ser407Phe	FALSE	2.2841480127912e-4	6.44976350867135e-5	13134	69770	5.64064829332954	1.95059511167977	15.3105031749621	0.00226661432198538
chr17	5558582	rs776100273	A	G	NLRP1	ENST00000572272	c.2114C>T	p.Pro705Leu	FALSE	2.2888532845044e-4	2.86721908421022e-5	13107	69754	7.05363920382142	2.06200516317756	26.1728266133356	0.00226759378298402
chr2	143155542	rs150127285	T	C	ARHGAP15	ENST00000295095	c.52C>T	p.Arg18Cys	FALSE	7.8186082877247e-4	3.3726086769327e-4	12790	69679	2.42674974785706	1.39281677487974	4.08228509418207	0.00227149677131555
chr17	7226248	rs779516848	A	G	DVL2	ENST00000005340	c.1828C>T	p.Arg610Trp	FALSE	2.8123744475693e-4	6.49041581930682e-5	12445	69333	5.18451978439409	1.86697285543286	13.8941676820106	0.00227371431572099
chr18	63657278	rs145445388	A	G	SERPINB3	ENST00000283752	c.604C>T	p.Pro202Ser	FALSE	0.00142023645017657	0.00102630267131924	13026	68206	1.82755907432625	1.25126270924065	2.60454888846283	0.00227530182416968
chr13	70107459	rs200024471	C	A	KLHL1	ENST00000377844	c.241T>G	p.Ser81Ala	FALSE	2.6656511805026e-4	6.4499484004128e-5	13130	69768	5.04720785573196	1.85145215955346	13.2726863401547	0.00227740206268756
chr3	69119477	rs111797345	T	C	LMOD3	ENST00000420581	c.878G>A	p.Gly293Asp	FALSE	0.0205547489875449	0.0187048503611971	13087	69768	1.16434252724929	1.05647586739251	1.28095041970306	0.0022791670768153
chr9	3829330	rs200265407	A	G	GLIS3	ENST00000381971	c.2636C>T	p.Ser879Leu	FALSE	4.2340261739799e-4	1.1467396757593e-4	12990	69763	3.58517950430536	1.61331564084543	7.71143325840122	0.00228151417739053
chr15	90625991	rs373321970	T	C	CRTC3	ENST00000268184	c.965C>T	p.Ser322Phe	TRUE	2.2838002436053e-4	4.30496362305739e-5	13136	69687	6.17200112452444	1.98938714625332	19.1773230182459	0.002282325584538
chr3	98283602	rs111235306	A	G	OR5H2	ENST00000355273	c.700G>A	p.Val234Ile	FALSE	4.6079410183549e-4	1.3621048103806e-4	13021	69745	3.45693855832958	1.59305010768577	7.19404409422316	0.00228264459048022
chr6	37279338	rs115021976	T	C	TBC1D22B	ENST00000373491	c.148C>T	p.Pro50Ser	FALSE	1.9037465732561e-4	7.8136200716845e-4	13132	69750	0.320805939915797	0.118722544894224	0.694490231945551	0.00228282470547381
chr3	179742254	rs200761055	T	C	USP13	ENST00000263966	c.1438C>T	p.Arg480Cys	FALSE	0.00121830503312267	3.3680650108208e-4	13133	69773	2.12090792694777	1.31572472847215	3.37984177564884	0.00228388314130235
chr19	548612	rs114537924	A	G	GZMM	ENST00000264553	c.283G>A	p.Ala95Thr	FALSE	0.0395219184359248	0.0385045442816595	13094	69758	1.11582528134413	1.04023550766625	1.19580811337127	0.0022840686971124
chrX	107218881	rs147979953	A	G	DNAAF6	ENST00000372453	c.244G>A	p.Glu82Lys	FALSE	0.00296296296296296	0.00202578799312576	12944	69197	1.64368602207833	1.20116065181552	2.21118636237191	0.00228406952349058
chr16	4884432	rs140117389	T	C	PPL	ENST00000345988	c.4223G>A	p.Arg1408His	FALSE	0.00291851505953771	0.00222067907932237	12849	69123	1.51485139717892	1.16462198753115	1.94596445292931	0.00229181522983768
chr10	74975554	rs781347759	A	G	KAT6B	ENST00000287239	c.1217G>A	p.Arg406Gln	FALSE	1.9108767102346e-4	2.86672591233552e-5	13083	69766	7.76589661363694	2.16653991495812	29.2907931499253	0.00229242598488832
chr11	72699477	rs201502644	C	T	ARAP1	ENST00000393609	c.2378A>G	p.Asn793Ser	FALSE	2.2860626381162e-4	4.30058201209897e-5	13123	69758	6.19690799969524	1.99353399049289	19.1896589217713	0.00229267015273382
chr19	45771923	rs779695594	A	T	DMPK	ENST00000291270	c.1350A>T	p.Glu450Asp	FALSE	2.3148148148148e-4	3.62860501908646e-5	12960	68897	6.40116865595639	2.00309012755721	21.197110074723	0.00230146763874872
chr11	7649620	rs201386375;rs753107818	TC	AC	PPFIBP2	ENST00000299492	c.2087A>T	p.Asn696Ile	FALSE	5.7095006090134e-4	2.651645453503e-4	13136	69768	2.74306976922083	1.46275473507198	4.90340852157127	0.00230258279123152
chr15	85581895	rs115527863	A	G	AKAP13	ENST00000394518	c.3827G>A	p.Cys1276Tyr	FALSE	1.1438157694067e-4	4.9448186899813e-4	13114	69770	0.256091817721973	0.0705716227324604	0.652884488121621	0.00230537865054381
chr1	207683877	rs41314532	A	G	CR1L	ENST00000508064	c.383G>A	p.Arg128Gln	FALSE	0.0192263763039671	0.0231294272849809	13133	69738	0.862236632297751	0.781820138513116	0.948984656421781	0.00230616376280257
chr1	113837892	rs371916399	C	T	PTPN22	ENST00000359785	c.1508A>G	p.Tyr503Cys	FALSE	4.5700357986137e-4	1.6483201467721e-4	13129	69768	3.23224044607218	1.55590341995262	6.39808339660425	0.00230909030981885
chr21	39270284	rs143860314	G	A	BRWD1	ENST00000342449	c.1394T>C	p.Met465Thr	FALSE	5.3426957716379e-4	2.0903612720929e-4	13102	69366	2.91080071297717	1.49392922159034	5.42459233681564	0.00230930615023273
chr11	118237137	rs142071163	T	C	MPZL3	ENST00000278949	c.364G>A	p.Asp122Asn	FALSE	0.00148650708949535	0.00101039054102472	13118	69775	1.79722502890825	1.24243347142202	2.54040594752091	0.00231128514206302
chr1	161711963	rs34733000	C	G	FCRLA	ENST00000236938	c.529G>C	p.Val177Leu	FALSE	5.3390282968499e-4	1.075114678899e-4	13111	69760	3.31479179146664	1.55119421409877	7.03812264479768	0.00231455555490068
chr19	9381368	rs377398946	C	G	ZNF559-ZNF177,ZNF177	ENST00000683217	c.1037G>C,c.1037G>C	p.Gly346Ala,p.Gly346Ala	FALSE	3.1123560535325e-4	2.15377988369589e-5	12852	69645	6.32071793217711	1.91229743727361	25.9998204431431	0.00231797528682365
chr1	236558300	rs143495736	A	G	HEATR1	ENST00000366582	c.5141C>T	p.Ala1714Val	FALSE	0.00404951100244499	0.00270169554686044	13088	69771	1.42941960950862	1.13881638977852	1.77935618972157	0.00231933307561916
chr3	171087359	rs200347488	C	T	TNIK	ENST00000436636	c.2869A>G	p.Met957Val	FALSE	3.0609121518212e-4	6.45087301814846e-5	13068	69758	4.83738128085181	1.80212124439118	12.742216319166	0.00232046585855072
chr13	72835359	rs17089782	A	G	PIBF1	ENST00000326291	c.1214G>A	p.Arg405Gln	FALSE	8.0987273428461e-4	1.2476881073305e-4	12965	68126	2.87872098508231	1.45838648981974	5.79175886268129	0.00232211319013409
chr14	31313069	rs368972436	C	T	HEATR5A	ENST00000543095	c.4340A>G	p.Tyr1447Cys	FALSE	5.7134150986516e-4	2.3656592303722e-4	13127	69748	2.80723037632363	1.47238553070941	5.12191736694816	0.00232263877990857
chr6	116752686	rs201342470	A	G	FAM162B	ENST00000368557	c.400C>T	p.Arg134*	FALSE	3.1218293920237e-4	3.59986752487508e-5	12813	69447	6.14005261319091	1.93030145164939	20.7055672981546	0.00232505835337016
chr12	48783113	rs373807758	A	G	ADCY6	ENST00000357869	c.322C>T	p.Pro108Ser	FALSE	1.9308001235712e-4	3.58865411116215e-5	12948	69664	7.22988284208995	2.12494440221409	24.607890424372	0.00232886372504426
chr9	107306521	rs111972101	T	C	RAD23B	ENST00000358015	c.371C>T	p.Ala124Val	FALSE	1.5238095238095e-4	8.169700444317e-4	13125	69770	0.29898301392543303	0.0990011294778767	0.684006184276744	0.00232971446290653
chr11	56664371	rs143115322	A	G	OR5AR1	ENST00000624596	c.686G>A	p.Arg229His	FALSE	0	2.7960997992543e-4	13099	69740	0.0688757246331596	5.4165205728275e-4	0.495630939735551	0.00233068303086237
chr5	5460926	rs535039640;rs771025342;rs759657794	GTTCTTC	GTTC	ICE1	ENST00000296564	c.1597_1599dupTCT	p.Ser533dup	FALSE	1.5245064410397e-4	5.6613779363919e-4	13119	69771	0.286976034155452	0.0937379614531109	0.67225555076995	0.00233078220287508
chr1	59762507	rs780271668	C	T	FGGY	ENST00000303721	c.1579T>C	p.Tyr527His	FALSE	0	7.17092619682758e-5	13106	69726	0.00906340537915644	6.12961277996185e-5	0.19605003948817	0.00233256418351513
chr7	118191997	rs145415026	T	C	LSM8	ENST00000249299	c.286C>T	p.His96Tyr	FALSE	3.4364261168384e-4	1.056779238817e-4	13095	66239	3.99542512033436	1.68727391171027	9.03309649716694	0.00233286828501833
chr2	178767871	rs72647894	T	C	TTN	ENST00000589042	c.9359G>A	p.Arg3120Gln	FALSE	0.00489820909230063	0.00327499964168494	13066	69771	1.38342455961285	1.12495645508171	1.6894668956173	0.0023354131853589
chr12	14457265	rs73058771	T	C	ATF7IP	ENST00000261168	c.2128C>T	p.Pro710Ser	FALSE	1.1426830197303e-4	6.3794710056626e-4	13127	69755	0.259703576510541	0.071742999410001	0.657908274748374	0.0023406981380566
chr14	77280426	rs142445941	A	G	POMT2	ENST00000261534	c.1691C>T	p.Thr564Met	FALSE	2.2851919561243e-4	2.8666437335168e-5	13128	69768	7.28206930521653	2.08090773041842	27.3548075286116	0.00234330731965682
chr15	88849681	rs374239823	G	A	ACAN	ENST00000560601	c.1976A>G	p.Gln659Arg	FALSE	2.2853660394606e-4	5.73410934946529e-5	13127	69758	5.70261586146637	1.9445452518482	15.9641814343112	0.00234609467524527
chr11	18717957	rs148169388	T	C	IGSF22	ENST00000513874	c.947G>A	p.Arg316Gln	FALSE	3.80633373934227e-5	1.5766992517845e-4	13136	69766	0.130483303395866	0.0141992958944296	0.534706057544655	0.00234880793263759
chr6	130440937	rs149308469	T	C	TMEM200A	ENST00000296978	c.515C>T	p.Thr172Met	FALSE	3.83464989646445e-5	2.0782273437388e-4	13039	69771	0.124334516599472	0.012866565904401	0.534646356793266	0.0023499784630393
chr14	50881627	rs138523238	T	G	ABHD12B	ENST00000337334	c.486+1G>T	NA	TRUE	0.0110631839603802	0.0100333486660534	12519	69568	1.23204008850137	1.07818352982522	1.40281619907613	0.00235165742705434
chr15	33662195	rs200404286	A	G	RYR3	ENST00000634891	c.4665G>A	p.Met1555Ile	FALSE	3.81446444919133e-5	4.8920863309352e-4	13108	69500	0.160261060093917	0.018153500220654	0.58808846298699	0.00235200617090436
chr5	376694	rs35008248	C	T	AHRR	ENST00000684583	c.329T>C	p.Leu110Pro	FALSE	0.00553773296669722	0.00319283881569464	13092	69374	1.37207076140336	1.12091996069543	1.670342809647	0.00235815602100864
chr19	47372858	rs146506279	T	C	DHX34	ENST00000328771	c.1897C>T	p.Arg633Trp	FALSE	2.6941728889231e-4	6.45985558633956e-5	12991	69661	5.17650794204931	1.85967696484867	13.8510264020507	0.00235832573703187
chr11	7043216	rs76670455	T	C	NLRP14	ENST00000299481	c.1190C>T	p.Thr397Ile	FALSE	0.00110670126698214	0.00187043141751469	13102	69770	0.564956443800942	0.373475981519671	0.823327025226415	0.00235856646879762
chr2	119681262	rs114560189	A	G	TMEM177	ENST00000272521	c.409G>A	p.Ala137Thr	FALSE	0.0017162471395881	9.1014634006507e-4	13110	69769	1.76995238143346	1.23243884678959	2.49731662271366	0.00235964867451044
chr1	62274307	rs200292056	C	T	KANK4	ENST00000371153	c.797A>G	p.Asp266Gly	FALSE	4.2003971284557e-4	5.73295878002637e-5	13094	69772	4.26170848754118	1.68442009929142	11.2261353406643	0.00236271941891875
chr11	9516357	rs10743108	G	C	ZNF143	ENST00000396602	c.1681G>C	p.Glu561Gln	FALSE	0.0258573972284586	0.0210235688298989	12917	69541	1.14939894392094	1.0511402097801	1.25507356385235	0.00236582808065677
chr11	205559	rs201029977	G	A	BET1L	ENST00000325147	c.220T>C	p.Cys74Arg	FALSE	1.1601825353855e-4	3.2984368277642e-4	12929	69730	0.239684837123126	0.0646543263296116	0.63573406639435	0.00236744831748681
chr12	108591873	rs144109867	A	G	TMEM119	ENST00000392806	c.511C>T	p.Gln171*	FALSE	0.00145371078806427	6.9042892897212e-4	13070	69522	1.86661672515862	1.25683537754953	2.71937955358137	0.00236805257150396
chr15	100573912	rs745371131	A	G	LINS1	ENST00000314742	c.961C>T	p.Pro321Ser	FALSE	1.9120458891013e-4	2.86635614475099e-5	13075	69775	7.80656452578443	2.15808670200486	29.7053801938944	0.00236898644927308
chr4	121036716	rs202169296	T	C	NDNF	ENST00000379692	c.1255G>A	p.Val419Ile	FALSE	2.3167812186269e-4	2.15007525263384e-5	12949	69765	7.58460205951096	2.07404635030217	32.8267920252701	0.00236978121024845
chr16	1257058	rs764056920	A	T	TPSD1	ENST00000211076	c.516T>A	p.Asn172Lys	FALSE	3.5307963907414e-4	1.0111223458038e-4	12745	69230	4.0263517692441	1.68855822703779	9.1667264814397	0.00237079826778819
chr18	76988481	rs376361044	T	C	MBP	ENST00000585201	c.149G>A	p.Arg50His	FALSE	4.56864387421e-4	1.0750068083764e-4	13133	69767	3.56410573609617	1.59709085252918	7.78373302337519	0.00237433707620416
chr18	49872198	rs373211672	A	G	MYO5B	ENST00000285039	c.3572C>T	p.Pro1191Leu	FALSE	4.5703839122486e-4	4.30002723350581e-5	13128	69767	4.56910369511556	1.70981345892943	13.2886417935349	0.00237525761469393
chr2	106834134	rs139517922	A	G	ST6GAL2	ENST00000409382	c.956C>T	p.Ala319Val	FALSE	0	1.148600143575e-4	13120	69650	0.0398617746430102	2.8662442687147e-4	0.414196760955689	0.00237599537672784
chr22	44131534	rs183013426	A	G	PARVB	ENST00000338758	c.424G>A	p.Glu142Lys	FALSE	4.5728221934303e-4	1.1466246237638e-4	13121	69770	3.4762668560655	1.58420384182725	7.43679591669626	0.00237723090194863
chr6	122451956	rs138235986	A	C	SERINC1	ENST00000339697	c.691G>T	p.Ala231Ser	FALSE	0.00103171570500573	5.0928184087453e-4	13085	69706	2.10323323445113	1.31668382070894	3.26109994939603	0.00237818547776847
chr2	8757789	rs767515005	C	T	KIDINS220	ENST00000319688	c.3015-2A>G	NA	FALSE	0	2.9642697051636e-4	13130	69157	0.067389168806459	5.2782034975462e-4	0.492843683623286	0.00237939734946235
chr17	28634735	rs61732688	T	C	KIAA0100	ENST00000528896	c.2852G>A	p.Arg951His	FALSE	0.00768996497639714	0.00652189493298932	13134	69765	1.28181729672633	1.09364691107234	1.49525973104357	0.00238253914415476
chr8	143923172	rs62641756	T	C	PLEC	ENST00000345136	c.6757G>A	p.Ala2253Thr	FALSE	6.1953070549059e-4	1.2928991107727e-4	12913	69611	3.04440626144992	1.49923904065957	6.12980351809786	0.00238410429844194
chrX	11112065	rs144641429	A	G	HCCS	ENST00000380762	c.5G>A	p.Gly2Asp	FALSE	0.00309967915601718	0.00216118778105133	13087	68223	1.61868280872905	1.19252968358276	2.16201694317705	0.00238513371237714
chr14	58428294	rs745949846	G	GA	KIAA0586	ENST00000652326	c.38delA	p.Lys13fs	FALSE	3.4288326729655e-4	2.87034645081661e-5	13124	69678	5.56384319673284	1.82964585460928	19.6461495226533	0.00238520918616447
chr10	37152086	rs757368299	G	C	ANKRD30A	ENST00000361713	c.1672C>G	p.Gln558Glu	FALSE	1.9076688286913e-4	2.8701816825005e-5	13105	69682	7.77427898540225	2.15255143044629	29.5541892606768	0.00238589459232907
chr8	58595582	rs781440282	G	C	NSMAF	ENST00000038176	c.1870G>C	p.Glu624Gln	FALSE	2.2841480127912e-4	2.15047597201514e-5	13134	69752	7.75275789588208	2.09333826517232	33.6866985994673	0.00239018903228339
chr19	758400	rs750608364	T	C	MISP	ENST00000215582	c.1454C>T	p.Ser485Leu	FALSE	2.6668698567509e-4	4.30064366300156e-5	13124	69757	5.64218213939218	1.89540985783748	17.1496352034438	0.00239308271627503
chr12	56720911	rs201259322	G	A	NACA	ENST00000454682	c.619T>C	p.Cys207Arg	FALSE	0.00133414652740718	7.7619663648124e-4	13117	69570	1.89252246744384	1.26404266802189	2.76680197674405	0.00239831722787276
chr3	38483237	rs144370188	T	C	ACVR2B	ENST00000352511	c.1444C>T	p.Arg482Trp	FALSE	0	3.1532177153504e-4	13130	69770	0.0725218757411414	5.734167415322e-4	0.508478750480085	0.00239838612969412
chr15	72752834	rs377071353	A	T	ADPGK	ENST00000456471	c.1001A>T	p.Gln334Leu	FALSE	4.6339202965709e-4	1.7916009746309e-4	12948	69770	3.1871768352259	1.54433376169835	6.24493034958494	0.00239871812890768
chr3	49890026	rs369707898	T	G	MST1R	ENST00000296474	c.3845C>A	p.Thr1282Lys	FALSE	4.949741090466e-4	1.4345349954812e-4	13132	69709	3.33901501089454	1.56411521354816	6.85340605879433	0.00240016842692048
chr13	40933519	rs368677066	A	G	ELF1	ENST00000239882	c.1766C>T	p.Pro589Leu	FALSE	3.425700365408e-4	8.59919167598246e-5	13136	69774	4.17874352837977	1.70463925830383	9.89082933660669	0.00240694219523963
chr9	122911158	rs371830027	A	C	ZBTB6	ENST00000373659	c.915G>T	p.Arg305Ser	FALSE	7.62078951379363e-5	1.4332602370612e-4	13122	69771	0.151533709219412	0.0272684629425499	0.547179919429375	0.00240901059504239
chr6	41587340	rs200300359	A	G	FOXP4	ENST00000307972	c.700G>A	p.Glu234Lys	FALSE	4.2520293776575e-4	1.2920267593097e-4	12935	69658	3.49172889907494	1.59363522016797	7.33783742137013	0.00240962494853514
chr7	150520062	rs114367962	C	G	GIMAP7	ENST00000313543	c.88G>C	p.Gly30Arg	FALSE	9.5201827875095e-4	0.00180583025195632	13130	69774	0.546635694277367	0.350430844011129	0.815641546097402	0.00241063527274787
chr12	118079419	rs368571027	T	A	VSIG10	ENST00000359236	c.852T>A	p.Asp284Glu	FALSE	2.6670730778023e-4	5.73279445065497e-5	13123	69774	5.14379233092225	1.84596181107816	14.0496006169862	0.00241127728552193
chr6	89723545	rs370875568	T	A	MDN1	ENST00000369393	c.5745T>A	p.Asn1915Lys	FALSE	3.8273116962645e-4	1.3348758565453e-4	13064	67422	3.62929718748529	1.62262392965347	7.7066327536202	0.00241164537478233
chr14	102376821	rs568514843	G	A	TECPR2	ENST00000359520	c.100A>G	p.Ile34Val	FALSE	1.9037465732561e-4	2.86652047412249e-5	13132	69771	7.5599186874863	2.13143029773553	28.279374461877	0.00241221137177483
chr21	44087891	rs772573780	G	A	TRAPPC10	ENST00000291574	c.2732A>G	p.Gln911Arg	FALSE	2.286933983839e-4	2.15013689204879e-5	13118	69763	7.69060333947489	2.08371483494556	33.2802852009658	0.00241270175071961
chr7	100684815	rs74808434	A	C	GIGYF1	ENST00000678049	c.1370G>T	p.Gly457Val	FALSE	3.1063135823561e-4	2.88221815509216e-5	12877	69391	6.10554642676236	1.90185094442668	22.1662123074421	0.00241366052472769
chr22	43171835	rs200261136	C	T	TTLL12	ENST00000216129	c.1559A>G	p.Asp520Gly	FALSE	6.0910613674432e-4	2.6517214689103e-4	13134	69766	2.66288890997124	1.43986520361659	4.71813153718898	0.00241430815147026
chr12	52694646	rs145209085	T	C	KRT77	ENST00000341809	c.1060G>A	p.Glu354Lys	FALSE	4.1872858774267e-4	1.5053547619389e-4	13135	69751	3.38308376023543	1.57862110464162	6.89290350483565	0.00241810152597688
chr17	79783840	rs781961536	A	G	CBX2	ENST00000310942	c.397G>A	p.Gly133Ser	FALSE	3.4304009757585e-4	1.1518249226117e-4	13118	69455	3.89729101862622	1.66981774926163	8.59830212758632	0.0024183271198629
chr12	101662478	rs556762061	A	G	MYBPC1	ENST00000361466	c.2153G>A	p.Arg718His	FALSE	2.2841480127912e-4	3.58315059265311e-5	13134	69771	6.35216323133106	1.9846811448285	21.0630828562376	0.00241844145492642
chr5	43702683	rs147457922	G	C	NNT	ENST00000344920	c.3058C>G	p.Pro1020Ala	FALSE	8.3963056255247e-4	4.372571789027e-4	13101	69753	2.25341275585071	1.35105961268775	3.62634385996537	0.0024197523712356
chr15	99129694	rs563539444	C	T	SYNM	ENST00000336292	c.1334T>C	p.Phe445Ser	FALSE	2.2841480127912e-4	5.01698608144719e-5	13134	69763	5.9061618888472	1.95276595807778	17.3958873011037	0.00242124881289207
chr11	62526837	rs141117375	T	C	AHNAK	ENST00000378024	c.7580G>A	p.Gly2527Asp	FALSE	0.0441984732824427	0.0379785846365552	13100	69763	1.11048773681271	1.03800761431713	1.18708275130714	0.00242150739496982
chr6	131281679	rs34796711	A	G	AKAP7	ENST00000431975	c.1000G>A	p.Glu334Lys	FALSE	0.00593540430124104	0.00507861815677723	12973	69704	1.3272072908944	1.1074256369297	1.58057136839664	0.00242454115535584
chr17	6612130	rs79720908	A	G	KIAA0753	ENST00000361413	c.1334C>T	p.Thr445Met	FALSE	0.0024377237754247	0.00305442030544203	13127	69735	0.671592423236315	0.508719116118394	0.872091470951489	0.00242585754174807
chr9	136477425	rs377167903	T	C	SEC16A	ENST00000684901	c.191G>A	p.Ser64Asn	FALSE	2.6644336175395e-4	4.29990396881136e-5	13136	69769	5.72718074988617	1.89866879319183	17.6750680804792	0.00242747725490022
chr1	234420716	rs147943473	C	G	TARBP1	ENST00000040877	c.3541C>G	p.Pro1181Ala	FALSE	1.1444266422522e-4	3.6635825527268e-4	13107	69604	0.249001454638548	0.0679605399403463	0.647006462199892	0.00243117541446869
chr1	39335331	rs765936443	G	A	MACF1	ENST00000564288	c.8743A>G	p.Thr2915Ala	FALSE	3.076923076923e-4	2.15069180586422e-5	13000	69745	6.41390310073385	1.90933339442993	26.7766195418885	0.00243148939285776
chr5	141394824	rs200702899	C	G	PCDHGA8	ENST00000398604	c.2011G>C	p.Val671Leu	FALSE	0.00152288129140334	9.6032565072812e-4	13133	69768	1.8132330774032	1.24274455908931	2.59384906153392	0.00243227614897767
chr17	82195312	rs577342436	T	C	CCDC57	ENST00000665763	c.569G>A	p.Arg190His	FALSE	0	2.310502678739e-4	13134	69249	0.0611756211782146	4.7120765771305e-4	0.476943562323223	0.00243483055351468
chr15	69440955	rs560614661	G	A	KIF23	ENST00000679126	c.2297A>G	p.Glu766Gly	FALSE	2.2872827081427e-4	2.14982873031115e-5	13116	69773	7.55052589971571	2.05985914587998	33.0251819473103	0.00243655727239844
chr2	159840794	rs34702313	A	C	LY75,LY75-CD302	ENST00000263636	c.3442G>T,c.3442G>T	p.Ala1148Ser,p.Ala1148Ser	FALSE	0.00940295084473664	0.012146532326258	13081	69773	0.812448595649189	0.706516818746433	0.930252141923637	0.00243680858066231
chr3	38698131	rs77804526	T	C	SCN10A	ENST00000449082	c.5089G>A	p.Val1697Ile	FALSE	0.0120064034151547	0.0132723702503977	13118	69769	0.828521333767559	0.730700190640582	0.936451700044833	0.00243732614229786
chr17	75128745	rs374083928	C	CTCA	ARMC7	ENST00000245543	c.311_313delTCA	p.Ile104del	FALSE	2.2906009009696e-4	3.58361285513603e-5	13097	69762	6.35591671891408	1.98282898418473	21.0976736074861	0.00243910974709904
chr5	40998159	rs111906143	T	C	MROH2B	ENST00000399564	c.4652-1G>A	NA	TRUE	0.00272908979089791	0.00189917127071823	13008	69504	1.53056593760677	1.16701387848668	1.98186700819512	0.00244337077108725
chr11	18465708	rs370995438	T	C	LDHAL6A	ENST00000280706	c.316C>T	p.Arg106Cys	FALSE	2.28397411496e-4	3.58901474367257e-5	13135	69657	6.42584376673383	1.98888037899626	21.4775747242849	0.00244464486367102
chr1	51819844	rs149668264	G	A	NRDC	ENST00000352171	c.1247T>C	p.Leu416Ser	FALSE	4.5745654162854e-4	1.5079707022835e-4	13116	69630	3.25627779682165	1.55099394338541	6.54545971812524	0.00244485527319793
chr5	163331	rs143360196	A	G	PLEKHG4B	ENST00000637938	c.3259G>A	p.Glu1087Lys	FALSE	3.425700365408e-4	5.73320529174848e-5	13136	69769	4.61674226304235	1.74831792752374	12.3145982399122	0.00244568388189037
chr4	118283002	rs754704006	G	C	PRSS12	ENST00000296498	c.2149G>C	p.Glu717Gln	FALSE	2.2841480127912e-4	3.5832533073428e-5	13134	69769	6.27769340965132	1.97414165061912	20.6988324254797	0.0024484513983245
chr14	74503308	rs375314974	T	C	LTBP2	ENST00000261978	c.4799G>A	p.Arg1600His	FALSE	0	6.45142791604542e-5	13110	69752	0.00429888371652038	2.91482705336884e-5	0.102916191344395	0.00244865167060093
chr19	2405437	rs375420956	T	C	TMPRSS9	ENST00000648592	c.734C>T	p.Pro245Leu	FALSE	2.2853660394606e-4	4.30132193960944e-5	13127	69746	6.15376149116987	1.96951565955935	19.1883636474003	0.00244986198826203
chr9	22447159	rs766471458	C	T	DMRTA1	ENST00000325870	c.94T>C	p.Ser32Pro	FALSE	2.4213075060532e-4	5.80450429533318e-5	12390	68912	5.75715343502141	1.93836087352842	16.3221117630928	0.00244991754867419
chr3	124737762	rs536117596	T	C	UMPS	ENST00000232607	c.505C>T	p.Arg169Cys	FALSE	2.6666666666666e-4	5.73295878002637e-5	13125	69772	5.12707463130095	1.84071818493682	13.9888045804449	0.00244992707282965
chr15	54015728	rs17731958	T	C	UNC13C	ENST00000260323	c.2825C>T	p.Ser942Leu	FALSE	0.0400490083467341	0.0343290652273771	13059	69664	1.1168168650582	1.04003006876515	1.19821061714905	0.00245199052157574
chr3	51934709	rs142340392	A	G	RRP9	ENST00000232888	c.1102C>T	p.Arg368Trp	FALSE	9.1855480710349e-4	0.00181336009174312	13064	69760	0.5470942023044	0.349936233814743	0.816657732044452	0.00245311581878183
chr11	117223288	rs769168454	A	G	PCSK7	ENST00000320934	c.1075C>T	p.Arg359Cys	FALSE	2.6762501911607e-4	6.45929923780269e-5	13078	69667	5.02456309792694	1.83188388353351	13.2921635414463	0.00245407933979924
chr5	102239329	rs145667218	T	C	SLCO4C1	ENST00000310954	c.1936G>A	p.Asp646Asn	FALSE	6.1236987140232e-4	2.5844616422817e-4	13064	69647	2.67936596466548	1.44099018012016	4.77647958747389	0.00245500928205222
chr1	223004693	rs772292374	T	C	DISP1	ENST00000675850	c.3296C>T	p.Pro1099Leu	FALSE	2.6754318911481e-4	6.45207541759266e-5	13082	69745	5.08430273066771	1.83965507593845	13.5166078559222	0.00245819478352871
chr18	31355329	rs140838956	A	G	DSG1	ENST00000257192	c.3133G>A	p.Val1045Met	FALSE	0.0010138033221555	5.7344381684204e-4	12823	69754	2.09434487166046	1.31285547274043	3.2361126349786	0.00245841072521136
chr3	46997367	rs370561302	A	G	NBEAL2	ENST00000450053	c.2758G>A	p.Val920Met	FALSE	1.9041815827557e-4	2.88097261635528e-5	13129	69421	7.84209118053051	2.14840503486291	30.0443393736349	0.0024604746702499
chr15	51564204	.	G	C	DMXL2	ENST00000560891	c.421G>C	p.Asp141His	FALSE	2.298674431078e-4	2.87902343525076e-5	13051	69468	6.84010226409776	2.01590719790608	25.2645939934558	0.00246344121633524
chr9	133208584	.	T	C	OBP2B	ENST00000372034	c.91G>A	p.Val31Met	FALSE	2.6871401151631e-4	5.02851888568021e-5	13025	69603	5.28845166641702	1.85314442382592	15.0810592264483	0.00246366693006139
chr2	72132352	rs146011965	A	G	CYP26B1	ENST00000001146	c.1414C>T	p.Pro472Ser	FALSE	0.00125886930647745	5.5990237599598e-4	13107	69655	1.98927817761921	1.28402050577593	3.01969960217606	0.00246561832820957
chr4	7025221	rs769575829	A	G	TBC1D14	ENST00000409757	c.1975G>A	p.Ala659Thr	FALSE	2.2851919561243e-4	5.01669843909011e-5	13128	69767	6.09191170044849	1.97237763867404	18.127461695985	0.00246654204047247
chr14	81143884	rs139352934	A	G	TSHR	ENST00000298171	c.1826G>A	p.Arg609Gln	FALSE	2.6703288319218e-4	6.44976350867135e-5	13107	69770	5.06550840231897	1.83623023254264	13.4456910495068	0.00246930418680125
chr16	82000830	rs6564956	G	C	SDR42E1	ENST00000328945	c.29G>C	p.Ser10Thr	FALSE	0.00704278970610629	0.00727525552991098	13134	69757	0.779119040655067	0.658238579760257	0.917061621639366	0.00246988655163927
chr1	41518408	rs149032863	T	C	HIVEP3	ENST00000372583	c.5464G>A	p.Glu1822Lys	FALSE	2.2838002436053e-4	2.14989035559186e-5	13136	69771	7.7551671389305	2.07877366799274	33.99001004414	0.00247167584986019
chr3	193343951	rs371940596	T	C	ATP13A5	ENST00000342358	c.919G>A	p.Val307Met	FALSE	2.6854906775109e-4	5.01820892954435e-5	13033	69746	5.60766069510961	1.89485733958281	16.3878318991882	0.00247195178618531
chr1	229637371	rs372919968	A	G	URB2	ENST00000258243	c.2758G>A	p.Val920Met	FALSE	3.80691335465205e-5	4.5864327585959e-4	13134	69771	0.161246804927484	0.0182689270483628	0.591732386165515	0.00247232443415246
chr2	6877925	rs17851586	G	T	RSAD2	ENST00000382040	c.125T>G	p.Leu42Arg	FALSE	0.00152695067949305	7.7394943530356e-4	13098	69772	1.83297366062724	1.24627447947326	2.64472440877433	0.00247234041253297
chr2	102175534	rs34835752	A	G	IL1R1	ENST00000410023	c.1192G>A	p.Gly398Arg	FALSE	0.00301044127734167	0.00169907088781831	13121	69744	1.53120115342405	1.16579108526141	1.99055855907819	0.00247505886197885
chr20	396614	rs200901075	G	A	TRIB3	ENST00000217233	c.1001A>G	p.Gln334Arg	FALSE	2.7047913446677e-4	4.31679521123518e-5	12940	69496	5.5868624850684	1.87699494863492	17.1024142758415	0.00247669641236281
chr11	64270319	rs200800653	G	T	BAD	ENST00000309032	c.397A>C	p.Lys133Gln	FALSE	2.6646364674533e-4	2.19426565242832e-5	13135	68360	7.35730067822841	2.01770168151538	32.1885544529019	0.00248052896721562
chr10	44934946	rs73279307	A	G	TMEM72	ENST00000389583	c.640G>A	p.Asp214Asn	FALSE	2.2874571101791e-4	3.737780333525e-4	13115	69560	0.288876786667725	0.103405812687551	0.668168560283152	0.00248055314163897
chr9	122251864	rs750099497	C	T	RBM18	ENST00000417201	c.223A>G	p.Asn75Asp	FALSE	3.4267438318611e-4	1.218271201502e-4	13132	69771	3.86553891472995	1.66146456477341	8.459444671961	0.00249070299931098
chr3	42659548	rs201137018	A	G	ZBTB47	ENST00000232974	c.1193G>A	p.Arg398Gln	FALSE	0.00223334616865614	0.00160729419328443	12985	68438	1.6031043833459	1.18655875467645	2.13273990920282	0.00249491121818712
chr22	39682575	rs374151542	T	C	CACNA1I	ENST00000402142	c.5744C>T	p.Ser1915Leu	FALSE	2.284321937105e-4	2.86643830708154e-5	13133	69773	7.16530666561797	2.04406801841267	27.073049554728	0.00249532824878707
chr3	133638064	rs777480724	T	C	TOPBP1	ENST00000260810	c.2332G>A	p.Val778Ile	FALSE	3.0522701259061e-4	8.59956142236746e-5	13105	69771	4.44610217557344	1.74671748656766	10.7562298638228	0.00249595480727083
chr7	139080057	rs138485120	T	C	ZC3HAV1	ENST00000242351	c.884G>A	p.Arg295His	FALSE	0.00599190901457904	0.00530359497735222	13101	69764	1.32105470747563	1.10493339232043	1.56970175831325	0.00249930096950113
chr2	178702613	rs72650011	A	G	TTN	ENST00000589042	c.30274C>T	p.His10092Tyr	FALSE	0.00468464351005484	0.00314600622034943	13128	69771	1.3877147520817	1.12455499320819	1.70020134170915	0.00250645602179667
chr18	62154610	rs17069506	C	T	PIGN	ENST00000640252	c.484A>G	p.Lys162Glu	FALSE	0.0397393888592547	0.039774032387734	13123	69656	0.8987319642823	0.8376139358427	0.963401419294998	0.00250818717468315
chr6	118565723	rs200275357	C	T	CEP85L	ENST00000368491	c.826A>G	p.Lys276Glu	FALSE	3.0497102775236e-4	7.16640389852372e-5	13116	69770	4.56398518338757	1.75506557106856	11.5225533404515	0.00250958343317631
chr1	216325540	rs371777049	T	C	USH2A	ENST00000307340	c.908G>A	p.Arg303His	FALSE	2.3126734505087e-4	3.58402385526278e-5	12972	69754	6.43958969512907	1.9821099362764	21.6574783432471	0.00251132845507507
chr5	96909040	rs150106511	A	G	ERAP2	ENST00000437043	c.2092G>A	p.Glu698Lys	FALSE	2.6650422599558e-4	4.30008886850328e-5	13133	69766	5.49908352282914	1.86542340412865	16.6439022647091	0.00251315095119009
chr4	185361983	rs141928390	G	A	SNX25	ENST00000652585	c.2711A>G	p.Asn904Ser	FALSE	2.6648393482564e-4	5.01612325331422e-5	13134	69775	5.41810062970235	1.86279758254649	15.7084773753365	0.00251744018120681
chr1	7737474	rs61743209	T	C	CAMTA1	ENST00000303635	c.3562C>T	p.Pro1188Ser	FALSE	9.5616920370228e-4	3.4400217868046e-4	13073	69767	2.25895026143263	1.34403084869839	3.70672934760881	0.0025218713041435
chr19	12016439	rs202218817	G	T	ZNF433	ENST00000550507	c.419A>C	p.Lys140Thr	FALSE	0.00159878188047202	0.00102475169478165	13135	69773	1.76162653168926	1.22836830253364	2.47477790015215	0.00252295093154686
chr15	44570592	rs200283964	T	C	SPG11	ENST00000261866	c.6410G>A	p.Arg2137Gln	FALSE	2.6703288319218e-4	5.73378056821765e-5	13107	69762	5.22541252702864	1.8451654598425	14.4664502604819	0.00252441253642866
chr9	132166965	rs56128215	A	G	NTNG2	ENST00000393229	c.134G>A	p.Arg45His	FALSE	0.00666159116863342	0.00854247588470524	13135	69769	0.783679220507407	0.664012829027201	0.919366692038428	0.00252614199858414
chr11	5151601	rs761465169	T	G	OR52A1	ENST00000380367	c.769C>A	p.Leu257Ile	FALSE	1.9067958203035e-4	3.5837669691366e-5	13111	69759	7.22555121301275	2.09673468847913	24.8839663725044	0.00253215687618891
chr8	17947259	rs199905137	C	T	PCM1	ENST00000325083	c.857T>C	p.Met286Thr	FALSE	7.2397500381039e-4	0.0016271468302893	13122	69754	0.517269557204268	0.313715734969528	0.803802070610436	0.0025347451168759
chr17	82049077	rs201463115	T	C	RFNG	ENST00000310496	c.868G>A	p.Val290Met	FALSE	2.2851919561243e-4	3.58371559633028e-5	13128	69760	6.24907793819915	1.9615912844354	20.6363209950494	0.0025369897106986
chr5	37184947	rs372201329	C	T	CPLANE1	ENST00000651892	c.4322A>G	p.Lys1441Arg	FALSE	3.8066235249333e-4	1.2899527017342e-4	13135	69770	3.58873256820492	1.60903257088984	7.59580718717843	0.0025379067135739
chr20	62967379	rs7271712	T	C	SLC17A9	ENST00000370351	c.1190C>T	p.Thr397Met	FALSE	0.031385693608593	0.0269038370576347	13127	69767	1.13122558368375	1.04452459710559	1.22373343725657	0.00253980945316878
chr16	9764779	rs200037904	A	G	GRIN2A	ENST00000330684	c.2765C>T	p.Ala922Val	FALSE	2.2865853658536e-4	2.86639722532749e-5	13120	69774	6.80732986747857	2.00173083938202	25.242611986458	0.00254768541977313
chr2	64989683	rs149636167	A	G	SLC1A4	ENST00000234256	c.40G>A	p.Ala14Thr	FALSE	0.00854700854700855	0.0110122488402382	12753	68333	0.803008052524626	0.692128886331326	0.927161739726948	0.00255770239939412
chr2	27097647	rs41288797	A	G	KHK	ENST00000260598	c.562G>A	p.Val188Met	FALSE	3.8086532602071e-4	9.6751999541323e-4	13128	69766	0.417337516478977	0.206971209355724	0.753019131827168	0.00255884906142134
chr5	34814617	rs200561714	T	C	RAI14	ENST00000265109	c.887C>T	p.Ser296Leu	FALSE	9.1345055948846e-4	5.5951680702408e-4	13137	69703	2.12878798973257	1.31940621435898	3.31536042745949	0.00255926637628756
chr1	222570552	rs772654592	CA	C	TAF1A	ENST00000352967	c.717dupT	p.Val240fs	FALSE	1.9089798411728e-4	3.58392109639314e-5	13096	69756	7.21576657380647	2.09177739873113	24.9077304965304	0.00255974542339621
chr15	75356429	rs151212480	T	C	MAN2C1	ENST00000267978	c.2758G>A	p.Val920Ile	FALSE	5.7339449541284e-4	2.6749179450846e-4	13080	69161	2.72411573355274	1.4483088300973	4.88146705340176	0.00256094052444944
chr5	76673492	rs758757717	T	C	IQGAP2	ENST00000274364	c.3112C>T	p.Pro1038Ser	FALSE	2.2876315388134e-4	3.5834073904194e-5	13114	69766	7.04020301708623	2.06717838818838	24.1350206735129	0.002562519432456
chr15	72398731	rs149804291	G	A	TMEM202	ENST00000341689	c.160A>G	p.Ile54Val	FALSE	8.3796754780224e-4	4.4430430545204e-4	13127	69772	2.2379909594262	1.34338784296919	3.59725575314462	0.00256386666909791
chr8	142318557	rs201878259	T	C	TSNARE1	ENST00000524325	c.971G>A	p.Arg324His	FALSE	4.9804612673358e-4	1.3663756526241e-4	13051	69527	3.28728597547621	1.54290326436144	6.78841893003554	0.00256532688877187
chr14	75783359	rs200806918	A	G	TTLL5	ENST00000298832	c.2815G>A	p.Val939Ile	FALSE	3.4411562284927e-4	1.0032821659428e-4	13077	69771	4.04848980476233	1.67890843556473	9.28886412528367	0.00257065288581415
chr18	26455784	rs768799909	T	C	KCTD1	ENST00000580059	c.2557G>A	p.Val853Ile	FALSE	0	3.3681615570939e-4	13136	69771	0.0737651731932912	5.8345314923339e-4	0.515976397722204	0.00257167563324401
chr3	9751796	rs774364199	G	A	OGG1	ENST00000344629	c.412A>G	p.Ile138Val	FALSE	2.2836263987211e-4	4.30015050526768e-5	13137	69765	6.02622235366285	1.9428438828584	18.6901491978593	0.00257350458745076
chr14	20384459	rs147687706	T	C	TEP1	ENST00000262715	c.3271G>A	p.Gly1091Arg	FALSE	0.00179115853658537	0.00265930757651781	13120	69755	0.637295498300441	0.462473166010037	0.85862922855622	0.00257526572151534
chr4	8581136	rs746130838	T	C	GPR78	ENST00000382487	c.154C>T	p.His52Tyr	FALSE	0.00026869338246583003	2.15164816249247e-5	13026	69714	6.93192718889003	1.9005458961942	30.6668036561839	0.00257951387121147
chr12	55937993	rs71459325	G	A	DGKA	ENST00000331886	c.290A>G	p.Asn97Ser	FALSE	5.3296786965128e-4	2.2932163792979e-4	13134	69771	2.83479245854851	1.46917952215578	5.21239354480734	0.00257970978208832
chr13	98923297	rs746310813	A	C	DOCK9	NA	NA	NA	TRUE	2.2848438690022e-4	2.8698933834608e-5	13130	69689	6.97607629353186	2.0180935459463	26.0431548394868	0.00258082203419163
chr4	153603986	rs36023829	G	A	TMEM131L	ENST00000409959	c.2974A>G	p.Thr992Ala	FALSE	0.0327742729650716	0.0299902517346178	12998	69756	1.1262648146603	1.04276644263723	1.21509494435913	0.00258458856423904
chr15	85735131	rs753498004	G	T	AKAP13	ENST00000394518	c.7422T>G	p.His2474Gln	FALSE	4.1882424611635e-4	4.29971908501978e-5	13132	69772	4.37507323820461	1.65333620690479	12.9062740851597	0.00258473922384483
chr4	666543	rs756653121	T	C	PDE6B	ENST00000496514	c.2281C>T	p.Arg761Trp	FALSE	2.666057282145e-4	5.73805766747956e-5	13128	69710	5.23691083229084	1.84529720122785	14.4519527790612	0.00258784769353981
chr4	121816394	rs766657767	T	TGAA	EXOSC9	ENST00000243498	c.1192_1194delGAA	p.Glu398del	FALSE	3.81854284405071e-5	4.1281015078433e-4	13094	69039	0.15867049546237	0.0178831655682593	0.589928735215695	0.00259460922730947
chr3	184189128	rs150245456	T	C	ABCF3	ENST00000429586	c.1018C>T	p.Arg340Trp	FALSE	0.00365408038976857	0.00300276627155327	13136	69769	1.43450249354345	1.13775417479125	1.79065050041771	0.00259585294987941
chr19	7141694	rs76077021	A	G	INSR	ENST00000302850	c.2665C>T	p.Arg889Trp	FALSE	7.61498629302467e-5	4.8728752830567e-4	13132	69774	0.217667438071059	0.04501293958687	0.634392645853208	0.00259796038990379
chr3	56621593	rs570037412;rs144848139	AAGAGAG	AAG	CCDC66	ENST00000394672	c.2825_2828dupAGAG	p.Ser943fs	FALSE	0.00285757829764536	0.00444224365598806	13123	69672	0.698126539790901	0.542547397985133	0.885174574745017	0.00259834039705376
chr14	19976446	rs146730272	G	A	OR4K15	ENST00000305051	c.856A>G	p.Ile286Val	FALSE	0.00153917192550408	9.3890656804564e-4	12994	69762	1.79817566425507	1.23614804492733	2.56014942545782	0.00259844133522136
chr9	114069709	rs147941577	G	A	AMBP	ENST00000265132	c.593T>C	p.Ile198Thr	FALSE	0.00456968773800457	0.00318284133105851	13130	69749	1.39196312562808	1.12492262527224	1.70963652868724	0.00259988342907569
chr13	32710086	rs772336273	C	G	PDS5B	ENST00000315596	c.2103G>C	p.Glu701Asp	FALSE	1.9089798411728e-4	2.8743478823242e-5	13096	69581	7.58445365135179	2.10767541944044	28.7416004563775	0.00260345056178368
chr15	45199072	rs370501642	T	C	SHF	ENST00000290894	c.3G>A	p.Met1?	FALSE	4.9637266132111e-4	1.5438906043228e-4	13095	68010	3.26500298410696	1.54175082636319	6.63059300628697	0.00260417557406378
chr19	50858567	.	A	G	KLK3	ENST00000326003	c.602G>A	p.Arg201His	FALSE	2.2860626381162e-4	5.01641082971435e-5	13123	69771	5.97302672259289	1.94323510463207	17.7579537345466	0.00260792168412005
chr16	80620881	rs150794698	C	G	CDYL2	ENST00000570137	c.889C>G	p.Leu297Val	FALSE	4.1907954891801e-4	1.5766314552308e-4	13124	69769	3.316844028388	1.55865550095555	6.68897668600694	0.00260807056897028
chr17	45099527	rs778267952	T	C	NMT1	ENST00000590310	c.1007C>T	p.Pro336Leu	FALSE	2.6902382782475e-4	2.23520295642844e-5	13010	67108	6.72921491670039	1.8776199927585	29.6258313288319	0.0026093987487773
chr5	96917571	rs746100726	T	C	ERAP2	ENST00000437043	c.2849C>T	p.Pro950Leu	FALSE	2.2841480127912e-4	4.30015050526768e-5	13134	69765	6.11504442568253	1.94946667408771	19.0939720429259	0.0026115345675124
chr1	54609605	rs201630556	T	A	FAM151A	ENST00000302250	c.1421T>A	p.Val474Glu	FALSE	4.5784051888592e-4	1.1499870626455e-4	13105	69566	3.41769571225877	1.56214723071398	7.29214131313624	0.00261386160141286
chr1	233382529	rs56065162	T	C	MAP3K21	ENST00000366624	c.2929C>T	p.Arg977Cys	FALSE	9.6607156658165e-4	5.3033669213238e-4	12939	69767	2.10781073413539	1.31214595299086	3.27786884873038	0.00261462023821091
chr2	27461361	rs137906877	A	G	IFT172	ENST00000260570	c.2350C>T	p.Arg784Trp	FALSE	3.8106851611919e-4	1.4332807797047e-4	13121	69770	3.53631129113951	1.5983299305204	7.37490462914462	0.00261472713687561
chr19	56525698	rs559951060	C	A	ZNF471	ENST00000308031	c.1631A>C	p.Glu544Ala	FALSE	4.56794822992e-4	1.7200848575196e-4	13135	69764	3.17107115674648	1.53020888941028	6.24878200443453	0.00261507738234801
chr14	54991322	rs17128116	G	A	WDHD1	ENST00000360586	c.1232T>C	p.Leu411Pro	FALSE	0.00399725902238465	0.00358386971916797	13134	69757	0.715191568669539	0.568395405570476	0.891674559384256	0.00262283346282
chr1	161711297	rs61741806	G	A	FCRLA	ENST00000236938	c.322A>G	p.Thr108Ala	FALSE	3.056468250936e-4	3.58397247509139e-5	13087	69755	5.48735307525244	1.82566968538049	17.8811361020795	0.00262536921995027
chr18	49286460	rs200843715	A	G	DYM	ENST00000675505	c.920C>T	p.Ala307Val	FALSE	3.0578701934102e-4	7.88247939806521e-5	13081	69775	4.47114086358809	1.73581104678114	11.0935216796296	0.00262761267410827
chr2	100993393	rs141749026	A	G	NPAS2	ENST00000335681	c.2158G>A	p.Ala720Thr	FALSE	7.6248570339306e-4	2.7964205816554e-4	13115	69732	2.45627406982555	1.38452193959978	4.22909517981037	0.00262884497443905
chr20	54171647	rs139655790	G	A	CYP24A1	ENST00000216862	c.473T>C	p.Val158Ala	FALSE	3.0541345346262e-4	0.00105338588319599	13097	69775	0.394842821442174	0.18188090692534	0.743678134396373	0.00262905928218915
chr9	115086016	rs146173400	T	C	TNC	ENST00000350763	c.1715G>A	p.Arg572His	FALSE	7.2580029032011e-4	3.155388543071e-4	13089	69722	2.43973003174088	1.38387316761259	4.14893159762942	0.00262986346996963
chr11	58118741	rs370828996	T	G	OR9I1	ENST00000641439	c.704C>A	p.Ala235Asp	FALSE	2.3424689622862e-4	3.58351011983258e-5	12807	69764	6.40347342093944	1.96840380118371	21.4863081957569	0.00263072551129828
chr21	36461511	rs148223897	C	T	CLDN14	ENST00000399135	c.185A>G	p.Tyr62Cys	FALSE	0.00119295005002694	6.3094196767856e-4	12993	69737	1.95726358443767	1.27487170104114	2.92881566375609	0.00263343558641849
chr16	28495864	rs142080760	C	T	APOBR	ENST00000564831	c.823T>C	p.Trp275Arg	FALSE	4.2226487523992e-4	4.31567741749863e-5	13025	69514	4.69631779274567	1.71824035030342	13.7798079395862	0.00264429380617459
chr14	96478506	rs114628002	A	G	AK7	ENST00000267584	c.1597G>A	p.Glu533Lys	FALSE	3.4262220191868e-4	4.29959583799123e-5	13134	69774	5.0796216157438	1.77297651608367	15.4278635934527	0.00264792824253623
chr22	38169411	rs143250889	A	G	PLA2G6	ENST00000332509	c.16C>T	p.Arg6Cys	FALSE	3.8112661025992e-4	5.73353400702358e-5	13119	69765	4.61307332784796	1.72265587196372	12.5774984189208	0.00265051274281791
chr14	74500933	rs191944410	A	G	LTBP2	ENST00000261978	c.5417C>T	p.Pro1806Leu	FALSE	0	1.0750684460244e-4	13123	69763	0.00881588028096203	5.95492888863988e-5	0.218687259284318	0.00265596671581159
chr18	197679	rs752438772	A	G	USP14	ENST00000261601	c.658G>A	p.Asp220Asn	FALSE	3.0550675933705e-4	1.0044626842112e-4	13093	69689	4.21228698086411	1.70701431930413	9.77164609744175	0.00265736993011412
chr5	154907776	rs150976510	C	G	GEMIN5	ENST00000285873	c.2210C>G	p.Pro737Arg	FALSE	4.5731707317073e-4	0.00108208046092328	13120	69773	0.445708173145685	0.235509454769959	0.769276307044454	0.00265755248066146
chr11	19188187	rs772138289	C	G	CSRP3	ENST00000265968	c.230C>G	p.Ala77Gly	FALSE	1.9062142584826e-4	3.58304788385192e-5	13115	69773	7.12861701937298	2.07373780817615	24.4342555809413	0.00265794733947522
chr19	9342209	rs148504248	T	C	ZNF559	ENST00000603380	c.758C>T	p.Ser253Leu	FALSE	0	3.113370114543e-4	13123	69057	0.0737697379956931	5.8324356623472e-4	0.517369890319704	0.0026579849056485
chr4	94302210	rs748351793	A	G	HPGDS	ENST00000295256	c.371C>T	p.Ala124Val	FALSE	3.4464272037987e-4	2.86709577533438e-5	13057	69757	5.89308289841667	1.84482613284363	21.5770721978917	0.00265864946850314
chr11	66555204	rs200452235	A	G	ACTN3	ENST00000513398	c.632G>A	p.Arg211Gln	FALSE	3.81184722116338e-5	1.2183759764925e-4	13117	69765	0.0963867712495031	0.00845312868067988	0.503296386613234	0.00266088326427982
chr17	75573585	rs142772898	T	C	LLGL2	ENST00000392550	c.2830C>T	p.Arg944Cys	FALSE	0.014405669825129	0.012893199412899	12981	69494	1.19619700393178	1.06499453637005	1.34009826657737	0.00266995933337622
chr2	71149314	rs778430312	A	G	MPHOSPH10	ENST00000244230	c.1757G>A	p.Arg586His	FALSE	2.2864110967151e-4	5.0244763777832e-5	13121	69659	5.67282946062806	1.90369358639596	16.4554613249792	0.00267056375114305
chr3	48585831	rs141787797	G	A	COL7A1	ENST00000681320	c.3785T>C	p.Met1262Thr	FALSE	3.4270047978067e-4	1.43336295616776e-5	13131	69766	6.72439743298488	1.87255355177232	35.5632529318628	0.00268090238632901
chr4	158706763	rs748346465	T	G	ETFDH	ENST00000511912	c.1603G>T	p.Ala535Ser	FALSE	3.8176681682828e-4	1.2187078828893e-4	13097	69746	3.63447464980727	1.60596871271407	7.83816903215956	0.00268131850494757
chr12	95210076	rs78481495	A	G	FGD6	ENST00000343958	c.1208C>T	p.Ala403Val	FALSE	1.1441647597254e-4	3.2964512985151e-4	13110	69772	0.236675571008879	0.0570023438474133	0.650313722996916	0.00268225131145483
chr11	110579440	rs200417489	A	G	ARHGAP20	ENST00000683387	c.3506C>T	p.Ala1169Val	FALSE	3.4451079467156e-4	6.45013330275492e-5	13062	69766	4.39396903671456	1.70409622257565	11.3085688464204	0.00268244225700998
chr19	327157	rs145964314	G	C	MIER2	ENST00000264819	c.469G>C	p.Asp157His	FALSE	0.00133628588882101	8.019999421982e-4	13096	69202	1.86523152621676	1.2515871336863	2.71400002656925	0.00268253173281408
chr14	99900983	rs201984017	A	G	EML1	ENST00000262233	c.952G>A	p.Val318Ile	FALSE	1.9044716995505e-4	3.58299653165936e-5	13127	69774	7.05129629289505	2.06273870067132	24.0873945264766	0.00268669952600209
chr2	47798646	rs41557217	C	A	MSH6	ENST00000234420	c.663A>C	p.Glu221Asp	FALSE	0.00149356617647059	7.0443795914259e-4	13056	69559	1.85811189728743	1.24784948789873	2.71455434470864	0.00268847583384013
chr2	237829290	rs10186505	C	A	RBM44	ENST00000316997	c.2674A>C	p.Asn892His	FALSE	1.5320974413972e-4	4.1599724581133e-4	13054	69712	0.278146649543096	0.0893526569775778	0.669800526513789	0.00268921797301935
chr17	82087420	rs756910426	A	T	FASN	ENST00000306749	c.3128A>T	p.Lys1043Met	FALSE	2.2872827081427e-4	5.01972032986734e-5	13116	69725	5.75435256551259	1.90911954670256	16.9118119248339	0.00268966879315735
chr3	158710848	rs141864364	C	T	RARRES1	ENST00000237696	c.425A>G	p.Asn142Ser	FALSE	3.42596117244e-4	2.87125301481567e-5	13135	69656	5.65473407460083	1.81900539296188	20.195956848976	0.00269376635443341
chr20	57228260	rs199551942	T	C	BMP7	ENST00000395863	c.580G>A	p.Val194Ile	FALSE	6.4717527029084e-4	1.863184899603e-4	13134	69773	2.76494085258461	1.44090208120947	5.1688275570157	0.00269642156540362
chr8	125076434	rs757403142	T	C	WASHC5	ENST00000318410	c.778G>A	p.Val260Met	FALSE	1.9111688708814e-4	2.86668482233721e-5	13081	69767	7.84967873176646	2.12497512726265	30.2395460173347	0.00269685973856981
chr22	44920424	rs369146125	T	C	PHF21B	ENST00000313237	c.187G>A	p.Gly63Arg	FALSE	3.0511060259344e-4	4.30422244221581e-5	13110	69699	5.24640813293804	1.80557955946554	15.8151814529497	0.00269968112261487
chr7	48466997	rs374724171	A	G	ABCA13	ENST00000435803	c.12857G>A	p.Arg4286Gln	FALSE	2.666057282145e-4	4.29959583799123e-5	13128	69774	5.59626491499312	1.86510418608932	17.0515516245374	0.00270062714164543
chr1	52364620	rs202138023	C	T	CC2D1B	ENST00000284376	c.1A>G	p.Met1?	FALSE	4.9504950495049e-4	2.1508768407921e-4	13130	69739	2.95404438985784	1.48781796303035	5.56589040550746	0.00270283605937227
chr19	51746043	rs201404212	T	C	FPR1	ENST00000304748	c.952G>A	p.Ala318Thr	FALSE	0	3.4398245689469e-4	13061	69771	0.0748920231525098	5.9277917941727e-4	0.521968662629056	0.00270330426648902
chr19	38320164	rs370299501	G	C	KCNK6	ENST00000263372	c.214C>G	p.Leu72Val	FALSE	0	2.4772674283049e-4	12907	68624	0.0725767032487231	5.7289731469762e-4	0.513832772319589	0.00270360438598616
chr11	44236302	rs765648513	T	C	EXT2	ENST00000533608	c.1945C>T	p.Arg649*	FALSE	1.9158556211203e-4	2.86717798007311e-5	13049	69755	7.49226196110439	2.08798401970391	28.2878469494576	0.00270417546726986
chr9	34514428	rs76334696	A	C	DNAI1	ENST00000242317	c.1604C>A	p.Thr535Asn	FALSE	5.7225698153517e-4	5.6623518112358e-4	13106	69759	0.422161354736291	0.220512404332124	0.752795330458891	0.00270711893053144
chr16	67180090	rs181055064	A	G	KIAA0895L	ENST00000563902	c.521C>T	p.Thr174Met	FALSE	3.4264829056575e-4	2.86647939001319e-5	13133	69772	5.60887176822286	1.80684878242291	20.0928037365582	0.00271870566971555
chr11	32932142	rs760500075	G	A	QSER1	ENST00000650167	c.884A>G	p.Tyr295Cys	FALSE	2.2879804758999e-4	4.29978071118373e-5	13112	69771	6.16799998512087	1.94558544631513	19.431246577047	0.00271889958157423
chr13	113828588	rs371632616	T	C	GAS6	ENST00000327773	c.1267G>A	p.Val423Met	FALSE	2.2841480127912e-4	2.86660264587424e-5	13134	69769	6.73261726094719	1.97635935403209	25.0094378255114	0.00272363397281405
chr15	43524878	rs748717835	T	TGAG	MAP1A	ENST00000300231	c.3407_3409delAGG	p.Glu1136del	FALSE	5.3313023610053e-4	2.221426012182e-4	13130	69775	2.8215355508448	1.46053606584685	5.20026076826662	0.00272397571045002
chr3	38008283	rs78426951	A	C	PLCD1	ENST00000334661	c.1987G>T	p.Val663Leu	FALSE	0.0022844958879074	0.001583911472966	13132	69764	1.59468429443625	1.18077809595421	2.1216285189593602	0.00272438127635277
chr2	206308436	rs144699200	T	C	ZDBF2	ENST00000374423	c.3908C>T	p.Ala1303Val	FALSE	2.2972662531587e-4	5.887336482819e-4	13059	69641	0.342475756029082	0.137368401118186	0.713110845748316	0.00272479695489691
chr8	27287618	rs144761656	T	C	TRIM35	ENST00000305364	c.1414G>A	p.Ala472Thr	FALSE	3.4361637141111e-4	5.06146059291396e-5	13096	69150	4.70134464487465	1.72814169920266	13.3086242079688	0.00272619717242106
chr17	42851878	rs201082751	G	A	AOC3	ENST00000308423	c.535A>G	p.Ile179Val	FALSE	0	1.723395088324e-4	12976	69630	0.0457943278578606	3.3413822381544e-4	0.441044854019023	0.00272713322507545
chr19	48303953	rs147718607	T	C	ODAD1	ENST00000674294	c.853G>A	p.Ala285Thr	TRUE	7.2364411943936e-4	3.2971128759425e-4	13128	69758	2.42240168316399	1.37763455453045	4.10220924413966	0.0027320040159492
chr5	168753946	rs758069520	T	C	SLIT3	ENST00000519560	c.1747G>A	p.Val583Met	FALSE	1.9066503965832e-4	2.87141790616206e-5	13112	69652	7.66811539322274	2.09920117064512	29.3859892361171	0.00273461943955899
chr19	11866193	rs150359950	T	G	ZNF439	ENST00000304030	c.37G>T	p.Glu13*	FALSE	0.00228380024360536	0.00154787668582403	13136	69773	1.59626508600339	1.18097228285238	2.12579134716787	0.00273618716118695
chr1	1974148	rs372143369	T	C	CFAP74	ENST00000682832	c.551G>A	p.Arg184Gln	FALSE	3.4997666822211e-4	1.290470591609e-4	12858	69742	3.78438907357111	1.63495601802879	8.21549063751469	0.00273627539496335
chr1	1014131	rs139516378	A	G	ISG15	ENST00000649529	c.151G>A	p.Gly51Ser	FALSE	4.5756119881034e-4	1.5051605504587e-4	13113	69760	3.09735906266357	1.51131413058737	6.1361480624422	0.00273656691153012
chr6	142088369	rs373070325	T	A	NMBR	ENST00000258042	c.290T>A	p.Val97Asp	FALSE	4.193351631595e-4	1.4332807797047e-4	13116	69770	3.38838691334103	1.56213191972943	6.98866164559921	0.00273799862417301
chr19	55857719	rs145740276	A	G	NLRP4	ENST00000301295	c.326G>A	p.Arg109His	FALSE	7.6155662173482e-4	1.7210469702402e-4	13131	69725	2.71134338904048	1.42286916547384	5.10325355895989	0.00274128988655253
chr4	2305169	rs117409587	A	G	ZFYVE28	ENST00000290974	c.1171C>T	p.Arg391Trp	FALSE	0	1.3714054740732e-4	12983	69272	0.0421174089964876	3.1022657644671e-4	0.414592602898266	0.00274210070864189
chr22	32043370	rs201689857	T	C	SLC5A1	ENST00000266088	c.89C>T	p.Ser30Phe	FALSE	2.2879804758999e-4	3.58345875438974e-5	13112	69765	6.21728332748661	1.9359162800132	20.7245796091632	0.00274552471311817
chr7	80511883	rs754569137	A	C	GNAT3	ENST00000398291	c.44G>T	p.Arg15Ile	FALSE	1.9088340841414e-4	3.58602883167181e-5	13097	69715	7.03102965959949	2.05317199198653	24.0963076082021	0.00274662601559594
chr5	137886182	rs373489115	A	G	MYOT	ENST00000239926	c.1159G>A	p.Glu387Lys	FALSE	4.1898377390112e-4	1.6513260866443e-4	13127	69641	3.29440316322449	1.54900707668793	6.61463875197891	0.00274768449684437
chr9	134885254	rs147936623	G	A	FCN2	ENST00000291744	c.317A>G	p.Lys106Arg	FALSE	0.0016793893129771	6.6659021187534e-4	13100	69758	1.82394171363019	1.23638330663645	2.65517200955252	0.00275180453810198
chr2	43852613	rs201868259	A	G	ABCG8	ENST00000272286	c.709G>A	p.Asp237Asn	FALSE	2.2890279261407e-4	4.29984233911423e-5	13106	69770	6.11944168779146	1.93361744735222	19.3219545653998	0.0027524616350042
chr17	41622360	rs140804147	T	C	KRT17	ENST00000311208	c.667G>A	p.Glu223Lys	FALSE	1.5236934328813e-4	1.8634252623129e-4	13126	69764	0.226042485199823	0.0660174062677646	0.619878117669363	0.00275357266273835
chr9	87887228	rs141564508	T	C	SPATA31E1	ENST00000325643	c.2741C>T	p.Pro914Leu	FALSE	3.4272658035034e-4	1.0039008719596e-4	13130	69728	4.00147694124486	1.65931009512752	9.20138048191408	0.00275778859478837
chr6	57052889	rs760242074	TCC	T	KIAA1586	ENST00000370733	c.391_392insCC	p.Leu131fs	FALSE	4.9716995563714e-4	1.7208495260493e-4	13074	69733	3.04867065994977	1.4984358266891	5.9429848428416	0.0027583155644646
chr14	50757419	rs201242002	C	T	NIN	ENST00000530997	c.3611A>G	p.Gln1204Arg	FALSE	5.3345526596555e-4	2.364879391151e-4	13122	69771	2.82479802337856	1.45974030099899	5.20977595584198	0.00275915064859289
chr6	89153050	rs377565760	T	G	PM20D2	ENST00000275072	c.622G>T	p.Val208Leu	FALSE	6.4747105423522e-4	1.022136557444e-4	13128	68484	3.03611434585684	1.4744728659838	6.33392628392409	0.00276243273886279
chr17	28361157	rs147116578	T	C	TMEM199	ENST00000292114	c.532C>T	p.Arg178Trp	FALSE	6.0957025297165e-4	2.3650149784282e-4	13124	69767	2.68055529957612	1.42820499604625	4.83964980883226	0.0027629348853434
chr2	218699170	rs201010018	A	G	STK36	ENST00000295709	c.3626G>A	p.Arg1209Gln	FALSE	2.6754318911481e-4	7.16712297349598e-5	13082	69763	4.77793673262106	1.77998585203457	12.2096325663939	0.00276605092875237
chr12	120137613	rs200303350	A	G	GCN1	ENST00000300648	c.6595C>T	p.Arg2199Cys	FALSE	2.6648393482564e-4	1.4333424111686e-5	13134	69767	8.91784737928833	2.11304017747574	50.6526728914018	0.00276620768509317
chr3	52353412	rs540247484	T	C	DNAH1	ENST00000420323	c.3259C>T	p.Arg1087Cys	FALSE	2.2867596615595e-4	3.58366422499677e-5	13119	69761	6.35002609929223	1.94727383340445	21.4134183280834	0.00276724828552233
chr8	67159018	rs757384412	T	C	CSPP1	ENST00000678616	c.2419C>T	p.Arg807Trp	FALSE	2.2956841138659e-4	2.8812216379745e-5	13068	69415	7.0090668604682	2.00260606317606	26.4465781113003	0.00276826999721791
chr7	1459214	rs200238981	C	G	MICALL2	ENST00000297508	c.113C>G	p.Ala38Gly	FALSE	4.5808520384791e-4	1.0039440659734e-4	13098	69725	3.51100184409786	1.56488712834066	7.76903034965517	0.00276885639338265
chr1	25835768	rs141597954	A	G	AUNIP	ENST00000374298	c.299C>T	p.Ala100Val	FALSE	0	7.88293130383684e-5	13134	69771	0.00428593595066877	2.90704460103946e-5	0.101204912675287	0.00276913107346477
chr17	39829479	rs61749874	A	G	IKZF3	ENST00000346872	c.71C>T	p.Ala24Val	FALSE	0.00198609731876862	0.00108481687429056	13091	69597	1.67278124043512	1.20019589453704	2.29586168764284	0.00276963938049624
chr1	1044426	rs144361725	C	G	AGRN	ENST00000379370	c.2241G>C	p.Gln747His	FALSE	4.5987583352494e-4	1.511465545783e-4	13047	69469	3.0929498198431	1.50896198093577	6.12829718524355	0.0027720087511055
chr7	97854643	rs199817844	T	C	ASNS	ENST00000394308	c.1175G>A	p.Arg392Lys	FALSE	2.2838002436053e-4	5.0161951443231e-5	13136	69774	5.6701646485182	1.89322528126401	16.5303207202096	0.00277500267609787
chr4	112432543	rs777614305	T	C	ALPK1	ENST00000650871	c.2996C>T	p.Thr999Met	FALSE	3.4390523500191e-4	7.17072051399725e-5	13085	69728	4.21451564773575	1.67767841276399	10.4522861716511	0.00277557789740246
chr19	18433142	rs779481720	G	T	SSBP4	ENST00000270061	c.920T>G	p.Leu307Arg	FALSE	2.6805544918434e-4	5.10107414046901e-5	13057	68613	5.22676062819639	1.8197508249769	14.9767006758891	0.00277594476856968
chr15	42402900	rs146309264	A	G	CAPN3	ENST00000397163	c.1643G>A	p.Arg548His	FALSE	5.3325207587415e-4	2.4369266055045e-4	13127	69760	2.83740073237802	1.46152539157277	5.24106194328118	0.00277782871060439
chr3	52816889	rs769665226	T	C	ITIH4	ENST00000266041	c.2466G>A	p.Met822Ile	FALSE	1.903456677326e-4	2.8672601895259e-5	13134	69753	7.36978426155921	2.06737091196098	27.7178563573856	0.00278454207399925
chr1	100155172	rs78962557	A	G	LRRC39	ENST00000370137	c.691C>T	p.Arg231*	FALSE	7.62951094834821e-5	3.0840290329058e-4	13107	69714	0.188100133145175	0.0366193821174273	0.604373738970287	0.00278601059092032
chr12	65051410	rs201508016	A	G	WIF1	ENST00000286574	c.1079C>T	p.Thr360Met	FALSE	3.83759306163174e-5	4.5866299736268e-4	13029	69768	0.164055030087988	0.018590149397152	0.601769631603038	0.00278653800079243
chr1	1626686	rs760666773	G	A	MIB2	ENST00000355826	c.1009A>G	p.Ile337Val	FALSE	4.6068796068796e-4	1.5135135135135e-4	13024	69375	3.21577819768111	1.52645299019012	6.49619139382765	0.00279031943278185
chr7	93134038	rs200412482	G	A	SAMD9L	ENST00000318238	c.1934T>C	p.Leu645Pro	FALSE	0	2.5806821603177e-4	12895	69749	0.0678405562210337	5.3069755515167e-4	0.501276158035658	0.00279104446560308
chr7	38726273	rs754564437	TCCTGGTCCACGGTTCTTAGCACTG	T	VPS41	ENST00000310301	c.2514_2537dupCAGTGCTAAGAACCGTGGACCAGG	p.Gly846_Ser847insSerAlaLysAsnArgGlyProGly	FALSE	0.0026697177726926	0.00174138622943301	13110	69772	1.53856845288053	1.16440563939773	2.00808750005131	0.00279264265601675
chr12	41016892	.	A	G	CNTN1	ENST00000551295	c.2395G>A	p.Ala799Thr	FALSE	2.6674796128343e-4	7.88338326142732e-5	13121	69767	4.70421332170343	1.77149576515145	11.766577448824	0.0027929255223853
chr14	74670102	rs77043880	T	C	AREL1	ENST00000356357	c.1633G>A	p.Ala545Thr	FALSE	1.9079600091582e-4	2.9444715750768e-4	13103	69622	0.281325300397739	0.0972130125229935	0.668599648980127	0.00279671557573413
chr10	27971255	rs148930400	C	T	ODAD2	ENST00000305242	c.995A>G	p.Lys332Arg	FALSE	2.2921760391198e-4	2.86652047412249e-5	13088	69771	6.7032945208843	1.96528920872456	24.9029609189649	0.00280078896708236
chr20	391536	rs149447454	T	C	TRIB3	ENST00000217233	c.541C>T	p.Arg181Cys	FALSE	8.4033613445378e-4	0.00151491219253026	13090	69641	0.530703805999748	0.329764801571413	0.81265043009923	0.00280112389010179
chr14	100129587	rs140562245	G	A	EVL	ENST00000392920	c.742A>G	p.Ser248Gly	FALSE	0	2.7236628965438e-4	13122	69759	0.0729085805208113	5.7526645481564e-4	0.516969755951732	0.00280169813937414
chr7	34848582	rs10270766	C	T	NPSR1	ENST00000360581	c.944T>C	p.Ile315Thr	FALSE	3.4280490591909e-4	5.73797535539585e-5	13127	69711	4.42157020410146	1.69510912618657	11.7244544767506	0.00280385170743314
chr11	124875602	rs774837591	T	G	ROBO3	ENST00000397801	c.2338G>T	p.Gly780Trp	FALSE	3.4458993797381e-4	1.0761945759793e-4	13059	69690	3.97406460778579	1.65637722893229	9.00743252394904	0.00280661505493496
chr2	24799845	rs147240609	A	G	CENPO	ENST00000380834	c.216+1G>A	NA	TRUE	2.6727758686521e-4	6.45161290322581e-5	13095	69750	5.17903769208622	1.83024644756147	13.926017143853	0.00280985947739376
chr10	3099311	rs143287169	A	G	PFKP	ENST00000381125	c.223G>A	p.Ala75Thr	FALSE	3.81039475689681e-5	2.0065930915866e-4	13122	69770	0.146804423416136	0.0162652986772056	0.572859098245955	0.00281014067805951
chr10	24937305	rs765301290	T	C	PRTFDC1	ENST00000320152	c.218G>A	p.Cys73Tyr	FALSE	0	2.4368218109886e-4	13124	69763	0.0566475800424864	4.2681499440506e-4	0.476358953535401	0.00281071727271065
chr7	113879177	rs61756423	A	C	PPP1R3A	ENST00000284601	c.1915G>T	p.Gly639Cys	FALSE	0.00469483568075117	0.00662280135896443	12993	69759	0.750937269438009	0.615369972826345	0.908129075459151	0.00281098957262615
chr19	41121491	rs140625276	A	G	CYP2F1	ENST00000331105	c.518G>A	p.Arg173His	FALSE	3.4290939571744e-4	1.2189875233041e-4	13123	69730	3.82651816583837	1.63552670145483	8.4175232923527	0.00281324495990043
chr1	6465207	rs144713080	C	G	TNFRSF25	ENST00000356876	c.176C>G	p.Ala59Gly	FALSE	0.0023270008392462	0.00164707913172318	13107	69517	1.58225759283733	1.17636244194646	2.09653452324445	0.00281337329133013
chr1	196726518	rs371768180	C	T	CFH	ENST00000367429	c.1922T>C	p.Val641Ala	FALSE	3.8194179207088e-4	1.0762409057643e-4	13091	69687	3.65770634249167	1.59961777007298	8.04404446153854	0.00281429755231732
chr16	58040647	rs201935216	A	G	MMP15	ENST00000219271	c.859G>A	p.Asp287Asn	FALSE	3.80633373934227e-5	4.1565142611437e-4	13136	69770	0.16161939857248	0.0182431333564289	0.598530889855036	0.00281552968941534
chr17	7223865	rs2309689	A	G	ACADVL	ENST00000356839	c.1322G>A	p.Gly441Asp	FALSE	2.2841480127912e-4	4.30317287279821e-5	13134	69716	6.13902154565551	1.93004534357141	19.468022438092	0.00281556642908953
chr19	39386073	rs144303281	T	C	PAF1	ENST00000221265	c.1514G>A	p.Ser505Asn	FALSE	2.6799387442572e-4	7.1675339382732e-5	13060	69759	4.78971279409881	1.7770593712116	12.2968035184772	0.00281607521685234
chrX	31223056	rs200928985	A	C	DMD	ENST00000357033	c.9352G>T	p.Ala3118Ser	FALSE	2.7224218664924e-4	4.81830183770032e-5	13067	68791	7.08204678330283	2.04877811142072	24.5094976347551	0.00281653623481004
chr8	2974504	rs749345233	A	G	CSMD1	ENST00000635120	c.8687C>T	p.Thr2896Met	FALSE	2.2878059940517e-4	3.58458913439342e-5	13113	69743	6.28375814984097	1.93480680316893	21.1637565798833	0.00281665086116101
chr15	43523346	rs571879773	A	G	MAP1A	ENST00000300231	c.1873G>A	p.Glu625Lys	FALSE	2.2885040811656e-4	5.04569962229334e-5	13109	69366	5.69228578489444	1.89142547219094	16.6580511878099	0.00282141899014421
chr1	3414619	rs201119848	A	G	PRDM16	ENST00000270722	c.2663G>A	p.Arg888Gln	FALSE	2.2886786695148e-4	4.30181536608449e-5	13108	69738	5.93519823561008	1.90977982230082	18.4274430207278	0.00282205531940671
chr15	81333176	rs79678067	A	T	TMC3	ENST00000359440	c.2546A>T	p.Asp849Val	FALSE	0	8.59906843425296e-5	13135	69775	0.0480744086383961	3.5887333286835e-4	0.436426204518957	0.00282214315749196
chr16	22155876	rs775549320	A	G	VWA3A	ENST00000389398	c.3529G>A	p.Ala1177Thr	FALSE	2.6666666666666e-4	4.29990396881136e-5	13125	69769	5.42529723422808	1.82930905871866	16.5374669341515	0.00282409107465431
chr9	132662595	rs142850420	T	A	DDX31	ENST00000372159	c.176T>A	p.Val59Asp	FALSE	1.903456677326e-4	5.446310841025e-4	13134	69772	0.314492403291499	0.114791109773347	0.69723479890401	0.00282451802819916
chr12	55426588	rs151017253	G	T	OR6C76	ENST00000328314	c.335T>G	p.Leu112Arg	FALSE	8.0546179809757e-4	2.7965810004589e-4	13036	69728	2.50035242972977	1.38662744430339	4.36790856559022	0.00282704671821832
chr17	43190710	rs200688322	T	C	NBR1	ENST00000590996	c.797C>T	p.Ser266Phe	FALSE	8.7565674255691e-4	3.2964985452408e-4	13133	69771	2.29423546595073	1.3430320697579	3.83237413886141	0.00282731085659427
chr12	123323755	rs150481265	T	C	SBNO1	ENST00000602398	c.2050G>A	p.Asp684Asn	FALSE	0.00148526163454947	8.6056051174665e-4	13129	69722	1.80700461627063	1.23396757240561	2.59042317239801	0.00282833516387349
chr19	50278107	rs201515738	T	C	MYH14	ENST00000642316	c.3850C>T	p.Arg1284Trp	FALSE	0.00122184039709813	7.3472210216959e-4	13095	69414	1.91594835971823	1.26131024406152	2.83455222697328	0.00282893601998579
chr5	60687209	rs150157179	C	G	DEPDC1B	ENST00000265036	c.67C>G	p.Leu23Val	FALSE	0.00121867621296367	7.3816076138057e-4	13129	69768	1.90260471846216	1.25834505121567	2.80355580463762	0.00283113297660331
chr6	112139163	rs41289902	T	C	LAMA4	ENST00000230538	c.3239G>A	p.Arg1080Gln	FALSE	0.0153088493548141	0.0133577939574614	13097	69772	1.18794290339604	1.06165032262443	1.32608222666178	0.00283131158303751
chr18	47100899	rs542379653	C	T	KATNAL2	ENST00000683218	c.1511T>C	p.Ile504Thr	FALSE	0	3.4401697150392e-4	13132	69764	0.0750914808433466	5.9404422455208e-4	0.524841059036897	0.00283246783404378
chr9	134909977	rs150625869	G	A	FCN1	ENST00000371806	c.802T>C	p.Ser268Pro	FALSE	0.00110568857709318	0.00202820858297738	13114	69766	0.575695753314684	0.382508247599472	0.834275631800423	0.00284903710356699
chr2	74475623	rs761087638;rs766517162	TG	CG	CCDC142	ENST00000393965	c.1607G>A	p.Arg536His	FALSE	0	8.60634574559642e-5	13132	69716	0.00686381949145674	4.64624600268397e-5	0.174276396897968	0.00284982275888934
chr1	236853078	rs751565093	A	G	MTR	ENST00000366577	c.1943G>A	p.Arg648His	FALSE	1.9477989871445e-4	3.58356148674799e-5	12835	69763	6.89800699228523	2.03011844713131	23.4340582039187	0.00285417059644999
chr2	112756520	rs199612253	T	C	CKAP2L	ENST00000302450	c.851G>A	p.Arg284Gln	FALSE	0	3.0906346582333e-4	13135	69565	0.0732128474237854	5.7746338387541e-4	0.519417011615205	0.00285846332746476
chr5	79788988	rs374309573	G	A	CMYA5	ENST00000446378	c.11573A>G	p.Lys3858Arg	FALSE	3.8072032285083e-4	1.003958464804e-4	13133	69724	3.77183602804952	1.61111885833718	8.54208429545247	0.00286399999055287
chr19	16532709	rs375980525	A	G	CHERP	ENST00000546361	c.563C>T	p.Pro188Leu	FALSE	4.9523809523809e-4	2.0789126569937e-4	13125	69748	2.920133697683	1.47478778424523	5.4953674311316	0.00286663740785609
chr17	35422739	rs138003670	G	A	SLFN12	ENST00000304905	c.290T>C	p.Met97Thr	FALSE	0.002208514203031	0.00364058536026029	13131	69769	0.672422676334165	0.506038458600951	0.876658904292119	0.00286719078306208
chr10	71815117	rs368743687	A	G	CDH23	ENST00000224721	c.9904G>A	p.Glu3302Lys	FALSE	2.2953328232593e-4	4.31990323416755e-5	13070	69446	5.89120608588319	1.90133177926279	18.2233486994208	0.00286800423621481
chr1	36098014	rs542583505	G	A	COL8A2	ENST00000397799	c.1667T>C	p.Leu556Pro	FALSE	2.3411893241766e-4	2.90904859565679e-5	12814	68751	7.28883088878378	2.02027952758124	28.0001016327949	0.00286976126696448
chr9	99055320	rs140199394	A	G	COL15A1	ENST00000375001	c.3140G>A	p.Gly1047Asp	FALSE	0.001827457549684	0.00237211368946094	13133	69769	0.639098407345092	0.463687753546454	0.86201209395531	0.00287613356575378
chr5	147395637	rs781130845	T	C	DPYSL3	ENST00000343218	c.1888G>A	p.Ala630Thr	FALSE	2.6674796128343e-4	5.73361619173213e-5	13121	69764	5.20114116558435	1.81459061053361	14.5290441295733	0.00287665116575997
chr12	55551616	rs145714341	A	C	OR6C4	ENST00000641569	c.390C>A	p.Tyr130*	FALSE	3.4666050381326e-4	1.2900266605509e-4	12981	69766	3.75554629904628	1.62249078725422	8.15266995865224	0.00287845892631844
chr12	53058094	rs140911911	A	G	TNS2	ENST00000314250	c.1087G>A	p.Asp363Asn	FALSE	2.7622129271565e-4	5.73378056821765e-5	12671	69762	5.10803585347283	1.80285456597073	14.1221781013014	0.00288238883422087
chr9	136510659	rs201620358	A	G	NOTCH1	ENST00000651671	c.2734C>T	p.Arg912Trp	FALSE	0.00411058273555251	0.00311369304176097	12407	69371	1.41557904973944	1.12935385128297	1.75792226875635	0.00288724133027674
chr3	111579197	rs766366613	CA	C	CD96	ENST00000352690	c.718dupA	p.Ile240fs	FALSE	1.903456677326e-4	2.8719539338589e-5	13134	69639	7.35443502575311	2.05437450969541	27.7389253282809	0.00288725623320163
chr1	54605178	rs377607293	T	C	ACOT11	ENST00000343744	c.1339C>T	p.Arg447Cys	FALSE	2.290251164211e-4	2.87038764585157e-5	13099	69677	7.03585043336847	1.98971305764557	26.7853378038473	0.00288852859340971
chr4	183706837	rs201494083	T	C	TRAPPC11	ENST00000334690	c.3086C>T	p.Ser1029Leu	FALSE	0	2.7231163917274e-4	13136	69773	0.0728142156624877	5.7412979663733e-4	0.51817911110917	0.00288898771527246
chr1	93589167	rs150484354	T	C	BCAR3	ENST00000260502	c.739G>A	p.Ala247Thr	FALSE	6.8623713305375e-4	3.0832329490047e-4	13115	69732	2.47210085120875	1.38332046785447	4.24863384304427	0.00288950156913892
chr16	56880139	rs201804135	A	G	SLC12A3	ENST00000563236	c.1453G>A	p.Glu485Lys	FALSE	3.8182512409316e-4	1.0088490473582e-4	13095	69386	3.91109911771725	1.63302935233725	8.97565710970957	0.00289525527262058
chr8	42308983	rs201023733	T	C	IKBKB	ENST00000520810	c.650C>T	p.Thr217Met	FALSE	2.6652452025586e-4	4.29984233911423e-5	13132	69770	5.48928693037828	1.82858227843235	16.9820634971126	0.00289926336422996
chrX	50090831	rs201962580	A	G	CLCN5	ENST00000376091	c.2305G>A	p.Val769Ile	FALSE	2.1945465518187e-4	2.86631506535198e-5	12946	69670	9.61134181807052	2.277327905667	43.9074340385466	0.00290013848616444
chr20	5185789	rs751029335	C	T	CDS2	ENST00000460006	c.791T>C	p.Ile264Thr	FALSE	2.2848438690022e-4	3.58309923751648e-5	13130	69772	6.10731628203927	1.9107691301395	20.2646231689703	0.00290248175160868
chr9	69238769	rs145368713	A	G	ENSG00000285130,TJP2	ENST00000642889	c.2722G>A,c.2335G>A	p.Val908Met,p.Val779Met	FALSE	4.1882424611635e-4	1.1468547508458e-4	13132	69756	3.52551159513353	1.57077088845045	7.62405535709195	0.00290275703931031
chr9	111541995	rs199941571	A	G	ZNF483	ENST00000309235	c.1060G>A	p.Ala354Thr	FALSE	8.4027194255595e-4	2.9383519428956e-4	13091	69767	2.35833667605589	1.35426707011282	4.005527222219	0.00290303900405697
chr19	41839218	rs782812231	T	C	LYPD4	ENST00000609812	c.67+1G>A	NA	TRUE	2.28397411496e-4	4.29971908501978e-5	13135	69772	5.85462314305127	1.8936369376865	18.1086964396776	0.00290372915090531
chr3	50193388	rs143481438	A	C	GNAT1	ENST00000232461	c.273C>A	p.Tyr91*	FALSE	2.2853660394606e-4	5.73468480738627e-5	13127	69751	5.56513548913214	1.87537386948067	15.7142356084779	0.00290784555854573
chr3	183338810	rs12632177	A	G	MCF2L2	ENST00000328913	c.476C>T	p.Thr159Met	FALSE	0.0486317554691669	0.042894827388462	13119	69752	1.1027705422402	1.03419370299048	1.17503881822938	0.00290837608528705
chr11	72712307	rs564508135	A	G	ARAP1	ENST00000393609	c.911C>T	p.Ser304Phe	FALSE	3.8261401897765e-4	2.93113302947254e-5	13068	68233	5.25532317259643	1.7492935648559	18.39208838413	0.00290840064136111
chr3	126496097	rs750847739	T	C	UROC1	ENST00000290868	c.1450G>A	p.Val484Met	FALSE	2.2860626381162e-4	4.3010752688172e-5	13123	69750	5.95992781235612	1.90397158352706	18.6073742467188	0.00290945773201512
chr4	112653128	rs148722939	A	G	LARP7	ENST00000344442	c.1468G>A	p.Asp490Asn	FALSE	4.1939911544913e-4	1.6491711122583e-4	13114	69732	3.28451529341715	1.53894541027833	6.62559052057198	0.00290979754835974
chr12	32708199	rs779230636	C	CAG	DNM1L	ENST00000553257	c.385_386delGA	p.Glu129fs	FALSE	2.2876315388134e-4	5.08403178246154e-5	13114	68843	5.68632221096446	1.88216626170209	16.7194035226014	0.0029108138684717
chr12	1840766	rs200977656	T	C	CACNA2D4	ENST00000382722	c.2524G>A	p.Val842Met	FALSE	4.1872858774267e-4	7.89912104325846e-5	13135	69628	3.8127841514848	1.60264825140595	9.03435094257534	0.00291093666968789
chr1	19257939	rs150086843	C	G	MRTO4	ENST00000330263	c.448G>C	p.Glu150Gln	FALSE	1.9053425805959e-4	4.2999656002752e-5	13121	69768	6.63041826403684	2.00719226584195	21.1181199931745	0.00291151097523801
chr1	155717054	rs200523835	C	A	DAP3	ENST00000368336	c.94A>C	p.Ile32Leu	FALSE	9.8972211648268e-4	5.732876614163e-4	13135	69773	2.05638492860323	1.29310200248114	3.16795506246482	0.00291553868805983
chr3	66383194	rs191273463	T	C	LRIG1	ENST00000273261	c.2279G>A	p.Arg760Gln	FALSE	2.2874571101791e-4	2.14982873031115e-5	13115	69773	7.07323237151314	1.97051649231388	30.138095278452	0.00291581666268848
chr11	113235135	rs117485712	T	C	NCAM1	ENST00000316851	c.1796C>T	p.Ala599Val	FALSE	3.80807311500381e-5	1.0046500947241e-4	13130	69676	0.0951457493925948	0.00846709149279803	0.501414837727975	0.0029188724728697
chr22	40404384	rs755071371	A	G	SGSM3	ENST00000248929	c.295G>A	p.Val99Ile	FALSE	2.2865853658536e-4	5.02678558605139e-5	13120	69627	5.72391212916923	1.88469164397549	16.9266357847454	0.00291937229228334
chr12	49098010	rs141634230	A	G	LMBR1L	ENST00000267102	c.1336C>T	p.Leu446Phe	FALSE	9.9062714318372e-4	5.5182891870198e-4	13123	69768	2.06302960108469	1.29424387498733	3.18737981840656	0.00292032057769132
chr8	102314739	rs182996356	T	C	UBR5	NA	NA	NA	TRUE	3.8121378469045e-4	1.300690811342e-4	13116	69194	3.57397803426089	1.58510220441472	7.64133288936693	0.00292303047996523
chr5	88197708	rs75451667	T	C	TMEM161B	ENST00000296595	c.1147G>A	p.Val383Ile	FALSE	0.00375709247047999	0.00163424459194059	13042	69757	1.48922386865123	1.1482423395214	1.91708342021387	0.002924823981167
chr12	3020673	rs374365771	T	C	TEAD4	ENST00000359864	c.623C>T	p.Ala208Val	FALSE	2.3157082207641e-4	2.15390359127525e-5	12955	69641	7.574489459095	2.0171085047736	33.2078331190026	0.00292690162087139
chr13	75823817	rs143899312	G	A	LMO7	ENST00000377534	c.2893A>G	p.Met965Val	FALSE	1.9085426368425e-4	2.86684918939839e-5	13099	69763	7.58585750003169	2.06772723056968	29.2886996919704	0.00292829774853576
chr21	44806993	rs776805257	T	C	SUMO3	ENST00000397898	c.320G>A	p.Arg107Gln	FALSE	2.2951572182694e-4	3.58402385526278e-5	13071	69754	6.25060621780581	1.92105902766655	21.0797997460845	0.00292848513986632
chr7	988701	rs201684384	G	T	CYP2W1	ENST00000308919	c.1352T>G	p.Leu451Arg	FALSE	7.1644642572838e-4	3.1656953737679e-4	12562	69495	2.46403557627605	1.38037783347355	4.22834517391437	0.00293677617810173
chr7	20681637	rs140251822	C	G	ABCB5	ENST00000404938	c.1840G>C	p.Gly614Arg	FALSE	0.00236082552737796	0.00164832014677216	13131	69768	1.56764086526813	1.17092161169317	2.06846541968225	0.00293708813960425
chr14	19936121	rs372121266	A	G	OR4K1	ENST00000641172	c.455G>A	p.Gly152Asp	FALSE	1.9097089603544e-4	2.86643830708154e-5	13091	69773	7.24251084669619	2.03899599409934	27.1323889190263	0.00294463252882093
chr11	65868582	rs601314	T	C	EFEMP2	ENST00000307998	c.775A>G	p.Ile259Val	FALSE	0.00163684811572136	0.00167753960857409	13135	69745	0.609757563092443	0.42828370927872	0.848928326944958	0.00294588165848841
chr12	52846814	rs140241595	T	C	KRT78	ENST00000304620	c.610G>A	p.Glu204Lys	FALSE	2.6737967914438e-4	7.16815047381475e-5	13090	69753	4.87140127943804	1.77627274831903	12.7143945183711	0.00294608857696033
chr1	21874511	rs138804377	T	C	HSPG2	ENST00000374695	c.3551G>A	p.Gly1184Asp	FALSE	2.2963870177587e-4	4.30422244221581e-5	13064	69699	5.90762746208321	1.8946243342596	18.4234979699922	0.00294671970214966
chr4	184010396	rs201109995	A	G	STOX2	ENST00000308497	c.1558G>A	p.Asp520Asn	FALSE	4.5693397304089e-4	1.7205781142463e-4	13131	69744	3.09718076234683	1.50277860924001	6.07385336867431	0.00294712762255955
chr22	44205776	rs200223837	T	C	PARVG	ENST00000444313	c.833C>T	p.Ala278Val	FALSE	3.4551597051597e-4	1.0033684512291e-4	13024	69765	3.89773921638468	1.63389509518534	8.86936269670382	0.00294750090340656
chr12	9680964	rs145574510	T	A	CLEC2D	ENST00000290855	c.103A>T	p.Ile35Phe	FALSE	6.8649885583524e-4	2.9605025633619e-4	13110	69245	2.47924561478493	1.38241418810993	4.28204484024273	0.00294843511622855
chr2	189667457	rs34986680	A	G	ASNSD1	ENST00000260952	c.1325G>A	p.Arg442Lys	FALSE	0.00289832964686141	0.00161953764350107	13111	69773	1.52612149960818	1.15861869339527	1.98930527689041	0.002950609985373
chr19	36035496	rs200190922	A	G	THAP8	ENST00000292894	c.769C>T	p.Pro257Ser	FALSE	0	2.0782273437388e-4	13135	69771	0.0718823494489981	5.6606840983866e-4	0.515632717002232	0.00295114169871225
chr9	2635501	rs760319642	A	G	VLDLR	ENST00000382100	c.131G>A	p.Arg44His	FALSE	1.9036016142541e-4	3.583304666896e-5	13133	69768	6.8940058918672404	2.01739967404698	23.5666307355841	0.00296171803729106
chr11	18137411	rs61733595	T	C	MRGPRX3	ENST00000621697	c.209C>T	p.Ala70Val	FALSE	0.0196847395674688	0.0228523518789234	13132	69774	0.866774043901374	0.786793781369955	0.952963980215707	0.00296287210430179
chr3	14496539	rs201046591	T	C	GRIP2	ENST00000621039	c.2701G>A	p.Val901Met	FALSE	6.4806343397377e-4	9.1810239710797e-4	13116	69709	0.48079817705954	0.276047965777852	0.788797623605221	0.00296325575220491
chr12	46370826	rs371903398	G	T	SLC38A2	ENST00000256689	c.148A>C	p.Asn50His	FALSE	2.286933983839e-4	3.58536025699862e-5	13118	69728	6.1243260208194	1.90536850236196	20.4909211441162	0.00296478470167938
chr13	20222864	rs765237598	G	T	GJB6	ENST00000647029	c.617A>C	p.Asn206Thr	FALSE	2.2865853658536e-4	2.86639722532749e-5	13120	69774	6.5603625971695	1.93805656053981	24.1630842023667	0.00296597641710383
chr17	10355081	rs374778991	A	C	MYH13	NA	NA	NA	TRUE	2.6654481760718e-4	5.81488319353385e-5	13131	68789	5.11615056818607	1.79792706934206	14.1885844225292	0.00296646463760508
chr12	6667959	rs775206457;rs771706862	A	AGGCCTG	ZNF384	ENST00000683879	c.1576_1581delCAGGCC	p.Gln526_Ala527del	FALSE	3.0611463993265e-4	5.75291241190853e-5	13067	69530	4.69223234129383	1.72959026232974	12.7264741020036	0.00296779905893285
chr10	60073785	rs750194817	G	A	ANK3	ENST00000280772	c.7096T>C	p.Ser2366Pro	FALSE	1.9133629266799e-4	3.58412662002523e-5	13066	69752	7.16401277921763	2.04054555466017	25.0127885869271	0.00296875049469558
chr22	46292852	rs200604599	T	C	TTC38	ENST00000381031	c.1378C>T	p.Arg460Cys	FALSE	5.7190788470337e-4	2.1499519844056e-4	13114	69769	2.77257622768504	1.43831644512145	5.13660959151208	0.00297181635938437
chrX	137030797	rs73566014	A	G	GPR101	ENST00000651716	c.878C>T	p.Thr293Ile	FALSE	5.491186645434e-4	4.8743656156514e-4	12914	69639	0.356414936262607	0.164633440130157	0.712462290885337	0.00297776183673726
chr4	169742096	rs147005968	A	G	HPF1	ENST00000393381	c.509C>T	p.Thr170Met	FALSE	0.00103567318757192	6.0265166733628e-4	13035	69692	2.02695163667918	1.28479523128502	3.10071380796018	0.00297877445766148
chr3	40532383	rs752043669	A	G	ZNF621	ENST00000339296	c.613G>A	p.Gly205Arg	FALSE	2.6807598039215e-4	4.30341978425522e-5	13056	69712	5.38643319615439	1.81308636474355	16.4489940744567	0.0029795045425457
[truncated: 270,958 more rows]
