# Supplementary material for: Large-scale exome analyses reveal new rare variant contributions in amyotrophic lateral sclerosis
Source: Nat Genet. 2026 Mar 31;58(4):717–25. doi: 10.1038/s41588-026-02535-9 (PMC13083253; doi:10.1038/s41588-026-02535-9)
Supplement: Supplementary file 5 — Summary statistics for the rare single variant associations among ALS-linked genes curated by the ALS Gene Curation Expert Panel (GCEP). ‘GCEP sv’ includes the associations presented in the main text and Fig. 1. ‘GCEP sv (no MAF cutoff)’ includes all associations without the application of a lower MAF threshold. [file 41588_2026_2535_MOESM5_ESM.xlsx]

## Sheet: main_analysis
CHROM	POS	ID	effect_allele	other_allele	gene_name	transcript_id	HGVSc	HGVSp	splicing_dbscSNV	gcep_gene_classification	caseMAF	ctrlMAF	caseN	ctrlN	OR	ORCIlower	ORCIupper	P
chr21	31659783	rs121912442	T	C	SOD1	ENST00000270142	c.14C>T	p.Ala5Val	FALSE	Definitive	0.000914146	0	13127	69734	261.991	36.2378	33312.5	1e-16
chr21	31667290	rs80265967	C	A	SOD1	ENST00000270142	c.272A>C	p.Asp91Ala	FALSE	Definitive	0.00357823	0.000680779	13135	69773	3.62798	2.74043	4.83268	1e-16
chr21	31667359	rs121912441	C	T	SOD1	ENST00000270142	c.341T>C	p.Ile114Thr	FALSE	Definitive	0.0015606	7.16681e-06	13136	69766	175.231	46.8453	1556.99	1e-16
chr21	44333234	rs75087725	A	C	CFAP410	ENST00000339818	c.172G>T	p.Val58Leu	FALSE	Limited	0.0191703	0.0116251	11763	69677	1.73971	1.56006	1.93637	1e-16
chr4	169424668	rs199947197	C	G	NEK1	ENST00000507142	c.3107C>G	p.Ser1036*	FALSE	Definitive	0.00160244	0.00027949	13105	69770	7.01663	4.50648	10.9468	2.22045e-16
chr4	169585374	rs200161705	T	C	NEK1	ENST00000507142	c.782G>A	p.Arg261His	FALSE	Definitive	0.00662756	0.00313293	13127	69743	2.01382	1.67659	2.40891	5.66436e-13
chr12	64488537	rs35635889	C	T	TBK1	ENST00000331710	c.1391T>C	p.Val464Ala	FALSE	Definitive	0.0261936	0.0214995	13133	69676	1.38	1.26625	1.50195	7.24421e-13
chr12	57581917	rs113247976	T	C	KIF5A	ENST00000455537	c.2957C>T	p.Pro986Leu	FALSE	Definitive	0.0189463	0.0138465	13116	69765	1.43604	1.29559	1.58883	1.68322e-11
chr3	35738257	.	T	C	ARPP21	ENST00000684406	c.1688C>T	p.Pro563Leu	FALSE	Limited	0.000701645	8.43939e-06	12827	59246	44.7643	10.7386	413.9	2.5509e-10
chr16	31191418	rs121909668	T	C	FUS	ENST00000254108	c.1561C>T	p.Arg521Cys	FALSE	Definitive	0.000518176	7.19922e-06	12544	69452	53.002	12.5905	490.448	2.77718e-10
chr12	64481900	rs34774243	G	A	TBK1	ENST00000331710	c.871A>G	p.Lys291Glu	FALSE	Definitive	0.000762079	0.000150512	13122	69762	6.21336	3.34497	11.5086	4.19557e-08
chr10	80170859	rs142083484	T	C	ANXA11	ENST00000422982	c.112G>A	p.Gly38Arg	FALSE	Definitive	0.000685244	0.000125602	13134	67674	6.36544	3.24074	12.53	2.72654e-07
chrX	56565398	rs387906712	T	C	UBQLN2	ENST00000338222	c.1525C>T	p.Pro509Ser	FALSE	Definitive	0.000384827	0	12915	65146	92.7986	11.2095	12067	4.11015e-07
chr16	31191431	.	T	C	FUS	ENST00000254108	c.1574C>T	p.Pro525Leu	FALSE	Definitive	0.000305787	0	13081	69734	89.8675	10.7392	11716.2	4.57096e-07
chr3	35792484	.	T	C	ARPP21	ENST00000684406	c.2240C>T	p.Pro747Leu	FALSE	Limited	0.000304878	0	13120	69773	75.7549	9.06144	9871.61	1.45457e-06
chr1	11022464	rs80356734	G	A	TARDBP	ENST00000240185	c.1055A>G	p.Asn352Ser	FALSE	Definitive	0.000230132	0	13036	69770	67.6864	7.82423	8874.21	8.78147e-06
chr1	11022556	rs80356740	G	A	TARDBP	ENST00000240185	c.1147A>G	p.Ile383Val	FALSE	Definitive	0.00030689	7.22919e-06	13034	69164	22.9186	4.99195	218.564	1.53561e-05
chr4	169580841	.	G	C	NEK1	ENST00000507142	c.868+1G>C		TRUE	Definitive	0.000304762	2.48045e-05	13125	60473	13.781	4.08408	57.4886	2.36461e-05
chr16	31191419	rs121909671	A	G	FUS	ENST00000254108	c.1562G>A	p.Arg521His	FALSE	Definitive	0.00019478	0	12835	69569	61.272	6.80501	8081.84	3.70418e-05
chr15	44563302	rs200079802	G	C	SPG11	ENST00000261866	c.7152-1G>C		TRUE	Definitive	0.000380894	3.60355e-05	13127	69376	7.08154	2.70887	21.9758	4.51308e-05
chr21	31668548	.	C	G	SOD1	ENST00000270142	c.435G>C	p.Leu145Phe	FALSE	Definitive	0.000267789	0	13070	69770	41.3708	4.80744	5432.04	8.72426e-05
chr10	13112576	.	T	C	OPTN	ENST00000378747	c.493C>T	p.Gln165*	FALSE	Definitive	0.000190346	7.16589e-06	13134	69775	23.6069	4.67046	231.319	0.000103995
chrX	67545313	rs766952703	TGCA	TGCTGCAGCAGCA	AR	ENST00000374690	c.170_178delTGCAGCAGC	p.Leu57_Gln59del	FALSE	Definitive	0.000413138	3.11255e-05	10200	63563	12.5053	3.46634	53.692	0.000163388
chr12	57581950	rs146202502	T	A	KIF5A	ENST00000455537	c.2990A>T	p.Asn997Ile	FALSE	Definitive	0.000228711	2.87047e-05	13117	69675	11.013	3.28402	40.3744	0.000187161
chr12	64485996	rs773161577	A	G	TBK1	ENST00000331710	c.1319G>A	p.Arg440Gln	FALSE	Definitive	0.000190898	0	13096	69683	42.5579	4.70291	5614.01	0.000218614
chr21	31667287	.	T	C	SOD1	ENST00000270142	c.269C>T	p.Ala90Val	FALSE	Definitive	0.000190346	0	13134	69774	40.2909	4.55023	5294.7	0.000219096
chr15	44660570	rs758322703	A	G	SPG11	ENST00000261866	c.304C>T	p.Pro102Ser	FALSE	Definitive	0.000228432	2.1498e-05	13133	69774	11.7071	3.24871	50.0854	0.000233181
chr1	11022268	rs80356719	A	G	TARDBP	ENST00000240185	c.859G>A	p.Gly287Ser	FALSE	Definitive	0.000268528	3.5831e-05	13034	69772	8.29625	2.65967	27.3591	0.000398269
chr21	31666508	.	T	G	SOD1	ENST00000270142	c.229G>T	p.Asp77Tyr	FALSE	Definitive	0.000152242	7.18949e-06	13137	69546	21.1719	3.89586	211.884	0.000442146
chr16	2449426	rs753790591	A	G	CCNF	ENST00000397066	c.1363G>A	p.Ala455Thr	FALSE	Limited	0.000173175	7.19373e-06	11549	69505	19.0329	3.45797	191.736	0.000731145
chr12	64497220	.	T	TGAA	TBK1	ENST00000331710	c.1928_1930delAAG	p.Glu643del	FALSE	Definitive	0.000232252	2.15489e-05	12917	69609	9.64284	2.5997	41.9837	0.000833428
chrX	67545306	rs752055010;rs764402637	T	TTGC	AR	ENST00000374690	c.170_172delTGC	p.Leu57del	FALSE	Definitive	0.000394711	3.97919e-05	10610	66552	8.01374	2.31168	30.0651	0.00132752
chr2	201767319	.	A	G	ALS2	ENST00000264276	c.85C>T	p.Pro29Ser	FALSE	Definitive	0.000152427	7.16733e-06	13121	69761	15.4297	2.76995	156.404	0.0017569
chr2	201761714	rs3219154	C	T	ALS2	ENST00000264276	c.280A>G	p.Ile94Val	FALSE	Definitive	0.0304248	0.0291167	13065	69771	1.13504	1.04817	1.22761	0.00191206
chr10	13112464	rs774258585	TAG	T	OPTN	ENST00000378747	c.381_382insAG	p.Asp128fs	FALSE	Definitive	0.000418952	7.88338e-05	13128	69767	3.71816	1.62104	9.01152	0.00191539
chr12	111457329	rs761823722	A	G	ATXN2	ENST00000673436	c.2927C>T	p.Ala976Val	FALSE	Definitive	0.000152335	7.16856e-06	13129	69749	15.1625	2.64736	156.365	0.00218231
chr12	57569050	rs139015012	A	G	KIF5A	ENST00000455537	c.802G>A	p.Ala268Thr	FALSE	Definitive	0.000152835	7.17401e-06	13086	69696	15.4472	2.6039	161.551	0.00250374
chr15	44570592	rs200283964	T	C	SPG11	ENST00000261866	c.6410G>A	p.Arg2137Gln	FALSE	Definitive	0.000267033	5.73378e-05	13107	69762	5.22541	1.84517	14.4665	0.00252441
chr6	109791395	rs372846619	A	G	FIG4	ENST00000230124	c.2200G>A	p.Glu734Lys	FALSE	Limited	0.00030453	6.45921e-05	13135	69668	4.66512	1.72844	12.3674	0.00299372
chr12	57576327	rs554894381	A	G	KIF5A	ENST00000455537	c.2147G>A	p.Arg716Gln	FALSE	Definitive	0.000152835	1.43336e-05	13086	69766	11.0415	2.28439	65.8744	0.00338869
chr5	179821021	rs752506754	T	C	SQSTM1	ENST00000389805	c.85C>T	p.Pro29Ser	FALSE	Moderate	0.000300378	5.86476e-05	11652	68204	4.89821	1.73761	13.5308	0.00344893
chr3	35729348	rs147707279	A	G	ARPP21	ENST00000684406	c.1271G>A	p.Arg424His	FALSE	Limited	0.000191029	2.86841e-05	13087	69725	7.07451	1.96284	26.8158	0.0035699
chr21	44330464	rs768524759	A	G	CFAP410	ENST00000397956	c.998C>T	p.Pro333Leu	FALSE	Limited	0.000396479	0.00012958	12611	61738	3.5374	1.53886	7.77088	0.00376125
chr2	211665365	rs756272680	C	G	ERBB4	ENST00000342788	c.1829C>G	p.Pro610Arg	FALSE	Limited	0.000152323	2.86652e-05	13130	69771	8.07257	2.06298	31.5466	0.00392111
chr15	44584365	rs150823040	T	C	SPG11	ENST00000261866	c.5315G>A	p.Arg1772His	FALSE	Definitive	3.81883e-05	0.000394384	13093	69729	0.170082	0.0191996	0.63039	0.00406601
chr4	169588719	rs202115635	A	G	NEK1	ENST00000507142	c.481C>T	p.Arg161*	FALSE	Definitive	0.000228484	5.68209e-05	13130	61597	5.23476	1.73953	15.3595	0.0042585
chr10	13127907	rs371470839	G	A	OPTN				TRUE	Definitive	0	0.000121822	13135	69774	0.0678017	0.000526445	0.52581	0.00452779
chr5	73849058	rs373048783	A	G	ARHGEF28	ENST00000513042	c.1718G>A	p.Arg573His	FALSE	Limited	0.000190665	7.59532e-06	13112	65830	9.8484	1.95584	96.3211	0.00478369
chr12	64474372	rs748622208	A	G	TBK1	ENST00000331710	c.683G>A	p.Arg228His	FALSE	Definitive	0.000152346	1.43421e-05	13128	69725	8.95721	1.95902	51.8503	0.0053621
chr10	13127814	rs768591421	A	G	OPTN	ENST00000378747	c.1312G>A	p.Ala438Thr	FALSE	Definitive	0.000228397	4.2996e-05	13135	69774	5.0964	1.64985	15.7494	0.0056753
chr21	44330206	rs141195315	T	C	CFAP410	ENST00000339818	c.763G>A	p.Ala255Thr	FALSE	Limited	0.00213939	0.0016144	12153	66588	1.57458	1.14597	2.12505	0.00572782
chr4	169602007	.	T	C	NEK1	ENST00000507142	c.214+1G>A		TRUE	Definitive	0.000152474	2.16441e-05	13117	69303	8.07495	1.90034	37.0047	0.00576967
chr21	44333227	rs763314924	T	C	CFAP410	ENST00000339818	c.179G>A	p.Arg60Gln	FALSE	Limited	0.000168478	7.17494e-06	11871	69687	12.947	2.07916	137.184	0.00592026
chr22	29298734	rs779863218;rs755863352	T	TCCAGGAGGC	EWSR1	ENST00000397938	c.1428_1436delCCCAGGAGG	p.Pro477_Gly479del	FALSE	Disputed	0.000266606	6.46013e-05	13128	69658	4.38736	1.56205	11.8417	0.00611101
chr4	169562137	rs765591688	G	C	NEK1	ENST00000507142	c.1080G>C	p.Glu360Asp	TRUE	Definitive	0.000190563	2.37673e-05	13119	63112	7.28629	1.75723	34.0278	0.00669031
chr20	62172726	rs36106901	A	G	SS18L1	ENST00000331758	c.961G>A	p.Ala321Thr	FALSE	Limited	0.00106683	0.000329669	13123	69767	1.9918	1.20698	3.24242	0.00751466
chrX	67545306	rs752055010;rs764402637	TTGCTGC	TTGC	AR	ENST00000374690	c.170_172dupTGC	p.Leu57dup	FALSE	Definitive	0.000263141	1.98959e-05	10610	66552	9.3483	1.83772	58.5109	0.00753264
chr15	44628785	rs199588440	A	G	SPG11	ENST00000261866	c.1951C>T	p.Arg651*	FALSE	Definitive	0.000228868	5.7351e-05	13108	69746	4.50042	1.51466	12.76	0.00820916
chr8	144360412	rs143091206	A	G	SLC52A2	ENST00000643944	c.920G>A	p.Arg307His	FALSE	Definitive	0.000574669	0.000201477	13051	69487	2.49992	1.26834	4.7449	0.00907964
chr4	169590743	rs387906890	A	G	NEK1	ENST00000507142	c.379C>T	p.Arg127*	FALSE	Definitive	0.00019052	1.4587e-05	13122	68554	6.90148	1.59655	39.6732	0.0096926
chr2	70212810	rs116621885	C	T	TIA1	ENST00000433529	c.1070A>G	p.Asn357Ser	FALSE	Limited	0.00971133	0.00743124	13129	69773	1.2066	1.04494	1.38826	0.0108124
chr10	100156162	rs781383034	T	C	ERLIN1	ENST00000421367	c.728G>A	p.Arg243His	FALSE	Limited	0	0.000100469	13128	69673	0.0841343	0.00065494	0.646089	0.0108781
chr16	31184277	rs61732970	A	G	FUS	ENST00000254108	c.404G>A	p.Ser135Asn	FALSE	Definitive	0.000570907	0.000186324	13137	69771	2.42347	1.22609	4.6289	0.0118515
chr12	111485866	rs202116535	T	C	ATXN2	ENST00000673436	c.2305-1G>A		TRUE	Definitive	0.000304762	9.32394e-05	13125	69713	3.38929	1.32691	8.17656	0.012138
chr8	144359306	rs781993535	T	A	SLC52A2	ENST00000643944	c.13A>T	p.Thr5Ser	FALSE	Definitive	0.000152567	1.4346e-05	13109	69706	7.12186	1.55427	41.3619	0.0121696
chr10	13136766	rs75654767	A	G	OPTN	ENST00000378747	c.1634G>A	p.Arg545Gln	FALSE	Definitive	0.000875857	0.000243672	13130	69766	2.12829	1.17559	3.77687	0.0132508
chr2	211561898	rs569129845	T	C	ERBB4				TRUE	Limited	0.000190317	4.30034e-05	13136	69762	4.80939	1.41625	15.5962	0.0134891
chr2	201754516	rs201161419	T	C	ALS2	ENST00000264276	c.1627G>A	p.Asp543Asn	FALSE	Definitive	0.00068561	0.000379819	13127	69770	2.09056	1.17359	3.56405	0.0134907
chr12	111453781	.	A	G	ATXN2	ENST00000673436	c.3335C>T	p.Thr1112Met	FALSE	Definitive	0.000114216	1.43324e-05	13133	69772	8.38746	1.58423	51.6059	0.0139395
chr22	29489209	rs138278265	C	G	NEFH	ENST00000310624	c.1569G>C	p.Glu523Asp	FALSE	Limited	0	4.30225e-05	13105	69731	0.0763413	0.000581618	0.664207	0.0149381
chr20	763477	rs73576869	A	T	SLC52A3	ENST00000675066	c.1094A>T	p.Ter365Leuext*?	FALSE	Definitive	0.00647718	0.00396204	13123	69661	1.26287	1.04717	1.51522	0.0149526
chr8	144360640	rs782728994	A	G	SLC52A2	ENST00000643944	c.1052G>A	p.Gly351Asp	FALSE	Definitive	0.000115084	2.15304e-05	13034	69669	7.34717	1.51359	35.5865	0.0154915
chr12	64484383	rs374208742	A	G	TBK1	ENST00000331710	c.1073G>A	p.Arg358His	FALSE	Definitive	0.000114504	1.43379e-05	13100	69745	7.82021	1.47507	48.1746	0.0171668
chr6	109727201	rs769125243	A	G	FIG4	ENST00000230124	c.382G>A	p.Glu128Lys	FALSE	Limited	0.000114469	2.87129e-05	13104	69655	6.58184	1.44101	27.6402	0.017563
chr14	20693686	rs121909536	T	A	ANG	ENST00000397990	c.122A>T	p.Lys41Ile	FALSE	Limited	0.00102763	0.00187032	13137	69774	0.630851	0.412226	0.926158	0.0175677
chr5	73940939	.	G	C	ARHGEF28	ENST00000513042	c.5044C>G	p.Leu1682Val	FALSE	Limited	0.00015614	1.68899e-05	12809	59207	6.3271	1.37937	36.7217	0.0182343
chr10	13125493	.	C	CAA	OPTN	ENST00000378747	c.1078_1079delAA	p.Lys360fs	FALSE	Definitive	0.000228711	0	13117	69764	6.24973	1.26656	719.065	0.0190569
chr16	2429488	.	G	A	CCNF	ENST00000397066	c.7A>G	p.Ser3Gly	FALSE	Limited	0	0.000181156	10580	55201	0.0993414	0.000773186	0.759026	0.0199037
chr5	179823908	rs200152247	T	C	SQSTM1	ENST00000389805	c.352C>T	p.Pro118Ser	FALSE	Moderate	3.80778e-05	0.000286915	13131	69707	0.219111	0.0245462	0.828485	0.0210668
chr15	44570596	rs370189964	C	T	SPG11	ENST00000261866	c.6406A>G	p.Ile2136Val	FALSE	Definitive	0.000152544	2.15014e-05	13111	69763	5.54001	1.30976	25.5635	0.0211011
chr5	73909884	rs770141579	T	C	ARHGEF28	ENST00000513042	c.4634C>T	p.Pro1545Leu	FALSE	Limited	0.000289687	8.62705e-05	10356	63753	3.43345	1.21812	8.8778	0.0214504
chr12	49295271	.	T	C	PRPH	ENST00000257860	c.71C>T	p.Pro24Leu	FALSE	Limited	0.000131694	1.4387e-05	11390	69507	8.52741	1.39217	56.5245	0.0218806
chr17	41994867	rs368515756	C	T	DNAJC7				TRUE	Limited	0.000913451	0.000537681	13137	69744	1.79607	1.09214	2.84691	0.0220642
chr8	104491085	rs201590615	T	C	LRP12	ENST00000276654	c.2168G>A	p.Arg723His	FALSE	Moderate	0.000305274	8.59993e-05	13103	69768	3.03097	1.18056	7.41399	0.0223904
chrX	67546171	rs138454018	T	C	AR	ENST00000374690	c.1025C>T	p.Pro342Leu	FALSE	Definitive	0.000329852	0.000114741	12923	69625	3.35446	1.19992	8.52788	0.0228582
chr15	44659255	rs148175530	A	G	SPG11	ENST00000261866	c.491C>T	p.Ser164Leu	FALSE	Definitive	0.000342544	0.000172048	13137	69748	2.50822	1.1457	5.11063	0.0231633
chr5	73776676	rs184555497	T	G	ARHGEF28	ENST00000513042	c.820G>T	p.Asp274Tyr	FALSE	Limited	0.00133272	0.000523222	13131	69760	1.65208	1.07126	2.5039	0.0236838
chr20	761164	rs749048061	A	G	SLC52A3	ENST00000473664	c.766C>T	p.Gln256*	FALSE	Definitive	0.000116514	3.01119e-05	12874	66419	5.90667	1.29062	24.865	0.0243214
chr22	45168236	.	G	A	NUP50	ENST00000347635	c.59A>G	p.Glu20Gly	FALSE	Limited	0.000114181	1.43484e-05	13137	69694	8.12257	1.33733	52.1663	0.0246458
chr20	765713	rs199588390	C	T	SLC52A3	ENST00000645534	c.62A>G	p.Asn21Ser	FALSE	Definitive	0	0.00021506	13025	69748	0.115455	0.000910654	0.821242	0.0249886
chr17	41982372	rs200877184	C	G	DNAJC7	ENST00000457167	c.1114C>G	p.Leu372Val	FALSE	Limited	0.000418888	0.000766794	13130	69771	0.521325	0.265424	0.929429	0.0258949
chr17	44352129	rs63750130	T	C	GRN	ENST00000053867	c.1294C>T	p.Arg432Cys	FALSE	Definitive	0.000266728	0.000114738	13122	69724	2.98079	1.1504	7.03507	0.026133
chr20	765291	.	T	C	SLC52A3	ENST00000645534	c.484G>A	p.Gly162Ser	FALSE	Definitive	0.000114242	1.4334e-05	13130	69764	6.72501	1.26138	41.4544	0.0268098
chr12	57581498	rs150672943	G	A	KIF5A	ENST00000455537	c.2839A>G	p.Thr947Ala	FALSE	Definitive	0.00125935	0.00213593	13102	69759	0.679831	0.465016	0.961177	0.0281598
chr2	74365974	rs145130328	C	G	DCTN1	ENST00000628224	c.2805C>G	p.Ile935Met	FALSE	Moderate	0.000571124	0.000308142	13132	69773	2.04914	1.08323	3.6768	0.0284257
chrX	56565191	rs763761196	A	C	UBQLN2	ENST00000338222	c.1318C>A	p.Pro440Thr	FALSE	Definitive	0.000163514	2.86777e-05	13048	69617	5.88437	1.22082	28.3019	0.0288269
chr12	111599267	rs777393909	T	C	ATXN2	ENST00000550104	c.248G>A	p.Gly83Asp	FALSE	Definitive	0	0.000203666	9697	54010	0.115218	0.000901778	0.853329	0.0295844
chr5	139317055	rs201075828	A	G	MATR3,MATR3	ENST00000394805	c.1132G>A,c.1132G>A	p.Ala378Thr,p.Ala378Thr	FALSE	Definitive	0.000533211	0.000308173	13128	69766	2.05072	1.07812	3.6794	0.0296537
chr10	13110382	rs202044898	T	A	OPTN	ENST00000378747	c.275A>T	p.Glu92Val	FALSE	Definitive	0.000152439	2.86636e-05	13120	69775	4.95265	1.18231	20.2325	0.0298296
chr17	41994883	rs143729544	T	C	DNAJC7	ENST00000457167	c.467G>A	p.Arg156Gln	FALSE	Limited	0.000114216	2.14995e-05	13133	69769	6.0639	1.20748	29.7498	0.0301248
chr2	74369398	rs773897036	G	C	DCTN1	ENST00000628224	c.1486G>C	p.Val496Leu	FALSE	Moderate	0.000191527	5.01641e-05	13053	69771	3.87477	1.14722	12.174	0.0304193
chr21	44330725	rs750020087	C	A	CFAP410	ENST00000397956	c.737T>G	p.Val246Gly	FALSE	Limited	0.000700771	0.000433191	12843	61174	1.93414	1.06712	3.34385	0.0305581
chr21	44333090	rs151236255	A	G	CFAP410	ENST00000339818	c.316C>T	p.Arg106Cys	FALSE	Limited	0.00019741	8.67779e-05	12664	69142	3.44358	1.131	9.19041	0.0311816
chr15	44572802	rs140824939;rs773225085	C	T	SPG11	ENST00000261866	c.6224A>G	p.Asn2075Ser	FALSE	Definitive	0.00491129	0.00427877	13133	69763	1.24348	1.02005	1.50443	0.0313919
chr4	169433612	rs752878896	C	CTTTG	NEK1	ENST00000507142	c.2814_2817delCAAA	p.Asn938fs	FALSE	Definitive	0.000152439	3.58449e-05	13120	69745	4.40431	1.1492	16.0244	0.0318504
chr5	179825184	rs11548633	G	A	SQSTM1	ENST00000389805	c.712A>G	p.Lys238Glu	FALSE	Moderate	0.00487508	0.00410812	13128	69740	1.24397	1.01851	1.50786	0.0327022
chr9	128536459	rs775632469	A	G	GLE1	ENST00000309971	c.1751G>A	p.Arg584Gln	FALSE	Limited	0.000114225	2.14986e-05	13132	69772	5.98785	1.16376	30.1081	0.0334621
chr10	100154925	rs752175424	A	C	ERLIN1	ENST00000421367	c.760G>T	p.Ala254Ser	FALSE	Limited	0.000190317	7.16692e-05	13136	69765	3.42824	1.10787	9.48304	0.0339063
chr15	44620355	rs376143651	T	C	SPG11	ENST00000261866	c.2669G>A	p.Arg890His	FALSE	Definitive	0.000152462	2.15023e-05	13118	69760	4.98109	1.11678	23.4337	0.0360066
chr21	44330899	rs369039466	T	C	CFAP410	ENST00000339818	c.566G>A	p.Arg189His	FALSE	Limited	0	0.000100998	13055	69308	0.117435	0.00091383	0.900672	0.0361224
chr8	104497669	rs201704104	C	G	LRP12	ENST00000276654	c.883C>G	p.Arg295Gly	FALSE	Moderate	0.000152812	5.73337e-05	13088	69767	3.8427	1.09979	11.7205	0.0363341
chr7	116506085	rs201398060	T	C	CAV2	ENST00000343213	c.265C>T	p.Leu89Phe	FALSE	Limited	0.000152311	7.16651e-06	13131	69769	5.91739	1.08304	59.4334	0.0398688
chr5	179833239	rs752889531	A	G	SQSTM1	ENST00000389805	c.962G>A	p.Arg321His	FALSE	Moderate	0	0.000106512	12429	65720	0.108711	0.000825088	0.926062	0.0402139
chr4	169507102	rs371562840	C	T	NEK1	ENST00000507142	c.1942A>G	p.Lys648Glu	FALSE	Definitive	3.82e-05	0.000150615	13089	69714	0.236276	0.0259025	0.948335	0.0404642
chr5	73848998	rs753386846	A	G	ARHGEF28	ENST00000513042	c.1658G>A	p.Arg553His	FALSE	Limited	0	6.76834e-05	13089	66486	0.0803342	0.000577137	0.918266	0.0411604
chr8	144360043	rs202232509	A	C	SLC52A2	ENST00000643944	c.551C>A	p.Pro184Gln	FALSE	Definitive	0.00011534	2.15128e-05	13005	69726	6.24222	1.08495	31.811	0.0412939
chr4	169577011	rs775516158	T	C	NEK1	ENST00000507142	c.937G>A	p.Ala313Thr	FALSE	Definitive	0.000152369	1.43402e-05	13126	69734	5.27056	1.06846	32.1833	0.0413601
chr22	29490489	rs553629461	T	C	NEFH	ENST00000310624	c.2849C>T	p.Ala950Val	FALSE	Limited	0.000114355	2.17587e-05	13117	68938	5.20769	1.06768	25.3243	0.0419119
chr12	57581540	rs746095110	A	G	KIF5A	ENST00000455537	c.2881G>A	p.Ala961Thr	FALSE	Definitive	0.000343276	5.73633e-05	13109	69731	2.853	1.038	7.89936	0.0423289
chr7	116525712	.	A	G	CAV1	ENST00000614113	c.115G>A	p.Val39Met	FALSE	Limited	0.000197301	9.82266e-05	12671	55993	3.20309	1.04476	8.70955	0.0423963
chr20	58434679	rs752091117	G	A	VAPB	ENST00000475243	c.289A>G	p.Thr97Ala	FALSE	Definitive	0.000228397	6.12839e-05	13135	65270	3.16774	1.04254	9.14332	0.0424538
chr15	44615498	rs769129678	G	C	SPG11	ENST00000261866	c.2903G>C	p.Gly968Ala	FALSE	Definitive	0.000152451	4.2996e-05	13119	69774	4.25722	1.05336	14.9552	0.0428094
chr10	80169247	rs759677084;rs777070421	A	AG	ANXA11	ENST00000422982	c.282delC	p.Ser95fs	FALSE	Definitive	0.000115964	2.16241e-05	12935	69367	5.08827	1.05134	24.5649	0.0436815
chr7	116526548	rs150051547	G	C	CAV1	ENST00000341049	c.54C>G	p.Ile18Met	FALSE	Limited	0.000457038	0.000294016	13128	69724	2.0189	1.02037	3.72194	0.0440079
chr10	80167246	rs147610631	T	C	ANXA11	ENST00000422982	c.629G>A	p.Arg210Gln	FALSE	Definitive	0.000761441	0.000953145	13133	69769	0.626126	0.376273	0.989554	0.0447318
chr15	44651839	rs77697105	T	C	SPG11	ENST00000261866	c.1108G>A	p.Glu370Lys	FALSE	Definitive	0.0206931	0.0179214	13072	69749	1.1045	1.00193	1.21544	0.0456789
chr21	44330494	rs760836045	T	C	CFAP410	ENST00000397956	c.968G>A	p.Gly323Glu	FALSE	Limited	3.92495e-05	9.82801e-05	12739	61050	0.186121	0.0184166	0.973133	0.0460098
chr12	64495764	rs761540369	G	A	TBK1	ENST00000331710	c.1709A>G	p.Lys570Arg	FALSE	Definitive	0.000191615	5.86441e-05	13047	68208	3.25152	1.02255	9.52559	0.0460606
chr20	765254	rs6054614	C	T	SLC52A3	ENST00000645534	c.521A>G	p.Asp174Gly	FALSE	Definitive	7.61325e-05	5.01641e-05	13135	69771	0.195034	0.0310366	0.975137	0.0464754
chr5	139325609	rs368217486	G	A	MATR3,MATR3	ENST00000394805	c.2318A>G,c.2318A>G	p.Tyr773Cys,p.Tyr773Cys	FALSE	Definitive	0.000114225	2.14983e-05	13132	69773	5.22661	1.02607	25.863	0.0467574
chr17	35820218	rs117677306	A	G	TAF15	ENST00000605844	c.154G>A	p.Gly52Ser	FALSE	Limited	0.000570994	0.0010958	13135	23727	0.573568	0.312458	0.994327	0.0475868
chr12	64481858	.	GT	CT	TBK1	ENST00000331710	c.829C>G	p.Leu277Val	FALSE	Definitive	0.000114286	3.58732e-05	13125	69690	4.47172	1.00923	17.3164	0.0487472
chr2	201768947	rs532217889	C	T	ALS2	ENST00000264276	c.-60-2A>G		TRUE	Definitive	0.000153716	4.0989e-05	13011	60992	3.82081	1.00628	13.7578	0.0490135
chr10	80163553	rs138124217	T	A	ANXA11	ENST00000422982	c.1010T>A	p.Leu337His	FALSE	Definitive	0.000801343	0.00053576	13103	66261	1.66028	1.0021	2.64106	0.0491025
chr22	23767591	rs730880030	A	C	CHCHD10	ENST00000484558	c.44G>T	p.Arg15Leu	FALSE	Moderate	0.000243427	0	10270	8735	8.87172	1.00045	1166.13	0.049942
chr16	2453471	rs754969037	T	C	CCNF	ENST00000397066	c.1649C>T	p.Pro550Leu	FALSE	Limited	0.000152265	5.01663e-05	13135	69768	3.58669	0.999293	11.4597	0.0501153
chr6	109715091	rs769687105	C	T	FIG4	ENST00000230124	c.80T>C	p.Val27Ala	FALSE	Limited	0.000114329	4.307e-05	13120	69654	4.25383	0.99848	15.2653	0.0502135
chr12	64484489	rs755520364	G	A	TBK1	ENST00000331710	c.1179A>G	p.Ile393Met	FALSE	Definitive	0.000114653	2.16682e-05	13083	69226	4.81881	0.993444	23.2759	0.0508868
chr5	73901264	rs188040167	A	G	ARHGEF28	ENST00000513042	c.4054G>A	p.Val1352Ile	FALSE	Limited	0.00521547	0.00428668	13134	69751	1.21395	0.998533	1.46563	0.0517133
chr20	62158745	rs746253864	T	C	SS18L1	ENST00000331758	c.143C>T	p.Thr48Met	FALSE	Limited	0.000152358	4.30157e-05	13127	69742	3.979	0.987331	14.3071	0.0519622
chr2	74369379	rs780066070	T	C	DCTN1	ENST00000628224	c.1505G>A	p.Arg502His	FALSE	Moderate	0.000114732	1.4333e-05	13074	69769	5.80104	0.974883	38.4997	0.0531967
chr5	179824037	rs758625124	T	C	SQSTM1	ENST00000389805	c.481C>T	p.Arg161Trp	FALSE	Moderate	0.000114268	2.15017e-05	13127	69762	4.95353	0.969183	24.7613	0.0542189
chr8	144359916	.	T	C	SLC52A2	ENST00000643944	c.424C>T	p.Arg142Cys	FALSE	Definitive	0	0.000128997	13080	69769	0.120861	0.000909302	1.03423	0.0549164
chr2	70214436	rs116828570	C	G	TIA1	ENST00000433529	c.947C>G	p.Ala316Gly	FALSE	Limited	0.000114251	1.4334e-05	13129	69764	5.05373	0.963046	30.8945	0.055146
chrX	56565360	rs767736498	C	CCCCCATAGG	UBQLN2	ENST00000338222	c.1500_1508delCATAGGCCC	p.Ile501_Pro503del	FALSE	Definitive	0.000164519	3.91527e-05	12945	67412	4.84168	0.961585	21.3905	0.0552595
chr4	169479432	rs201175678	T	C	NEK1	ENST00000507142	c.2110G>A	p.Val704Ile	FALSE	Definitive	0.000190781	7.17165e-05	13104	69719	2.99259	0.97253	8.23223	0.0554357
chr2	201761038	rs367631249	A	G	ALS2	ENST00000264276	c.956C>T	p.Ser319Phe	FALSE	Definitive	0	0.000171999	13130	69768	0.143595	0.00112983	1.0358	0.05583
chr12	111599321	.	A	G	ATXN2	ENST00000550104	c.194C>T	p.Ser65Phe	FALSE	Definitive	0.000154496	0.000112672	9709	53252	3.79328	0.956072	11.5645	0.0568462
chr10	80170834	rs762084152	A	G	ANXA11	ENST00000422982	c.137C>T	p.Ala46Val	FALSE	Definitive	0.000190375	1.50596e-05	13132	66403	3.78207	0.961934	22.4684	0.0575453
chr16	2433050	rs752507974	A	C	CCNF	ENST00000397066	c.261C>A	p.Asn87Lys	FALSE	Limited	0.000190549	2.86845e-05	13120	69724	3.76635	0.954469	15.3064	0.0579804
chr5	179825155	rs151191977	T	C	SQSTM1	ENST00000389805	c.683C>T	p.Pro228Leu	FALSE	Moderate	0	0.000172102	13133	69726	0.144087	0.0011311	1.04977	0.0581036
chr12	108899399	.	A	G	DAO	ENST00000228476	c.836G>A	p.Arg279Gln	FALSE	Refuted	7.61383e-05	2.15041e-05	13134	69754	5.74861	0.932209	30.6395	0.0583045
chr16	2449462	rs369144402	G	A	CCNF	ENST00000397066	c.1399A>G	p.Thr467Ala	FALSE	Limited	0.000219838	5.77768e-05	11372	69232	3.14018	0.955524	9.45192	0.0587347
chr9	27548578	rs760887239	G	A	C9orf72	ENST00000380003	c.1238T>C	p.Ile413Thr	FALSE	Definitive	0	0.000146188	13067	68405	0.14561	0.00114332	1.06325	0.0603298
chr5	179833777	rs776749939	T	C	SQSTM1	ENST00000389805	c.1160C>T	p.Pro387Leu	FALSE	Moderate	0.000152765	1.43347e-05	13092	69761	4.61212	0.932876	28.3291	0.0607149
chr2	64456364	rs371313570	G	A	LGALSL	ENST00000238875	c.274A>G	p.Thr92Ala	FALSE	Limited	0	0.000172073	13137	69738	0.14761	0.00116023	1.06977	0.061549
chr15	44567553	rs374057859	A	G	SPG11	ENST00000261866	c.6625C>T	p.Arg2209Cys	FALSE	Definitive	0.000152288	0.000444304	13133	69772	0.438959	0.142691	1.03657	0.0616741
chr10	13110400	rs11258194	A	T	OPTN	ENST00000378747	c.293T>A	p.Met98Lys	FALSE	Definitive	0.0291048	0.0299345	13125	69769	0.926737	0.854244	1.00408	0.0629485
chr2	201757590	.	T	G	ALS2	ENST00000264276	c.1283C>A	p.Thr428Asn	FALSE	Definitive	0.000191088	7.88293e-05	13083	69771	2.85005	0.938771	7.65286	0.0631883
chr12	64455947	.	A	G	TBK1	ENST00000331710	c.77G>A	p.Gly26Glu	FALSE	Definitive	7.61557e-05	2.1553e-05	13131	69596	5.49371	0.894361	29.1017	0.063796
chr2	211713577	rs759603522	G	C	ERBB4	ENST00000342788	c.955G>C	p.Gly319Arg	FALSE	Limited	0	3.5851e-05	13126	69733	0.122	0.000923823	1.1036	0.0638286
chr20	763932	rs778363575	C	G	SLC52A3	ENST00000645534	c.639C>G	p.Tyr213*	FALSE	Definitive	0.000190534	7.17978e-05	13121	69640	2.92278	0.934728	8.16834	0.0638892
chr12	64484380	rs758357594	A	G	TBK1	ENST00000331710	c.1070G>A	p.Arg357Gln	FALSE	Definitive	0.000114539	1.43365e-05	13096	69752	4.94197	0.905466	30.71	0.0641759
chr15	44657229	rs312262720	C	CAT	SPG11	ENST00000261866	c.733_734delAT	p.Met245fs	FALSE	Definitive	0.000114173	3.58295e-05	13138	69775	4.12249	0.909603	16.1285	0.0644853
chr6	109825201	rs778839285;rs780643086	C	T	FIG4	ENST00000230124	c.2660T>C	p.Met887Thr	FALSE	Limited	0.000153468	2.86652e-05	13032	69771	3.88258	0.916764	16.3428	0.0646704
chr22	23766251	rs111677724	T	G	CHCHD10	ENST00000484558	c.286C>A	p.Pro96Thr	FALSE	Moderate	0.00069541	0.000865319	12942	16179	0.573386	0.310146	1.03478	0.06494
chr5	179836445	rs104893941	T	C	SQSTM1	ENST00000389805	c.1175C>T	p.Pro392Leu	FALSE	Moderate	0.00213268	0.00173449	13129	69761	1.33133	0.980624	1.7775	0.06605
chr20	761721	rs762145813	G	A	SLC52A3	ENST00000645534	c.1177T>C	p.Trp393Arg	FALSE	Definitive	0.000152509	6.45346e-05	13114	69730	3.14323	0.90676	9.3813	0.068757
chr2	74371149	rs371723224	A	G	DCTN1	ENST00000628224	c.673C>T	p.Arg225Trp	FALSE	Moderate	0.000228432	2.87022e-05	13133	69681	3.15789	0.911572	11.9857	0.069417
chr12	108893031	rs377144646	A	G	DAO	ENST00000228476	c.502G>A	p.Glu168Lys	FALSE	Refuted	0.000114242	2.86693e-05	13130	69761	3.97771	0.876606	16.604	0.071249
chr15	44660479	rs145132275	T	C	SPG11	ENST00000261866	c.395G>A	p.Ser132Asn	FALSE	Definitive	0.000152323	0.000444317	13130	69770	0.453213	0.147787	1.06565	0.0721882
chr1	11023317	.	T	C	TARDBP	ENST00000616545	c.896C>T	p.Pro299Leu	FALSE	Definitive	0.000117776	4.36262e-05	12736	57305	3.91263	0.869596	15.4442	0.072773
chr9	128523680	rs779826538	T	G	GLE1	ENST00000309971	c.731G>T	p.Arg244Leu	FALSE	Limited	0	8.60326e-05	13104	69741	0.121081	0.000888158	1.16384	0.0727807
chr16	31190839	.	G	A	FUS	ENST00000254108	c.1390A>G	p.Met464Val	FALSE	Definitive	7.61441e-05	2.15063e-05	13133	69747	5.02657	0.834352	25.9418	0.0742032
chr5	179836583	rs759646319	T	C	SQSTM1	ENST00000389805	c.1313C>T	p.Pro438Leu	FALSE	Moderate	0.000114207	3.5833e-05	13134	69768	3.79809	0.864071	14.6023	0.0743202
chr21	44330887	rs112436478	A	G	CFAP410	ENST00000339818	c.578C>T	p.Pro193Leu	FALSE	Limited	0.000153221	5.04541e-05	13053	69370	3.30837	0.878808	10.9856	0.0744392
chr12	111510432	rs372595198	A	G	ATXN2	ENST00000673436	c.1709C>T	p.Thr570Met	FALSE	Definitive	0.000114268	4.29972e-05	13127	69772	3.70721	0.862875	13.4609	0.0748344
chr17	44352441	rs780159686	G	C	GRN	ENST00000053867	c.1514C>G	p.Ala505Gly	FALSE	Definitive	0.000304739	5.73353e-05	13126	69765	2.45626	0.90667	6.67819	0.0763138
chr5	73892208	rs200590953	T	C	ARHGEF28	ENST00000513042	c.3544C>T	p.Arg1182Trp	FALSE	Limited	0.000152265	3.83524e-05	13135	65185	3.58713	0.863315	13.8658	0.0766769
chr12	111599328	.	AGGGGCCGGGGCCGGGCGGGGGA	GGGGGCCGGGGCCGGGCGGGGGA	ATXN2	ENST00000550104	c.187C>T	p.Pro63Ser	FALSE	Definitive	0	0.000122836	9636	52916	0.0991894	0.000694121	1.22051	0.0767688
chr3	35721724	rs535145550	A	G	ARPP21	ENST00000684406	c.1115G>A	p.Arg372His	FALSE	Limited	0.000153586	3.58495e-05	13022	69736	3.32693	0.867182	12.1225	0.0775133
chr12	57581089	rs767911747	A	G	KIF5A	ENST00000455537	c.2672G>A	p.Arg891His	FALSE	Definitive	0	0.000150512	13101	69762	0.157402	0.00123274	1.16199	0.0776234
chr12	57576834	rs140281678	A	G	KIF5A	ENST00000455537	c.2272G>A	p.Glu758Lys	FALSE	Definitive	0.00198231	0.00172031	13116	69755	1.32766	0.967679	1.78793	0.0780249
chr5	73911471	rs763001308	G	A	ARHGEF28	ENST00000513042	c.4844A>G	p.Asp1615Gly	FALSE	Limited	0.000152277	3.58372e-05	13134	69760	3.34281	0.859999	12.2591	0.0791161
chr2	70215489	rs765028674	A	T	TIA1	ENST00000433529	c.770A>T	p.Asn257Ile	FALSE	Limited	3.80865e-05	0.000230057	13128	69548	0.297821	0.0333777	1.12763	0.0802694
chr22	29480344	.	A	C	NEFH	ENST00000310624	c.82C>A	p.Leu28Ile	FALSE	Limited	0	4.89293e-05	10376	61313	0.130879	0.000983909	1.22429	0.0805715
chr8	104490890	rs756723729	C	A	LRP12	ENST00000276654	c.2363T>G	p.Val788Gly	FALSE	Moderate	0.000152486	6.44995e-05	13116	69768	2.9432	0.855175	8.69949	0.0828948
chr2	201741657	rs766277916	T	C	ALS2	ENST00000679550	c.2368G>A	p.Val790Met	FALSE	Definitive	7.64468e-05	2.15886e-05	13081	69481	4.78031	0.786314	24.9481	0.0840446
chr2	201761519	rs3219155	T	C	ALS2	ENST00000264276	c.475G>A	p.Glu159Lys	FALSE	Definitive	3.80778e-05	0.000207835	13131	69767	0.295465	0.0327694	1.1458	0.0840859
chr12	111452794	rs375359382	A	G	ATXN2	ENST00000492467	c.2663C>T	p.Pro888Leu	FALSE	Definitive	0.000228571	4.31016e-05	13125	69603	2.88859	0.860915	9.55559	0.0843348
chrX	67546381	rs762550472	A	C	AR	ENST00000374690	c.1235C>A	p.Ala412Glu	FALSE	Definitive	0.000299186	0.000186411	11729	63238	2.51416	0.869322	6.1688	0.0844768
chr16	2437209	rs202050678	A	G	CCNF	ENST00000397066	c.427G>A	p.Val143Met	FALSE	Limited	0	0.000107548	13134	69736	0.15787	0.00122866	1.20658	0.0845801
chr15	44598705	rs76389165	C	T	SPG11	ENST00000261866	c.3818A>G	p.Lys1273Arg	FALSE	Definitive	0.00156405	0.000766772	13107	69773	1.39898	0.953942	2.01879	0.0846971
chr2	201701868	rs200416249	A	G	ALS2	ENST00000264276	c.4957C>T	p.Arg1653Cys	FALSE	Definitive	0.000268693	0.000164853	13026	69759	2.20559	0.888416	4.87639	0.0847571
chr12	57567190	rs140144799	T	C	KIF5A	ENST00000455537	c.566C>T	p.Ser189Leu	FALSE	Definitive	0	8.60042e-05	13112	69764	0.153181	0.00118433	1.21642	0.0848558
chr7	116506028	.	G	A	CAV2	ENST00000222693	c.396A>G	p.Ile132Met	FALSE	Limited	7.61673e-05	2.15051e-05	13129	69751	4.85784	0.779202	25.8599	0.0852276
chr10	100185620	rs368493509	C	T	ERLIN1	ENST00000421367	c.7A>G	p.Met3Val	FALSE	Limited	0.000190375	0.000114672	13132	69764	2.51579	0.86348	6.26429	0.0863659
chr4	169599103	rs760763407	T	A	NEK1	ENST00000507142	c.309T>A	p.Asp103Glu	FALSE	Definitive	7.61905e-05	2.15088e-05	13125	69739	4.70578	0.772376	24.6597	0.0872352
chr21	44333069	rs767756871	A	G	CFAP410	ENST00000339818	c.337C>T	p.Arg113Cys	FALSE	Limited	0.000116559	2.16447e-05	12869	69301	3.86012	0.805804	18.4959	0.0877364
chr17	44350509	rs753441122	A	G	GRN	ENST00000053867	c.530G>A	p.Arg177His	FALSE	Definitive	0.00011439	2.15063e-05	13113	69747	3.91159	0.803399	19.0231	0.088002
chr3	35737271	rs753420512	A	AACAGCAGCCACC	ARPP21	ENST00000684406	c.1562_1573delCACCACAGCAGC	p.Pro521_Gln524del	FALSE	Limited	0.000152509	6.46004e-05	13114	69659	2.89456	0.834079	8.64328	0.089365
chr10	13118889	rs778855963	A	G	OPTN	ENST00000378747	c.628G>A	p.Ala210Thr	FALSE	Definitive	0.000114181	3.58351e-05	13137	69764	3.66279	0.800717	14.5308	0.0896007
chr22	29488892	rs751075628	G	A	NEFH	ENST00000310624	c.1252A>G	p.Ile418Val	FALSE	Limited	7.61267e-05	2.14986e-05	13136	69772	4.62564	0.762632	24.0487	0.0896451
chr6	109777050	rs762859144	G	A	FIG4	ENST00000230124	c.1879A>G	p.Thr627Ala	FALSE	Limited	0.000114312	2.15045e-05	13122	69753	4.05992	0.792541	20.5608	0.0897447
chr5	139325377	.	T	C	MATR3	ENST00000394800	c.2230C>T	p.Arg744Cys	FALSE	Definitive	7.94155e-05	2.89201e-05	12592	69156	4.37819	0.755688	19.9916	0.0920385
chr14	77576778	rs751801159	T	C	SPTLC2	ENST00000216484	c.620G>A	p.Arg207Gln	FALSE	Strong	7.61325e-05	2.14983e-05	13135	69773	4.69404	0.748948	25.2286	0.0924327
chrX	67546320	rs201934623	T	C	AR	ENST00000374690	c.1174C>T	p.Pro392Ser	FALSE	Definitive	0.00228887	0.00224238	11943	65757	0.744044	0.514458	1.04874	0.0928776
chr3	87253407	rs63750944	G	A	CHMP2B	ENST00000263780	c.428A>G	p.Asn143Ser	FALSE	Definitive	7.69882e-05	2.16269e-05	12989	69358	4.63706	0.742066	24.6695	0.0942038
chr2	201715763	rs770526438	A	C	ALS2	ENST00000264276	c.3913G>T	p.Gly1305Cys	FALSE	Definitive	0	0.000171991	13113	69771	0.173678	0.00136744	1.24845	0.0953561
chr12	108885154	rs546485721	G	GGCCTCT	DAO	ENST00000228476	c.150_155delCCTCTG	p.Leu51_Trp52del	FALSE	Refuted	0.000266951	6.45874e-05	13111	69673	2.47468	0.846784	7.00446	0.0957301
chr2	74367361	rs751069902	C	G	DCTN1	ENST00000628224	c.2244C>G	p.Asp748Glu	FALSE	Moderate	0.000152288	2.8664e-05	13133	69774	3.40049	0.794103	14.3898	0.0964926
chr5	73870098	rs377179532	T	C	ARHGEF28	ENST00000513042	c.2455C>T	p.Leu819Phe	FALSE	Limited	0.000304855	0.000222178	13121	69764	2.00155	0.873029	4.11253	0.0965369
chr22	29480989	rs548521745	A	G	NEFH	ENST00000310624	c.727G>A	p.Gly243Ser	FALSE	Limited	0.000289631	0.000143732	10358	59138	2.27288	0.844875	5.40523	0.0988148
chr17	44349292	rs766068311	A	G	GRN	ENST00000053867	c.128G>A	p.Arg43His	FALSE	Definitive	7.62253e-05	2.15149e-05	13119	69719	4.57739	0.724259	24.9145	0.0988722
chr2	74367980	rs140523637	T	C	DCTN1	ENST00000628224	c.2006G>A	p.Arg669His	FALSE	Moderate	0.000153057	2.8666e-05	13067	69769	3.26951	0.788872	13.7628	0.0997906
chr12	111464710	rs140242317	A	G	ATXN2	ENST00000673436	c.2848C>T	p.Pro950Ser	FALSE	Definitive	0.00114207	0.00176737	13134	69595	0.73528	0.492819	1.05807	0.100069
chr15	44600569	rs775875753	C	T	SPG11	ENST00000261866	c.3584A>G	p.Glu1195Gly	FALSE	Definitive	0.000114225	4.29978e-05	13132	69771	3.31949	0.772136	11.9953	0.100106
chr12	49295621	rs58599399	T	G	PRPH	ENST00000257860	c.421G>T	p.Asp141Tyr	FALSE	Limited	0.00541995	0.00726478	12454	61048	0.857368	0.708417	1.02971	0.100708
chr20	761065	rs145431028	C	G	SLC52A3	ENST00000645534	c.1371C>G	p.Phe457Leu	FALSE	Definitive	0.000934725	0.000756789	12838	69372	1.47343	0.923267	2.26008	0.101269
chr14	20693652	rs746835738	T	TAC	ANG	ENST00000397990	c.95_96delAC	p.His32fs	FALSE	Limited	0.0001523	7.88282e-05	13132	69772	2.73578	0.801834	7.85305	0.101378
chr5	179824013	rs145056421	A	G	SQSTM1	ENST00000389805	c.457G>A	p.Val153Ile	FALSE	Moderate	0.000685349	0.00042999	13132	69769	1.59116	0.906043	2.6668	0.102951
chr2	201749722	rs201496655	T	C	ALS2	ENST00000264276	c.1805G>A	p.Arg602His	FALSE	Definitive	7.61731e-05	2.87026e-05	13128	69680	4.10925	0.715134	18.5733	0.103557
chr16	2455540	rs778264897	G	A	CCNF	ENST00000397066	c.1861A>G	p.Ser621Gly	FALSE	Limited	7.63592e-05	2.15131e-05	13096	69725	4.31437	0.709723	22.4694	0.103988
chr2	74367103	rs143763184	A	G	DCTN1	ENST00000628224	c.2258C>T	p.Thr753Met	FALSE	Moderate	0.000114382	2.86697e-05	13114	69760	3.46577	0.752729	14.6676	0.104828
chr17	44351080	rs376153436	G	C	GRN	ENST00000053867	c.752C>G	p.Thr251Ser	FALSE	Definitive	0	3.58356e-05	13061	69763	0.125757	0.000906533	1.46075	0.10595
chr22	29483570	rs768679590	G	A	NEFH	ENST00000310624	c.1079A>G	p.Tyr360Cys	FALSE	Limited	0.000153386	5.73633e-05	13039	69731	2.86443	0.780859	9.21246	0.106642
chr15	44621818	rs758923470	A	G	SPG11	ENST00000261866	c.2561C>T	p.Ala854Val	FALSE	Definitive	0	0.000129006	13113	69764	0.180067	0.00141306	1.32009	0.108647
chr9	128509017	rs772765696	T	C	GLE1	ENST00000309971	c.241C>T	p.Gln81*	FALSE	Limited	0	0.000121841	13133	69763	0.178603	0.0013985	1.32415	0.108729
chr2	64458317	rs141883484	G	A	LGALSL	ENST00000409537	c.230A>G	p.Glu77Gly	FALSE	Limited	0.00209348	0.00139052	13136	69758	1.29603	0.942056	1.75603	0.109335
chr12	64495773	rs186475789	A	G	TBK1	ENST00000331710	c.1718G>A	p.Arg573His	TRUE	Definitive	0.000153811	6.75027e-05	13003	66664	2.75185	0.776959	8.38162	0.109785
chr6	109789638	rs146689226	T	C	FIG4	ENST00000230124	c.2141C>T	p.Thr714Ile	FALSE	Limited	0.000152323	5.01677e-05	13130	69766	2.84227	0.771334	9.29785	0.110359
chr5	73749936	rs200289106	G	A	ARHGEF28	ENST00000513042	c.133A>G	p.Met45Val	FALSE	Limited	0.000114207	0.000186324	13134	69771	0.429318	0.112978	1.19135	0.110988
chr12	108889515	rs780068280	T	C	DAO	ENST00000228476	c.356C>T	p.Pro119Leu	FALSE	Refuted	0.000190346	7.16599e-06	13134	69774	4.07711	0.729162	41.752	0.113254
chr3	35729374	rs767176294	A	C	ARPP21	ENST00000684406	c.1297C>A	p.Pro433Thr	FALSE	Limited	0.000152637	0.000100381	13103	69734	2.55417	0.776326	6.8878	0.113597
chr16	2449319	rs772442115	T	C	CCNF	ENST00000397066	c.1256C>T	p.Thr419Met	FALSE	Limited	8.37381e-05	2.15023e-05	11942	69760	4.17457	0.674659	22.2695	0.114775
chr3	35739360	rs144656036	A	G	ARPP21	ENST00000684406	c.1793G>A	p.Arg598Gln	FALSE	Limited	7.61789e-05	2.15011e-05	13127	69764	4.07747	0.676273	21.0723	0.11504
chr5	73774002	rs565916993	A	G	ARHGEF28	ENST00000513042	c.623G>A	p.Arg208His	FALSE	Limited	0.000152346	2.88976e-05	13128	69210	3.19836	0.742631	13.892	0.11553
chr8	104497489	rs78131914	C	A	LRP12	ENST00000276654	c.1063T>G	p.Cys355Gly	FALSE	Moderate	0.00312524	0.00424239	13119	69772	0.831337	0.652601	1.04519	0.11564
chr3	35682852	rs77957430	A	G	ARPP21	ENST00000684406	c.134G>A	p.Arg45Gln	FALSE	Limited	0.000153245	5.74696e-05	13051	69602	2.75848	0.759446	8.73994	0.11602
chr12	108890207	.	A	G	DAO	ENST00000228476	c.387-1G>A		TRUE	Refuted	7.61731e-05	2.8708e-05	13128	69667	3.9043	0.673249	17.8637	0.117082
chr2	70214430	rs115611153	C	T	TIA1	ENST00000433529	c.953A>G	p.Gln318Arg	FALSE	Limited	0.0121468	0.0119397	13131	69767	1.10438	0.974852	1.2472	0.117827
chr16	2433051	rs756107653	G	C	CCNF	ENST00000397066	c.262C>G	p.Leu88Val	FALSE	Limited	7.62311e-05	2.15119e-05	13118	69729	4.03567	0.664765	21.0459	0.118885
chr22	45168223	rs200329756	A	G	NUP50	ENST00000347635	c.46G>A	p.Asp16Asn	FALSE	Limited	0.00038072	0.000422909	13133	69755	0.589208	0.275955	1.13707	0.119345
chr3	35737198	rs772998292	T	G	ARPP21	ENST00000684406	c.1480G>T	p.Asp494Tyr	FALSE	Limited	7.61905e-05	2.15205e-05	13125	69701	4.10091	0.659975	22.0401	0.119806
chr21	44330581	rs772092677	G	C	CFAP410	ENST00000397956	c.881G>C	p.Trp294Ser	FALSE	Limited	0.000156433	0.000278602	12785	61019	0.463746	0.141495	1.20144	0.120257
chr4	169401690	rs367956146	C	G	NEK1	ENST00000507142	c.3545C>G	p.Pro1182Arg	FALSE	Definitive	7.62311e-05	2.86693e-05	13118	69761	3.87616	0.662469	17.9057	0.120679
chr20	62162926	rs755828983	C	A	SS18L1	ENST00000331758	c.551A>C	p.Asn184Thr	FALSE	Limited	0	5.73798e-05	13088	69711	0.127306	0.000893315	1.55295	0.1207
chr22	29485744	rs199907249	A	G	NEFH	ENST00000310624	c.1105G>A	p.Ala369Thr	FALSE	Limited	0	4.30064e-05	13135	69757	0.156206	0.00116907	1.49197	0.121088
chr8	144359789	rs782591841	C	G	SLC52A2	ENST00000643944	c.297G>C	p.Trp99Cys	FALSE	Definitive	0.000114644	1.43345e-05	13084	69762	4.12595	0.682254	28.7863	0.12119
chr17	44350727	rs63750787	A	G	GRN	ENST00000053867	c.635G>A	p.Arg212Gln	FALSE	Definitive	0	0.000114685	13110	69756	0.185574	0.00145038	1.38949	0.12131
chr9	128536458	rs765269946	T	C	GLE1	ENST00000309971	c.1750C>T	p.Arg584Trp	FALSE	Limited	0	4.29966e-05	13134	69773	0.157023	0.00117799	1.49398	0.121329
chr6	109691488	rs762687855	G	A	FIG4	ENST00000230124	c.53A>G	p.Tyr18Cys	FALSE	Limited	0	0.000149031	13015	67100	0.190165	0.00149288	1.38991	0.123469
chr16	2435817	.	G	A	CCNF	ENST00000397066	c.290A>G	p.Lys97Arg	FALSE	Limited	0.000114207	5.01627e-05	13134	69773	2.98854	0.713125	10.2714	0.123689
chr22	29480282	.	A	C	NEFH	ENST00000310624	c.20C>A	p.Ala7Glu	FALSE	Limited	0	0.000118205	10355	59219	0.159731	0.00118172	1.47174	0.124186
chr8	104491205	rs147788045	A	G	LRP12	ENST00000276654	c.2048C>T	p.Thr683Met	FALSE	Moderate	0.000114899	2.1506e-05	13055	69748	3.55764	0.687674	18.0544	0.124632
chr15	44598278	rs375363608	C	G	SPG11	ENST00000261866	c.3988C>G	p.Gln1330Glu	FALSE	Definitive	0.000419016	0.000308372	13126	69721	1.7267	0.849653	3.2369	0.125013
chr9	128540316	rs180872962	A	T	GLE1	ENST00000309971	c.2006T>A	p.Ile669Lys	FALSE	Limited	7.62195e-05	2.86664e-05	13120	69768	3.75698	0.649766	17.1338	0.126023
chr9	128523658	rs760127458	T	C	GLE1	ENST00000309971	c.709C>T	p.Arg237Trp	FALSE	Limited	7.62718e-05	3.58479e-05	13111	69739	3.64035	0.649263	15.272	0.127244
chr15	44565903	rs79186522	T	C	SPG11	ENST00000261866	c.6950G>A	p.Gly2317Asp	FALSE	Definitive	0.000231339	6.47361e-05	12968	69513	2.33591	0.773669	6.6199	0.127253
chr15	44651599	rs3759873	C	T	SPG11	ENST00000261866	c.1348A>G	p.Ile450Val	FALSE	Definitive	0.00483404	0.00512383	13136	69772	0.858327	0.700142	1.04364	0.127255
chr2	201729052	rs201200488	T	C	ALS2				TRUE	Definitive	0.000266565	0.000186329	13130	69769	1.97418	0.808275	4.26858	0.12736
chr3	35721643	rs145988544	A	G	ARPP21	ENST00000684406	c.1034G>A	p.Arg345Gln	FALSE	Limited	0.000191424	0.000100344	13060	69760	2.2805	0.768233	5.86093	0.128535
chr4	169479497	rs779634939	A	G	NEK1	ENST00000507142	c.2045C>T	p.Pro682Leu	FALSE	Definitive	0.000152567	7.8964e-05	13109	69652	2.51503	0.740068	7.1812	0.129275
chr6	109760332	rs769415369	T	C	FIG4	ENST00000230124	c.1220C>T	p.Pro407Leu	FALSE	Limited	7.61905e-05	2.86985e-05	13125	69690	3.77022	0.63862	17.6718	0.12963
chr3	87240759	rs374428152	A	G	CHMP2B	ENST00000263780	c.95G>A	p.Arg32Gln	FALSE	Definitive	7.63709e-05	3.58531e-05	13094	69729	3.61161	0.638823	15.3073	0.13118
chr12	49297993	rs146828143	T	C	PRPH	ENST00000257860	c.1303C>T	p.Arg435Trp	FALSE	Limited	0.000418792	0.000300976	13133	69773	1.71097	0.841245	3.21206	0.131568
chr22	29480720	rs763364083	T	TGCGCGGCGCGGTGCTGCGCCTGG	NEFH	ENST00000310624	c.469_491delGTGCTGCGCCTGGGCGCGGCGCG	p.Val157fs	FALSE	Limited	0.000289855	0.000127888	10350	58645	2.16959	0.775771	5.40032	0.132109
chr22	29481007	rs60825978	A	G	NEFH	ENST00000310624	c.745G>A	p.Gly249Ser	FALSE	Limited	0.00487452	0.00368008	10360	59102	0.836813	0.657863	1.05496	0.133342
chr1	11023274	rs748863467	G	A	TARDBP	ENST00000616545	c.853A>G	p.Thr285Ala	FALSE	Definitive	0.000235497	0.000122605	12739	61172	2.1882	0.767186	5.52296	0.134909
chr4	169562150	.	T	C	NEK1	ENST00000507142	c.1067G>A	p.Arg356Lys	FALSE	Definitive	7.61789e-05	3.15224e-05	13127	63447	3.66904	0.626251	17.0815	0.135233
chr12	57581887	rs139801016	T	C	KIF5A	ENST00000455537	c.2927C>T	p.Thr976Ile	FALSE	Definitive	0.00053374	0.000222162	13115	69769	1.66948	0.844129	3.15473	0.136383
chr8	144360811	rs782524983	A	G	SLC52A2	ENST00000675787	c.1123G>A	p.Val375Met	FALSE	Definitive	0.000114382	5.73485e-05	13114	69749	2.84997	0.681059	9.57273	0.13862
chr20	62172742	rs539707810	T	C	SS18L1	ENST00000331758	c.977C>T	p.Thr326Met	FALSE	Limited	7.61847e-05	2.86718e-05	13126	69755	3.59838	0.618214	16.5698	0.139064
chr12	111513432	rs776989525	A	G	ATXN2	ENST00000673436	c.1483C>T	p.Pro495Ser	FALSE	Definitive	0	0.000136154	13135	69774	0.199985	0.00156943	1.46444	0.139253
chr5	73911375	rs767038231	C	A	ARHGEF28	ENST00000513042	c.4748A>C	p.Asn1583Thr	FALSE	Limited	7.61325e-05	2.15378e-05	13135	69645	3.88558	0.606349	21.2518	0.139775
chr8	104497296	.	A	G	LRP12	ENST00000276654	c.1256C>T	p.Pro419Leu	FALSE	Moderate	7.62777e-05	3.58336e-05	13110	69767	3.4618	0.61994	14.4296	0.140053
chr12	64481993	rs145905497	T	C	TBK1	ENST00000331710	c.964C>T	p.His322Tyr	FALSE	Definitive	0.000458225	0.000316106	13094	69597	1.64966	0.838507	3.0544	0.141261
chr15	44633631	.	C	T	SPG11	ENST00000261866	c.1609A>G	p.Ile537Val	FALSE	Definitive	0.00011426	1.43373e-05	13128	69748	4.06532	0.626486	30.8247	0.141665
chr10	13112486	rs140599944	A	G	OPTN	ENST00000378747	c.403G>A	p.Glu135Lys	FALSE	Definitive	0	0.000107493	13124	69772	0.197711	0.00154152	1.49827	0.142813
chr21	44330618	rs756857009	T	C	CFAP410	ENST00000397956	c.844G>A	p.Gly282Arg	FALSE	Limited	0.000117546	2.45797e-05	12761	61026	3.24677	0.654009	16.294	0.14297
chr3	87240749	rs63750818	G	A	CHMP2B	ENST00000263780	c.85A>G	p.Ile29Val	FALSE	Definitive	0.000611107	0.000401382	13091	69759	1.55827	0.852164	2.69684	0.143942
chr4	169599120	rs115005766	T	C	NEK1	ENST00000507142	c.292G>A	p.Val98Ile	FALSE	Definitive	7.62021e-05	2.86681e-05	13123	69764	3.54305	0.606359	16.4128	0.144361
chr6	109791451	rs375960403	C	G	FIG4	ENST00000230124	c.2256G>C	p.Glu752Asp	FALSE	Limited	0	6.45948e-05	13134	69665	0.173004	0.00128785	1.59999	0.144365
chr17	44351728	rs149023078	C	G	GRN	ENST00000053867	c.1112G>C	p.Ser371Thr	FALSE	Definitive	7.74713e-05	2.15437e-05	12908	69626	3.70545	0.59734	19.802	0.145885
chr12	57569687	rs781028681	G	A	KIF5A				TRUE	Definitive	0	3.59485e-05	13051	69544	0.18004	0.00136635	1.61646	0.146418
chr7	116499905	rs374156174	T	C	CAV2	ENST00000222693	c.124C>T	p.Pro42Ser	FALSE	Limited	3.82585e-05	0.000165076	13069	69665	0.348988	0.0386581	1.36362	0.14779
chr2	211665360	rs561997094	A	G	ERBB4	ENST00000342788	c.1834C>T	p.Arg612Trp	FALSE	Limited	0.000114233	2.86656e-05	13131	69770	3.07852	0.646299	13.2359	0.147977
chr15	44565997	rs312262785	A	G	SPG11	ENST00000261866	c.6856C>T	p.Arg2286*	FALSE	Definitive	7.62486e-05	3.5867e-05	13115	69702	3.37492	0.599084	14.2349	0.149599
chr2	201757758	rs190369242	C	G	ALS2	ENST00000264276	c.1115C>G	p.Pro372Arg	FALSE	Definitive	0.00177702	0.00146718	12943	67817	1.28043	0.911862	1.76121	0.149777
chr20	760966	rs183024897	T	C	SLC52A3	ENST00000473664	c.964G>A	p.Val322Ile	FALSE	Definitive	0.00125855	0.00100233	12713	62355	1.34966	0.89337	1.98467	0.150121
chr17	44350237	rs63750043	A	C	GRN	ENST00000053867	c.359C>A	p.Ser120Tyr	FALSE	Definitive	0.00110417	0.000415711	13132	69760	1.42672	0.876243	2.27806	0.150246
chr16	2456799	rs61755288	A	G	CCNF	ENST00000397066	c.2140G>A	p.Val714Met	FALSE	Limited	0.0147631	0.01584	13107	69760	1.08503	0.970116	1.21036	0.151724
chr20	58440983	rs566283411	G	GTTC	VAPB	ENST00000475243	c.479_481delCTT	p.Ser160del	FALSE	Definitive	0.00259206	0.00351139	13117	69773	0.831603	0.637168	1.06831	0.152224
chr4	169537811	rs766596184	C	T	NEK1	ENST00000507142	c.1663A>G	p.Met555Val	FALSE	Definitive	7.67165e-05	2.15066e-05	13035	69746	4.0788	0.556798	23.3017	0.152707
chr6	109715133	rs121908287	C	T	FIG4	ENST00000230124	c.122T>C	p.Ile41Thr	FALSE	Limited	0.00167696	0.0021215	13119	69762	0.7952	0.56878	1.08569	0.152923
chr10	80166903	rs41310298	A	G	ANXA11	ENST00000422982	c.731C>T	p.Thr244Met	FALSE	Definitive	0.00301343	0.0040487	13108	69405	0.842976	0.658948	1.06394	0.15335
chr6	109762188	rs770043095	AT	A	FIG4	ENST00000230124	c.1373dupT	p.Leu458fs	FALSE	Limited	7.61383e-05	3.58938e-05	13134	69650	3.45273	0.583185	15.2321	0.154342
chr12	111599303	.	A	G	ATXN2	ENST00000550104	c.212C>T	p.Pro71Leu	FALSE	Definitive	0.00111483	0.00237108	9867	53562	0.738101	0.463822	1.11638	0.156311
chr12	64495749	.	C	A	TBK1	ENST00000331710	c.1694A>C	p.Gln565Pro	FALSE	Definitive	0.000114723	6.51796e-05	13075	69040	2.65818	0.648476	8.57358	0.157943
chr17	44351420	rs750810467	A	G	GRN	ENST00000053867	c.893G>A	p.Arg298His	FALSE	Definitive	0	0.000100383	13048	69733	0.199879	0.00153775	1.59877	0.158212
chr5	73752954	rs779778189	T	C	ARHGEF28	ENST00000513042	c.227C>T	p.Ser76Leu	FALSE	Limited	7.61615e-05	2.15017e-05	13130	69762	3.57019	0.571048	19.146	0.158511
chr16	50749823	rs770539079	T	C	CYLD	ENST00000427738	c.125C>T	p.Pro42Leu	FALSE	Limited	0.000152579	2.86673e-05	13108	69766	2.74948	0.660087	11.4235	0.158936
chr10	100152297	rs745419107	C	T	ERLIN1	ENST00000421367	c.881A>G	p.Asn294Ser	FALSE	Limited	7.61325e-05	3.58392e-05	13135	69756	3.28863	0.579293	14.0357	0.159499
chr12	108885067	rs758203634	A	G	DAO	ENST00000228476	c.61G>A	p.Glu21Lys	FALSE	Refuted	0	9.31673e-05	13134	69767	0.207051	0.00161221	1.58626	0.159811
chr2	201767367	rs367871772	T	C	ALS2	ENST00000264276	c.37G>A	p.Gly13Arg	FALSE	Definitive	3.80807e-05	7.88395e-05	13130	69762	0.328725	0.0346504	1.47187	0.160471
chr8	144360604	rs148234606	C	T	SLC52A2	ENST00000643944	c.1016T>C	p.Leu339Pro	FALSE	Definitive	0	0.000122062	13064	69637	0.213208	0.00167101	1.57435	0.162181
chr12	49295549	rs769037340	C	T	PRPH	ENST00000257860	c.349T>C	p.Phe117Leu	FALSE	Limited	0.000115296	4.48907e-05	13010	66829	2.94015	0.616406	11.3851	0.162255
chr16	2455564	rs541386499	A	G	CCNF	ENST00000397066	c.1885G>A	p.Val629Met	TRUE	Limited	0.000114767	2.15363e-05	13070	69650	3.19193	0.605034	16.3978	0.162797
chr22	29490036	rs375529650	T	C	NEFH	ENST00000310624	c.2396C>T	p.Ala799Val	FALSE	Limited	0.000115013	7.17958e-05	13042	69642	2.57112	0.641161	8.06465	0.164593
chr4	169508288	rs61735896	C	T	NEK1	ENST00000507142	c.1793A>G	p.Asn598Ser	FALSE	Definitive	7.62195e-05	2.90525e-05	13120	68841	3.33887	0.565403	15.538	0.164776
chr2	74369400	rs17721059	T	C	DCTN1	ENST00000628224	c.1484G>A	p.Arg495Gln	FALSE	Moderate	0.0196424	0.0192206	13033	69769	0.933032	0.844669	1.02867	0.165032
chr22	29490386	rs762057603	A	G	NEFH	ENST00000310624	c.2746G>A	p.Val916Met	FALSE	Limited	0.000114846	5.02339e-05	13061	69674	2.69777	0.631638	9.46857	0.165085
chr16	2456772	rs142923904	A	G	CCNF	ENST00000397066	c.2113G>A	p.Val705Ile	FALSE	Limited	0	7.16815e-05	13098	69753	0.200595	0.00153632	1.66769	0.166287
chr22	29489138	rs576586746	GAAACAA	G	NEFH	ENST00000310624	c.1500_1505dupAACAAA	p.Lys502_Ser503insThrLys	FALSE	Limited	7.66577e-05	0.000143497	13045	69688	0.411391	0.078507	1.38833	0.166298
chr2	74366620	rs753992154	T	C	DCTN1	ENST00000628224	c.2467G>A	p.Val823Ile	TRUE	Moderate	7.61731e-05	3.59578e-05	13128	69526	3.18668	0.568609	13.3381	0.166364
chrX	67546508	rs758361525	GGGT	G	AR	ENST00000374690	c.1368_1370dupTGG	p.Gly457dup	FALSE	Definitive	0.00142491	0.000963403	9694	54430	1.44741	0.848881	2.35758	0.167912
chr2	211947583	rs201678258	A	C	ERBB4	ENST00000342788	c.268G>T	p.Ala90Ser	FALSE	Limited	0.000114626	6.45198e-05	13086	69746	2.5623	0.634235	8.1752	0.168433
chr2	64458367	rs150631870	T	C	LGALSL	ENST00000238875	c.458C>T	p.Thr153Met	FALSE	Limited	7.61325e-05	2.86816e-05	13135	69731	3.26545	0.559439	15.046	0.169158
chr8	144360694	rs138160033	T	C	SLC52A2	ENST00000643944	c.1106C>T	p.Ser369Leu	FALSE	Definitive	0.000320641	0.000217723	12475	68895	1.77419	0.766053	3.69329	0.169836
chr2	74365590	rs751782015	C	T	DCTN1	ENST00000628224	c.2954A>G	p.Lys985Arg	FALSE	Moderate	3.81243e-05	0.000222168	13115	69767	0.374087	0.0418778	1.42005	0.171869
chr6	109792665	rs747768373	A	G	FIG4	ENST00000230124	c.2459+1G>A		TRUE	Limited	0.000190694	0.000109673	13110	63826	2.08176	0.70252	5.33736	0.172333
chr21	44330473	rs772290599	A	G	CFAP410	ENST00000397956	c.989C>T	p.Pro330Leu	FALSE	Limited	0.000118483	4.07159e-05	12660	61401	2.98856	0.591697	12.7909	0.173033
chr5	73840609	rs199889911	A	G	ARHGEF28	ENST00000513042	c.1276G>A	p.Val426Met	FALSE	Limited	0	5.01634e-05	13125	69772	0.201535	0.00153858	1.73063	0.173142
chr6	109777051	rs770831509	A	C	FIG4	ENST00000230124	c.1880C>A	p.Thr627Lys	FALSE	Limited	0.000114329	1.43394e-05	13120	69738	3.2394	0.585913	20.7023	0.173437
chr7	116525653	.	T	C	CAV1	ENST00000614113	c.56C>T	p.Pro19Leu	FALSE	Limited	7.89328e-05	3.56094e-05	12669	56165	3.25709	0.548127	15.5323	0.174706
chr15	44651862	rs140385286	T	C	SPG11	ENST00000261866	c.1085G>A	p.Trp362*	FALSE	Definitive	0.000154024	0.000100364	12985	69746	2.22622	0.668099	6.09177	0.175782
chr5	73909897	rs760502222	A	G	ARHGEF28				TRUE	Limited	0.000386399	0.000117975	10352	63573	1.88391	0.741131	4.50768	0.176158
chr2	211705338	rs746784831	T	C	ERBB4	ENST00000342788	c.1178G>A	p.Arg393Gln	FALSE	Limited	7.61441e-05	2.15085e-05	13133	69740	3.43135	0.534792	18.7318	0.176907
chr20	761055	rs140360713	A	C	SLC52A3	ENST00000645534	c.1381G>T	p.Asp461Tyr	FALSE	Definitive	0.000389803	0.000728484	12827	69322	0.657974	0.325899	1.19162	0.17692
chr8	144360886	rs374612342	A	G	SLC52A2	ENST00000675787	c.1198G>A	p.Gly400Ser	FALSE	Definitive	0.000190811	9.32448e-05	13102	69709	2.11876	0.688683	5.66942	0.177495
chr8	104497372	rs372061539	A	G	LRP12	ENST00000276654	c.1180C>T	p.Arg394Cys	FALSE	Moderate	0	0.000100343	13075	69761	0.219566	0.00171274	1.66358	0.17795
chr15	44620260	rs139399250	T	C	SPG11	ENST00000261866	c.2764G>A	p.Val922Ile	FALSE	Definitive	0	5.73337e-05	13132	69767	0.204332	0.00155584	1.76748	0.179573
chr15	44613480	rs141106870	A	G	SPG11	ENST00000261866	c.3095C>T	p.Pro1032Leu	FALSE	Definitive	0	0.000121827	13134	69771	0.224207	0.00175717	1.65587	0.180196
chr1	11016874	rs80356715	T	C	TARDBP	ENST00000240185	c.269C>T	p.Ala90Val	FALSE	Definitive	0.000342674	0.000616284	13132	69773	0.635293	0.292339	1.21362	0.180305
chr17	44352471	rs25647	C	G	GRN	ENST00000053867	c.1544G>C	p.Gly515Ala	FALSE	Definitive	0.000304785	0.000351229	13124	69755	0.602416	0.258017	1.24553	0.180353
chr7	116500282	rs757915346	C	CAG	CAV2	ENST00000222693	c.176_177delAG	p.Glu59fs	FALSE	Limited	7.61325e-05	2.86726e-05	13135	69753	3.16057	0.540872	14.6024	0.180501
chr2	212538520	rs748663394	T	G	ERBB4	ENST00000342788	c.11C>A	p.Ala4Glu	FALSE	Limited	3.8101e-05	0.000143328	13123	69770	0.366656	0.0399956	1.48238	0.181637
chr12	111599175	.	A	G	ATXN2	ENST00000550104	c.340C>T	p.Pro114Ser	FALSE	Definitive	0.000297796	2.81706e-05	10074	53247	2.52985	0.65158	11.5253	0.181905
chr22	29490473	rs745757996	A	G	NEFH	ENST00000310624	c.2833G>A	p.Ala945Thr	FALSE	Limited	0	9.43602e-05	13125	68885	0.219869	0.00170689	1.70099	0.18309
chr4	169537855	rs750593852	T	C	NEK1	ENST00000507142	c.1619G>A	p.Arg540Gln	FALSE	Definitive	7.63942e-05	4.30046e-05	13090	69760	2.97955	0.543173	11.7816	0.183606
chr16	2455453	rs148105729	C	G	CCNF	ENST00000397066	c.1774G>C	p.Glu592Gln	FALSE	Limited	0	0.00010049	13101	69659	0.22569	0.00176468	1.69091	0.185535
chr12	108899420	rs566264618	A	G	DAO	ENST00000228476	c.857G>A	p.Arg286His	FALSE	Refuted	3.8072e-05	9.31753e-05	13133	69761	0.355442	0.0378829	1.53752	0.18601
chr12	111599376	.	T	G	ATXN2	ENST00000550104	c.139C>A	p.Pro47Thr	FALSE	Definitive	0.000471106	0.000674549	9552	53369	0.625479	0.281583	1.23491	0.186327
chr2	74365943	rs780644304	T	C	DCTN1	ENST00000628224	c.2836G>A	p.Glu946Lys	FALSE	Moderate	7.61383e-05	2.14983e-05	13134	69773	3.23265	0.525601	17.0539	0.186749
chr10	80164098	rs142183550	A	G	ANXA11	ENST00000422982	c.904C>T	p.Arg302Cys	FALSE	Definitive	0	5.01792e-05	13129	69750	0.17142	0.00121341	2.00737	0.187102
chr12	111513382	rs758682249	T	TCCC	ATXN2	ENST00000673436	c.1530_1532delGGG	p.Gly511del	FALSE	Definitive	0	0.000107493	13132	69772	0.227438	0.00177986	1.69476	0.187329
chr16	31184371	rs537605135;rs762260286;rs772959031	TGGTGGAGGTGGA	TGGTGGAGGTGGAGGTGGA	FUS	ENST00000254108	c.521_523+3delGAGGTG	p.Gly175del	FALSE	Definitive	0.00145038	0.00181398	13100	69736	0.795184	0.552276	1.11351	0.187454
chr16	50751824	rs750338263	G	A	CYLD	ENST00000427738	c.725A>G	p.Glu242Gly	FALSE	Limited	7.61789e-05	3.58372e-05	13127	69760	3.01229	0.534203	12.7238	0.187526
chr17	44352760	rs72824737	A	G	GRN	ENST00000053867	c.1744G>A	p.Ala582Thr	FALSE	Definitive	3.82438e-05	0.000179621	13074	69591	0.379541	0.0420751	1.47923	0.187528
chr15	44660558	rs201842512	T	C	SPG11	ENST00000261866	c.316G>A	p.Ala106Thr	FALSE	Definitive	7.61383e-05	2.14983e-05	13134	69773	3.23028	0.523128	17.1251	0.188089
chr12	111485844	rs146752713	C	T	ATXN2	ENST00000673436	c.2326A>G	p.Thr776Ala	FALSE	Definitive	0.00019052	8.60042e-05	13122	69764	2.17809	0.657478	6.1291	0.188581
chr2	211386888	rs770938636	A	C	ERBB4	ENST00000342788	c.3446G>T	p.Gly1149Val	FALSE	Limited	7.62021e-05	2.14986e-05	13123	69772	3.2075	0.520665	16.9427	0.189922
chr5	179833612	rs778047147	C	CAGG	SQSTM1	ENST00000389805	c.1001_1003delGAG	p.Gly334del	FALSE	Moderate	0	5.73304e-05	13131	69771	0.208336	0.00157645	1.83584	0.190477
chr4	169577024	rs10034957	C	A	NEK1	ENST00000507142	c.924T>G	p.Ile308Met	FALSE	Definitive	0.000152358	5.73403e-05	13127	69759	2.27276	0.638987	7.08461	0.1905
chr17	44350726	rs139375860	T	C	GRN	ENST00000053867	c.634C>T	p.Arg212Trp	FALSE	Definitive	3.81156e-05	0.00016486	13118	69756	0.382329	0.0424362	1.48762	0.190696
chr22	23767420	rs766054125	A	G	CHCHD10	ENST00000484558	c.215C>T	p.Ala72Val	FALSE	Moderate	0	0.000108479	12720	23046	0.210557	0.00160182	1.86686	0.192884
chr4	169477252	rs375173827	C	T	NEK1	ENST00000507142	c.2306A>G	p.His769Arg	FALSE	Definitive	0	3.63859e-05	13073	68708	0.206097	0.00155669	1.90202	0.193092
chr15	44569502	rs773954273	A	G	SPG11	ENST00000261866	c.6481C>T	p.Arg2161Trp	FALSE	Definitive	0	9.65609e-05	13072	67315	0.223067	0.00172213	1.76346	0.193312
chr12	49297274	rs73112142	A	G	PRPH	ENST00000257860	c.996+1G>A		TRUE	Limited	0.00377143	0.00483933	13125	69741	0.86997	0.698659	1.07171	0.194075
chr16	2453515	rs200908912	A	C	CCNF	ENST00000397066	c.1693C>A	p.Pro565Thr	FALSE	Limited	7.61383e-05	2.15017e-05	13134	69762	3.12157	0.516773	16.1577	0.194506
chr12	111453794	rs775411387	C	T	ATXN2	ENST00000673436	c.3322A>G	p.Met1108Val	FALSE	Definitive	0	6.44939e-05	13135	69774	0.218912	0.00167668	1.81685	0.195804
chr8	104531958	rs371535322	T	C	LRP12	ENST00000276654	c.85G>A	p.Gly29Ser	FALSE	Moderate	0.000115714	7.91299e-05	12963	69506	2.3647	0.599289	7.19387	0.196007
chr10	80157675	rs146644733	T	C	ANXA11	ENST00000422982	c.1424G>A	p.Arg475Gln	FALSE	Definitive	0.000152335	7.16681e-05	13129	69766	2.1966	0.635862	6.46077	0.196884
chr2	201761659	rs750832284	A	G	ALS2	ENST00000264276	c.335C>T	p.Ala112Val	FALSE	Definitive	0	5.73337e-05	13094	69767	0.214616	0.00163317	1.86346	0.19699
chr15	44651821	rs199765540	C	T	SPG11	ENST00000261866	c.1126A>G	p.Asn376Asp	FALSE	Definitive	0.00011439	3.58387e-05	13113	69757	2.60542	0.575362	10.3607	0.198756
chr2	74365125	rs72659383	T	C	DCTN1	ENST00000628224	c.3146G>A	p.Arg1049Gln	FALSE	Moderate	0.00175185	0.00156949	13129	69768	1.24049	0.888612	1.69536	0.19988
chr5	73846341	.	G	C	ARHGEF28	ENST00000513042	c.1501C>G	p.Pro501Ala	FALSE	Limited	7.62718e-05	2.86664e-05	13111	69768	3.02888	0.510037	14.145	0.199917
chr5	179836515	rs148278350	A	G	SQSTM1	ENST00000510187	c.995G>A	p.Gly332Asp	FALSE	Moderate	0.000190375	1.4333e-05	13132	69769	3.00904	0.559956	19.7778	0.200012
chr9	27556751	rs780733794	T	C	C9orf72	ENST00000380003	c.901G>A	p.Ala301Thr	FALSE	Definitive	0	4.29997e-05	13014	69768	0.213031	0.00161246	1.92366	0.201091
chr10	80166110	rs72807973	C	T	ANXA11	ENST00000422982	c.832A>G	p.Ile278Val	FALSE	Definitive	0.00499657	0.00583756	13109	69464	0.885446	0.729759	1.0658	0.201521
chr2	74368119	rs764568642	A	G	DCTN1	ENST00000628224	c.1867C>T	p.Arg623Trp	FALSE	Moderate	0	3.68721e-05	13074	67802	0.208559	0.00156561	1.96375	0.201711
chr12	108887505	rs781658657	A	G	DAO	ENST00000228476	c.250G>A	p.Ala84Thr	FALSE	Refuted	7.61615e-05	2.14983e-05	13130	69773	3.39942	0.479165	19.5407	0.202584
chr10	13132107	rs377219791	T	C	OPTN	ENST00000378747	c.1442C>T	p.Ala481Val	FALSE	Definitive	0.000114294	5.01684e-05	13124	69765	2.42909	0.581162	8.3629	0.203864
chr7	26196449	rs200929422	T	C	HNRNPA2B1	ENST00000618183	c.610G>A	p.Gly204Ser	FALSE	Moderate	0.000114199	0.000243644	13135	69774	0.514848	0.138323	1.37743	0.203985
chr3	35743885	rs139862817	T	C	ARPP21	ENST00000684406	c.2057C>T	p.Thr686Met	FALSE	Limited	0.000152277	0.000100334	13134	69767	2.08975	0.636003	5.62366	0.204208
chr14	77512345	rs763898397	T	C	SPTLC2	ENST00000216484	c.1628G>A	p.Arg543Gln	FALSE	Strong	0.000114199	5.73288e-05	13135	69773	2.41461	0.58124	8.09984	0.204279
chr15	44626492	rs78183930	T	C	SPG11	ENST00000261866	c.2083G>A	p.Ala695Thr	FALSE	Definitive	0.0134421	0.0126777	13056	69768	1.07984	0.958591	1.21306	0.20428
chr16	50749757	rs764097337	G	T	CYLD	ENST00000427738	c.59T>G	p.Ile20Ser	FALSE	Limited	0.00011426	2.86701e-05	13128	69759	2.73632	0.553117	12.3231	0.20465
chr3	35792427	rs148862077	C	T	ARPP21	ENST00000684406	c.2183T>C	p.Ile728Thr	FALSE	Limited	7.62311e-05	2.86693e-05	13118	69761	2.91481	0.506451	13.2026	0.206123
chr7	116506081	rs566140613	A	G	CAV2	ENST00000222693	c.449G>A	p.Arg150Gln	FALSE	Limited	0.000114225	4.30003e-05	13132	69767	2.5574	0.562988	9.62907	0.206215
chr15	44565901	rs377341108	A	G	SPG11	ENST00000261866	c.6952C>T	p.Arg2318Cys	FALSE	Definitive	3.82702e-05	0.000186487	13065	69710	0.39283	0.0434202	1.53568	0.207331
chr10	13110394	rs184561087	A	G	OPTN	ENST00000378747	c.287G>A	p.Arg96His	FALSE	Definitive	0.000114373	2.14995e-05	13115	69769	2.92214	0.534084	15.6954	0.207813
chr3	87245774	rs745754634	G	A	CHMP2B	ENST00000263780	c.187A>G	p.Lys63Glu	FALSE	Definitive	0.000114469	5.01627e-05	13104	69773	2.40606	0.576322	8.23414	0.207902
chr6	109735187	rs141116831	T	C	FIG4	ENST00000230124	c.535C>T	p.Leu179Phe	FALSE	Limited	0	5.02073e-05	13036	69711	0.221334	0.00168336	1.92777	0.208535
chr12	111488522	.	G	A	ATXN2	ENST00000673436	c.2194T>C	p.Cys732Arg	FALSE	Definitive	7.63068e-05	2.14992e-05	13105	69770	3.14095	0.487841	17.4574	0.209462
chr2	74365143	rs776489779	T	C	DCTN1	ENST00000628224	c.3128G>A	p.Arg1043His	FALSE	Moderate	0	9.31606e-05	13134	69772	0.238005	0.00185366	1.81918	0.210131
chr2	64455350	rs147511958	A	G	LGALSL	ENST00000238875	c.43G>A	p.Asp15Asn	FALSE	Limited	0	3.58927e-05	13137	69652	0.205472	0.00151872	2.08284	0.210828
chr10	13124021	rs200114679	A	C	OPTN	ENST00000378747	c.909C>A	p.Asn303Lys	FALSE	Definitive	0.000608967	0.000179152	13137	69773	1.53727	0.777224	2.96319	0.211592
chr1	11023320	rs778834503	A	G	TARDBP	ENST00000616545	c.899G>A	p.Arg300His	FALSE	Definitive	3.92619e-05	0.000216548	12735	55415	0.393238	0.0431981	1.55825	0.212318
chr4	169477476	rs201726561	A	G	NEK1	ENST00000507142	c.2161C>T	p.Arg721Trp	FALSE	Definitive	0.000123967	2.15443e-05	12100	69624	2.83557	0.534872	15.1317	0.212457
chr2	211679103	rs371593463	T	C	ERBB4	ENST00000342788	c.1571G>A	p.Arg524His	FALSE	Limited	0	4.30114e-05	13128	69749	0.221571	0.00168042	1.97479	0.212695
chr4	169590725	.	A	C	NEK1	ENST00000507142	c.396+1G>T		TRUE	Definitive	7.61731e-05	4.42948e-05	13128	67728	2.76089	0.502819	10.9629	0.213313
chrX	56564200	rs746075271	C	G	UBQLN2	ENST00000338222	c.327G>C	p.Gln109His	FALSE	Definitive	0	8.60676e-05	13073	69578	0.229712	0.00176065	1.91666	0.214053
chrX	67711453	rs1800053	A	C	AR	ENST00000374690	c.1937C>A	p.Ala646Asp	FALSE	Definitive	0.00186138	0.00275659	12984	67751	0.801533	0.550343	1.13067	0.214426
chr15	44563183	.	T	C	SPG11	ENST00000261866	c.7270G>A	p.Val2424Ile	FALSE	Definitive	0	0.000121827	13126	69771	0.245294	0.00192176	1.81464	0.215461
chr2	211712052	rs76603692	C	A	ERBB4	ENST00000342788	c.1122T>G	p.His374Gln	FALSE	Limited	0.0025555	0.00230848	13109	69743	0.841331	0.632024	1.10417	0.216956
chr6	109766746	rs749672655	G	A	FIG4	ENST00000230124	c.1601A>G	p.Tyr534Cys	FALSE	Limited	0.000114294	2.15004e-05	13124	69766	2.76368	0.53216	14.3785	0.217116
chr20	763643	rs145194879	T	C	SLC52A3	ENST00000645534	c.928G>A	p.Val310Ile	FALSE	Definitive	0.000114207	7.88463e-05	13134	69756	2.26078	0.572485	6.88115	0.218634
chr12	111457318	rs149109789	T	C	ATXN2	ENST00000673436	c.2938G>A	p.Ala980Thr	FALSE	Definitive	7.61847e-05	0.000272351	13126	69763	0.485144	0.099294	1.44823	0.219774
chr5	73885876	rs201386583	T	C	ARHGEF28	ENST00000513042	c.3082C>T	p.Arg1028Cys	FALSE	Limited	0.0008404	0.000552138	13089	69729	1.37187	0.819237	2.20731	0.221335
chr2	201725384	rs757704778	T	C	ALS2	ENST00000264276	c.3319G>A	p.Gly1107Arg	FALSE	Definitive	7.61499e-05	4.3004e-05	13132	69761	2.71141	0.49202	10.8117	0.221914
chr8	144360298	rs372057075	G	A	SLC52A2	ENST00000643944	c.806A>G	p.Tyr269Cys	FALSE	Definitive	0.000307905	8.63757e-05	12991	69464	1.78378	0.693448	4.39628	0.221947
chr22	29490007	rs59551486	C	CAAG	NEFH	ENST00000310624	c.2368_2370delAAG	p.Lys790del	FALSE	Limited	0.000883596	0.00117774	13015	69625	0.766755	0.481375	1.16704	0.223369
chr5	179836501	rs143511494	A	G	SQSTM1	ENST00000389805	c.1231G>A	p.Gly411Ser	FALSE	Moderate	7.61499e-05	3.58305e-05	13132	69773	2.76071	0.486132	11.7512	0.223599
chr14	20693772	rs121909541	G	A	ANG	ENST00000397990	c.208A>G	p.Ile70Val	FALSE	Limited	0.00133212	0.000773916	13137	69775	1.28335	0.854017	1.88327	0.223897
chr21	44339161	rs748531024	CTGCACGCTGTGCAGCT	C	CFAP410	ENST00000339818	c.33_34insAGCTGCACAGCGTGCA	p.Ala12fs	FALSE	Limited	4.58211e-05	0.000121426	10912	61766	0.389881	0.0420675	1.63572	0.224167
chr15	44657227	rs376828731	T	C	SPG11	ENST00000261866	c.737G>A	p.Cys246Tyr	FALSE	Definitive	0	3.58295e-05	13138	69775	0.22594	0.00170651	2.07858	0.224993
chr16	2456632	.	T	C	CCNF	ENST00000397066	c.1973C>T	p.Ala658Val	FALSE	Limited	7.61963e-05	2.86821e-05	13124	69730	3.04371	0.461602	15.6233	0.225694
chr7	116525090	rs370105972	T	G	CAV1	ENST00000341049	c.28G>T	p.Glu10*	TRUE	Limited	7.61557e-05	3.58305e-05	13131	69773	2.72089	0.485115	11.4064	0.226074
chr16	31190309	rs781120756	C	CAGT	FUS	ENST00000254108	c.1204_1206delAGT	p.Ser402del	FALSE	Definitive	0	8.60005e-05	13126	69767	0.246551	0.00191677	1.90531	0.226418
chr17	41989546	rs782118074	T	C	DNAJC7	ENST00000457167	c.611G>A	p.Arg204Gln	FALSE	Limited	0	4.30108e-05	13127	69750	0.228146	0.00172397	2.08177	0.227527
chr5	73773936	rs373137865	T	C	ARHGEF28	ENST00000513042	c.557C>T	p.Pro186Leu	FALSE	Limited	0.000114277	9.38208e-05	13126	69281	0.52311	0.137832	1.45152	0.227837
chr17	35844619	rs372580198;rs749600689	T	TAGAAGTGGGGGCGGCTATGGTGGAGAC	TAF15	ENST00000605844	c.1332_1358delCGGCTATGGTGGAGACAGAAGTGGGGG	p.Gly445_Gly453del	FALSE	Limited	0.000602571	0.000743016	7468	20188	0.645067	0.291926	1.30079	0.228732
chr22	29481118	rs770443491	G	A	NEFH	ENST00000310624	c.856A>G	p.Thr286Ala	FALSE	Limited	0.000148603	1.70002e-05	10094	58823	2.78411	0.513988	17.5573	0.229069
chr12	108890252	.	G	A	DAO	ENST00000228476	c.431A>G	p.Tyr144Cys	FALSE	Refuted	0	6.45254e-05	13129	69740	0.243483	0.00187824	1.96866	0.230183
chr16	31190398	rs186547381	T	C	FUS	ENST00000254108	c.1292C>T	p.Pro431Leu	FALSE	Definitive	0.000152451	7.16692e-05	13119	69765	2.06979	0.597718	6.07435	0.231394
chr8	104491206	rs766449316	C	T	LRP12	ENST00000276654	c.2047A>G	p.Thr683Ala	FALSE	Moderate	0	9.3186e-05	13065	69753	0.249751	0.00194157	1.92699	0.231549
chr12	57563461	rs773336059	A	G	KIF5A	ENST00000455537	c.152G>A	p.Arg51His	FALSE	Definitive	0.000114364	7.17463e-05	13116	69690	2.225	0.556197	6.94538	0.231976
chr2	211947425	rs778195807	T	C	ERBB4				TRUE	Limited	0.000114846	5.02058e-05	13061	69713	2.36292	0.53842	8.54334	0.233827
chr14	77616476	rs757852940	A	G	SPTLC2	ENST00000216484	c.104C>T	p.Ala35Val	FALSE	Strong	9.60154e-05	2.53259e-05	10415	59228	3.26494	0.429999	19.8231	0.233917
chr12	111599448	.	T	C	ATXN2	ENST00000550104	c.67G>A	p.Ala23Thr	FALSE	Definitive	4.94315e-05	0.000214025	10115	53732	0.411985	0.0455527	1.61644	0.235446
chr16	50749906	rs369619557	G	A	CYLD	ENST00000427738	c.208A>G	p.Ile70Val	FALSE	Limited	7.66401e-05	2.15011e-05	13048	69764	2.91048	0.458801	16.2597	0.235901
chr5	179836480	rs771966860	GT	AT	SQSTM1	ENST00000389805	c.1210A>G	p.Met404Val	FALSE	Moderate	7.61499e-05	3.5831e-05	13132	69772	2.67332	0.470843	11.4219	0.237472
chr17	44349217	rs199572314	T	C	GRN	ENST00000053867	c.53C>T	p.Thr18Met	FALSE	Definitive	0	0.000100356	13129	69752	0.256549	0.00200361	1.93221	0.23779
chr8	104490869	rs142053596	G	A	LRP12	ENST00000276654	c.2384T>C	p.Leu795Pro	FALSE	Moderate	0.000305204	0.000150497	13106	69769	1.66808	0.694145	3.65725	0.238993
chr12	111485313	rs200306315	C	T	ATXN2	ENST00000673436	c.2476A>G	p.Met826Val	FALSE	Definitive	0.000304948	0.000207847	13117	69763	1.60888	0.706882	3.27916	0.239617
chr1	11022578	rs80356742	G	A	TARDBP	ENST00000240185	c.1169A>G	p.Asn390Ser	FALSE	Definitive	7.67165e-05	2.16826e-05	13035	69180	3.0077	0.440092	16.911	0.239673
chr17	35844353	rs202180032	T	C	TAF15	ENST00000605844	c.1162C>T	p.Arg388Cys	FALSE	Limited	0	0.000126513	13123	23713	0.245155	0.00187786	2.08257	0.241556
chr6	109716484	rs540674198	T	C	FIG4	ENST00000230124	c.205C>T	p.Arg69Cys	FALSE	Limited	0.000114233	6.44995e-05	13131	69768	2.20471	0.543606	7.0718	0.242258
chr17	41987821	rs369010310	G	C	DNAJC7	ENST00000457167	c.1008G>C	p.Gln336His	TRUE	Limited	0	5.0372e-05	13134	69483	0.245462	0.00187453	2.09601	0.243979
chr2	64455398	rs145173493	A	G	LGALSL	ENST00000238875	c.91G>A	p.Val31Met	FALSE	Limited	0.00087539	0.000459361	13137	69662	1.3552	0.805593	2.20406	0.24449
chr12	111599372	.	T	C	ATXN2	ENST00000550104	c.143G>A	p.Gly48Glu	FALSE	Definitive	0.000104954	3.74995e-05	9528	53334	2.67894	0.458089	12.351	0.245981
chr17	35844547	.	CGGCTATGGTGGAGACAGAAGTGGGGGTGGCTATGGTGGAGACAGAAGTGGGGGT	CGGCTATGGTGGAGACAGAAGTGGGGGT	TAF15	ENST00000605844	c.1269_1295dupTGGGGGTGGCTATGGTGGAGACAGAAG	p.Ser432_Ser433insGlyGlyGlyTyrGlyGlyAspArgSer	FALSE	Limited	0.000745589	0.000476397	12071	23090	1.45471	0.765555	2.73226	0.2485
chr12	108889497	rs370409180	A	G	DAO	ENST00000228476	c.338G>A	p.Gly113Glu	FALSE	Refuted	0	7.88304e-05	13134	69770	0.257774	0.00199569	2.03182	0.249123
chr12	49295249	rs376678474	C	T	PRPH	ENST00000257860	c.49T>C	p.Tyr17His	FALSE	Limited	0	0.000108328	11082	69234	0.264995	0.00207444	1.97139	0.24922
chr2	201760297	.	G	C	ALS2	ENST00000679728	c.1124G>C	p.Cys375Ser	FALSE	Definitive	4.88472e-05	0.000207109	10236	50698	0.421998	0.0466984	1.65762	0.250036
chr2	211424176	rs376298364	T	C	ERBB4	ENST00000342788	c.2845G>A	p.Val949Ile	FALSE	Limited	0.000267359	0.000186444	13091	69726	1.6698	0.674445	3.66712	0.250158
chr7	116559237	rs138143776	C	G	CAV1	ENST00000341049	c.487G>C	p.Val163Leu	FALSE	Limited	0.00011566	0.000250892	12969	69751	0.550931	0.149186	1.45504	0.252081
chr20	761198	rs267606687	G	A	SLC52A3	ENST00000645534	c.1238T>C	p.Val413Ala	FALSE	Definitive	0.00011685	5.45911e-05	12837	64113	2.22413	0.526058	7.74639	0.253343
chr9	128540319	rs201163437	T	G	GLE1	ENST00000309971	c.2009G>T	p.Arg670Leu	FALSE	Limited	7.62369e-05	2.15035e-05	13117	69756	2.73631	0.443446	14.5026	0.253728
chr10	80172839	rs147334030	A	G	ANXA11	ENST00000422982	c.23C>T	p.Pro8Leu	FALSE	Definitive	0.00689314	0.00803121	13129	69728	0.911942	0.774719	1.06727	0.254148
chr2	211386934	rs139785964	T	C	ERBB4	ENST00000342788	c.3400G>A	p.Val1134Met	FALSE	Limited	0.000114373	7.88316e-05	13115	69769	2.1175	0.53599	6.4511	0.254996
chr3	35792513	rs200410773	G	A	ARPP21	ENST00000684406	c.2269A>G	p.Thr757Ala	FALSE	Limited	0.000304669	0.000444304	13129	69772	0.665268	0.296644	1.31447	0.25516
chr12	49297550	.	T	G	PRPH	ENST00000257860	c.1190G>T	p.Arg397Leu	FALSE	Limited	8.16127e-05	4.32258e-05	12253	69403	2.52186	0.455609	10.0821	0.255596
chr8	144360881	rs371806077	T	C	SLC52A2	ENST00000643944	c.1204C>T	p.Arg402Trp	FALSE	Definitive	0.000114443	5.73839e-05	13107	69706	2.24741	0.515919	7.78607	0.256078
chr21	44331874	rs139038672	A	G	CFAP410	ENST00000339818	c.514C>T	p.Arg172Trp	FALSE	Limited	0.000114819	7.88904e-05	13064	69717	2.12269	0.533751	6.52894	0.256121
chr20	763577	.	T	C	SLC52A3	ENST00000645534	c.994G>A	p.Val332Ile	FALSE	Definitive	0	7.88451e-05	13136	69757	0.257387	0.00197379	2.10235	0.256694
chr21	44339194	rs769070783	C	T	CFAP410	ENST00000339818	c.1A>G	p.Met1?	FALSE	Limited	4.78423e-05	0.000165046	10451	60589	0.42236	0.0462604	1.69819	0.258181
chr16	2453464	.	A	G	CCNF	ENST00000397066	c.1642G>A	p.Asp548Asn	FALSE	Limited	7.61615e-05	3.58346e-05	13130	69765	2.5968	0.44479	11.5581	0.259236
chr16	2433046	rs143974143	A	G	CCNF	ENST00000397066	c.257G>A	p.Gly86Glu	FALSE	Limited	0.000114321	7.88734e-05	13121	69732	2.10285	0.532071	6.40883	0.259246
chr5	179820986	rs141502868	T	C	SQSTM1	ENST00000389805	c.50C>T	p.Ala17Val	FALSE	Moderate	8.30013e-05	3.62613e-05	12048	68944	2.59224	0.444275	11.3683	0.259353
chr2	74367989	rs143914684	A	G	DCTN1	ENST00000628224	c.1997C>T	p.Thr666Met	FALSE	Moderate	0.000152952	9.31659e-05	13076	69768	1.93073	0.578501	5.32321	0.260315
chr5	179833164	rs376459756;rs754741710	T	C	SQSTM1	ENST00000389805	c.887C>T	p.Pro296Leu	FALSE	Moderate	3.80894e-05	4.30114e-05	13127	69749	0.330851	0.0288597	2.11877	0.261114
chr9	128508892	rs138871311	A	G	GLE1	ENST00000309971	c.116G>A	p.Cys39Tyr	FALSE	Limited	0.000609013	0.000494751	13136	69732	1.38466	0.7734	2.34073	0.26121
chr15	44629323	rs775799559	T	G	SPG11	ENST00000261866	c.1801C>A	p.Pro601Thr	FALSE	Definitive	0.000152323	3.58402e-05	13130	69754	2.27598	0.525552	9.48157	0.263029
chr2	211387081	rs143251275	C	T	ERBB4	ENST00000342788	c.3253A>G	p.Thr1085Ala	FALSE	Limited	0.000114408	7.16723e-05	13111	69762	2.13015	0.521218	6.79577	0.264263
chr22	45181293	rs748693878	T	TGAA	NUP50	ENST00000347635	c.1017_1019delAGA	p.Glu340del	FALSE	Limited	0	7.18897e-05	13130	69551	0.268134	0.00208001	2.10313	0.264674
chr21	44333033	rs770527417	G	C	CFAP410	ENST00000339818	c.373G>C	p.Ala125Pro	TRUE	Limited	3.84556e-05	7.97171e-05	13002	68994	0.359887	0.0317348	1.92923	0.26537
chr16	2456941	rs760181877	T	C	CCNF	ENST00000397066	c.2282C>T	p.Pro761Leu	FALSE	Limited	0	9.31819e-05	13125	69756	0.27246	0.00212294	2.07958	0.266687
chr4	169477235	rs200610485	A	G	NEK1	ENST00000507142	c.2323C>T	p.His775Tyr	FALSE	Definitive	3.83289e-05	0.000152311	13045	68938	0.43598	0.0483411	1.70357	0.268995
chr5	73848997	rs756328784	T	C	ARHGEF28	ENST00000513042	c.1657C>T	p.Arg553Cys	FALSE	Limited	7.63825e-05	4.52052e-05	13092	66364	2.49458	0.436143	10.2923	0.270624
chr9	128523772	rs146800850	A	G	GLE1	ENST00000309971	c.823G>A	p.Asp275Asn	FALSE	Limited	7.63301e-05	5.01756e-05	13101	69755	2.41692	0.443651	9.28113	0.270808
chr15	44567546	rs144165094	T	C	SPG11	ENST00000261866	c.6632G>A	p.Arg2211His	FALSE	Definitive	0.00091359	0.00111076	13135	69772	0.787594	0.497203	1.19575	0.271558
chr12	108894326	rs760006596	T	C	DAO	ENST00000228476	c.571C>T	p.Arg191*	FALSE	Refuted	0	4.30027e-05	13048	69763	0.24776	0.00184738	2.40947	0.271808
chr10	100175941	rs377363754	A	T	ERLIN1				TRUE	Limited	3.80952e-05	0.00015054	13125	69749	0.434202	0.0477723	1.72448	0.271837
chr20	62164210	.	A	G	SS18L1	ENST00000331758	c.787G>A	p.Ala263Thr	FALSE	Limited	0	4.07305e-05	13040	61379	0.24878	0.00185294	2.41577	0.273296
chr5	139325564	rs757346695	A	C	MATR3,MATR3	ENST00000394805	c.2273C>A,c.2273C>A	p.Thr758Lys,p.Thr758Lys	FALSE	Definitive	0	4.2999e-05	13131	69769	0.248469	0.00184315	2.39769	0.273976
chr5	139325306	.	T	C	MATR3	ENST00000394800	c.2159C>T	p.Pro720Leu	FALSE	Definitive	0	9.39364e-05	12853	63873	0.275787	0.00214423	2.12979	0.274448
chr12	57572105	rs376249839	T	G	KIF5A	ENST00000455537	c.1407G>T	p.Glu469Asp	FALSE	Definitive	0	9.31766e-05	13105	69760	0.278974	0.00217871	2.10466	0.274984
chr2	74361590	rs72466496	A	G	DCTN1	ENST00000628224	c.3746C>T	p.Thr1249Ile	FALSE	Moderate	0.00449524	0.00587654	13125	69769	0.897817	0.734231	1.08788	0.275981
chr17	44352088	rs63751100	A	G	GRN	ENST00000053867	c.1253G>A	p.Arg418Gln	FALSE	Definitive	0.00030532	0.00015057	13101	69735	1.62748	0.657439	3.69082	0.278165
chr15	44564629	rs139334167	A	G	SPG11	ENST00000261866	c.7069C>T	p.Leu2357Phe	FALSE	Definitive	0.00205605	0.00147076	13132	69692	1.19091	0.864013	1.61485	0.279756
chr20	62161437	rs373921576	T	C	SS18L1	ENST00000331758	c.233C>T	p.Pro78Leu	FALSE	Limited	0.000152567	0.000107522	13109	69753	1.86424	0.564745	5.02006	0.279797
chr5	139276152	rs539017488	A	T	MATR3	ENST00000509990	c.-257+2T>A		TRUE	Definitive	0.000352361	0.000154095	12771	12979	1.83214	0.61939	6.31533	0.280042
chr5	139325542	rs774158046	A	G	MATR3,MATR3	ENST00000394805	c.2251G>A,c.2251G>A	p.Ala751Thr,p.Ala751Thr	FALSE	Definitive	0.000114216	1.4333e-05	13133	69769	2.59712	0.45356	17.9003	0.280462
chr5	73909638	rs17634853	A	G	ARHGEF28	ENST00000513042	c.4388G>A	p.Arg1463Gln	FALSE	Limited	0.0409331	0.0387073	11189	61513	0.959071	0.888224	1.03448	0.280627
chr2	74378020	.	C	T	DCTN1	ENST00000628224	c.259A>G	p.Ile87Val	FALSE	Moderate	0	8.59919e-05	13137	69774	0.281444	0.00219032	2.16361	0.282744
chr9	35068301	rs140913250	C	T	VCP	ENST00000358901	c.79A>G	p.Ile27Val	FALSE	Definitive	3.80575e-05	0.000128992	13138	69772	0.439647	0.048031	1.781	0.285803
chr2	201760945	rs763352024	T	C	ALS2	ENST00000264276	c.1049G>A	p.Arg350Gln	FALSE	Definitive	7.61615e-05	2.14998e-05	13130	69768	2.61241	0.40763	14.7534	0.287113
chr15	44567435	rs312262782	G	GACTC	SPG11	ENST00000261866	c.6739_6742delGAGT	p.Glu2247fs	FALSE	Definitive	0	7.8844e-05	13119	69758	0.284455	0.00221457	2.18708	0.287471
chr9	128525294	rs138310419	A	G	GLE1	ENST00000309971	c.1000G>A	p.Glu334Lys	FALSE	Limited	0.0106668	0.0114752	13078	69759	0.932024	0.816287	1.06028	0.287549
chr2	211788079	rs138433638	A	G	ERBB4	ENST00000342788	c.502C>T	p.Arg168Trp	FALSE	Limited	3.81825e-05	2.86895e-05	13095	69712	3.04778	0.304277	16.5743	0.28759
chr21	44333056	rs9976610	T	C	CFAP410	ENST00000339818	c.350G>A	p.Arg117His	FALSE	Limited	0.00088968	0.000542747	12926	69093	1.30628	0.790196	2.08248	0.287812
chr17	44349219	rs63750723	T	C	GRN	ENST00000053867	c.55C>T	p.Arg19Trp	FALSE	Definitive	0.00022845	0.000150551	13132	69744	0.616646	0.226816	1.47449	0.287836
chr3	35793764	rs747203766	T	C	ARPP21	ENST00000684406	c.2350C>T	p.Pro784Ser	FALSE	Limited	0	4.2996e-05	13130	69774	0.250529	0.00183239	2.54463	0.28837
chr2	74365134	rs145857843	C	T	DCTN1	ENST00000628224	c.3137A>G	p.Glu1046Gly	FALSE	Moderate	0.000190331	0.000136156	13135	69773	1.72824	0.597176	4.23333	0.28846
chr12	108894294	rs376326395	G	A	DAO	ENST00000228476	c.539A>G	p.Asn180Ser	FALSE	Refuted	7.63942e-05	2.15023e-05	13090	69760	2.52703	0.412142	13.3747	0.289411
chr9	35065376	rs367881889	C	T	VCP	ENST00000358901	c.451A>G	p.Ile151Val	FALSE	Definitive	7.61557e-05	4.30046e-05	13131	69760	2.41017	0.418985	10.0338	0.289619
chr4	169433545	rs769474741	C	T	NEK1	ENST00000507142	c.2885A>G	p.Gln962Arg	FALSE	Definitive	0	7.88745e-05	13077	69731	0.285154	0.00221738	2.20451	0.289754
chr2	201749789	rs200109689	T	C	ALS2	ENST00000264276	c.1738G>A	p.Val580Ile	TRUE	Definitive	7.61673e-05	5.02037e-05	13129	69716	2.31224	0.429349	8.73642	0.289771
chrX	67686033	rs142280455	G	A	AR	ENST00000374690	c.1792A>G	p.Ser598Gly	FALSE	Definitive	0.000273299	0.000415547	13007	68505	0.624832	0.220416	1.44661	0.292413
chr15	44569472	.	T	C	SPG11	ENST00000261866	c.6511G>A	p.Glu2171Lys	FALSE	Definitive	0	3.62371e-05	13080	68990	0.245571	0.00177459	2.69391	0.292644
chr15	44651598	rs312262725	AT	A	SPG11	ENST00000261866	c.1348dupA	p.Ile450fs	FALSE	Definitive	3.80604e-05	0.000164834	13137	69767	0.453368	0.0503631	1.76109	0.293261
chr5	73846290	rs779744879	A	G	ARHGEF28	ENST00000513042	c.1450G>A	p.Ala484Thr	FALSE	Limited	7.66049e-05	5.01648e-05	13054	69770	2.31338	0.424709	8.87408	0.293282
chr9	128538038	rs752944652	G	A	GLE1	ENST00000309971	c.1829A>G	p.Asn610Ser	FALSE	Limited	7.61383e-05	5.73296e-05	13134	69772	2.27912	0.426564	8.41745	0.294592
chr4	169477323	rs34324114	C	A	NEK1	ENST00000507142	c.2235T>G	p.Asn745Lys	FALSE	Definitive	0.00546845	0.00616348	13075	66602	0.907943	0.753603	1.08616	0.295102
chr8	104495111	rs149216447	A	G	LRP12	ENST00000276654	c.1679C>T	p.Pro560Leu	FALSE	Moderate	7.62718e-05	5.01677e-05	13111	69766	2.28232	0.422705	8.66578	0.297645
chr16	31184325	rs144342946	T	C	FUS	ENST00000254108	c.452C>T	p.Pro151Leu	FALSE	Definitive	0	5.01641e-05	13136	69771	0.269028	0.00201373	2.46066	0.2978
chr4	169401798	rs751475605	T	C	NEK1	ENST00000507142	c.3437G>A	p.Arg1146Lys	FALSE	Definitive	0	4.29972e-05	13111	69772	0.277148	0.00211051	2.42499	0.29894
chrX	67717484	rs137852593	T	G	AR	ENST00000374690	c.2180G>T	p.Arg727Leu	FALSE	Definitive	0.000328857	0.000200726	12957	69624	1.63609	0.617697	3.77781	0.299704
chr5	139325533	rs772562504	C	T	MATR3,MATR3	ENST00000394805	c.2242T>C,c.2242T>C	p.Ser748Pro,p.Ser748Pro	FALSE	Definitive	3.8072e-05	2.86644e-05	13133	69773	0.39542	0.0390703	2.19496	0.301966
chr10	13124053	rs142812715	T	A	OPTN	ENST00000378747	c.941A>T	p.Gln314Leu	FALSE	Definitive	0.000342544	0.000150494	13137	69770	1.54023	0.661917	3.33565	0.302492
chr6	109762081	rs201293291	T	C	FIG4				TRUE	Limited	3.80923e-05	0.00018068	13126	69183	0.461833	0.0515129	1.77404	0.302629
chr10	80163583	rs149646596	T	C	ANXA11	ENST00000422982	c.980G>A	p.Arg327Gln	FALSE	Definitive	0	3.89305e-05	13098	64217	0.270269	0.00202292	2.55727	0.302897
chr9	27548390	rs753335393	T	C	C9orf72	ENST00000380003	c.1292G>A	p.Arg431Gln	FALSE	Definitive	0	8.28813e-05	6170	66360	0.285059	0.00218675	2.36077	0.303071
chr4	169479405	rs199827465	T	C	NEK1	ENST00000507142	c.2137G>A	p.Val713Met	FALSE	Definitive	0.000876925	0.000709789	13114	69739	1.28236	0.789502	2.00141	0.303832
chr5	73753101	rs370473647	T	C	ARHGEF28	ENST00000513042	c.374C>T	p.Thr125Met	FALSE	Limited	0	3.62571e-05	13126	68952	0.262639	0.00193571	2.67356	0.304333
chr22	29480765	.	T	G	NEFH	ENST00000310624	c.503G>T	p.Arg168Leu	FALSE	Limited	9.66744e-05	8.74034e-05	10344	57206	2.25101	0.416397	8.24585	0.304682
chr21	44330629	.	T	C	CFAP410	ENST00000397956	c.833G>A	p.Arg278His	FALSE	Limited	7.83269e-05	3.27692e-05	12767	61033	2.59028	0.382819	13.8878	0.305074
chr17	44352531	rs753857985	A	G	GRN	ENST00000053867	c.1604G>A	p.Arg535Gln	FALSE	Definitive	0.000152567	6.45439e-05	13109	69720	1.90054	0.527286	5.96367	0.305471
chr9	27561643	rs755110393	T	C	C9orf72	ENST00000380003	c.607G>A	p.Asp203Asn	FALSE	Definitive	3.81679e-05	2.88717e-05	13100	69272	2.92392	0.28954	16.1507	0.306215
chr22	23766159	rs199579266	A	G	CHCHD10	ENST00000520222	c.158C>T	p.Ala53Val	FALSE	Moderate	0.00015252	0.000253111	13113	23705	0.579549	0.173665	1.60812	0.306407
chr5	73773966	rs768556244	G	A	ARHGEF28	ENST00000513042	c.587A>G	p.Asn196Ser	FALSE	Limited	0	7.92416e-05	13132	69408	0.295114	0.00229286	2.29228	0.30676
chr15	44565961	rs147962000	C	T	SPG11	ENST00000261866	c.6892A>G	p.Ile2298Val	FALSE	Definitive	0	4.30126e-05	13124	69747	0.281652	0.00213419	2.51928	0.310449
chr5	73780726	rs780509291	A	C	ARHGEF28	ENST00000513042	c.891C>A	p.Ser297Arg	FALSE	Limited	3.81039e-05	4.67341e-05	13122	64193	0.382821	0.0340861	2.22038	0.31062
chr2	201757470	rs751794543	G	A	ALS2	ENST00000264276	c.1403T>C	p.Val468Ala	FALSE	Definitive	0	9.31779e-05	13126	69759	0.302409	0.00236124	2.28423	0.31331
chr21	44337643	rs758835278	T	A	CFAP410				TRUE	Limited	0.00011419	6.45152e-05	13136	69751	1.9794	0.481331	6.47866	0.313547
chrX	67546341	rs774645775	C	T	AR	ENST00000374690	c.1195T>C	p.Trp399Arg	FALSE	Definitive	5.98372e-05	0.000235157	11691	64127	0.467144	0.0518541	1.81857	0.314709
chr16	2453467	rs749266540	T	C	CCNF	ENST00000397066	c.1645C>T	p.Pro549Ser	FALSE	Limited	3.8072e-05	2.8666e-05	13133	69769	2.84997	0.283892	15.571	0.315094
chr20	761726	rs370820845	T	C	SLC52A3	ENST00000645534	c.1172G>A	p.Gly391Asp	FALSE	Definitive	0.000228746	0.000164915	13115	69733	1.60697	0.606943	3.70225	0.31659
chr4	169561835	rs372585344	T	A	NEK1	ENST00000507142	c.1137T>A	p.Asp379Glu	FALSE	Definitive	0.000229095	0.000438004	13095	69634	0.670823	0.266456	1.41797	0.317028
chr9	128523628	rs146025848	T	C	GLE1	ENST00000309971	c.679C>T	p.Arg227Cys	FALSE	Limited	0.000686185	0.000595247	13116	69719	1.30597	0.761796	2.12314	0.317807
chr20	763625	rs372400886	T	C	SLC52A3	ENST00000645534	c.946G>A	p.Gly316Ser	FALSE	Definitive	0.000190375	0.000473003	13132	69767	0.65844	0.242678	1.4402	0.320089
chr8	104491253	rs139489607	A	G	LRP12	ENST00000276654	c.2000C>T	p.Ala667Val	FALSE	Moderate	0	3.58428e-05	13053	69749	0.283288	0.00212947	2.64294	0.320282
chr16	2456731	rs148419125	A	G	CCNF	ENST00000397066	c.2072G>A	p.Arg691Gln	FALSE	Limited	0.000420168	0.000322766	13090	69710	1.42356	0.689981	2.70374	0.322357
chr22	29291588	rs201549256	G	A	EWSR1	ENST00000397938	c.1001A>G	p.Asn334Ser	FALSE	Disputed	0.000304507	0.000200668	13136	69767	1.50519	0.645939	3.1617	0.323961
chrX	56564874	rs376245403	T	C	UBQLN2	ENST00000338222	c.1001C>T	p.Thr334Met	FALSE	Definitive	0.000163711	0.000420835	13025	69558	0.598583	0.162949	1.56141	0.32437
chr5	73886096	rs202062593	A	G	ARHGEF28	ENST00000513042	c.3302G>A	p.Arg1101His	FALSE	Limited	7.61789e-05	5.01936e-05	13127	69730	2.17236	0.402843	8.23218	0.324821
chr21	44333228	rs200049699	A	G	CFAP410	ENST00000339818	c.178C>T	p.Arg60Trp	FALSE	Limited	8.47673e-05	3.58762e-05	11797	69684	2.31877	0.384615	10.4458	0.32488
chr12	64474239	rs777142345	G	A	TBK1	ENST00000331710	c.550A>G	p.Met184Val	FALSE	Definitive	7.64994e-05	2.15075e-05	13072	69743	2.35012	0.384877	12.3252	0.325496
chr2	201757722	rs750812960	AGGCTGT	GGGCTGT	ALS2	ENST00000264276	c.1151C>T	p.Pro384Leu	FALSE	Definitive	7.64643e-05	3.58953e-05	13078	69647	2.26074	0.392224	9.8545	0.325709
chr20	62163515	rs774237530	C	G	SS18L1	ENST00000331758	c.614G>C	p.Ser205Thr	FALSE	Limited	0.000268405	0.000186551	13040	69686	1.53769	0.625911	3.35083	0.326527
chr2	74362989	rs72466494	T	C	DCTN1,NA				TRUE	Moderate	0.0102025	0.00994803	12987	69662	1.0709	0.933	1.22462	0.326668
chr20	58441020	rs143144050	A	G	VAPB	ENST00000475243	c.510G>A	p.Met170Ile	FALSE	Definitive	0.00281926	0.0028234	13124	69774	1.13573	0.877114	1.45072	0.327396
chr22	29299626	rs771052631	C	G	EWSR1	ENST00000397938	c.1706G>C	p.Gly569Ala	FALSE	Disputed	0	3.59097e-05	13117	69619	0.280534	0.00208244	2.82077	0.328301
chr8	144360381	rs782725706	T	G	SLC52A2	ENST00000643944	c.889G>T	p.Val297Leu	FALSE	Definitive	0	7.18422e-05	13038	69597	0.305528	0.00236147	2.43862	0.328492
chr2	201710026	rs769034098	T	G	ALS2	ENST00000264276	c.4135C>A	p.Pro1379Thr	FALSE	Definitive	3.84941e-05	2.8671e-05	12989	69757	2.76361	0.27476	15.1631	0.328645
chr3	35683796	rs369306202	A	G	ARPP21	ENST00000684406	c.242G>A	p.Gly81Asp	FALSE	Limited	0	5.74218e-05	12926	69660	0.302468	0.0023259	2.48534	0.328701
chrX	67643283	rs139524801	T	G	AR	ENST00000374690	c.1644G>T	p.Leu548Phe	FALSE	Definitive	0.000273553	0.000114642	12995	69680	1.73808	0.546421	4.84751	0.328921
chr8	104497499	rs755390911	G	C	LRP12	ENST00000276654	c.1053G>C	p.Arg351Ser	FALSE	Moderate	3.81621e-05	2.86644e-05	13102	69773	2.75589	0.27426	15.0725	0.329549
chrX	67546570	rs200390780	T	C	AR	ENST00000374690	c.1424C>T	p.Ala475Val	FALSE	Definitive	0.00258364	0.00263561	10431	59377	0.837459	0.574014	1.18984	0.33053
chr5	73894458	rs766034053	A	G	ARHGEF28	ENST00000513042	c.3724G>A	p.Glu1242Lys	FALSE	Limited	0	5.01713e-05	13134	69761	0.276439	0.002015	2.80054	0.330833
chr22	29490261	rs768937935	T	TGGA	NEFH	ENST00000310624	c.2626_2628delGAG	p.Glu876del	FALSE	Limited	0.000313553	0.000259366	12757	69400	1.47866	0.648028	3.0088	0.330979
chr16	31185146	.	A	G	FUS	ENST00000254108	c.731G>A	p.Arg244His	FALSE	Definitive	3.82205e-05	2.87641e-05	13082	69531	2.73699	0.273245	14.8971	0.331651
chr22	45181339	rs773541780	A	AAAG	NUP50	ENST00000347635	c.1065_1067delAGA	p.Glu355del	FALSE	Limited	3.8072e-05	0.000100614	13133	69573	0.464665	0.0501691	1.93996	0.331788
chr2	211679101	rs775988789	A	G	ERBB4	ENST00000342788	c.1573C>T	p.Arg525Cys	FALSE	Limited	7.61731e-05	3.58402e-05	13128	69754	2.25219	0.384283	9.87508	0.332515
chr21	44331842	rs778222701	T	C	CFAP410	ENST00000339818	c.545+1G>A		TRUE	Limited	7.66754e-05	2.87055e-05	13042	69673	2.30172	0.380316	11.1869	0.332804
chr2	201761663	rs61745503	T	C	ALS2	ENST00000264276	c.331G>A	p.Val111Ile	FALSE	Definitive	0.000267216	0.000186324	13098	69771	0.666526	0.263371	1.47955	0.33314
chrX	67546659	rs764238988	A	C	AR	ENST00000374690	c.1513C>A	p.Pro505Thr	FALSE	Definitive	0	4.82151e-05	12793	68733	0.288677	0.00215903	2.7692	0.3334
chr21	44330636	.	A	C	CFAP410	ENST00000397956	c.826G>T	p.Val276Leu	FALSE	Limited	0	9.0093e-05	12777	61048	0.312106	0.00242556	2.42038	0.333585
chr6	109825158	rs199765196	C	A	FIG4	ENST00000230124	c.2617A>C	p.Thr873Pro	FALSE	Limited	0.000114837	9.32194e-05	13062	69728	1.85843	0.477811	5.47885	0.334124
chr6	109791612	rs768197516	C	T	FIG4	ENST00000675714	c.2417T>C	p.Leu806Pro	FALSE	Limited	0	5.10033e-05	12782	68623	0.286525	0.00212066	2.73925	0.33448
chr15	44663604	rs763155228	T	C	SPG11	ENST00000261866	c.44G>A	p.Gly15Asp	FALSE	Definitive	8.44238e-05	0.000116567	11845	68630	0.531027	0.102392	1.79649	0.335407
chr7	116506040	.	C	G	CAV2	ENST00000343213	c.220G>C	p.Asp74His	FALSE	Limited	0	7.88587e-05	13128	69745	0.313174	0.00243274	2.43141	0.335596
chr5	73857730	rs200317068	A	C	ARHGEF28	ENST00000513042	c.1865C>A	p.Thr622Asn	FALSE	Limited	0.000229744	0.000208022	13058	69704	1.55006	0.601214	3.42572	0.337813
chrX	67546511	.	TGGTGGCGGCGGTGGCGGCGGCGGCGGCGGCGGCGGCGGCGGCGGCGGC	TGGTGGCGGCGGCGGCGGCGGCGGCGGCGGCGGCGGCGGC	AR	ENST00000374690	c.1368_1376dupTGGCGGCGG	p.Gly457_Gly459dup	FALSE	Definitive	0.00070816	0.000460391	8714	21224	1.52042	0.630981	3.48483	0.338975
chr6	109792649	rs375414729	C	T	FIG4	ENST00000230124	c.2444T>C	p.Phe815Ser	FALSE	Limited	0.000114199	9.54829e-05	13135	68075	1.85009	0.473851	5.48331	0.339008
chr2	211788109	rs375361752	T	C	ERBB4	ENST00000342788	c.472G>A	p.Ala158Thr	FALSE	Limited	7.63359e-05	4.30373e-05	13100	69707	2.16382	0.387057	8.80622	0.339952
chr20	763681	rs201990981	A	G	SLC52A3	ENST00000645534	c.890C>T	p.Pro297Leu	FALSE	Definitive	3.80662e-05	0.000136209	13135	69746	0.47935	0.052589	1.9199	0.341876
chr5	73684890	rs772390501	C	T	ARHGEF28				TRUE	Limited	0	7.88429e-05	13121	69759	0.315995	0.00244834	2.48372	0.342406
chr4	169477183	rs200643637	T	C	NEK1	ENST00000507142	c.2375G>A	p.Gly792Asp	FALSE	Definitive	0.000267318	0.000194088	13093	69556	1.51951	0.614956	3.32492	0.342632
chr12	108885119	rs368093324	A	G	DAO	ENST00000228476	c.113G>A	p.Arg38His	FALSE	Refuted	0.000266626	0.000100368	13127	69743	1.57872	0.595466	3.8762	0.343416
chr2	74365534	rs758387062	C	G	DCTN1	ENST00000628224	c.3010C>G	p.Leu1004Val	FALSE	Moderate	0	5.73304e-05	13129	69771	0.307104	0.00233649	2.63492	0.344726
chr14	20693567	rs201068740	A	G	ENSG00000259171,ANG	ENST00000553909	c.3G>A,c.3G>A	p.Met1?,p.Met1?	FALSE	Limited	0.000114233	0.000129164	13131	69679	0.587723	0.152764	1.68285	0.344898
chr14	77597275	rs776997699	T	C	SPTLC2	ENST00000216484	c.238G>A	p.Val80Ile	FALSE	Strong	0	4.2996e-05	13130	69774	0.294182	0.00217887	2.85489	0.347147
chr15	44584282	.	A	G	SPG11	ENST00000261866	c.5398C>T	p.Gln1800*	FALSE	Definitive	3.81883e-05	2.86673e-05	13093	69766	2.63724	0.262962	14.3737	0.348397
chr3	35721802	rs142471124	A	G	ARPP21	ENST00000684406	c.1193G>A	p.Ser398Asn	FALSE	Limited	3.84527e-05	2.8727e-05	13003	69621	2.63465	0.261549	14.4843	0.350103
chr15	44652187	rs773433816	T	C	SPG11	ENST00000261866	c.949G>A	p.Asp317Asn	FALSE	Definitive	3.80749e-05	2.8666e-05	13132	69769	2.62539	0.262042	14.3013	0.350174
chr8	144360300	rs375088539	T	C	SLC52A2	ENST00000643944	c.808C>T	p.Gln270*	FALSE	Definitive	0	7.19735e-05	13006	69470	0.320482	0.00248116	2.53556	0.350373
chr12	111599345	.	C	G	ATXN2	ENST00000550104	c.170C>G	p.Pro57Arg	FALSE	Definitive	0.000103778	2.84581e-05	9636	52709	2.46843	0.336513	15.0736	0.350745
chr15	44663564	rs201316593	A	C	SPG11	ENST00000261866	c.84G>T	p.Met28Ile	FALSE	Definitive	8.28157e-05	3.65657e-05	12075	68370	2.17661	0.373018	9.58434	0.351104
chr20	62163599	rs767367455	T	C	SS18L1	ENST00000331758	c.698C>T	p.Ala233Val	FALSE	Limited	0.000116045	7.98537e-05	12926	68876	1.8595	0.457078	5.81912	0.35146
chr12	57575740	rs753975521	A	C	KIF5A	ENST00000455537	c.2006C>A	p.Ala669Asp	FALSE	Definitive	0	8.60314e-05	13108	69742	0.325933	0.00254147	2.48215	0.352078
chr4	169438235	.	C	T	NEK1	ENST00000507142	c.2612A>G	p.Tyr871Cys	FALSE	Definitive	3.82907e-05	3.14757e-05	13058	63541	2.62864	0.259717	14.5781	0.352501
chr5	73752927	rs201258223	T	C	ARHGEF28	ENST00000513042	c.200C>T	p.Thr67Met	FALSE	Limited	7.61499e-05	0.000121832	13132	69768	0.537711	0.102548	1.85392	0.352738
chr21	44331860	rs147363817	C	G	CFAP410	ENST00000339818	c.528C>G	p.Asp176Glu	FALSE	Limited	0.000191483	0.000150663	13056	69692	1.60405	0.556636	3.89354	0.353406
chr16	2455561	rs139828844	A	G	CCNF	ENST00000397066	c.1882G>A	p.Asp628Asn	FALSE	Limited	0	6.45809e-05	13075	69680	0.321939	0.00248771	2.57853	0.354593
chr5	179823971	rs750256905	T	C	SQSTM1	ENST00000389805	c.415C>T	p.Arg139Cys	FALSE	Moderate	0	6.45097e-05	13131	69757	0.320149	0.00246587	2.60854	0.354864
chr16	2448977	rs146438723	A	G	CCNF	ENST00000397066	c.1217G>A	p.Arg406Gln	TRUE	Limited	0.00285519	0.00173427	13134	69770	1.13831	0.862334	1.48641	0.354984
chr2	211424241	rs397514262	T	C	ERBB4	ENST00000342788	c.2780G>A	p.Arg927Gln	FALSE	Limited	0	5.019e-05	13124	69735	0.31164	0.00236325	2.73487	0.35513
chr12	49297439	rs370910135	T	G	PRPH	ENST00000257860	c.1079G>T	p.Arg360Leu	FALSE	Limited	0.000385564	0.00037673	12968	69015	1.38498	0.67263	2.58686	0.355527
chr2	74371596	rs55862001	C	T	DCTN1	ENST00000628224	c.586A>G	p.Ile196Val	FALSE	Moderate	0.00662328	0.00717487	13060	67597	0.925436	0.781511	1.08957	0.356498
chr10	80167309	rs569546089	T	C	ANXA11	ENST00000422982	c.566G>A	p.Gly189Glu	FALSE	Definitive	0.000418888	0.000322507	13130	69766	1.37878	0.678153	2.5842	0.35679
chr2	201738763	rs772341503	G	A	ALS2	ENST00000681558	c.2T>C	p.Met1?	FALSE	Definitive	7.65755e-05	6.49256e-05	13059	61609	2.04596	0.383255	7.52857	0.356978
chr4	169507726	rs199678116	T	C	NEK1	ENST00000507142	c.1900G>A	p.Glu634Lys	FALSE	Definitive	0	7.88949e-05	13074	69713	0.328012	0.00255236	2.52908	0.357411
chr10	80172846	rs765672412	T	A	ANXA11	ENST00000422982	c.16T>A	p.Tyr6Asn	FALSE	Definitive	0	7.89198e-05	13122	69691	0.324298	0.00250435	2.57856	0.357931
chr5	73909773	.	A	G	ARHGEF28	ENST00000513042	c.4523G>A	p.Arg1508Lys	FALSE	Limited	0	4.7895e-05	10939	62637	0.310349	0.00234191	2.81819	0.358221
chr17	44350712	rs776198499	C	T	GRN	ENST00000053867	c.620T>C	p.Met207Thr	FALSE	Definitive	7.61847e-05	2.86718e-05	13126	69755	2.20706	0.361204	10.6894	0.358864
chr5	73904386	rs756407883	A	G	ARHGEF28	ENST00000513042	c.4142G>A	p.Arg1381His	FALSE	Limited	3.82e-05	6.46877e-05	13089	69565	0.468664	0.049195	2.12139	0.359029
chr5	73893262	rs200092937	T	G	ARHGEF28	ENST00000513042	c.3632G>T	p.Arg1211Ile	FALSE	Limited	0.000989797	0.00129894	13134	64283	0.824083	0.528556	1.23533	0.359754
chr5	73752933	rs372414778	T	C	ARHGEF28	ENST00000513042	c.206C>T	p.Thr69Met	FALSE	Limited	7.61499e-05	5.01655e-05	13132	69769	2.06436	0.376402	8.00096	0.361158
chr15	44565986	rs762598343	CTGG	C	SPG11	ENST00000261866	c.6864_6866dupCCA	p.Ala2288_Gln2289insHis	FALSE	Definitive	3.80952e-05	3.585e-05	13125	69735	2.50562	0.255666	12.6532	0.365008
chr17	44352664	rs63750754	A	G	GRN	ENST00000053867	c.1648G>A	p.Val550Ile	FALSE	Definitive	7.63475e-05	0.000179471	13098	69649	0.570286	0.114744	1.76816	0.365926
chr14	77521441	rs750011579	T	C	SPTLC2				TRUE	Strong	3.8072e-05	2.86652e-05	13133	69771	2.56828	0.250806	14.4218	0.366281
chr12	108885193	rs201040426	G	C	DAO	ENST00000228476	c.187C>G	p.Gln63Glu	FALSE	Refuted	7.63184e-05	0.000223301	13103	69413	0.576287	0.117334	1.74159	0.366396
chr7	116559187	rs762818040	A	G	CAV1	ENST00000341049	c.437G>A	p.Arg146His	FALSE	Limited	0	5.01936e-05	13016	69730	0.324281	0.00248337	2.73587	0.366739
chr2	74378239	rs758320436	C	T	DCTN1	ENST00000628224	c.40A>G	p.Ser14Gly	FALSE	Moderate	0.000118381	7.92404e-05	12671	69409	1.80448	0.452186	5.56977	0.367146
chr21	44331928	rs377579876	T	C	CFAP410	ENST00000339818	c.460G>A	p.Gly154Ser	FALSE	Limited	3.82e-05	5.01742e-05	13089	69757	0.464627	0.0478601	2.23986	0.367982
chr22	29490411	rs199737170	C	A	NEFH	ENST00000310624	c.2771A>C	p.Glu924Ala	FALSE	Limited	7.63126e-05	6.46236e-05	13104	69634	2.00704	0.3768	7.27282	0.368011
chr8	144360677	rs146292053	A	G	SLC52A2	ENST00000675787	c.1078G>A	p.Ala360Thr	FALSE	Definitive	0.00492763	0.00546566	12988	69525	0.916162	0.752527	1.10644	0.368324
chr20	62164213	rs369721048	C	G	SS18L1	ENST00000331758	c.790G>C	p.Ala264Pro	FALSE	Limited	0	4.07213e-05	13044	61393	0.299563	0.00217871	3.15208	0.369734
chr2	211702061	rs200755699	T	G	ERBB4	ENST00000342788	c.1395C>A	p.Asn465Lys	FALSE	Limited	0.000228415	0.000222404	13134	69693	1.50387	0.583496	3.31587	0.370316
chr12	111599363	.	A	G	ATXN2	ENST00000550104	c.152C>T	p.Pro51Leu	FALSE	Definitive	0.000104221	2.81701e-05	9595	53248	2.3019	0.330335	13.16	0.371963
chr16	31182526	rs144888138	T	C	FUS	ENST00000254108	c.52C>T	p.Pro18Ser	FALSE	Definitive	0.00011419	7.1664e-05	13136	69770	1.82724	0.440838	5.91972	0.372454
chr17	44352180	rs746307128	A	AGCTGCCCGGTGGGGCAGACCT	GRN	ENST00000053867	c.1354_1374delGTGGGGCAGACCTGCTGCCCG	p.Val452_Pro458del	FALSE	Definitive	7.62021e-05	3.58804e-05	13123	69676	2.10491	0.358436	9.22923	0.372518
chr15	44567547	rs148260507	A	G	SPG11	ENST00000261866	c.6631C>T	p.Arg2211Cys	FALSE	Definitive	0	3.5831e-05	13132	69772	0.2894	0.0020595	3.39792	0.372787
chr6	109786452	rs374223402	G	A	FIG4				TRUE	Limited	0	4.30058e-05	13105	69758	0.324328	0.00246673	2.85372	0.37329
chr22	45183515	rs373726931	G	A	NUP50	ENST00000347635	c.1199A>G	p.Asn400Ser	FALSE	Limited	0.000266525	0.000101653	13132	68862	1.52992	0.580392	3.72949	0.37363
chr7	26193264	rs745758500	T	TCCC	HNRNPA2B1	ENST00000618183	c.948_950delGGG	p.Gly317del	FALSE	Moderate	7.61557e-05	2.8673e-05	13131	69752	2.15167	0.353038	10.5106	0.373668
chr5	179821034	rs200396166	T	C	SQSTM1	ENST00000389805	c.98C>T	p.Ala33Val	FALSE	Moderate	0.00149398	0.00137192	11379	67424	1.18673	0.805684	1.69719	0.375064
chr22	29299719	.	A	G	EWSR1	ENST00000397938	c.1799G>A	p.Arg600His	FALSE	Disputed	3.81563e-05	2.87253e-05	13104	69625	2.48336	0.248584	13.4479	0.375236
chr10	80162013	.	T	C	ANXA11	ENST00000422982	c.1102G>A	p.Gly368Arg	FALSE	Definitive	7.63242e-05	3.60636e-05	13102	69322	2.1279	0.350663	9.65792	0.376007
chr10	80157730	rs1802932	C	T	ANXA11	ENST00000422982	c.1369A>G	p.Ile457Val	FALSE	Definitive	0.011167	0.012908	13119	69763	0.944859	0.830903	1.07065	0.377335
chrX	67546170	rs753457990	T	C	AR	ENST00000374690	c.1024C>T	p.Pro342Ser	FALSE	Definitive	0	8.60495e-05	12923	69632	0.339559	0.00262994	2.69151	0.379686
chr15	44584288	rs201254271	T	C	SPG11	ENST00000261866	c.5392G>A	p.Glu1798Lys	FALSE	Definitive	7.63534e-05	5.01756e-05	13097	69755	1.9948	0.366984	7.62999	0.379748
chr5	139329376	rs749235364	C	G	MATR3,MATR3	ENST00000394805	c.2525G>C,c.2525G>C	p.Arg842Thr,p.Arg842Thr	FALSE	Definitive	7.70535e-05	7.88598e-05	12978	69744	0.539396	0.0971078	1.99524	0.380885
chr15	44628724	rs189306815	C	T	SPG11	ENST00000261866	c.2012A>G	p.His671Arg	FALSE	Definitive	0.000228693	5.01713e-05	13118	69761	1.57315	0.563416	4.63202	0.381621
chr15	44663518	.	A	G	SPG11	ENST00000261866	c.130C>T	p.Arg44Trp	FALSE	Definitive	0	4.40289e-05	12289	68137	0.326896	0.00246703	2.95332	0.382618
chr17	44350257	rs150003993	G	C	GRN	ENST00000053867	c.379C>G	p.Pro127Ala	FALSE	Definitive	0	7.16692e-05	13133	69765	0.340353	0.00262848	2.7155	0.382787
chr12	64466994	rs55824172	T	C	TBK1	ENST00000331710	c.452C>T	p.Ser151Phe	FALSE	Definitive	7.62311e-05	7.16753e-05	13118	69759	1.937	0.37111	6.7633	0.383791
chr20	761658	rs375609719	A	G	SLC52A3	ENST00000381944	c.1240C>T	p.His414Tyr	FALSE	Definitive	7.63884e-05	0.000165499	13091	69487	0.577064	0.114716	1.82558	0.384514
chr8	144360627	rs145502954	A	G	SLC52A2	ENST00000643944	c.1039G>A	p.Val347Met	FALSE	Definitive	0.00107214	0.000825343	13058	69668	1.21288	0.77691	1.83171	0.384526
chr5	139325651	rs148402819	G	A	MATR3,MATR3	ENST00000394805	c.2360A>G,c.2360A>G	p.Asn787Ser,p.Asn787Ser	FALSE	Definitive	0.000114251	4.30126e-05	13129	69747	1.88911	0.413137	7.24106	0.386265
chr16	50779815	rs776072876	G	A	CYLD	ENST00000427738	c.1289A>G	p.Asn430Ser	FALSE	Limited	3.84379e-05	2.86849e-05	13008	69723	2.44211	0.241052	13.4929	0.387249
chr8	144360829	rs782168938	A	C	SLC52A2	ENST00000675787	c.1141C>A	p.Arg381Ser	FALSE	Definitive	0	5.01828e-05	13113	69745	0.338769	0.00259588	2.84298	0.387913
chr16	2449414	rs150447372	T	C	CCNF	ENST00000397066	c.1351C>T	p.Arg451Cys	FALSE	Limited	4.33013e-05	3.59443e-05	11547	69552	0.553897	0.0875387	2.23395	0.388291
chr17	42017357	rs782077355	C	G	DNAJC7	ENST00000457167	c.60C>G	p.Asp20Glu	FALSE	Limited	0	4.30731e-05	13133	69649	0.338053	0.00258787	2.8797	0.388395
chr8	144360931	rs782310901	T	C	SLC52A2	ENST00000675787	c.1243C>T	p.Arg415Trp	FALSE	Definitive	0	5.01842e-05	13124	69743	0.340474	0.00261495	2.83339	0.388779
chr10	13118943	rs775448931	T	C	OPTN	ENST00000378747	c.682C>T	p.His228Tyr	FALSE	Definitive	7.61383e-05	3.58356e-05	13134	69763	2.05675	0.342345	9.26882	0.394228
chr17	35844802	rs760798966;rs765589969;rs760281454	T	TGGAGGAGATCGAGGAGGTTAC	TAF15	ENST00000605844	c.1524_1544delCGGAGGAGATCGAGGAGGTTA	p.Gly509_Tyr515del	FALSE	Limited	0.00125559	0.0015635	12743	23345	0.834738	0.541482	1.25972	0.395145
chr2	201704186	rs189412622	G	A	ALS2	ENST00000264276	c.4871T>C	p.Ile1624Thr	FALSE	Definitive	0	4.30027e-05	13083	69763	0.325389	0.00240425	3.17384	0.395444
chr21	44331960	rs758738754	A	G	CFAP410	ENST00000339818	c.428C>T	p.Ala143Val	FALSE	Limited	0	5.73411e-05	13086	69758	0.346191	0.002663	2.84642	0.395729
chr17	44349495	rs772381732	A	G	GRN	ENST00000053867	c.208G>A	p.Gly70Ser	FALSE	Definitive	7.64877e-05	7.16692e-05	13074	69765	1.89975	0.364823	6.60445	0.396065
chr21	44339182	.	A	G	CFAP410	ENST00000339818	c.13C>T	p.Arg5Trp	FALSE	Limited	4.64037e-05	4.08183e-05	10775	61247	2.35153	0.23991	11.8957	0.396066
chr3	35793828	rs149388106	T	C	ARPP21	ENST00000684406	c.2414C>T	p.Pro805Leu	FALSE	Limited	0.000152404	0.000100322	13123	69775	1.63013	0.487731	4.4721	0.39619
chr2	74362701	rs200834352	T	C	DCTN1	ENST00000628224	c.3558G>A	p.Met1186Ile	FALSE	Moderate	0.000114251	0.000100343	13129	69761	1.71512	0.441102	5.03543	0.3963
chr10	80169009	rs140912946	A	G	ANXA11	ENST00000422982	c.521C>T	p.Pro174Leu	FALSE	Definitive	3.83024e-05	7.49625e-05	13054	66700	0.489363	0.0502564	2.24954	0.396684
chr2	74363626	rs376996779	A	C	DCTN1	ENST00000628224	c.3199G>T	p.Glu1067*	FALSE	Moderate	0	7.16723e-05	13122	69762	0.35251	0.00273748	2.75011	0.396761
chr12	108900483	rs4262766	A	G	DAO	ENST00000228476	c.992G>A	p.Gly331Glu	FALSE	Refuted	0.000190636	0.000114662	13114	69770	1.58011	0.517048	4.14636	0.397122
chr15	44608572	rs768131119	T	TCAAA	SPG11	ENST00000261866	c.3321_3324delTTTG	p.Cys1107fs	FALSE	Definitive	3.80691e-05	2.86656e-05	13134	69770	2.38584	0.236676	13.1536	0.397463
chr16	31183905	rs776474571	A	G	FUS	ENST00000254108	c.238G>A	p.Gly80Ser	FALSE	Definitive	3.80691e-05	5.73386e-05	13134	69761	0.491847	0.0513357	2.27991	0.39789
chr9	128522777	.	G	A	GLE1	ENST00000309971	c.542A>G	p.His181Arg	FALSE	Limited	3.80807e-05	2.86652e-05	13130	69771	2.37313	0.237179	12.8914	0.397936
chr10	100152300	rs755659573	T	G	ERLIN1	ENST00000421367	c.878C>A	p.Ser293Tyr	FALSE	Limited	7.61441e-05	5.01713e-05	13133	69761	1.94674	0.355218	7.50138	0.398372
chr15	44565909	rs200276333	G	T	SPG11	ENST00000261866	c.6944A>C	p.Asn2315Thr	FALSE	Definitive	0.000115794	5.02859e-05	12954	69602	1.79468	0.421466	6.32809	0.399094
chr16	31182638	rs777545405	A	ATTC	FUS	ENST00000254108	c.170_172delCTT	p.Ser57del	FALSE	Definitive	0.000228397	0.000214986	13135	69772	1.46874	0.567018	3.25865	0.400219
chr6	109738397	rs772586786	C	G	FIG4	ENST00000230124	c.719G>C	p.Ser240Thr	FALSE	Limited	0	5.73691e-05	13070	69724	0.345669	0.00264004	2.92562	0.400401
chr12	64485455	rs755069538	C	T	TBK1	ENST00000331710	c.1190T>C	p.Ile397Thr	FALSE	Definitive	0.000345357	0.000102867	13030	68049	1.44461	0.599179	3.33053	0.400971
chr20	763523	rs76947760	T	A	SLC52A3	ENST00000645534	c.1048T>A	p.Leu350Met	FALSE	Definitive	0	5.01835e-05	13134	69744	0.349806	0.00269187	2.88636	0.401137
chr5	73846393	rs370735825	G	A	ARHGEF28	ENST00000513042	c.1553A>G	p.Asp518Gly	FALSE	Limited	3.81039e-05	2.86673e-05	13122	69766	2.3618	0.235362	12.8889	0.401169
chr20	62162878	rs762767478	T	G	SS18L1	ENST00000331758	c.503G>T	p.Gly168Val	FALSE	Limited	0	4.30058e-05	13091	69758	0.347434	0.00265629	2.97677	0.403326
chr2	211387134	rs147514533	T	C	ERBB4	ENST00000342788	c.3200G>A	p.Arg1067Gln	FALSE	Limited	0.000153081	0.000136257	13065	69721	1.58857	0.492344	4.11354	0.403829
chr3	87245793	rs200792883	A	G	CHMP2B	ENST00000263780	c.206G>A	p.Arg69Gln	FALSE	Definitive	0.000114679	8.60018e-05	13080	69766	1.72669	0.430104	5.31993	0.403965
chr14	20693625	rs149672657	T	C	ENSG00000259171,ANG	ENST00000553909	c.61C>T,c.61C>T	p.Pro21Ser,p.Pro21Ser	FALSE	Limited	0.000152311	0.000171991	13131	69771	0.652439	0.200216	1.69879	0.404265
chr5	73940897	rs767481206	T	C	ARHGEF28	ENST00000513042	c.5002C>T	p.Arg1668Cys	FALSE	Limited	3.90198e-05	8.43369e-05	12814	59286	0.4766	0.0460571	2.39182	0.405535
chr12	64481945	rs201970436	A	C	TBK1	ENST00000331710	c.916C>A	p.Leu306Ile	FALSE	Definitive	7.62835e-05	0.000186372	13109	69753	0.596341	0.120386	1.83685	0.405713
chr2	201733328	rs368315489	T	C	ALS2	ENST00000264276	c.2528G>A	p.Arg843Gln	FALSE	Definitive	0.000152404	7.16702e-05	13123	69764	1.70974	0.452035	5.48741	0.406
chr2	74365635	rs568812456	C	T	DCTN1	ENST00000628224	c.2909A>G	p.Asn970Ser	FALSE	Moderate	0	5.01699e-05	13090	69763	0.33507	0.00248427	3.16917	0.406024
chr2	201760997	rs777806515	A	C	ALS2	ENST00000264276	c.997G>T	p.Ala333Ser	FALSE	Definitive	7.61499e-05	6.44958e-05	13132	69772	1.88653	0.357359	6.76398	0.406142
chr16	31190121	rs767027467	A	G	FUS	ENST00000254108	c.1148G>A	p.Arg383His	FALSE	Definitive	3.80575e-05	2.86681e-05	13138	69764	2.35457	0.231827	13.1629	0.406274
chr5	179823906	rs147810437	T	C	SQSTM1	ENST00000389805	c.350C>T	p.Ala117Val	FALSE	Moderate	0.000914007	0.00103321	13129	69686	0.834325	0.52673	1.26696	0.407314
chr21	44335782	rs750561784	A	G	CFAP410	ENST00000339818	c.119C>T	p.Pro40Leu	FALSE	Limited	3.81913e-05	0.000153318	13092	68485	0.527548	0.0585006	2.06071	0.407535
chr2	211386918	rs377737065	T	C	ERBB4	ENST00000342788	c.3416G>A	p.Arg1139Gln	FALSE	Limited	0	4.29978e-05	13116	69771	0.346705	0.00263113	3.0719	0.40803
chr21	44330647	rs760816407	G	GCATT	CFAP410	ENST00000397956	c.811_814delAATG	p.Asn271fs	FALSE	Limited	0	5.73385e-05	12776	61041	0.347335	0.00263501	3.03925	0.408222
chr2	211386909	rs3748961	T	C	ERBB4	ENST00000342788	c.3425G>A	p.Arg1142Gln	FALSE	Limited	0	5.01634e-05	13114	69772	0.342313	0.00256932	3.11264	0.408324
chr17	44352076	rs63750920	T	G	GRN	ENST00000053867	c.1241G>T	p.Gly414Val	FALSE	Definitive	7.65287e-05	5.02044e-05	13067	69715	1.92521	0.34838	7.49338	0.408613
chr8	144360927	rs782065920	C	T	SLC52A2	ENST00000643944	c.1250T>C	p.Leu417Pro	FALSE	Definitive	0	5.7346e-05	13126	69752	0.356172	0.00274521	2.89868	0.408841
chr6	109716545	rs763532414	T	C	FIG4	ENST00000230124	c.266C>T	p.Ala89Val	FALSE	Limited	0.000114199	8.59931e-05	13135	69773	1.71005	0.428332	5.24941	0.409987
chr5	73684870	rs371272526	A	G	ARHGEF28	ENST00000513042	c.19G>A	p.Glu7Lys	FALSE	Limited	7.62253e-05	6.45115e-05	13119	69755	1.86929	0.35602	6.6366	0.410506
chr15	44615364	rs111347025	C	T	SPG11	ENST00000261866	c.3037A>G	p.Lys1013Glu	FALSE	Definitive	0.015625	0.0138357	13120	69747	1.04772	0.93677	1.16906	0.411377
chr9	27566766	.	C	T	C9orf72	ENST00000380003	c.355A>G	p.Thr119Ala	FALSE	Definitive	0	7.1698e-05	13121	69737	0.361015	0.00279586	2.85063	0.411613
chr15	44585636	rs145643238	A	C	SPG11	ENST00000261866	c.5121G>T	p.Glu1707Asp	TRUE	Definitive	0.00096821	0.000839327	12394	64933	1.21356	0.753657	1.87392	0.412176
chr3	35743924	rs147476882	T	C	ARPP21	ENST00000684406	c.2096C>T	p.Ala699Val	FALSE	Limited	0.00533049	0.00640631	13132	69775	0.927234	0.769821	1.1085	0.412334
chr7	116559076	.	A	T	CAV1	ENST00000341049	c.326T>A	p.Ile109Asn	FALSE	Limited	0	3.5833e-05	13104	69768	0.339536	0.00252562	3.32737	0.413349
chr22	29268348	rs147203739	A	G	EWSR1				TRUE	Disputed	0.00019036	0.000164886	13133	69745	1.49991	0.529162	3.55028	0.414181
chr22	29483425	rs372588415	T	C	NEFH	ENST00000310624	c.934C>T	p.Arg312Cys	FALSE	Limited	7.62428e-05	2.86652e-05	13116	69771	2.03212	0.326124	10.0727	0.414925
chr12	64484367	rs755655622	G	A	TBK1	ENST00000331710	c.1057A>G	p.Ile353Val	FALSE	Definitive	3.81359e-05	2.86685e-05	13111	69763	2.3113	0.227581	12.8508	0.415572
chr22	29481044	rs768531339	G	A	NEFH	ENST00000310624	c.782A>G	p.Asp261Gly	FALSE	Limited	0.00019292	0.000135671	10367	58966	1.59702	0.476988	4.37016	0.416042
chr16	50794386	rs767180517	A	G	CYLD	ENST00000427738	c.2644G>A	p.Asp882Asn	FALSE	Limited	0	5.73288e-05	13127	69773	0.360603	0.00277315	2.9658	0.417126
chr7	116500281	rs375431787	T	G	CAV2	ENST00000222693	c.172G>T	p.Ala58Ser	FALSE	Limited	0	5.01828e-05	13135	69745	0.360543	0.00277278	2.9823	0.417387
chr15	44660546	rs139498464	C	T	SPG11	ENST00000261866	c.328A>G	p.Asn110Asp	FALSE	Definitive	0.000152265	0.000121822	13135	69774	1.57024	0.48345	4.12084	0.418499
chr15	44626500	rs144012151	G	A	SPG11	ENST00000261866	c.2075T>C	p.Ile692Thr	FALSE	Definitive	7.65814e-05	0.000207879	13058	69752	0.607474	0.123491	1.84293	0.418743
chr14	77555499	rs116822112	T	C	SPTLC2	ENST00000216484	c.977G>A	p.Arg326His	FALSE	Strong	0.000152369	0.000121827	13126	69771	1.57153	0.482701	4.13577	0.418766
chr17	35844706	rs560641478;rs779199064;rs750957958	CGGCTATGGAGGAGATCGAGGT	CGGCTATGGAGGAGACCGAGGAGGTGGCTATGGAGGAGATCGAGGT	TAF15	ENST00000605844	c.1422_1445delCCGAGGAGGTGGCTATGGAGGAGA	p.Arg475_Asp482del	FALSE	Limited	0.00282158	0.00342555	12936	23062	0.890325	0.667186	1.17748	0.419145
chr2	74378244	rs72659364	A	G	DCTN1	ENST00000628224	c.35C>T	p.Thr12Met	TRUE	Moderate	7.94534e-05	5.04752e-05	12586	69341	1.8808	0.345351	7.23456	0.419982
chr2	74372935	rs149447433	T	C	DCTN1	ENST00000628224	c.446G>A	p.Arg149Gln	FALSE	Moderate	0	5.02513e-05	13128	69650	0.360314	0.00275276	3.06299	0.421934
chr12	111488576	rs367947855	A	G	ATXN2	ENST00000673436	c.2140C>T	p.His714Tyr	FALSE	Definitive	7.63009e-05	2.14989e-05	13106	69771	2.03149	0.322566	11.3502	0.42201
chr12	49295456	rs188289949	T	C	PRPH	ENST00000257860	c.256C>T	p.Leu86Phe	FALSE	Limited	7.75555e-05	4.33263e-05	12894	69242	1.90788	0.338039	7.84103	0.422865
chr12	111599217	.	A	G	ATXN2	ENST00000550104	c.298C>T	p.Pro100Ser	FALSE	Definitive	0.000112752	4.74681e-05	8869	52667	2.01608	0.315033	9.41825	0.422952
chr2	74363389	rs201918007	AGCCTGGCACAGACCCTGGA	GGCCTGGCACAGACCCTGGA	DCTN1	ENST00000628224	c.3250C>T	p.Pro1084Ser	FALSE	Moderate	0	5.73888e-05	13031	69700	0.366843	0.00283013	2.97487	0.423771
chr5	73846354	.	A	G	ARHGEF28	ENST00000513042	c.1514G>A	p.Ser505Asn	FALSE	Limited	0	4.29966e-05	13120	69773	0.358136	0.00271717	3.16539	0.424479
chr20	765681	rs751913684	A	T	SLC52A3	ENST00000645534	c.94A>T	p.Met32Leu	FALSE	Definitive	3.82526e-05	2.86767e-05	13071	69743	2.26184	0.224197	12.4718	0.424963
chr8	144360710	rs144290224	TGTG	CGTG	SLC52A2	ENST00000675787	c.1111C>T	p.Arg371Cys	FALSE	Definitive	0.000685594	0.000640615	12398	68684	0.810425	0.463348	1.3397	0.425414
chr12	64490106	rs779715292	T	C	TBK1	ENST00000331710	c.1508C>T	p.Thr503Ile	FALSE	Definitive	0	5.73699e-05	13116	69723	0.367273	0.00282583	3.01924	0.426572
chr15	44584410	rs139423939	C	T	SPG11	ENST00000261866	c.5270A>G	p.His1757Arg	FALSE	Definitive	3.81185e-05	8.59944e-05	13117	69772	0.522191	0.0556514	2.26175	0.42664
chr2	74371613	rs765192491	A	G	DCTN1	ENST00000628224	c.569C>T	p.Pro190Leu	FALSE	Moderate	0	3.68715e-05	13080	67803	0.34522	0.00254254	3.46829	0.427266
chr17	44352028	rs148213321	T	C	GRN	ENST00000053867	c.1193C>T	p.Ser398Leu	FALSE	Definitive	0.000152777	5.01958e-05	13091	69727	1.67092	0.445267	5.68953	0.427274
chr2	74369358	.	A	G	DCTN1	ENST00000628224	c.1526C>T	p.Thr509Met	FALSE	Moderate	0	6.44967e-05	13081	69771	0.368198	0.00282818	3.01545	0.428407
chr15	44583835	.	G	GA	SPG11	ENST00000261866	c.5844delT	p.Leu1950fs	FALSE	Definitive	3.80836e-05	2.86673e-05	13129	69766	2.28536	0.219189	13.1372	0.428579
chr15	44583985	rs748177028	A	G	SPG11	ENST00000261866	c.5695C>T	p.Arg1899Trp	FALSE	Definitive	0.00011426	7.1661e-05	13128	69773	1.694	0.413648	5.45144	0.428616
chr5	73909557	rs200976886	G	A	ARHGEF28	ENST00000513042	c.4307A>G	p.Glu1436Gly	FALSE	Limited	0.00150316	0.00138791	12640	65566	1.15941	0.7971	1.6437	0.428633
chr5	179836586	rs199854262	T	C	SQSTM1	ENST00000389805	c.1316C>T	p.Pro439Leu	FALSE	Moderate	0.000152277	6.44976e-05	13134	69770	1.6335	0.453871	5.11316	0.428671
chr6	109776964	rs751399063	A	T	FIG4	ENST00000230124	c.1793T>A	p.Phe598Tyr	FALSE	Limited	3.80749e-05	2.86866e-05	13132	69719	2.24874	0.221736	12.5482	0.429585
chr9	128515587	rs369524210	G	A	GLE1	ENST00000309971	c.380A>G	p.Lys127Arg	FALSE	Limited	3.80807e-05	2.86668e-05	13130	69767	2.23253	0.222606	12.1706	0.430092
chr3	35793938	rs761814458	T	G	ARPP21	ENST00000684406	c.2524G>T	p.Gly842Cys	FALSE	Limited	3.81942e-05	3.58438e-05	13091	69747	2.19869	0.224567	11.0971	0.43073
chr9	27548397	rs200703028	G	A	C9orf72	ENST00000380003	c.1285T>C	p.Ser429Pro	FALSE	Definitive	0	6.28987e-05	10833	55645	0.370172	0.00284529	3.07127	0.431781
chr22	29483545	rs149955255	A	C	NEFH	ENST00000310624	c.1054C>A	p.Arg352Ser	FALSE	Limited	0.00355314	0.00368417	13087	69758	1.09515	0.869939	1.3637	0.432037
chr5	179823020	rs181263868	A	G	SQSTM1	ENST00000389805	c.268G>A	p.Val90Met	FALSE	Moderate	3.80778e-05	6.44976e-05	13131	69770	0.501803	0.0505722	2.5121	0.432632
chr3	35739429	rs140813903	T	C	ARPP21	ENST00000684406	c.1862C>T	p.Pro621Leu	FALSE	Limited	3.81214e-05	7.16671e-05	13116	69767	0.515837	0.0536484	2.37929	0.432919
chr15	44584222	rs756692226;rs749819954;rs312262764	G	GCT	SPG11	ENST00000261866	c.5456_5457delAG	p.Glu1819fs	FALSE	Definitive	3.80807e-05	4.29953e-05	13130	69775	2.17453	0.223594	10.5967	0.434385
chr14	77576892	rs75565823	G	C	SPTLC2	ENST00000216484	c.506G>C	p.Gly169Ala	FALSE	Strong	7.61847e-05	4.2996e-05	13126	69774	0.528821	0.0847571	2.52347	0.435265
chr15	44663620	rs372658867	T	C	SPG11	ENST00000261866	c.28G>A	p.Ala10Thr	FALSE	Definitive	0.000128733	9.44465e-05	11652	68822	1.6442	0.419868	4.89253	0.435379
chr4	169406681	rs374890006	T	C	NEK1	ENST00000507142	c.3289G>A	p.Val1097Ile	FALSE	Definitive	7.62195e-05	2.87654e-05	13120	69528	1.95313	0.318791	9.7089	0.436817
chr15	44608577	rs201271196	G	C	SPG11	ENST00000261866	c.3320G>C	p.Cys1107Ser	FALSE	Definitive	0.000152323	5.73353e-05	13130	69765	1.64764	0.438681	5.45375	0.438397
chr15	44629347	.	T	C	SPG11	ENST00000261866	c.1777G>A	p.Ala593Thr	FALSE	Definitive	0	7.16661e-05	13129	69768	0.377909	0.00291474	3.03729	0.439304
chr20	765401	rs767263985	T	G	SLC52A3	ENST00000645534	c.374C>A	p.Thr125Asn	FALSE	Definitive	3.8101e-05	0.000107553	13123	69733	0.53731	0.0580219	2.23478	0.439335
chrX	67643362	rs376443652	G	C	AR	ENST00000374690	c.1723C>G	p.Leu575Val	FALSE	Definitive	0.000109367	4.77902e-05	13000	69636	1.87976	0.325369	8.12439	0.441065
chr3	87245835	rs374277596	T	C	CHMP2B	ENST00000263780	c.248C>T	p.Thr83Ile	FALSE	Definitive	3.82409e-05	2.86701e-05	13075	69759	2.1956	0.215853	12.3012	0.443169
chr12	64499068	.	T	C	TBK1	ENST00000676593	c.73C>T	p.Arg25Trp	FALSE	Definitive	0.000513611	0.000374065	1947	4010	1.93349	0.315072	10.1669	0.444841
chr22	29298784	rs146069416	A	G	EWSR1	ENST00000397938	c.1469G>A	p.Arg490His	FALSE	Disputed	0	6.45402e-05	13130	69724	0.383867	0.00297049	3.05413	0.445617
chr2	74366610	rs766585070	A	G	DCTN1	ENST00000628224	c.2477C>T	p.Thr826Met	FALSE	Moderate	0.000114277	5.75647e-05	13126	69487	1.68533	0.398677	5.75412	0.445877
chr2	211788078	rs200302763	T	C	ERBB4	ENST00000342788	c.503G>A	p.Arg168Gln	FALSE	Limited	3.81709e-05	8.60437e-05	13099	69732	0.538818	0.0578663	2.29328	0.446317
chr12	111599378	rs770648742	TC	GC	ATXN2	ENST00000550104	c.137C>A	p.Ala46Asp	FALSE	Definitive	0.000157365	3.75432e-05	9532	53272	2.01419	0.32573	12.2903	0.448728
chr5	73840633	rs757995340	A	G	ARHGEF28	ENST00000513042	c.1300G>A	p.Glu434Lys	FALSE	Limited	0	4.30058e-05	13131	69758	0.371586	0.00279679	3.37785	0.448762
chr2	211428404	rs377251473	A	T	ERBB4				TRUE	Limited	3.81243e-05	2.92086e-05	13115	68473	2.17148	0.213378	12.171	0.449277
chr15	44589348	rs116807842	G	A	SPG11	ENST00000261866	c.4810T>C	p.Phe1604Leu	FALSE	Definitive	0.000266626	6.44939e-05	13127	69774	1.49161	0.510894	4.11721	0.450294
chr12	111488581	rs754276115	A	G	ATXN2	ENST00000673436	c.2135C>T	p.Thr712Met	FALSE	Definitive	3.81679e-05	2.86656e-05	13100	69770	2.1487	0.214551	11.6895	0.450358
chr5	73774031	.	A	G	ARHGEF28	ENST00000513042	c.652G>A	p.Val218Ile	FALSE	Limited	3.82175e-05	2.9253e-05	13083	68369	2.15287	0.214029	11.805	0.450564
chr17	35844903	rs532683371	A	G	TAF15	ENST00000605844	c.1604G>A	p.Arg535His	FALSE	Limited	0.000114732	6.33098e-05	13074	23693	1.77958	0.375713	8.42807	0.450572
chr5	73852683	rs200948428	A	G	ARHGEF28	ENST00000513042	c.1781G>A	p.Arg594Lys	FALSE	Limited	7.63475e-05	0.000121864	13098	69750	0.605154	0.11601	2.04035	0.451127
chr21	44330796	rs758455908;rs763377713	CGCGGCCCCTAGCGGCCCCTA	CGCGGCCCCTA	CFAP410	ENST00000397956	c.655_656insTAGGGGCCGC	p.Ala223fs	FALSE	Limited	0.000115893	0.000214339	12943	65317	0.659631	0.17431	1.81324	0.451347
chr3	87240728	rs138886714	T	C	CHMP2B	ENST00000263780	c.64C>T	p.Arg22*	FALSE	Definitive	0.000153198	0.00013623	13055	69735	1.51571	0.469327	3.93192	0.451425
chr21	44331967	rs745393870	T	TCTC	CFAP410	ENST00000339818	c.418_420delGAG	p.Glu140del	FALSE	Limited	3.81709e-05	0.000121841	13099	69763	0.551533	0.0604819	2.22127	0.451541
chr12	49296522	rs143427105	A	G	PRPH	ENST00000257860	c.697G>A	p.Glu233Lys	FALSE	Limited	0.000304669	0.000215128	13129	69726	1.36012	0.585282	2.84507	0.452399
chr12	111519925	rs148325045	T	C	ATXN2	ENST00000673436	c.940G>A	p.Val314Ile	FALSE	Definitive	0.000114225	7.1661e-05	13132	69773	1.62881	0.406611	5.10133	0.453791
chr21	44330509	rs780705668	A	G	CFAP410	ENST00000397956	c.953C>T	p.Thr318Met	FALSE	Limited	0	4.91409e-05	12768	61049	0.371917	0.00278222	3.49812	0.453977
chr12	111598844	rs778119853	GCCGAGGACGAGGAGACCGAGGACGAGGAGA	GCCGAGGACGAGGAGA	ATXN2	ENST00000673436	c.175_176insTCTCCTCGTCCTCGG	p.Val59_Ser60insSerSerSerSerVal	FALSE	Definitive	0.000638632	0.000699551	10178	58609	1.26239	0.665736	2.21402	0.455418
chr21	44333153	rs377185498	T	C	CFAP410	ENST00000339818	c.253G>A	p.Gly85Arg	FALSE	Limited	0.000238114	0.00023697	12599	69629	1.39679	0.545644	3.04873	0.455693
chr22	29489106	rs746378708	A	G	NEFH	ENST00000310624	c.1466G>A	p.Gly489Asp	FALSE	Limited	0.000114758	0.000107793	13071	69578	1.59487	0.412464	4.62322	0.457073
chr2	211387958	rs766441342	A	G	ERBB4	ENST00000342788	c.3170C>T	p.Thr1057Ile	FALSE	Limited	7.62137e-05	6.46831e-05	13121	69570	1.75437	0.332916	6.26911	0.457997
chr9	128533584	rs201422717	T	C	GLE1	ENST00000309971	c.1384C>T	p.Arg462Cys	FALSE	Limited	0	5.73477e-05	13134	69750	0.391776	0.00302461	3.16635	0.458798
chr8	104497167	rs766182789	T	C	LRP12	ENST00000276654	c.1385G>A	p.Arg462His	FALSE	Moderate	7.63475e-05	3.59025e-05	13098	69633	1.83737	0.316242	8.09701	0.459494
chr2	201710994	rs61757691	C	T	ALS2	ENST00000264276	c.4119A>G	p.Ile1373Met	FALSE	Definitive	0.00442377	0.00527257	13111	66002	0.928384	0.757262	1.12791	0.4605
chr2	211673211	rs771809161	A	G	ERBB4	ENST00000342788	c.1669C>T	p.Pro557Ser	FALSE	Limited	7.62311e-05	0.000164912	13118	69734	0.624179	0.124086	1.97696	0.460671
chr5	179823873	rs778554903	A	G	SQSTM1	ENST00000389805	c.317G>A	p.Arg106Gln	FALSE	Moderate	3.81039e-05	3.59175e-05	13122	69604	2.08705	0.211479	10.6551	0.461682
chr14	20693796	rs141055235	G	A	ANG	ENST00000397990	c.232A>G	p.Lys78Glu	FALSE	Limited	7.61267e-05	0.000150486	13136	69774	0.621786	0.122398	1.99672	0.461778
chr4	169585458	rs765712201	T	C	NEK1	ENST00000507142	c.698G>A	p.Ser233Asn	FALSE	Definitive	3.81069e-05	2.86784e-05	13121	69739	2.12369	0.208365	11.9085	0.461872
chr22	45178601	rs139267838	T	C	NUP50	ENST00000347635	c.704C>T	p.Thr235Met	FALSE	Limited	7.67165e-05	7.16928e-05	13035	69742	1.73451	0.333192	6.02824	0.461984
chr7	116506073	rs117722738	T	C	CAV2	ENST00000343213	c.253C>T	p.Arg85Cys	FALSE	Limited	3.80807e-05	4.30089e-05	13130	69753	0.436457	0.0305349	3.25615	0.462244
chr17	44350293	rs763841075	C	T	GRN	ENST00000053867	c.415T>C	p.Cys139Arg	FALSE	Definitive	0.000306208	0.000143419	13063	69726	1.37657	0.565381	3.07732	0.463393
chr17	44352061	rs373885474	T	C	GRN	ENST00000053867	c.1226C>T	p.Thr409Met	FALSE	Definitive	3.81272e-05	0.000136205	13114	69748	0.56302	0.0622135	2.22224	0.463657
chr12	64460318	rs751253214	G	A	TBK1	ENST00000331710	c.217A>G	p.Ile73Val	FALSE	Definitive	0.000114294	7.26882e-05	13124	68787	1.64117	0.390972	5.38352	0.463886
chr17	44352132	rs63750412	T	C	GRN	ENST00000053867	c.1297C>T	p.Arg433Trp	FALSE	Definitive	0.00259087	0.00301183	13123	69725	0.908266	0.693965	1.17075	0.465358
chr21	44333182	rs778987436	A	G	CFAP410	ENST00000339818	c.224C>T	p.Pro75Leu	FALSE	Limited	0.000242895	0.000107601	12351	69702	1.44025	0.514657	3.62275	0.46647
chr5	73909440	rs373475974	C	T	ARHGEF28	ENST00000513042	c.4190T>C	p.Ile1397Thr	FALSE	Limited	3.82234e-05	2.86845e-05	13081	69724	2.08727	0.208317	11.3563	0.466614
chr2	201744339	rs772918314	T	C	ALS2	ENST00000264276	c.2089G>A	p.Glu697Lys	FALSE	Definitive	3.80778e-05	2.86911e-05	13131	69708	2.13557	0.202852	12.4239	0.467374
chr5	73749939	rs201946269	G	A	ARHGEF28	ENST00000513042	c.136A>G	p.Ile46Val	FALSE	Limited	0	6.44958e-05	13135	69772	0.399835	0.0030969	3.16884	0.467428
chr6	109786433	rs143531641	G	A	FIG4	ENST00000230124	c.2080A>G	p.Met694Val	FALSE	Limited	7.62835e-05	7.16764e-05	13109	69758	1.60532	0.36256	4.92104	0.46852
chr4	169433653	rs777914750	C	A	NEK1	ENST00000507142	c.2777T>G	p.Leu926Trp	FALSE	Definitive	3.81883e-05	3.58454e-05	13093	69744	2.06175	0.208828	10.5311	0.468711
chr9	128523679	rs374420012	T	C	GLE1	ENST00000309971	c.730C>T	p.Arg244Cys	FALSE	Limited	0	4.30188e-05	13111	69737	0.387843	0.00293086	3.48512	0.468856
chr2	211702015	rs368860175	C	T	ERBB4	ENST00000342788	c.1441A>G	p.Ile481Val	FALSE	Limited	7.61383e-05	3.58356e-05	13134	69763	1.79102	0.316382	7.63402	0.469524
chr2	201760852	rs375041829	G	A	ALS2	ENST00000680188	c.1142T>C	p.Val381Ala	FALSE	Definitive	7.61963e-05	9.34297e-05	13124	69571	0.616936	0.119084	2.09944	0.469669
chrX	56564062	.	C	A	UBQLN2	ENST00000338222	c.189A>C	p.Lys63Asn	FALSE	Definitive	0	0.000106962	12862	67901	0.404412	0.00314621	3.12041	0.470252
chr15	44563197	rs76116949	C	T	SPG11	ENST00000261866	c.7256A>G	p.Lys2419Arg	FALSE	Definitive	0.000152288	3.5832e-05	13133	69770	1.63353	0.407767	6.16225	0.47143
chr5	179823884	rs139372286	T	C	SQSTM1	ENST00000389805	c.328C>T	p.Arg110Cys	FALSE	Moderate	3.80894e-05	3.58938e-05	13127	69650	0.458482	0.0370406	3.44942	0.471443
chr22	23766134	rs145649831	G	A	CHCHD10	ENST00000484558	c.403T>C	p.Tyr135His	FALSE	Moderate	0.00057169	0.000379395	13119	23722	1.2936	0.63577	2.60413	0.472154
chr6	109727169	rs551339249	T	C	FIG4	ENST00000230124	c.350C>T	p.Ala117Val	FALSE	Limited	3.83024e-05	2.87877e-05	13054	69474	2.08676	0.203863	11.7284	0.472719
chr12	57572077	rs573756569	A	G	KIF5A	ENST00000455537	c.1379G>A	p.Arg460Gln	FALSE	Definitive	3.81825e-05	2.86738e-05	13095	69750	2.10096	0.201632	12.043	0.473615
chr10	13132145	.	A	T	OPTN	ENST00000378747	c.1480T>A	p.Leu494Met	FALSE	Definitive	3.8072e-05	2.86656e-05	13133	69770	2.07207	0.20465	11.4409	0.473635
chr10	100152141	rs369725736	T	C	ERLIN1	ENST00000421367	c.1037G>A	p.Ser346Asn	FALSE	Limited	3.80662e-05	0.000129422	13135	69540	0.569408	0.0628562	2.25441	0.473893
chr5	73887685	.	G	T	ARHGEF28				TRUE	Limited	3.80923e-05	3.12124e-05	13126	64077	2.06171	0.205046	11.2828	0.474594
chr12	49295451	.	T	A	PRPH	ENST00000257860	c.251A>T	p.Glu84Val	FALSE	Limited	0	6.49979e-05	12859	69233	0.403523	0.00311546	3.24069	0.474718
chr16	31185045	rs779124981	C	G	FUS	ENST00000254108	c.630G>C	p.Gln210His	FALSE	Definitive	0	6.47799e-05	13102	69466	0.404482	0.00312827	3.22865	0.474933
chr22	45176078	rs758272944	C	T	NUP50	ENST00000347635	c.338T>C	p.Phe113Ser	FALSE	Limited	7.61209e-05	6.45004e-05	13137	69767	0.604466	0.111871	2.26833	0.477036
chr6	109762212	rs200730266	T	G	FIG4				TRUE	Limited	7.61673e-05	5.23693e-05	13129	66833	1.73462	0.31989	6.61316	0.477231
chr2	201760906	rs533153884	C	T	ALS2	ENST00000264276	c.1088A>G	p.His363Arg	FALSE	Definitive	3.80807e-05	2.86677e-05	13130	69765	2.05368	0.203561	11.3289	0.477844
chr2	201724392	rs767350733	A	G	ALS2	ENST00000264276	c.3415C>T	p.Arg1139*	FALSE	Definitive	0	5.74688e-05	13119	69603	0.405602	0.00313008	3.28487	0.478237
chr7	116500365	rs149320804	G	A	CAV2	ENST00000222693	c.256A>G	p.Lys86Glu	FALSE	Limited	3.80749e-05	7.88304e-05	13132	69770	0.542849	0.0549045	2.51969	0.478268
chr15	44610918	rs145195036	C	A	SPG11	ENST00000261866	c.3213T>G	p.Ser1071Arg	FALSE	Definitive	0	4.30169e-05	13129	69740	0.401706	0.00307483	3.42214	0.479224
chr5	139325547	rs759337639	G	T	MATR3,MATR3	ENST00000394805	c.2256T>G,c.2256T>G	p.Asp752Glu,p.Asp752Glu	FALSE	Definitive	7.61325e-05	5.73296e-05	13135	69772	1.74588	0.312665	6.72379	0.480507
chr16	2443754	rs777122266	A	AAAC	CCNF	ENST00000397066	c.889_891delCAA	p.Gln297del	FALSE	Limited	0	5.73304e-05	13135	69771	0.408027	0.00314897	3.30233	0.481488
chr22	29480398	rs757318200	C	G	NEFH	ENST00000310624	c.136G>C	p.Gly46Arg	FALSE	Limited	0	6.58371e-05	10396	60756	0.404342	0.00309657	3.38771	0.481756
chr2	74368780	rs370192633	G	C	DCTN1	ENST00000628224	c.1802G>C	p.Gly601Ala	FALSE	Moderate	7.61209e-05	5.73288e-05	13137	69773	1.71063	0.319697	6.31567	0.482939
chr20	761749	rs763995965	T	C	SLC52A3	ENST00000645534	c.1149G>A	p.Met383Ile	FALSE	Definitive	7.62311e-05	7.17031e-05	13118	69732	1.68788	0.324172	5.86738	0.483235
chr16	50779886	rs200451975	A	G	CYLD	ENST00000427738	c.1360G>A	p.Val454Ile	FALSE	Limited	3.82614e-05	2.86689e-05	13068	69762	2.02968	0.200418	11.3051	0.485758
chr15	44651779	rs747798305	T	C	SPG11	ENST00000261866	c.1168G>A	p.Asp390Asn	FALSE	Definitive	7.62428e-05	2.86689e-05	13116	69762	1.93616	0.272354	10.9855	0.485775
chr10	80157676	rs368132715	A	G	ANXA11	ENST00000422982	c.1423C>T	p.Arg475Trp	FALSE	Definitive	7.61731e-05	0.000200685	13128	69761	0.648174	0.131627	1.97148	0.486535
chr16	2439455	rs140493876	C	G	CCNF	ENST00000397066	c.697G>C	p.Asp233His	FALSE	Limited	0.000115084	2.87389e-05	13034	69592	1.67199	0.363283	7.10016	0.487898
chr2	74371550	rs763427780	A	G	DCTN1	ENST00000628224	c.632C>T	p.Pro211Leu	FALSE	Moderate	0.000114978	6.74956e-05	13046	66671	1.5939	0.379042	5.27247	0.490414
chr21	44333197	rs771024688	T	C	CFAP410	ENST00000339818	c.209G>A	p.Arg70Gln	FALSE	Limited	4.08163e-05	3.58629e-05	12250	69710	2.00776	0.197962	10.6162	0.491296
chr20	761062	rs758484328	A	C	SLC52A3	ENST00000473664	c.868G>T	p.Val290Phe	FALSE	Definitive	3.89712e-05	4.32713e-05	12830	69330	0.532231	0.0518906	2.91745	0.49223
chr6	109762081	rs201293291	G	C	FIG4				TRUE	Limited	0.000152369	9.39537e-05	13126	69183	1.50109	0.433274	4.31617	0.492613
chr20	62161544	rs144059766	T	C	SS18L1	ENST00000331758	c.340C>T	p.Pro114Ser	FALSE	Limited	0.000231535	0.000481163	12957	69623	0.761783	0.306255	1.58388	0.493578
chr2	74366536	rs72659379	C	G	DCTN1	ENST00000628224	c.2551C>G	p.Leu851Val	FALSE	Moderate	0.000190811	0.000193682	13102	69702	1.39759	0.495983	3.26597	0.493654
chrX	67546212	rs763341870	A	G	AR	ENST00000374690	c.1066G>A	p.Ala356Thr	FALSE	Definitive	5.5457e-05	4.78359e-05	12768	69597	1.96319	0.19945	10.0016	0.496441
chr17	44349731	rs375439809	A	G	GRN	ENST00000053867	c.329G>A	p.Arg110Gln	FALSE	Definitive	0.00015294	7.16774e-05	13077	69757	1.53463	0.415552	4.88219	0.496875
chr5	73794447	rs759778387;rs772952528	A	ATATAAAGGTAATGAATGACTC	ARHGEF28	ENST00000513042	c.957_963+14delTATAAAGGTAATGAATGACTC	p.Ile320fs	FALSE	Limited	0.000190404	0.000161312	13130	68191	0.720866	0.246399	1.78236	0.497214
chr12	57550397	rs149569914	G	T	KIF5A	ENST00000455537	c.126T>G	p.Ile42Met	FALSE	Definitive	3.81883e-05	3.58459e-05	13093	69743	1.98579	0.195282	10.56	0.498496
chr2	201723087	rs370591665	C	T	ALS2	ENST00000264276	c.3658A>G	p.Ile1220Val	FALSE	Definitive	3.8072e-05	6.4542e-05	13133	69722	0.565906	0.0593846	2.57823	0.50014
chr2	201715739	rs374165702	T	C	ALS2	ENST00000264276	c.3937G>A	p.Glu1313Lys	FALSE	Definitive	3.81534e-05	4.29972e-05	13105	69772	1.93733	0.199473	9.41945	0.500141
chr6	109727270	rs370857139	C	G	FIG4				TRUE	Limited	0	6.4981e-05	13052	69251	0.423921	0.00328168	3.3689	0.500643
chr5	139325452	rs764645698	A	G	MATR3,MATR3	ENST00000394805	c.2161G>A,c.2161G>A	p.Glu721Lys,p.Glu721Lys	FALSE	Definitive	0	4.29972e-05	13133	69772	0.400453	0.00294736	3.95017	0.501485
chr2	74370247	rs142318791	T	C	DCTN1	ENST00000628224	c.1226G>A	p.Arg409Gln	FALSE	Moderate	0.000114714	5.01828e-05	13076	69745	1.59623	0.36842	5.67741	0.501956
chr7	116525770	rs565465657	C	G	CAV1	ENST00000614113	c.173G>C	p.Gly58Ala	FALSE	Limited	0.000631612	0.000125399	12666	55822	1.31143	0.594645	2.92622	0.501958
chr6	109715120	rs368625871	T	C	FIG4	ENST00000230124	c.109C>T	p.Arg37Cys	FALSE	Limited	7.6266e-05	3.58469e-05	13112	69741	1.7939	0.280414	8.42662	0.502048
chr20	763657	rs201254395	T	G	SLC52A3	ENST00000645534	c.914C>A	p.Thr305Asn	FALSE	Definitive	3.80662e-05	3.58366e-05	13135	69761	1.94656	0.197153	9.95104	0.502342
chr6	109738415	rs776005417	A	G	FIG4	ENST00000230124	c.737G>A	p.Trp246*	FALSE	Limited	0	6.45217e-05	13078	69744	0.425625	0.00329355	3.38875	0.503186
chr20	765372	rs527853872	C	T	SLC52A3	ENST00000645534	c.403A>G	p.Thr135Ala	FALSE	Definitive	0.000152637	0.000143375	13103	69747	1.44029	0.448762	3.69301	0.503624
chr17	44352123	rs200645022	G	C	GRN	ENST00000053867	c.1288C>G	p.Pro430Ala	FALSE	Definitive	7.62079e-05	4.30249e-05	13122	69727	1.69627	0.304826	6.8405	0.503665
chr22	29288994	rs557752655	A	C	EWSR1	ENST00000332050	c.801C>A	p.Phe267Leu	FALSE	Disputed	0.000217486	0.000304767	11495	8203	0.665985	0.196157	2.26168	0.503998
chr21	44331856	rs752479202	T	C	CFAP410	ENST00000339818	c.532G>A	p.Glu178Lys	FALSE	Limited	3.83083e-05	5.02354e-05	13052	69672	1.90331	0.200417	8.72596	0.504061
chr5	73840507	.	C	A	ARHGEF28	ENST00000513042	c.1174A>C	p.Asn392His	FALSE	Limited	0	7.17566e-05	12997	69680	0.428411	0.00332757	3.3392	0.504202
chr6	109738434	rs764717219	T	TG	FIG4	ENST00000230124	c.759delG	p.Phe254fs	FALSE	Limited	0.000114714	0.000236542	13076	69755	0.698918	0.188996	1.852	0.506031
chr17	44349220	rs764665710	A	G	GRN	ENST00000053867	c.56G>A	p.Arg19Gln	FALSE	Definitive	3.80749e-05	2.86751e-05	13132	69747	1.96624	0.192507	11.0199	0.506431
chr20	62162902	rs375088840	A	G	SS18L1	ENST00000331758	c.527G>A	p.Arg176Gln	FALSE	Limited	0	5.73485e-05	13099	69749	0.427151	0.00329993	3.44114	0.50649
chr10	80167280	rs200982603	T	C	ANXA11	ENST00000422982	c.595G>A	p.Gly199Ser	FALSE	Definitive	3.80778e-05	4.30009e-05	13131	69766	1.90758	0.198374	9.09848	0.506625
chr14	77555301	.	C	T	SPTLC2	ENST00000216484	c.1175A>G	p.Lys392Arg	TRUE	Strong	0	5.01943e-05	13122	69729	0.425698	0.00326921	3.54826	0.508763
chr3	87227523	.	G	A	CHMP2B	ENST00000263780	c.1A>G	p.Met1?	FALSE	Definitive	3.81534e-05	3.58356e-05	13105	69763	1.92613	0.19467	9.91617	0.509375
chr3	87253793	rs373536428	T	C	CHMP2B	ENST00000263780	c.613C>T	p.Arg205Trp	FALSE	Definitive	0	4.30546e-05	12959	69679	0.420415	0.00318998	3.70891	0.509551
chr2	74366931	rs754657052	A	C	DCTN1	ENST00000628224	c.2318G>T	p.Gly773Val	FALSE	Moderate	0.00015273	5.01641e-05	13095	69771	1.53187	0.405772	5.21379	0.509836
chr5	179820970	rs748465743	C	G	SQSTM1	ENST00000389805	c.34G>C	p.Gly12Arg	FALSE	Moderate	4.11117e-05	2.89637e-05	12162	69052	1.99217	0.186772	11.7323	0.509938
chr15	44633542	rs79708848	CT	AT	SPG11	ENST00000261866	c.1698T>G	p.Asp566Glu	FALSE	Definitive	0.0166019	0.0188141	13131	69416	0.965746	0.869136	1.07058	0.510497
chr20	62163511	rs753325512	A	G	SS18L1	ENST00000331758	c.610G>A	p.Gly204Ser	FALSE	Limited	3.83642e-05	5.02527e-05	13033	69648	0.558201	0.0564096	2.82426	0.510636
chr21	44330842	rs148023924	A	G	CFAP410	ENST00000339818	c.623C>T	p.Ser208Leu	FALSE	Limited	3.83553e-05	2.89176e-05	13036	69162	1.94308	0.192072	10.7686	0.51097
chr22	29480920	rs770208141	A	G	NEFH	ENST00000310624	c.658G>A	p.Ala220Thr	FALSE	Limited	0	6.77553e-05	10337	59036	0.429982	0.00331376	3.50788	0.511876
chr22	29490306	.	G	A	NEFH	ENST00000310624	c.2666A>G	p.Lys889Arg	FALSE	Limited	0	6.4605e-05	12923	69654	0.432949	0.00335256	3.43617	0.512421
chr16	2445480	rs751203430	A	G	CCNF	ENST00000397066	c.952G>A	p.Val318Met	FALSE	Limited	0	5.73345e-05	13135	69766	0.43046	0.00331693	3.51342	0.512592
chr5	73832340	rs200557234	T	C	ARHGEF28	ENST00000513042	c.1027C>T	p.Arg343Cys	FALSE	Limited	7.61905e-05	0.000172305	13125	69644	0.661409	0.133339	2.0448	0.51297
chr5	73776568	rs371703887	A	G	ARHGEF28	ENST00000513042	c.712G>A	p.Ala238Thr	FALSE	Limited	0	5.73304e-05	13122	69771	0.432304	0.00333833	3.49017	0.513564
chr3	35793948	.	G	T	ARPP21	ENST00000684406	c.2534T>G	p.Val845Gly	FALSE	Limited	0	4.302e-05	13100	69735	0.424983	0.00323303	3.7154	0.514004
chr10	80170882	rs758548370	C	G	ANXA11	ENST00000422982	c.89C>G	p.Pro30Arg	FALSE	Definitive	0.000114251	0.000260398	13129	69125	0.703475	0.190103	1.86209	0.51411
chr3	35793875	rs201057344	C	T	ARPP21	ENST00000684406	c.2461T>C	p.Ser821Pro	FALSE	Limited	7.64409e-05	6.44958e-05	13082	69772	1.64109	0.306775	5.96968	0.515076
chr10	80169079	rs566752242	C	T	ANXA11	ENST00000422982	c.451A>G	p.Thr151Ala	FALSE	Definitive	7.67519e-05	6.82801e-05	13029	65905	1.63529	0.308244	5.8977	0.515374
chr9	27566862	rs565771464	C	A	C9orf72	ENST00000380003	c.259T>G	p.Leu87Val	FALSE	Definitive	0	4.29997e-05	13114	69768	0.427501	0.00324982	3.74365	0.517623
chr9	128540319	rs201163437	A	G	GLE1	ENST00000309971	c.2009G>A	p.Arg670His	FALSE	Limited	7.62369e-05	6.45106e-05	13117	69756	1.62783	0.308045	5.82641	0.517691
chr5	179833111	rs752009611	A	AGAG	SQSTM1	ENST00000389805	c.838_840delGAG	p.Glu280del	FALSE	Moderate	3.8072e-05	2.86652e-05	13133	69771	1.91113	0.190714	10.4118	0.518281
chr17	44352208	rs63750537	T	C	GRN	ENST00000053867	c.1373C>T	p.Pro458Leu	FALSE	Definitive	7.64584e-05	2.87294e-05	13079	69615	1.7112	0.2885	8.10565	0.51962
chrX	67546581	.	A	G	AR	ENST00000374690	c.1435G>A	p.Ala479Thr	FALSE	Definitive	0	6.29908e-05	11965	62108	0.431771	0.00330157	3.6989	0.519736
chr15	44573709	rs771242219	T	C	SPG11	ENST00000261866	c.6043G>A	p.Asp2015Asn	FALSE	Definitive	7.62021e-05	7.88248e-05	13123	69775	1.61025	0.30979	5.54805	0.520571
chr8	104490788	rs755777774	T	C	LRP12	ENST00000276654	c.2465G>A	p.Arg822Gln	FALSE	Moderate	3.80865e-05	3.58325e-05	13128	69769	1.88501	0.191294	9.62931	0.521373
chr12	111456180	rs757482228	G	A	ATXN2	ENST00000673436	c.3119T>C	p.Leu1040Pro	FALSE	Definitive	0.000152277	0.000136152	13134	69775	1.42901	0.434786	3.7708	0.522371
chr2	201741675	rs199979606	T	C	ALS2	ENST00000264276	c.2350G>A	p.Glu784Lys	FALSE	Definitive	0	4.30194e-05	13055	69736	0.431859	0.00328572	3.7713	0.522754
chr5	179836606	rs138527258	A	ACCTCTTCTGCGTGCC	SQSTM1	ENST00000510187	c.1096_1110delCGTGCCCCTCTTCTG	p.Arg366_Leu370del	FALSE	Moderate	3.81243e-05	2.86689e-05	13115	69762	0.550032	0.0532322	3.19038	0.52324
chr5	73849088	rs555439223	C	G	ARHGEF28	ENST00000513042	c.1747+1G>C		TRUE	Limited	0	5.01035e-05	13113	59876	0.433133	0.00330204	3.76852	0.523421
chr2	201733329	rs745657866	A	G	ALS2	ENST00000264276	c.2527C>T	p.Arg843*	FALSE	Definitive	0	4.30034e-05	13123	69762	0.429712	0.00324759	3.84774	0.523813
chr3	35738251	rs772031430	G	A	ARPP21	ENST00000684406	c.1682A>G	p.Gln561Arg	FALSE	Limited	0.000467654	0.000751017	12830	59253	0.826672	0.432679	1.44777	0.52385
chr2	74363343	rs775022141	A	G	DCTN1	ENST00000628224	c.3296C>T	p.Ala1099Val	FALSE	Moderate	0	4.30416e-05	13072	69700	0.430996	0.00326469	3.83523	0.524286
chr2	211562046	.	A	G	ERBB4	ENST00000342788	c.2344C>T	p.Arg782Trp	FALSE	Limited	0	4.30843e-05	13134	69631	0.435725	0.0033336	3.72197	0.524463
chr22	23767396	rs775332895	A	G	CHCHD10	ENST00000484558	c.239C>T	p.Pro80Leu	FALSE	Moderate	0.000427616	0.00040783	12862	23294	1.28471	0.580697	2.72404	0.525268
chr3	35793825	rs750882749	T	C	ARPP21	ENST00000684406	c.2411C>T	p.Thr804Ile	FALSE	Limited	7.61499e-05	2.86636e-05	13132	69775	1.72565	0.279353	8.70211	0.525664
chr8	144359845	rs117500243	A	C	SLC52A2	ENST00000643944	c.353C>A	p.Ala118Asp	FALSE	Definitive	0.00478451	0.00515294	13063	69766	0.939177	0.769294	1.13728	0.526107
chr14	77616576	.	A	G	SPTLC2	ENST00000216484	c.4C>T	p.Arg2Trp	FALSE	Strong	4.75647e-05	7.29726e-05	10512	61667	0.575102	0.0584283	2.77125	0.527414
chr4	169555747	rs771824152	A	G	NEK1	ENST00000507142	c.1535C>T	p.Ala512Val	FALSE	Definitive	3.81592e-05	7.88327e-05	13103	69768	0.591417	0.0629502	2.58238	0.527635
chr5	73858153	rs754252609	C	T	ARHGEF28	ENST00000513042	c.1981T>C	p.Ser661Pro	FALSE	Limited	7.65462e-05	0.000200717	13064	69750	0.673603	0.136901	2.04539	0.527758
chr22	29489215	rs149183166	C	G	NEFH	ENST00000310624	c.1575G>C	p.Lys525Asn	FALSE	Limited	0.000610734	0.000623781	13099	69736	1.19257	0.67342	1.9847	0.528271
chr4	169555732	rs778294994	C	G	NEK1	ENST00000507142	c.1550C>G	p.Ala517Gly	FALSE	Definitive	3.81127e-05	3.58356e-05	13119	69763	1.85636	0.189773	9.35559	0.528783
chr9	128508997	rs771547725	T	C	GLE1	ENST00000309971	c.221C>T	p.Thr74Met	FALSE	Limited	3.8072e-05	5.01972e-05	13133	69725	0.538375	0.0462477	3.08791	0.528924
chr3	35729404	rs138398652	G	C	ARPP21	ENST00000684406	c.1327C>G	p.Pro443Ala	FALSE	Limited	0.00148662	0.00148336	13117	69774	1.11869	0.781133	1.56108	0.529377
chr12	111510396	rs780997702	A	G	ATXN2	ENST00000673436	c.1745C>T	p.Pro582Leu	FALSE	Definitive	3.80836e-05	3.58515e-05	13129	69732	1.86279	0.187823	9.65937	0.530613
chr5	73911569	rs779798742	G	A	ARHGEF28	ENST00000513042	c.4942A>G	p.Lys1648Glu	FALSE	Limited	0	5.16712e-05	13115	67736	0.443125	0.00340332	3.68744	0.531206
chr2	201749744	rs199603159	T	C	ALS2	ENST00000264276	c.1783G>A	p.Asp595Asn	FALSE	Definitive	3.80749e-05	5.01699e-05	13132	69763	0.574459	0.05788	2.85917	0.531251
chr8	144359736	rs782293996	T	C	SLC52A2	ENST00000643944	c.244C>T	p.Arg82Trp	FALSE	Definitive	0.000190723	0.000136201	13108	69750	1.38188	0.465477	3.48433	0.53269
chr5	179823888	rs371719657	T	C	SQSTM1	ENST00000389805	c.332C>T	p.Pro111Leu	FALSE	Moderate	7.61615e-05	7.17504e-05	13130	69686	1.5899	0.304674	5.54901	0.53278
chr22	29489946	.	T	C	NEFH	ENST00000310624	c.2306C>T	p.Pro769Leu	FALSE	Limited	3.83877e-05	7.89164e-05	13025	69694	0.578695	0.0577831	2.72789	0.532823
chr2	74370033	rs763480310	C	T	DCTN1	ENST00000628224	c.1324A>G	p.Met442Val	FALSE	Moderate	3.80662e-05	4.30052e-05	13135	69759	1.83809	0.188976	8.96987	0.532999
chr2	201753202	rs757620942	T	C	ALS2	ENST00000264276	c.1681G>A	p.Val561Ile	FALSE	Definitive	3.80865e-05	4.29997e-05	13128	69768	1.83412	0.189053	8.88598	0.533562
chr16	31184283	rs780523725	G	GTGGACAGCAGCAAAGCTA	FUS	ENST00000254108	c.430_447delGGACAGCAGCAAAGCTAT	p.Gly144_Tyr149del	FALSE	Definitive	3.80575e-05	8.59944e-05	13138	69772	0.596321	0.0633018	2.57898	0.534057
chr15	44600488	rs312262755	TA	T	SPG11	ENST00000261866	c.3664_3665insT	p.Lys1222fs	FALSE	Definitive	3.80894e-05	2.86648e-05	13127	69772	1.8983	0.181018	11.0345	0.534356
chr2	211383964	rs201275165	C	T	ERBB4	ENST00000342788	c.3578A>G	p.Asn1193Ser	FALSE	Limited	0	4.29997e-05	13080	69768	0.435274	0.00326257	4.02101	0.535451
chr16	2449456	rs201271212	A	G	CCNF	ENST00000397066	c.1393G>A	p.Gly465Arg	FALSE	Limited	0.000218972	0.000101022	11417	69292	1.3931	0.456515	3.70026	0.53623
chr16	50754429	rs200435608	T	G	CYLD				TRUE	Limited	0.000114207	0.000182415	13134	68525	0.706888	0.185579	1.96835	0.53747
chr3	35717306	rs751825700	C	T	ARPP21	ENST00000684406	c.944T>C	p.Leu315Ser	FALSE	Limited	0	5.74045e-05	13092	69681	0.451491	0.00348936	3.63019	0.53781
chr2	201744320	rs770565853	G	C	ALS2	ENST00000264276	c.2108G>C	p.Arg703Thr	FALSE	Definitive	3.80807e-05	3.58361e-05	13130	69762	1.85246	0.183129	9.79174	0.539035
chr5	73904361	rs764805762	G	A	ARHGEF28	ENST00000513042	c.4117A>G	p.Ile1373Val	FALSE	Limited	0.00011446	5.74341e-05	13105	69645	1.52995	0.353979	5.35613	0.539209
chr4	169477258	rs772605277	C	T	NEK1	ENST00000507142	c.2300A>G	p.Asn767Ser	FALSE	Definitive	3.82848e-05	2.91354e-05	13060	68645	1.86042	0.182499	10.4259	0.539424
chr12	64484310	rs759007508	G	A	TBK1	ENST00000331710	c.1000A>G	p.Ile334Val	FALSE	Definitive	0.000114495	0.000115307	13101	69380	1.45971	0.380039	4.18283	0.540349
chr15	44584299	rs201689565	G	A	SPG11	ENST00000261866	c.5381T>C	p.Leu1794Pro	FALSE	Definitive	0.000152858	4.30138e-05	13084	69745	1.4873	0.393229	5.17278	0.540477
chr2	201741627	rs376106249	C	A	ALS2	ENST00000679550	c.2398T>G	p.Cys800Gly	FALSE	Definitive	0	5.22591e-05	13109	66974	0.451273	0.0034676	3.74866	0.541266
chr2	74367984	rs764443534	A	G	DCTN1	ENST00000628224	c.2002C>T	p.His668Tyr	FALSE	Moderate	3.82146e-05	6.44995e-05	13084	69768	0.600465	0.0638718	2.64994	0.541509
chr4	169561515	rs753630315	C	T	NEK1	ENST00000507142	c.1231A>G	p.Asn411Asp	FALSE	Definitive	3.80662e-05	3.58361e-05	13135	69762	1.82105	0.185616	9.22534	0.541685
chr8	144359356	rs764635442	T	G	SLC52A2	ENST00000643944	c.63G>T	p.Met21Ile	FALSE	Definitive	7.61615e-05	3.58346e-05	13130	69765	1.62669	0.286903	6.95798	0.543744
chr12	108894284	rs373110648	A	G	DAO	ENST00000228476	c.529G>A	p.Val177Met	FALSE	Refuted	0	5.73394e-05	13085	69760	0.456832	0.00352618	3.69673	0.545356
chr2	74367083	rs754780894	C	T	DCTN1	ENST00000628224	c.2278A>G	p.Met760Val	FALSE	Moderate	3.8101e-05	9.31606e-05	13123	69772	0.604883	0.0642061	2.60798	0.545786
chr5	139294021	.	T	C	MATR3	ENST00000503811	c.41C>T	p.Ala14Val	FALSE	Definitive	4.00769e-05	3.60321e-05	12476	55506	1.89987	0.172555	11.8352	0.546494
chr16	2456959	rs374118703	A	G	CCNF	ENST00000397066	c.2300G>A	p.Arg767Gln	FALSE	Limited	0	5.02231e-05	13104	69689	0.451244	0.00343356	3.90075	0.54676
chr5	73898049	rs201222982	T	C	ARHGEF28	ENST00000513042	c.3929C>T	p.Ala1310Val	FALSE	Limited	0.000190375	0.000114832	13132	69667	1.3668	0.460913	3.48791	0.546962
chr22	29297925	rs41311143	A	G	EWSR1	ENST00000397938	c.1393G>A	p.Gly465Ser	FALSE	Disputed	0.0130216	0.0150162	13132	69758	0.96489	0.85702	1.08303	0.547739
chr5	179836543	rs757212984	A	G	SQSTM1	ENST00000389805	c.1273G>A	p.Gly425Arg	FALSE	Moderate	0	4.29984e-05	13134	69770	0.453855	0.00346779	3.90383	0.548173
chr17	35844521	rs200175347	T	C	TAF15	ENST00000605844	c.1222C>T	p.Arg408Cys	FALSE	Limited	0.000276833	0.000149835	12643	23359	1.3718	0.47969	3.92242	0.548232
chr22	29297883	rs201802087	G	A	EWSR1	ENST00000397938	c.1351A>G	p.Met451Val	FALSE	Disputed	3.80807e-05	3.58366e-05	13130	69761	1.80027	0.183838	9.08271	0.548452
chr20	760992	rs775230450	C	T	SLC52A3	ENST00000473664	c.938A>G	p.Asp313Gly	FALSE	Definitive	3.91451e-05	3.74453e-05	12773	66764	1.79919	0.183917	9.07017	0.548578
chr5	139317088	rs143840998	G	A	MATR3,MATR3	ENST00000394805	c.1165A>G,c.1165A>G	p.Met389Val,p.Met389Val	FALSE	Definitive	0	3.58315e-05	13128	69771	0.445897	0.00334444	4.16843	0.548778
chr15	44596152	rs138103656	G	C	SPG11	ENST00000261866	c.4365G>C	p.Trp1455Cys	FALSE	Definitive	7.61789e-05	3.58325e-05	13127	69769	1.65144	0.271734	7.4306	0.549436
chr15	44626429	rs312262737	T	G	SPG11	ENST00000261866	c.2146C>A	p.Gln716Lys	FALSE	Definitive	0	5.01648e-05	13113	69770	0.457429	0.00350937	3.83269	0.549963
chr8	104491202	.	A	G	LRP12	ENST00000276654	c.2051C>T	p.Ala684Val	FALSE	Moderate	3.83112e-05	4.30175e-05	13051	69739	1.78405	0.184411	8.61165	0.550489
chr21	31659828	rs768029813	G	A	SOD1	ENST00000270142	c.59A>G	p.Asn20Ser	FALSE	Definitive	0.000190563	8.61537e-05	13119	69643	1.38786	0.443225	3.81707	0.551297
chr6	109735211	rs370115339	A	G	FIG4	ENST00000230124	c.559G>A	p.Glu187Lys	FALSE	Limited	0	5.0195e-05	13033	69728	0.458104	0.00350965	3.8563	0.55154
chr16	2445556	rs772205153	A	G	CCNF	ENST00000397066	c.1028G>A	p.Arg343Gln	FALSE	Limited	3.80865e-05	3.58377e-05	13128	69759	1.78753	0.182682	9.00908	0.552799
chr14	77557086	rs761038205	T	C	SPTLC2	ENST00000216484	c.911G>A	p.Arg304Gln	FALSE	Strong	0	5.01756e-05	13133	69755	0.460872	0.00354284	3.82171	0.553025
chr20	62143830	rs747122871	C	G	SS18L1	ENST00000331758	c.10G>C	p.Ala4Pro	FALSE	Limited	4.761e-05	2.90309e-05	10502	68892	1.80645	0.180149	9.8457	0.553399
chr21	44330507	.	A	G	CFAP410	ENST00000397956	c.955C>T	p.Arg319Cys	FALSE	Limited	0	5.73648e-05	12764	61013	0.459652	0.00352006	3.87069	0.553616
chr4	169585545	rs747225801	C	T	NEK1	ENST00000507142	c.611A>G	p.Glu204Gly	FALSE	Definitive	0	4.32277e-05	13075	69400	0.458467	0.00350116	3.94155	0.554051
chr2	211679104	rs771154734	A	G	ERBB4	ENST00000342788	c.1570C>T	p.Arg524Cys	FALSE	Limited	0	5.73411e-05	13119	69758	0.463267	0.003571	3.7717	0.554192
chr8	144359737	rs377110942	A	G	SLC52A2	ENST00000643944	c.245G>A	p.Arg82Gln	FALSE	Definitive	0.00011446	7.16774e-05	13105	69757	1.48392	0.35463	4.86505	0.555533
chr7	116506074	rs139300375	A	G	CAV2	ENST00000222693	c.442G>A	p.Val148Ile	FALSE	Limited	7.61499e-05	0.000157681	13132	69761	0.683048	0.135461	2.16714	0.555931
chr8	104491451	rs751939301	C	T	LRP12	ENST00000276654	c.1802A>G	p.Asn601Ser	FALSE	Moderate	3.81388e-05	3.58382e-05	13110	69758	1.77951	0.181493	8.99774	0.556247
chr7	26196899	.	C	G	HNRNPA2B1	ENST00000618183	c.383C>G	p.Thr128Ser	FALSE	Moderate	3.81243e-05	3.58382e-05	13115	69758	1.77515	0.181405	8.9487	0.557304
chr12	57570019	rs143326964	C	G	KIF5A	ENST00000455537	c.1150G>C	p.Gly384Arg	FALSE	Definitive	0.000420425	0.000523245	13082	69757	0.831342	0.419749	1.49893	0.557579
chr9	27556658	rs146043466	C	T	C9orf72	ENST00000380003	c.994A>G	p.Met332Val	FALSE	Definitive	0	5.0167e-05	13090	69767	0.463819	0.00354851	3.91616	0.55922
chr22	29483527	rs139219355	T	C	NEFH	ENST00000310624	c.1036C>T	p.Arg346Cys	FALSE	Limited	3.81534e-05	4.30046e-05	13105	69760	0.593741	0.0597851	3.02471	0.559553
chr16	50749754	rs374624194	A	G	CYLD	ENST00000427738	c.56G>A	p.Arg19Gln	FALSE	Limited	0	4.30058e-05	13123	69758	0.462572	0.00352776	4.00736	0.559921
chr15	44595337	rs769991967	T	A	SPG11	ENST00000261866	c.4557T>A	p.Asp1519Glu	FALSE	Definitive	3.80662e-05	4.29966e-05	13135	69773	1.75817	0.181395	8.51673	0.560507
chr7	116526623	rs201261029	T	C	CAV1	ENST00000614113	c.307C>T	p.Arg103Cys	FALSE	Limited	0.000152335	7.16825e-05	13129	69752	1.41379	0.405931	4.20254	0.560533
chr15	44622346	rs182080501	C	A	SPG11	ENST00000261866	c.2318T>G	p.Val773Gly	FALSE	Definitive	0.000192086	0.000263305	13015	62665	0.765489	0.269812	1.7865	0.561118
chr22	29485780	rs764849833	T	C	NEFH	ENST00000310624	c.1141C>T	p.Gln381*	FALSE	Limited	0	4.29997e-05	13135	69768	0.465617	0.00355288	4.02386	0.563321
chr8	104588830	rs377101408	A	G	LRP12	ENST00000276654	c.68C>T	p.Ala23Val	FALSE	Moderate	0	4.30317e-05	13115	69716	0.468882	0.00358573	4.01063	0.56605
chr16	2439749	rs757639588	A	G	CCNF	ENST00000397066	c.700G>A	p.Val234Met	FALSE	Limited	0	3.58382e-05	13109	69758	0.460193	0.00344678	4.33887	0.566945
chr12	111599300	rs536609944	A	G	ATXN2	ENST00000550104	c.215C>T	p.Ser72Phe	FALSE	Definitive	0.00228426	0.00277456	9850	53522	0.910065	0.648979	1.24736	0.567105
chr21	44331990	rs144430869	T	C	CFAP410	ENST00000339818	c.398G>A	p.Arg133His	FALSE	Limited	0.000305764	0.000308615	13082	69666	1.2505	0.552089	2.51047	0.567433
chr22	29480710	rs769162779	A	G	NEFH	ENST00000310624	c.448G>A	p.Val150Ile	FALSE	Limited	4.82393e-05	3.36655e-05	10365	59408	1.78545	0.173869	10.2906	0.567547
chr22	29296276	rs761535308	G	A	EWSR1	ENST00000397938	c.1202A>G	p.Tyr401Cys	FALSE	Disputed	0	4.2996e-05	13133	69774	0.470031	0.00359291	4.03434	0.567745
chr7	116559186	rs143730366	T	C	CAV1	ENST00000341049	c.436C>T	p.Arg146Cys	FALSE	Limited	7.67813e-05	2.86771e-05	13024	69742	1.60863	0.271031	7.69349	0.567942
chr21	44330798	rs771051593	T	C	CFAP410	ENST00000397956	c.664G>A	p.Ala222Thr	FALSE	Limited	3.87087e-05	4.60723e-05	12917	65115	1.73539	0.179718	8.33397	0.567989
chr15	44592431	rs368706788	A	G	SPG11	ENST00000261866	c.4643C>T	p.Pro1548Leu	FALSE	Definitive	0	4.33351e-05	13108	69228	0.469819	0.00358334	4.06221	0.568592
chr14	20693814	rs17560	G	A	ANG	ENST00000397990	c.250A>G	p.Lys84Glu	FALSE	Limited	0.000152253	9.31579e-05	13136	69774	1.41417	0.388797	4.15917	0.568981
chr17	44352360	rs140747584	A	G	GRN	ENST00000053867	c.1433G>A	p.Arg478His	FALSE	Definitive	0	4.30391e-05	13078	69704	0.472636	0.0036163	4.03525	0.570327
chr15	44565975	rs201721414	T	C	SPG11	ENST00000261866	c.6878G>A	p.Arg2293Gln	FALSE	Definitive	0.000190534	0.000265252	13121	69745	0.772991	0.273944	1.78761	0.572525
chr12	57572641	rs778864713	A	G	KIF5A	ENST00000455537	c.1631G>A	p.Arg544Gln	FALSE	Definitive	0	4.29984e-05	13117	69770	0.470709	0.00356737	4.16798	0.572895
chr22	29490520	rs372070551	T	G	NEFH	ENST00000310624	c.2880G>T	p.Glu960Asp	FALSE	Limited	7.63767e-05	2.16388e-05	13093	69320	1.67899	0.246226	10.091	0.574176
chr2	201760957	rs199757764	C	T	ALS2	ENST00000264276	c.1037A>G	p.Asn346Ser	FALSE	Definitive	0.000304576	0.00029381	13133	69773	1.24701	0.548463	2.51582	0.574224
chr5	179836542	rs374985304	T	C	SQSTM1	ENST00000510187	c.1022C>T	p.Ser341Leu	FALSE	Moderate	7.61905e-05	0.000150503	13125	69766	0.690872	0.135009	2.24283	0.574954
chr22	45171663	rs113634721	T	C	NUP50	ENST00000347635	c.133C>T	p.Arg45Cys	FALSE	Limited	0.000266423	0.00017916	13137	69770	1.28139	0.511037	2.86008	0.575191
chr21	44330553	rs761053125	C	G	CFAP410	ENST00000397956	c.909C>G	p.Cys303Trp	FALSE	Limited	3.91359e-05	5.73742e-05	12776	61003	0.595838	0.0577939	3.18096	0.575542
chr2	74365165	rs767903316	A	G	DCTN1	ENST00000628224	c.3106C>T	p.Arg1036Cys	FALSE	Moderate	0	5.73329e-05	13130	69768	0.482295	0.00372815	3.87454	0.575875
chr9	128509086	rs543589909	G	A	GLE1	ENST00000309971	c.310A>G	p.Asn104Asp	FALSE	Limited	3.80836e-05	4.32432e-05	13129	69375	1.71239	0.177828	8.18786	0.576116
chr10	80159130	rs146683788	T	C	ANXA11	ENST00000422982	c.1246G>A	p.Gly416Arg	FALSE	Definitive	0	3.58341e-05	13092	69766	0.464334	0.00344714	4.52441	0.576262
chr5	73846312	rs768434258	G	A	ARHGEF28	ENST00000513042	c.1472A>G	p.His491Arg	FALSE	Limited	3.82205e-05	5.01641e-05	13082	69771	1.70317	0.178496	7.88517	0.576947
chr15	44573724	.	A	C	SPG11	ENST00000261866	c.6028G>T	p.Asp2010Tyr	FALSE	Definitive	3.81185e-05	5.0162e-05	13117	69774	1.69818	0.178553	7.81082	0.578016
chr7	116559136	rs200865381	T	C	CAV1	ENST00000341049	c.386C>T	p.Ala129Val	FALSE	Limited	0	3.58341e-05	13048	69766	0.472615	0.00356367	4.36968	0.578588
chr9	35061172	rs148329626	C	T	VCP	ENST00000358901	c.1202A>G	p.Asn401Ser	FALSE	Definitive	0.000191498	0.000100351	13055	69755	1.34257	0.443218	3.54597	0.578991
chr2	74371722	rs141670992	A	G	DCTN1	ENST00000628224	c.460C>T	p.Arg154Cys	FALSE	Moderate	0	3.63816e-05	12607	68716	0.476082	0.00361055	4.28147	0.579583
chr21	44331843	rs142691279	A	G	CFAP410	ENST00000339818	c.545C>T	p.Thr182Ile	FALSE	Limited	0.000766577	0.000775138	13045	69665	1.14672	0.692093	1.80745	0.579846
chr15	44659142	rs201875705	C	T	SPG11	ENST00000261866	c.604A>G	p.Met202Val	FALSE	Definitive	7.61325e-05	7.16589e-05	13135	69775	1.5099	0.286852	5.34184	0.580096
chr15	44573742	rs200220848	C	A	SPG11	ENST00000261866	c.6010T>G	p.Leu2004Val	FALSE	Definitive	0.000190709	0.000236491	13109	69770	0.776957	0.276443	1.80072	0.580138
chr15	44596875	rs367550468	G	A	SPG11	ENST00000261866	c.4070T>C	p.Leu1357Pro	FALSE	Definitive	0.000114286	9.31592e-05	13125	69773	1.41693	0.360094	4.24877	0.580832
chr2	211383719	rs397514263	A	G	ERBB4	ENST00000342788	c.3823C>T	p.Arg1275Trp	FALSE	Limited	7.65111e-05	7.16681e-05	13070	69766	1.50728	0.287047	5.31548	0.580882
chr9	27565567	rs770077991	G	C	C9orf72	ENST00000380003	c.468G>C	p.Lys156Asn	FALSE	Definitive	7.67636e-05	2.87068e-05	13027	69670	1.57712	0.267657	7.38125	0.581255
chr6	109786449	rs750091928	A	G	FIG4	ENST00000230124	c.2096G>A	p.Arg699His	TRUE	Limited	3.81709e-05	0.000100357	13099	69751	0.637274	0.0691328	2.64498	0.581871
chr5	73873040	rs376738138	G	A	ARHGEF28	ENST00000513042	c.2608A>G	p.Ile870Val	FALSE	Limited	0	3.58387e-05	13110	69757	0.476374	0.00359806	4.37335	0.582134
chr8	144359319	rs782458266	G	C	SLC52A2	ENST00000643944	c.26C>G	p.Pro9Arg	FALSE	Definitive	3.8101e-05	5.01943e-05	13123	69729	1.68872	0.177071	7.80104	0.582526
chr2	201726869	rs758240479	C	A	ALS2				TRUE	Definitive	3.81971e-05	3.58901e-05	13090	69657	1.70673	0.174457	8.60317	0.583056
chr5	73885931	rs200651003	G	A	ARHGEF28	ENST00000513042	c.3137A>G	p.Asn1046Ser	FALSE	Limited	0.000114312	0.000143433	13122	69719	0.703343	0.156767	2.24306	0.58327
chr5	73852671	rs764033663	T	C	ARHGEF28	ENST00000513042	c.1769C>T	p.Ser590Leu	FALSE	Limited	3.82088e-05	5.73419e-05	13086	69757	0.613907	0.0614948	3.00469	0.583412
chr17	35844363	rs375783267	A	G	TAF15	ENST00000605844	c.1172G>A	p.Gly391Glu	FALSE	Limited	0.000152323	0.00010545	13130	23708	1.42695	0.378267	5.11557	0.583997
chr3	35743923	rs140987024	A	G	ARPP21	ENST00000684406	c.2095G>A	p.Ala699Thr	FALSE	Limited	0.000114225	0.000100322	13132	69775	1.40601	0.361629	4.12734	0.584462
chr12	108897073	.	T	C	DAO	ENST00000228476	c.680C>T	p.Pro227Leu	FALSE	Refuted	0	4.3122e-05	13129	69570	0.485145	0.00371655	4.11918	0.58461
chr2	201723079	rs754647417	A	T	ALS2	ENST00000264276	c.3666A>T	p.Glu1222Asp	FALSE	Definitive	0	5.01864e-05	13133	69740	0.484277	0.00369994	4.12408	0.584694
chr2	70212817	rs372889101	T	C	TIA1	ENST00000433529	c.1063G>A	p.Gly355Arg	FALSE	Limited	3.80981e-05	5.01684e-05	13124	69765	1.6805	0.176102	7.78408	0.586046
chr12	111599510	.	T	C	ATXN2	ENST00000550104	c.5G>A	p.Arg2His	FALSE	Definitive	4.88091e-05	3.7237e-05	10244	53710	1.73076	0.168373	9.80443	0.587263
chr2	70212730	rs747068278	T	C	TIA1	ENST00000433529	c.1150G>A	p.Glu384Lys	FALSE	Limited	0	3.59268e-05	13131	69586	0.483864	0.00367839	4.30462	0.58748
chr5	73873221	rs556834901	A	G	ARHGEF28	ENST00000513042	c.2789G>A	p.Arg930Gln	FALSE	Limited	7.72022e-05	7.18494e-05	12953	69590	1.49448	0.285111	5.24602	0.587791
chr10	100176028	rs369477049	A	G	ERLIN1	ENST00000421367	c.347C>T	p.Thr116Ile	FALSE	Limited	3.80807e-05	4.30472e-05	13130	69691	1.68485	0.174431	8.11136	0.587876
chr20	62164173	.	T	G	SS18L1	ENST00000331758	c.750G>T	p.Glu250Asp	FALSE	Limited	3.82878e-05	3.25632e-05	13059	61419	1.73157	0.16804	9.94738	0.587952
chr5	73776661	rs763389651	T	C	ARHGEF28	ENST00000513042	c.805C>T	p.Arg269Trp	FALSE	Limited	3.80749e-05	3.58382e-05	13132	69758	1.69315	0.173204	8.51649	0.588169
chr16	2456981	rs760522485	T	TGAG	CCNF	ENST00000397066	c.2331_2333delGGA	p.Glu777del	FALSE	Limited	0	3.60308e-05	13036	69385	0.478852	0.00359139	4.49524	0.588255
chr6	109743726	rs772677048	A	T	FIG4	ENST00000230124	c.1091T>A	p.Met364Lys	FALSE	Limited	3.82731e-05	2.86738e-05	13064	69750	1.72186	0.168882	9.6572	0.58866
chr9	128522808	rs201267934	C	G	GLE1	ENST00000309971	c.573G>C	p.Met191Ile	FALSE	Limited	7.61499e-05	5.73321e-05	13132	69769	1.50995	0.27934	5.64956	0.588879
chr8	144360124	.	C	T	SLC52A2	ENST00000643944	c.632T>C	p.Phe211Ser	FALSE	Definitive	3.81417e-05	4.30138e-05	13109	69745	1.67918	0.17464	8.00685	0.588898
chr22	29268353	rs375313151	G	A	EWSR1				TRUE	Disputed	3.80807e-05	2.86775e-05	13130	69741	1.70839	0.169632	9.38646	0.590676
chr8	104491173	rs16871494	C	T	LRP12	ENST00000276654	c.2080A>G	p.Ser694Gly	FALSE	Moderate	0.000496942	0.000458716	13080	69760	0.842912	0.428099	1.53525	0.591347
chr21	44330506	rs538357108	T	C	CFAP410	ENST00000397956	c.956G>A	p.Arg319His	FALSE	Limited	0	4.09816e-05	12763	61003	0.486664	0.00367896	4.44382	0.593626
chr15	44569399	rs765217079	A	G	SPG11	ENST00000261866	c.6584C>T	p.Pro2195Leu	TRUE	Definitive	3.81679e-05	3.6223e-05	13100	69017	1.68107	0.171481	8.50011	0.593739
chr2	70215379	rs144296151	T	C	TIA1	ENST00000433529	c.880G>A	p.Val294Met	FALSE	Limited	0.000266565	0.000265161	13130	69769	1.24637	0.521332	2.60002	0.594607
chrX	67722816	rs199968384	A	T	AR				TRUE	Definitive	0	7.65609e-05	12958	69500	0.497138	0.00383384	4.03862	0.594821
chr10	13112487	rs372714385	C	A	OPTN	ENST00000378747	c.404A>C	p.Glu135Ala	FALSE	Definitive	0.000152311	8.59931e-05	13131	69773	1.38412	0.379447	4.16086	0.595693
chr6	109777009	.	G	A	FIG4	ENST00000230124	c.1838A>G	p.Asp613Gly	FALSE	Limited	0	3.58387e-05	13131	69757	0.485208	0.00363377	4.57067	0.596194
chr5	179824001	rs772687435	A	G	SQSTM1	ENST00000389805	c.445G>A	p.Asp149Asn	FALSE	Moderate	3.80691e-05	3.58315e-05	13134	69771	1.67352	0.170976	8.44871	0.596398
chr2	74366910	rs374163967	G	A	DCTN1	ENST00000628224	c.2339T>C	p.Ile780Thr	FALSE	Moderate	7.61847e-05	7.16589e-05	13126	69775	1.47865	0.282067	5.19442	0.597381
chr5	179833077	rs149424705	A	G	SQSTM1	ENST00000389805	c.800G>A	p.Arg267His	FALSE	Moderate	0.000114242	0.000114662	13130	69770	1.38318	0.359675	3.97384	0.597864
chr8	104495130	rs544585498	A	C	LRP12	ENST00000276654	c.1660G>T	p.Ala554Ser	FALSE	Moderate	0.000152579	5.01691e-05	13108	69764	1.40295	0.37092	4.734	0.598482
chr8	144359917	rs560681538	A	G	SLC52A2	ENST00000643944	c.425G>A	p.Arg142His	FALSE	Definitive	0	4.29997e-05	13065	69768	0.496421	0.00379446	4.25528	0.598932
chr15	44583887	rs781271890	C	G	SPG11	ENST00000261866	c.5793C>G	p.Ile1931Met	FALSE	Definitive	7.61615e-05	6.44958e-05	13130	69772	1.479	0.280671	5.27891	0.599063
chr2	201725396	rs778406073	T	G	ALS2	ENST00000264276	c.3307C>A	p.His1103Asn	FALSE	Definitive	0	3.58351e-05	13122	69764	0.488695	0.0036693	4.58198	0.599137
chr20	58441060	rs750394268	T	C	VAPB	ENST00000475243	c.550C>T	p.Arg184Trp	FALSE	Definitive	7.62428e-05	4.29978e-05	13116	69771	1.52658	0.265456	6.50512	0.599183
chr9	128523649	rs759512355	A	G	GLE1	ENST00000309971	c.700G>A	p.Glu234Lys	FALSE	Limited	0	5.0185e-05	13116	69742	0.500516	0.00384604	4.15793	0.600786
chr5	179833660	rs772889843	T	C	SQSTM1	ENST00000389805	c.1043C>T	p.Pro348Leu	FALSE	Moderate	3.80778e-05	4.29984e-05	13131	69770	1.6615	0.169312	8.17519	0.601299
chr5	73909814	rs777257334	G	C	ARHGEF28	ENST00000513042	c.4564C>G	p.Arg1522Gly	FALSE	Limited	0	4.60568e-05	10754	65137	0.49768	0.00379231	4.32804	0.601951
chr12	108889547	rs771139389	C	T	DAO	ENST00000228476	c.386+2T>C		TRUE	Refuted	3.81359e-05	3.58474e-05	13111	69740	0.626052	0.0631318	3.2662	0.603103
chr22	29481024	rs780230539	C	G	NEFH	ENST00000310624	c.762G>C	p.Gln254His	FALSE	Limited	4.82207e-05	5.92748e-05	10369	59047	1.64565	0.170651	7.79429	0.603263
chr2	201767316	rs199947290	C	T	ALS2	ENST00000264276	c.88A>G	p.Ile30Val	FALSE	Definitive	0	3.58366e-05	13128	69761	0.496948	0.00377169	4.44994	0.6034
chrX	67545621	rs370215797	A	G	AR	ENST00000374690	c.475G>A	p.Ala159Thr	FALSE	Definitive	5.64111e-05	0.000160406	12517	65379	0.656645	0.0720093	2.64839	0.603457
chr21	44331894	rs752395624	C	CT	CFAP410	ENST00000339818	c.493delA	p.Ser165fs	FALSE	Limited	0	4.302e-05	13088	69735	0.4968	0.0037597	4.42878	0.604085
chr5	73909608	rs139349480	T	G	ARHGEF28	ENST00000513042	c.4358G>T	p.Arg1453Leu	FALSE	Limited	0.000643943	0.000638178	11647	61895	1.16532	0.635891	2.00253	0.604352
chr12	111516222	rs372817196	A	G	ATXN2	ENST00000673436	c.1307C>T	p.Pro436Leu	FALSE	Definitive	0	5.10532e-05	13132	68556	0.50439	0.00387552	4.18942	0.605283
chr1	11022209	rs80356718	G	A	TARDBP	ENST00000240185	c.800A>G	p.Asn267Ser	FALSE	Definitive	7.67165e-05	3.58295e-05	13035	69775	1.54588	0.254535	7.3286	0.605322
chr2	201718099	rs200697299	T	C	ALS2	ENST00000264276	c.3814G>A	p.Asp1272Asn	FALSE	Definitive	7.61383e-05	4.30849e-05	13134	69630	1.51452	0.26285	6.38167	0.605869
chr15	44573513	rs758985605;rs556931633	C	CAGAG	SPG11	ENST00000558319	c.6235_6238delCTCT	p.Leu2079fs	FALSE	Definitive	7.61963e-05	8.61215e-05	13124	69669	0.689627	0.124974	2.57618	0.606676
chr5	73883798	.	A	G	ARHGEF28	ENST00000513042	c.2969G>A	p.Arg990Gln	FALSE	Limited	0	5.20523e-05	13110	67240	0.505866	0.00388928	4.19301	0.606696
chr21	44330630	rs771112528	A	G	CFAP410	ENST00000397956	c.832C>T	p.Arg278Cys	FALSE	Limited	0.00023465	0.000237557	12785	61038	1.27066	0.472632	2.91602	0.609021
chr4	169438248	rs766764559	T	C	NEK1	ENST00000507142	c.2599G>A	p.Glu867Lys	FALSE	Definitive	0.000115411	1.61025e-05	12997	62102	1.5278	0.292592	9.2803	0.609599
chr2	74362702	rs145819459	G	A	DCTN1	ENST00000628224	c.3557T>C	p.Met1186Thr	FALSE	Moderate	3.8072e-05	4.30027e-05	13133	69763	1.63557	0.168377	7.97009	0.60968
chr8	104497654	rs759783590	A	G	LRP12	ENST00000276654	c.898C>T	p.Arg300Cys	FALSE	Moderate	0	3.58377e-05	13069	69759	0.500778	0.00377807	4.62188	0.610747
chr15	44563204	rs371313584	T	C	SPG11	ENST00000261866	c.7249G>A	p.Glu2417Lys	FALSE	Definitive	3.80807e-05	3.58382e-05	13130	69758	1.65609	0.164015	8.77543	0.611238
chr3	35739561	rs138698634	C	A	ARPP21	ENST00000684406	c.1994A>C	p.Gln665Pro	FALSE	Limited	0	3.58582e-05	12975	69719	0.503739	0.00382199	4.5268	0.611336
chr17	41997236	rs371236469	G	A	DNAJC7	ENST00000457167	c.170T>C	p.Met57Thr	FALSE	Limited	3.80923e-05	8.60412e-05	13126	69734	0.65715	0.070985	2.76972	0.611564
chr21	44331867	rs764188617	A	G	CFAP410	ENST00000339818	c.521C>T	p.Pro174Leu	FALSE	Limited	7.66049e-05	8.60832e-05	13054	69700	1.44509	0.281135	4.86593	0.61181
chr12	111485790	rs142462470	A	G	ATXN2	ENST00000673436	c.2380C>T	p.Pro794Ser	FALSE	Definitive	0.000648756	0.000566308	13102	69750	0.87209	0.494469	1.45645	0.612955
chr2	64458376	rs748064854	T	C	LGALSL	ENST00000238875	c.467C>T	p.Ala156Val	FALSE	Limited	3.80662e-05	3.58541e-05	13135	69727	1.63789	0.16569	8.41054	0.613576
chr5	179833759	rs772122047	T	C	SQSTM1	ENST00000389805	c.1142C>T	p.Ala381Val	FALSE	Moderate	3.81417e-05	5.0167e-05	13109	69767	0.641501	0.065695	3.09918	0.613836
chr9	128527451	rs372835667	A	G	GLE1				TRUE	Limited	3.80778e-05	0.000107511	13131	69760	0.664384	0.0727743	2.69047	0.614755
chr17	35844679	rs762946549;rs146792937;rs773308309	C	CGGCGGCTATGGTGGGGACAGAGGA	TAF15	ENST00000605844	c.1392_1415delTGGGGACAGAGGAGGCGGCTATGG	p.Gly465_Gly472del	FALSE	Limited	0.00094125	0.00101146	12749	22245	0.880057	0.525905	1.4387	0.615021
chr5	73795332	rs557233944	A	G	ARHGEF28	ENST00000513042	c.965G>A	p.Arg322His	FALSE	Limited	0.000190433	0.000150607	13128	69718	1.2888	0.440398	3.18498	0.616741
chr12	111470087	rs368791412;rs770938457	G	GACAA	ATXN2	ENST00000644883	c.2853_2856delTTGT	p.Cys952fs	FALSE	Definitive	3.8165e-05	7.89164e-05	13101	69694	0.647621	0.0660857	2.96982	0.618017
chr12	57581151	rs201098122	T	C	KIF5A	ENST00000455537	c.2734C>T	p.Arg912Trp	FALSE	Definitive	3.82117e-05	3.58526e-05	13085	69730	1.63307	0.162751	8.59091	0.61927
chr5	73840615	rs369396839	T	C	ARHGEF28	ENST00000513042	c.1282C>T	p.Pro428Ser	FALSE	Limited	3.80836e-05	3.58346e-05	13129	69765	1.62472	0.163893	8.386	0.61984
chr17	41994886	rs200435568	C	T	DNAJC7	ENST00000457167	c.464A>G	p.Lys155Arg	FALSE	Limited	0.00011419	0.000100328	13136	69771	1.35866	0.350949	3.96374	0.620112
chr17	42018473	rs781816731	T	C	DNAJC7	ENST00000674214	c.3G>A	p.Met1?	FALSE	Limited	0.000195274	6.64187e-05	10242	7528	1.58314	0.282868	16.072	0.620212
chr2	211673181	rs777951183	A	G	ERBB4	ENST00000342788	c.1699C>T	p.Leu567Phe	FALSE	Limited	3.80894e-05	2.86796e-05	13127	69736	1.65169	0.158846	9.45879	0.620629
chr16	50779820	.	C	A	CYLD	ENST00000427738	c.1294A>C	p.Ser432Arg	FALSE	Limited	0	4.30323e-05	13025	69715	0.516191	0.00395059	4.40418	0.620863
chr17	35844973	rs369555903;rs760332829;rs537726014	T	TGGAGGAGACCGAGGTGGGGGCTAC	TAF15	ENST00000605844	c.1692_1715delGGGCTACGGAGGAGACCGAGGTGG	p.Gly565_Gly572del	FALSE	Limited	0.000307858	0.000232293	12993	23677	1.25768	0.493374	3.09173	0.620976
chr10	80159136	rs779137776	C	T	ANXA11	ENST00000422982	c.1240A>G	p.Met414Val	FALSE	Definitive	3.81301e-05	3.58325e-05	13113	69769	1.62344	0.162903	8.43905	0.621626
chr2	74366817	rs150928856	C	G	DCTN1	ENST00000628224	c.2432C>G	p.Pro811Arg	FALSE	Moderate	0.000685349	0.000666437	13132	69774	1.13834	0.663252	1.85099	0.623423
chr17	41989457	rs201946741	T	C	DNAJC7	ENST00000457167	c.700G>A	p.Val234Ile	FALSE	Limited	0.000114216	0.000157663	13133	69769	0.75834	0.20004	2.10894	0.624402
chr3	35793820	rs776314966	A	T	ARPP21	ENST00000684406	c.2406T>A	p.Asn802Lys	FALSE	Limited	7.61673e-05	4.2996e-05	13129	69774	1.49544	0.250791	6.50721	0.624541
chr2	211386921	rs753505906	C	T	ERBB4	ENST00000342788	c.3413A>G	p.Glu1138Gly	FALSE	Limited	3.81185e-05	2.86648e-05	13117	69772	0.636868	0.0629888	3.5204	0.624841
chr4	169561520	.	T	C	NEK1	ENST00000507142	c.1226G>A	p.Trp409*	FALSE	Definitive	3.80691e-05	3.58356e-05	13134	69763	1.63314	0.158459	8.83324	0.625216
chr3	35743897	rs761270285	T	G	ARPP21	ENST00000684406	c.2069G>T	p.Arg690Leu	FALSE	Limited	3.80952e-05	2.86644e-05	13125	69773	1.62947	0.159883	9.17526	0.625454
chr5	73857680	rs750444764	C	A	ARHGEF28	ENST00000513042	c.1815A>C	p.Lys605Asn	FALSE	Limited	3.81127e-05	5.12085e-05	13119	68348	1.59076	0.165746	7.44905	0.625621
chr12	111509941	rs765735723	C	T	ATXN2	ENST00000673436	c.1814A>G	p.Asn605Ser	FALSE	Definitive	0.000229533	0.00021502	13070	69761	1.24919	0.475591	2.81532	0.626123
chr15	44600595	rs201902382	C	G	SPG11	ENST00000261866	c.3558C>G	p.Asp1186Glu	FALSE	Definitive	7.61499e-05	3.5833e-05	13132	69768	1.47917	0.257692	6.44977	0.626362
chr8	104491032	rs141755380	A	G	LRP12	ENST00000276654	c.2221C>T	p.Arg741Cys	FALSE	Moderate	7.63068e-05	0.000164872	13105	69751	0.732426	0.147823	2.26089	0.626387
chr10	13109223	.	T	C	OPTN	ENST00000378747	c.101C>T	p.Thr34Met	FALSE	Definitive	0	5.01655e-05	13133	69769	0.524124	0.00402943	4.34545	0.627389
chr15	44598811	rs750663981	AG	A	SPG11	ENST00000261866	c.3711dupC	p.Tyr1238fs	FALSE	Definitive	0	3.58325e-05	13118	69769	0.519336	0.00394965	4.61084	0.627584
chr9	128523653	rs200000562	A	G	GLE1	ENST00000309971	c.704G>A	p.Arg235Gln	FALSE	Limited	0	4.30175e-05	13114	69739	0.522354	0.00399065	4.49488	0.628572
chr10	80170847	rs764886073	T	C	ANXA11	ENST00000422982	c.124G>A	p.Val42Met	FALSE	Definitive	3.80662e-05	3.73045e-05	13135	67016	1.60381	0.161439	8.31689	0.62934
chr10	13136775	rs550042475	A	G	OPTN	ENST00000378747	c.1643G>A	p.Arg548Gln	FALSE	Definitive	3.80807e-05	5.0162e-05	13130	69774	0.652535	0.0667395	3.21416	0.629972
chr6	109760340	rs142463699	G	A	FIG4	ENST00000230124	c.1228A>G	p.Thr410Ala	FALSE	Limited	0	4.30435e-05	13127	69697	0.523115	0.00399049	4.52683	0.630058
chr2	64455602	rs149147215	A	G	LGALSL	ENST00000238875	c.122G>A	p.Cys41Tyr	FALSE	Limited	0	3.58428e-05	13128	69749	0.524427	0.00399321	4.63072	0.63263
chr15	44600564	.	C	G	SPG11	ENST00000261866	c.3589C>G	p.Leu1197Val	FALSE	Definitive	0	5.73304e-05	13129	69771	0.53184	0.00410802	4.28794	0.633609
chr5	139325386	rs745840876	A	G	MATR3	ENST00000394800	c.2239G>A	p.Gly747Ser	FALSE	Definitive	0	3.58644e-05	13042	69707	0.525125	0.00398391	4.71736	0.635061
chr21	44330549	rs755764030	G	C	CFAP410	ENST00000397956	c.913G>C	p.Ala305Pro	FALSE	Limited	0.000117398	4.09829e-05	12777	61001	0.705063	0.15001	2.99571	0.635105
chr2	211750674	rs369165560	T	C	ERBB4	ENST00000342788	c.587G>A	p.Arg196His	FALSE	Limited	0.000114233	0.00016483	13131	69769	0.758921	0.194736	2.17375	0.635393
chr2	211665359	rs139122290	T	C	ERBB4	ENST00000342788	c.1835G>A	p.Arg612Gln	FALSE	Limited	3.80836e-05	3.5832e-05	13129	69770	1.58355	0.160728	8.08389	0.636114
chr22	29299817	.	G	A	EWSR1	ENST00000397938	c.1897A>G	p.Arg633Gly	FALSE	Disputed	3.81039e-05	4.37931e-05	13122	68504	1.58252	0.160369	7.8505	0.636254
chr6	109763953	rs201742496	A	G	FIG4	ENST00000230124	c.1405G>A	p.Gly469Arg	FALSE	Limited	3.80662e-05	0.000114666	13135	69768	0.68158	0.0749395	2.7315	0.636522
chr9	128525363	rs764243916	G	C	GLE1	ENST00000309971	c.1069C>G	p.Pro357Ala	FALSE	Limited	0.000114688	0.000114924	13079	69611	1.33531	0.346787	3.83623	0.637242
chr9	128536477	rs17856852	T	G	GLE1	ENST00000309971	c.1769G>T	p.Arg590Leu	FALSE	Limited	3.80662e-05	4.29978e-05	13135	69771	1.56841	0.162075	7.57758	0.638033
chr10	80169010	rs144975299	A	G	ANXA11	ENST00000422982	c.520C>T	p.Pro174Ser	FALSE	Definitive	0.00176164	0.00195239	13056	66841	1.07962	0.77695	1.46737	0.638781
chr12	108885023	rs774900182	C	T	DAO	ENST00000228476	c.17T>C	p.Ile6Thr	FALSE	Refuted	0	5.01691e-05	13128	69764	0.534572	0.00411029	4.42934	0.638873
chr22	29273840	rs368705995	G	A	EWSR1	ENST00000397938	c.202A>G	p.Thr68Ala	FALSE	Disputed	7.61499e-05	7.1663e-05	13132	69771	1.42561	0.263523	5.19804	0.639182
chrX	67711476	rs200737258	A	G	AR	ENST00000374690	c.1960G>A	p.Glu654Lys	FALSE	Definitive	0.000437565	0.000297962	12997	69067	1.19969	0.529391	2.42235	0.640304
chr5	179833238	rs140226523	T	C	SQSTM1	ENST00000389805	c.961C>T	p.Arg321Cys	FALSE	Moderate	0.000602603	0.000402821	12446	65786	1.15288	0.618945	2.03105	0.64055
chr15	44585683	rs764497276	T	C	SPG11	ENST00000261866	c.5074G>A	p.Val1692Ile	FALSE	Definitive	7.61789e-05	2.15017e-05	13127	69762	1.5301	0.225191	8.94714	0.641017
chr21	44330497	rs114642139	A	G	CFAP410	ENST00000397956	c.965C>T	p.Ala322Val	FALSE	Limited	0.000196294	0.000122961	12736	60995	0.77868	0.245693	2.15878	0.641991
chr6	109741497	rs752684668;rs786200937	A	AGTAAATTT	FIG4	ENST00000230124	c.831_838delTAAATTTG	p.Lys278fs	FALSE	Limited	3.83966e-05	0.000114674	13022	69763	0.685689	0.0753595	2.7508	0.642275
chr22	29299724	rs371220999	A	G	EWSR1	ENST00000397938	c.1804G>A	p.Gly602Ser	FALSE	Disputed	0	4.30713e-05	13105	69652	0.533081	0.00404816	4.6935	0.642839
chr22	29282545	rs139780199	TC	AC	EWSR1	ENST00000397938	c.569A>T	p.Tyr190Phe	FALSE	Disputed	0.000419239	0.000557021	13119	68220	0.864483	0.437336	1.55642	0.644388
chr9	128509047	rs377411601	T	G	GLE1	ENST00000309971	c.271G>T	p.Ala91Ser	FALSE	Limited	3.8072e-05	5.01663e-05	13133	69768	1.55312	0.159865	7.40644	0.64556
chrX	56564556	.	A	C	UBQLN2	ENST00000338222	c.683C>A	p.Pro228Gln	FALSE	Definitive	5.48697e-05	6.68781e-05	12929	69672	1.54517	0.161404	7.2015	0.645746
chr10	13122480	rs762237396	T	C	OPTN	ENST00000378747	c.875C>T	p.Pro292Leu	FALSE	Definitive	3.80691e-05	2.87076e-05	13134	69668	1.5792	0.154471	8.86272	0.647361
chr21	44330266	rs770527377	T	C	CFAP410	ENST00000339818	c.703G>A	p.Val235Met	FALSE	Limited	4.22654e-05	2.89607e-05	11830	69059	1.57131	0.155763	8.65353	0.647848
chr15	44573691	rs777943276	A	G	SPG11	ENST00000261866	c.6061C>T	p.Arg2021Trp	FALSE	Definitive	3.81098e-05	3.58305e-05	13120	69773	1.57529	0.153976	8.46929	0.648317
chr2	74371556	rs112725508	A	G	DCTN1	ENST00000628224	c.626C>T	p.Pro209Leu	FALSE	Moderate	3.83171e-05	0.000104162	13049	67203	0.687219	0.0747923	2.83082	0.648539
chr14	77518127	rs776007966	T	C	SPTLC2	ENST00000216484	c.1480G>A	p.Val494Ile	FALSE	Strong	3.80807e-05	3.58315e-05	13130	69771	1.55285	0.156697	8.01651	0.651356
chr15	44660434	rs547491883	C	A	SPG11	ENST00000261866	c.440T>G	p.Ile147Ser	FALSE	Definitive	0	3.58438e-05	13131	69747	0.541671	0.00411822	4.81771	0.651914
chr8	104491439	rs375217183	T	C	LRP12	ENST00000276654	c.1814G>A	p.Arg605His	FALSE	Moderate	0.000152579	0.000143369	13108	69750	1.28308	0.389632	3.37825	0.651926
chr3	35743840	rs761109160	A	T	ARPP21	ENST00000684406	c.2012T>A	p.Met671Lys	FALSE	Limited	0.000114181	0.00017206	13137	69743	0.774735	0.204054	2.14908	0.652199
chr8	144360921	rs782245545	C	G	SLC52A2	ENST00000643944	c.1244G>C	p.Gly415Ala	FALSE	Definitive	3.81069e-05	2.86767e-05	13121	69743	1.57106	0.152086	8.91058	0.653088
chr5	73894488	rs571682255	A	G	ARHGEF28	ENST00000513042	c.3754G>A	p.Val1252Ile	FALSE	Limited	7.61847e-05	4.30034e-05	13126	69762	1.4325	0.248875	6.06525	0.653894
chr5	139307976	rs374819399	G	T	MATR3,MATR3	ENST00000394805	c.561T>G,c.561T>G	p.Asp187Glu,p.Asp187Glu	FALSE	Definitive	3.81156e-05	4.29972e-05	13118	69772	1.54065	0.156961	7.61937	0.65417
chr5	73849065	rs202147794	T	A	ARHGEF28	ENST00000513042	c.1725A>T	p.Leu575Phe	FALSE	Limited	0.00106724	0.00116934	13118	64994	1.10049	0.710765	1.64072	0.6558
chr20	62163559	rs145888791	A	G	SS18L1	ENST00000331758	c.658G>A	p.Gly220Ser	FALSE	Limited	0.000384349	0.000445518	13009	69582	0.861134	0.415989	1.61466	0.657472
chr8	144360904	rs147518188	T	C	SLC52A2	ENST00000675787	c.1216C>T	p.Arg406Cys	FALSE	Definitive	3.81156e-05	5.73617e-05	13118	69733	0.644039	0.0556412	3.62244	0.657663
chr5	179833110	rs200445838	T	C	SQSTM1	ENST00000389805	c.833C>T	p.Thr278Ile	FALSE	Moderate	7.61383e-05	2.14989e-05	13134	69771	1.47134	0.233383	8.25125	0.658409
chr17	44352751	rs748764855	T	C	GRN	ENST00000053867	c.1735C>T	p.Arg579Cys	FALSE	Definitive	3.82673e-05	2.87327e-05	13066	69607	1.54956	0.152585	8.61247	0.659075
chr14	20693934	rs373324416	A	T	ANG	ENST00000397990	c.370T>A	p.Phe124Ile	FALSE	Limited	3.80778e-05	3.5831e-05	13131	69772	1.53308	0.155172	7.85776	0.659703
chr8	144360934	rs199767089	T	C	SLC52A2	ENST00000675787	c.1246C>T	p.Arg416Cys	FALSE	Definitive	3.81185e-05	6.45217e-05	13117	69744	0.682083	0.0709444	3.16303	0.659874
chr20	761802	rs772652109	T	G	SLC52A3	ENST00000645534	c.1096C>A	p.Leu366Ile	FALSE	Definitive	3.80865e-05	3.58485e-05	13128	69738	1.54104	0.15258	8.26007	0.661341
chr12	108894350	rs139166976	T	C	DAO	ENST00000228476	c.595C>T	p.Arg199Trp	FALSE	Refuted	0.000307598	0.00043727	13004	69751	0.852267	0.381952	1.6722	0.661519
chr2	74378019	rs72466488	G	A	DCTN1	ENST00000628224	c.260T>C	p.Ile87Thr	FALSE	Moderate	3.80575e-05	4.29978e-05	13138	69771	1.5115	0.156142	7.31407	0.66475
chr6	109825236	rs750069994	T	C	FIG4	ENST00000230124	c.2695C>T	p.Arg899*	FALSE	Limited	3.84586e-05	2.86668e-05	13001	69767	1.54557	0.149516	8.82746	0.664778
chr2	211788073	.	A	G	ERBB4	ENST00000342788	c.508C>T	p.Pro170Ser	FALSE	Limited	0	4.30212e-05	13100	69733	0.554389	0.00420227	4.90789	0.66606
chr2	211788108	rs370840578	T	G	ERBB4	ENST00000342788	c.473C>A	p.Ala158Glu	FALSE	Limited	3.81767e-05	6.45911e-05	13097	69669	0.693022	0.0735691	3.07295	0.666555
chr17	35844643	rs745996982	A	AGACAGAAGTGGGGGTGGCTATGGTGGG	TAF15	ENST00000605844	c.1351_1377delAGTGGGGGTGGCTATGGTGGGGACAGA	p.Ser451_Arg459del	FALSE	Limited	0.000678196	0.000618954	11796	21811	1.14621	0.604596	2.10882	0.667923
chr7	116559261	rs769406995	T	C	CAV1	ENST00000341049	c.511C>T	p.Arg171Cys	FALSE	Limited	3.87447e-05	2.87691e-05	12905	69519	1.53632	0.14916	8.74408	0.668265
chr12	57569671	rs140929639	T	C	KIF5A	ENST00000455537	c.1105C>T	p.Arg369Trp	FALSE	Definitive	0.00115571	0.00115639	12979	69613	1.09106	0.721775	1.59507	0.668442
chr5	73867932	rs190429636	A	G	ARHGEF28	ENST00000513042	c.2209G>A	p.Val737Met	FALSE	Limited	7.62428e-05	7.16681e-05	13116	69766	1.37698	0.257373	4.96864	0.66873
chr2	211387946	rs372352845	T	C	ERBB4	ENST00000342788	c.3182G>A	p.Gly1061Glu	TRUE	Limited	3.81417e-05	7.90491e-05	13109	69577	0.695709	0.0739094	3.03398	0.668773
chr2	64458296	rs147305037	C	T	LGALSL	ENST00000409537	c.209T>C	p.Phe70Ser	FALSE	Limited	0.00966735	0.00871497	13137	69765	0.969765	0.840535	1.11463	0.668792
chr6	109735137	rs199891240	G	A	FIG4	ENST00000674884	c.503A>G	p.Asn168Ser	FALSE	Limited	3.83142e-05	7.89572e-05	13050	69658	0.696562	0.0741438	3.01319	0.66887
chr16	2456910	rs142532028	T	C	CCNF	ENST00000397066	c.2251C>T	p.Arg751Cys	FALSE	Limited	0.000228415	0.000257987	13134	69771	1.2077	0.470559	2.6381	0.669342
chr15	44633621	rs750200448	T	C	SPG11	ENST00000261866	c.1619G>A	p.Arg540His	FALSE	Definitive	7.61963e-05	2.86751e-05	13124	69747	1.47865	0.212556	8.31802	0.670242
chr22	29489363	rs6006164	T	C	NEFH	ENST00000310624	c.1723C>T	p.Pro575Ser	FALSE	Limited	0.000426092	0.000229915	12908	69591	1.16737	0.553022	2.29984	0.67105
chr17	35834570	rs201942273	G	C	TAF15	ENST00000605844	c.645C>G	p.His215Gln	FALSE	Limited	0.000152567	0.000337197	13109	23725	1.26294	0.386353	3.35385	0.671183
chr16	31182662	rs140883211	G	A	FUS	ENST00000254108	c.188A>G	p.Asn63Ser	FALSE	Definitive	0.000304484	0.000150488	13137	69773	1.1999	0.494591	2.66963	0.671665
chr9	128527202	rs754433921	G	A	GLE1	ENST00000309971	c.1153A>G	p.Ile385Val	FALSE	Limited	0	5.01627e-05	13135	69773	0.565631	0.00435078	4.67795	0.671858
chr3	87245792	rs553846327	T	C	CHMP2B	ENST00000263780	c.205C>T	p.Arg69Trp	FALSE	Definitive	3.8238e-05	3.5832e-05	13076	69770	1.51688	0.150332	8.07948	0.672137
chr17	44351586	rs63750541	A	G	GRN	ENST00000053867	c.970G>A	p.Ala324Thr	FALSE	Definitive	0.00144872	0.00161982	13115	69761	1.07781	0.752506	1.50211	0.672675
chr15	44583927	rs368992436	T	G	SPG11	ENST00000261866	c.5753C>A	p.Ala1918Asp	FALSE	Definitive	0.000152288	0.000136152	13133	69775	1.25651	0.38946	3.2521	0.672969
chr17	44351605	rs376059429	T	C	GRN	ENST00000053867	c.989C>T	p.Thr330Met	FALSE	Definitive	3.80836e-05	4.30003e-05	13129	69767	1.49255	0.153856	7.26798	0.674538
chr2	74361526	rs755013572	T	G	DCTN1	ENST00000628224	c.3810C>A	p.His1270Gln	FALSE	Moderate	3.81069e-05	4.30095e-05	13121	69752	1.48983	0.154301	7.16354	0.674688
chr17	44352467	rs142926942	A	G	GRN	ENST00000053867	c.1540G>A	p.Val514Met	FALSE	Definitive	0.000190505	0.000193535	13123	69755	1.22349	0.433931	2.86271	0.675827
chr6	109791635	.	A	G	FIG4	ENST00000675714	c.2440G>A	p.Ala814Thr	FALSE	Limited	4.03714e-05	3.0755e-05	12385	65030	1.53258	0.14387	9.0399	0.676599
chr5	139325317	rs778793912	C	G	MATR3	ENST00000394800	c.2170G>C	p.Glu724Gln	FALSE	Definitive	0	4.59996e-05	12863	65218	0.568943	0.00435441	4.85291	0.677432
chr16	2431276	rs192845060	A	G	CCNF	ENST00000397066	c.163G>A	p.Val55Ile	FALSE	Limited	3.80633e-05	3.58325e-05	13136	69769	1.49768	0.150542	7.7329	0.677929
chr9	128508993	rs763372143	A	T	GLE1	ENST00000309971	c.217T>A	p.Ser73Thr	FALSE	Limited	0	3.58341e-05	13136	69766	0.566731	0.00430678	5.05352	0.678171
chr12	111488605	.	G	A	ATXN2	ENST00000673436	c.2111T>C	p.Ile704Thr	FALSE	Definitive	0	3.58305e-05	13107	69773	0.56617	0.00429571	5.08026	0.678187
chr16	31190797	rs201533156	T	C	FUS	ENST00000254108	c.1348C>T	p.Pro450Ser	FALSE	Definitive	7.61267e-05	5.73279e-05	13136	69774	1.41034	0.227427	5.88921	0.678269
chr2	201723437	rs41309046	T	C	ALS2	ENST00000264276	c.3517G>A	p.Glu1173Lys	FALSE	Definitive	0.000343643	0.000317937	13095	69196	0.85908	0.391161	1.70523	0.678545
chr12	64490049	rs752336723	G	A	TBK1	ENST00000331710	c.1451A>G	p.Lys484Arg	FALSE	Definitive	0	3.58536e-05	13065	69728	0.566032	0.00428588	5.13826	0.678893
chr5	73753169	rs764944223	A	G	ARHGEF28	ENST00000513042	c.442G>A	p.Glu148Lys	FALSE	Limited	7.62137e-05	3.03757e-05	13121	65842	1.42508	0.229056	7.15073	0.678989
chr6	109716523	rs774546266	A	G	FIG4	ENST00000230124	c.244G>A	p.Gly82Arg	FALSE	Limited	7.61209e-05	2.14983e-05	13137	69773	1.44606	0.220662	8.25633	0.679233
chr2	211713641	.	C	A	ERBB4	ENST00000342788	c.891T>G	p.Phe297Leu	FALSE	Limited	0	3.61313e-05	13111	69192	0.56591	0.00427399	5.15954	0.679557
chr10	80164058	rs372493671	C	T	ANXA11	ENST00000422982	c.944A>G	p.Lys315Arg	FALSE	Definitive	3.80923e-05	4.30533e-05	13126	69681	1.47771	0.153644	7.04967	0.679801
chr4	169477334	rs201200462	A	G	NEK1	ENST00000507142	c.2224C>T	p.Arg742Cys	FALSE	Definitive	0.000306631	0.000316728	13045	66303	1.17278	0.518863	2.35281	0.680749
chr3	87253761	rs149380040	T	C	CHMP2B	ENST00000263780	c.581C>T	p.Ser194Leu	FALSE	Definitive	0.000115911	0.000136336	12941	69681	0.772019	0.175416	2.38191	0.681222
chr10	80164097	rs140133265	T	C	ANXA11	ENST00000422982	c.905G>A	p.Arg302His	FALSE	Definitive	0.000190418	9.3194e-05	13129	69747	1.2285	0.421862	3.16748	0.682568
chr2	201760838	rs763518739	C	T	ALS2	ENST00000680188	c.1156A>G	p.Asn386Asp	FALSE	Definitive	3.81476e-05	4.34191e-05	13107	69094	0.688461	0.0684166	3.57913	0.683514
chr12	108887563	rs200127576	T	C	DAO	ENST00000228476	c.308C>T	p.Pro103Leu	TRUE	Refuted	0.000190433	0.000180994	13128	69063	1.22403	0.422102	2.96145	0.684768
chr5	73867997	rs371276543	A	T	ARHGEF28	ENST00000513042	c.2274T>A	p.Ser758Arg	FALSE	Limited	3.81156e-05	7.88282e-05	13118	69772	0.706907	0.0745558	3.10556	0.684888
chr21	44333188	rs140451304	G	C	CFAP410	ENST00000339818	c.218G>C	p.Arg73Pro	FALSE	Limited	0.000773553	0.000767763	12281	69683	1.10842	0.657724	1.77221	0.685696
chr21	44335760	rs138100132	A	G	CFAP410				TRUE	Limited	0.000114618	0.000175149	13087	68513	0.795053	0.209665	2.20148	0.685903
chr15	44606031	rs151299495	C	T	SPG11	ENST00000261866	c.3514A>G	p.Ile1172Val	FALSE	Definitive	3.80633e-05	5.01727e-05	13136	69759	1.46387	0.15248	6.8546	0.686117
chr9	128533596	rs72756895	A	G	GLE1	ENST00000309971	c.1396G>A	p.Val466Ile	FALSE	Limited	0	5.01641e-05	13134	69771	0.579914	0.00446227	4.78603	0.68639
chr8	144360874	rs144821688	T	C	SLC52A2	ENST00000675787	c.1186C>T	p.Arg396Trp	FALSE	Definitive	7.62602e-05	2.86973e-05	13113	69693	1.47681	0.193874	8.60351	0.686768
chr15	44663472	rs552320263	A	G	SPG11	ENST00000261866	c.176C>T	p.Ala59Val	FALSE	Definitive	7.93588e-05	2.95858e-05	12601	67600	0.683063	0.0775237	4.00032	0.687247
chr21	44330482	rs771057153	A	G	CFAP410	ENST00000397956	c.980C>T	p.Ser327Leu	FALSE	Limited	0.000118427	0.000188624	12666	60968	0.796933	0.211012	2.19837	0.687819
chr20	761667	rs745361579	A	G	SLC52A3	ENST00000381944	c.1231C>T	p.Arg411Cys	FALSE	Definitive	0.000152858	0.000201274	13084	69557	0.816018	0.256478	2.04786	0.688023
chr5	73909422	rs61756686	A	C	ARHGEF28	ENST00000513042	c.4172C>A	p.Thr1391Asn	FALSE	Limited	0.000459735	0.000617781	13051	69604	0.885388	0.461006	1.55875	0.688619
chr5	179833101	rs201923000	A	G	SQSTM1	ENST00000389805	c.824G>A	p.Ser275Asn	FALSE	Moderate	3.80662e-05	5.01634e-05	13135	69772	0.70461	0.0729501	3.31918	0.689665
chr15	44615471	rs750265770	G	A	SPG11	ENST00000261866	c.2930T>C	p.Val977Ala	FALSE	Definitive	0	4.30003e-05	13128	69767	0.578977	0.00440612	5.05569	0.689702
chr5	179833099	rs55793208	C	G	SQSTM1	ENST00000389805	c.822G>C	p.Glu274Asp	FALSE	Moderate	0.0243624	0.0220149	13135	69771	1.01836	0.930712	1.11259	0.689983
chr7	116499926	rs752153131	CTCA	C	CAV2	ENST00000222693	c.146_148dupTCA	p.Leu49_Lys50insIle	FALSE	Limited	0.00030656	0.000280467	13048	69527	1.16928	0.512887	2.373	0.690065
chr17	44349516	rs148531161	A	G	GRN	ENST00000053867	c.229G>A	p.Val77Ile	FALSE	Definitive	7.65228e-05	0.000121838	13068	69765	0.76314	0.146715	2.55421	0.691155
chr2	201744330	rs745544432	C	T	ALS2	ENST00000264276	c.2098A>G	p.Thr700Ala	FALSE	Definitive	3.80749e-05	5.019e-05	13132	69735	1.45008	0.152043	6.70599	0.691716
chr5	73840685	rs373253212	T	C	ARHGEF28	ENST00000513042	c.1352C>T	p.Ser451Leu	FALSE	Limited	3.8072e-05	5.74589e-05	13133	69615	0.704003	0.0721685	3.36966	0.691987
chr5	139325579	.	T	A	MATR3,MATR3	ENST00000394805	c.2288A>T,c.2288A>T	p.Asp763Val,p.Asp763Val	FALSE	Definitive	0	5.01627e-05	13134	69773	0.586503	0.00451177	4.84647	0.693147
chr2	211428453	rs149713914	C	T	ERBB4	ENST00000342788	c.2674A>G	p.Ile892Val	FALSE	Limited	7.62311e-05	7.93113e-05	13118	69347	1.32793	0.257244	4.52388	0.69439
chr2	74371034	rs368273709	A	C	DCTN1	ENST00000628224	c.788G>T	p.Ser263Ile	FALSE	Moderate	0.000114251	0.000114692	13129	69752	1.27416	0.326738	3.71575	0.694762
chr3	87240720	rs200322526	A	G	CHMP2B	ENST00000263780	c.56G>A	p.Arg19Gln	FALSE	Definitive	7.65755e-05	6.45522e-05	13059	69711	0.704996	0.0800727	3.36334	0.695078
chr5	139325360	rs549101535	T	C	MATR3	ENST00000394800	c.2213C>T	p.Ser738Leu	FALSE	Definitive	0.000158479	0.000102016	12620	68617	1.249	0.370319	3.49063	0.695959
chr10	80170869	rs775371260	T	C	ANXA11	ENST00000422982	c.102G>A	p.Met34Ile	FALSE	Definitive	7.61441e-05	0.000116882	13133	68445	0.767834	0.148901	2.55805	0.696207
chr20	62162866	rs769499868	G	T	SS18L1	ENST00000331758	c.491T>G	p.Met164Arg	FALSE	Limited	0	3.58474e-05	13087	69740	0.585232	0.00444945	5.20155	0.69653
chr17	44351368	rs772963921	A	G	GRN	ENST00000053867	c.841G>A	p.Asp281Asn	FALSE	Definitive	0	3.58377e-05	13120	69759	0.585386	0.00445215	5.1956	0.696562
chr7	116526650	rs10029	T	C	CAV1	ENST00000614113	c.334C>T	p.Gln112*	FALSE	Limited	0.000456795	0.000293873	13135	69758	0.874668	0.426004	1.67549	0.69657
chr20	765572	rs149622425	G	C	SLC52A3	ENST00000645534	c.203G>C	p.Cys68Ser	FALSE	Definitive	0.000114784	0.000201745	13068	66916	0.805152	0.215368	2.17796	0.697456
chr9	128540286	rs774933514	TC	T	GLE1	ENST00000309971	c.1977dupC	p.Thr660fs	FALSE	Limited	0	3.58402e-05	13130	69754	0.583519	0.00439424	5.42929	0.698319
chr15	44595404	rs747973076	C	T	SPG11	ENST00000261866	c.4490A>G	p.Asn1497Ser	FALSE	Definitive	7.61557e-05	0.000114661	13131	69771	0.773362	0.152442	2.51473	0.699195
chr12	111599443	.	G	C	ATXN2	ENST00000550104	c.72G>C	p.Arg24Ser	FALSE	Definitive	0	5.59065e-05	10092	53661	0.581249	0.00432569	5.49346	0.699502
chr3	35729427	rs544552101	C	G	ARPP21	ENST00000684406	c.1350G>C	p.Glu450Asp	FALSE	Limited	7.62893e-05	9.32073e-05	13108	69737	1.31844	0.256822	4.40535	0.69972
chr10	80169168	rs201092252	A	G	ANXA11	ENST00000422982	c.362C>T	p.Pro121Leu	FALSE	Definitive	3.86668e-05	4.35717e-05	12931	68852	1.45509	0.14527	7.39865	0.699879
chr6	109791555	rs377017892	A	G	FIG4	ENST00000230124	c.2360G>A	p.Ser787Asn	FALSE	Limited	3.81301e-05	0.000107666	13113	69660	0.728914	0.0798649	2.95047	0.700644
chr5	139325575	rs148487997	A	G	MATR3,MATR3	ENST00000394805	c.2284G>A,c.2284G>A	p.Ala762Thr,p.Ala762Thr	FALSE	Definitive	0.000152277	0.000114662	13134	69770	1.24921	0.36302	3.52529	0.700674
chr5	73883794	rs747665438	T	C	ARHGEF28	ENST00000513042	c.2965C>T	p.Arg989Cys	FALSE	Limited	3.81767e-05	2.99262e-05	13097	66831	1.47298	0.140852	8.51041	0.700908
chr12	111485709	.	G	T	ATXN2				TRUE	Definitive	0	4.30058e-05	13115	69758	0.591863	0.0045196	5.09748	0.701298
chr22	29485808	rs148653339	C	A	NEFH	ENST00000310624	c.1169A>C	p.Asn390Thr	FALSE	Limited	0.00057095	0.000623441	13136	69774	1.11487	0.618875	1.87809	0.702504
chr2	201761465	.	T	C	ALS2	ENST00000264276	c.529G>A	p.Gly177Ser	FALSE	Definitive	0	3.58526e-05	13129	69730	0.590651	0.0044816	5.28806	0.702526
chr17	42017395	rs782649180	G	C	DNAJC7	ENST00000457167	c.22G>C	p.Asp8His	FALSE	Limited	3.80923e-05	3.59919e-05	13126	69460	1.45185	0.144381	7.67112	0.703037
chr6	109789610	rs766031746	G	A	FIG4	ENST00000230124	c.2113A>G	p.Thr705Ala	FALSE	Limited	3.80778e-05	5.01699e-05	13131	69763	1.4263	0.15007	6.55171	0.70348
chr2	201761681	rs760204583	T	C	ALS2	ENST00000264276	c.313G>A	p.Ala105Thr	FALSE	Definitive	7.63417e-05	7.1661e-05	13099	69773	1.32045	0.251755	4.64737	0.704328
chr17	35844515	rs144954918	G	A	TAF15	ENST00000605844	c.1216A>G	p.Arg406Gly	FALSE	Limited	3.87837e-05	8.50051e-05	12892	23528	1.4494	0.14382	7.96572	0.705345
chrX	67545540	rs770661499	A	G	AR	ENST00000374690	c.394G>A	p.Val132Ile	FALSE	Definitive	5.66316e-05	6.12814e-05	12451	64055	1.4405	0.144319	7.35821	0.70684
chr3	87240752	rs139894940	G	A	CHMP2B	ENST00000263780	c.88A>G	p.Arg30Gly	FALSE	Definitive	3.81563e-05	6.45115e-05	13104	69755	0.718822	0.074365	3.36256	0.707096
chr2	74371620	.	C	G	DCTN1	ENST00000628224	c.562C>G	p.Gln188Glu	FALSE	Moderate	3.82146e-05	4.43393e-05	13084	67660	1.42421	0.147934	6.81163	0.707717
chr5	73864824	rs368576535	A	T	ARHGEF28	ENST00000513042	c.2055T>A	p.Asn685Lys	FALSE	Limited	0.00015252	0.000107521	13113	69754	1.23101	0.371628	3.33822	0.708965
chr10	13136765	rs774245711	T	C	OPTN	ENST00000378747	c.1633C>T	p.Arg545Trp	FALSE	Definitive	3.81069e-05	4.2999e-05	13121	69769	0.713281	0.0719666	3.62823	0.709274
chr2	201726526	rs200706696	T	C	ALS2	ENST00000264276	c.3206G>A	p.Gly1069Glu	FALSE	Definitive	0.00049588	0.000473044	13108	69761	1.12192	0.588991	1.98654	0.711791
chr17	44352680	rs773453925	A	G	GRN	ENST00000053867	c.1664G>A	p.Arg555Gln	FALSE	Definitive	3.82292e-05	3.58953e-05	13079	69647	0.704166	0.0678098	4.11631	0.713743
chr4	169400279	rs747009789	A	G	NEK1	ENST00000507142	c.3793C>T	p.His1265Tyr	FALSE	Definitive	3.82468e-05	5.36144e-05	13073	65281	1.40667	0.147139	6.5305	0.715357
chr17	35844863	.	C	T	TAF15	ENST00000605844	c.1564T>C	p.Tyr522His	FALSE	Limited	8.13074e-05	8.61772e-05	12299	23208	0.751734	0.13041	3.41143	0.715474
chr17	44351388	rs63750565	C	G	GRN	ENST00000053867	c.861G>C	p.Glu287Asp	FALSE	Definitive	7.61731e-05	9.31646e-05	13128	69769	1.29738	0.252632	4.34441	0.7161
chr6	109735200	rs781588508	A	G	FIG4	ENST00000230124	c.548G>A	p.Arg183Gln	FALSE	Limited	3.83966e-05	2.86849e-05	13022	69723	1.4509	0.136283	8.87765	0.716234
chr2	211673253	rs141594820	T	A	ERBB4	ENST00000342788	c.1627T>A	p.Phe543Ile	FALSE	Limited	0.000114382	0.000114741	13114	69722	0.805036	0.204672	2.38789	0.716266
chr5	73774001	rs112237001	T	C	ARHGEF28	ENST00000513042	c.622C>T	p.Arg208Cys	FALSE	Limited	3.80807e-05	2.89001e-05	13130	69204	0.675863	0.055063	4.96278	0.716921
chr15	44610866	rs766016524	C	T	SPG11	ENST00000261866	c.3265A>G	p.Met1089Val	FALSE	Definitive	3.80662e-05	4.30058e-05	13135	69758	1.41652	0.143152	7.07201	0.717377
chr5	73832341	rs187897891	A	G	ARHGEF28	ENST00000513042	c.1028G>A	p.Arg343His	FALSE	Limited	0.00171442	0.000983644	13124	69639	1.06781	0.741455	1.51041	0.718464
chr20	763775	rs370499474	A	G	SLC52A3	ENST00000645534	c.796C>T	p.Arg266Trp	FALSE	Definitive	3.80633e-05	6.45161e-05	13136	69750	0.726486	0.0741281	3.41749	0.71875
chr12	111525245	rs770134792	T	C	ATXN2	ENST00000673436	c.643G>A	p.Asp215Asn	FALSE	Definitive	0.000114251	0.000121845	13129	69761	1.2434	0.324633	3.54029	0.71886
chr5	73752926	rs376225594	TCGGTG	ACGGTG	ARHGEF28	ENST00000513042	c.199A>T	p.Thr67Ser	FALSE	Limited	0	4.29966e-05	13129	69773	0.61172	0.0046868	5.19114	0.719445
chr3	35681813	rs139626582	T	C	ARPP21	ENST00000684406	c.62C>T	p.Thr21Met	FALSE	Limited	3.8956e-05	7.17165e-05	12835	69719	0.737092	0.0787139	3.21237	0.719924
chr16	2439765	rs147234069	A	G	CCNF	ENST00000397066	c.716G>A	p.Arg239Gln	FALSE	Limited	7.62835e-05	7.88384e-05	13109	69763	1.3	0.247263	4.54752	0.720008
chr2	74370998	rs375266113	T	C	DCTN1	ENST00000628224	c.824G>A	p.Arg275His	FALSE	Moderate	3.81417e-05	3.58531e-05	13109	69729	1.4176	0.141323	7.51116	0.72034
chr2	201711092	rs771371026	A	G	ALS2	ENST00000264276	c.4021C>T	p.Arg1341Cys	FALSE	Definitive	0	4.40018e-05	13068	68179	0.612511	0.00468372	5.24411	0.720846
chr15	44565920	rs747133152	TAAC	T	SPG11	ENST00000261866	c.6932_6933insGTT	p.Thr2311_Met2312insLeu	FALSE	Definitive	3.81679e-05	4.30274e-05	13100	69723	1.40122	0.144876	6.75842	0.721087
chr21	31668520	rs781031581	T	C	SOD1	ENST00000270142	c.407C>T	p.Thr136Ile	FALSE	Definitive	0	3.58325e-05	13086	69769	0.608088	0.00458782	5.59613	0.721201
chr22	29480347	rs752311867	T	G	NEFH	ENST00000310624	c.85G>T	p.Ala29Ser	FALSE	Limited	9.63855e-05	0.000194954	10375	61553	0.793113	0.159241	2.4703	0.721647
chr16	2455556	rs775130027	G	A	CCNF	ENST00000397066	c.1877A>G	p.Glu626Gly	FALSE	Limited	3.82205e-05	3.58644e-05	13082	69707	0.725576	0.0731397	3.75504	0.724498
chr5	73753050	rs202122468	G	A	ARHGEF28	ENST00000513042	c.323A>G	p.Asn108Ser	FALSE	Limited	0.00350316	0.00327512	13131	69463	0.958985	0.754689	1.20546	0.724549
chr6	109762194	.	T	C	FIG4	ENST00000230124	c.1375C>T	p.Arg459Trp	FALSE	Limited	0	3.60662e-05	13132	69317	0.613911	0.00466295	5.48709	0.724553
chr7	26197725	rs751281272	C	T	HNRNPA2B1	ENST00000618183	c.14A>G	p.Lys5Arg	FALSE	Moderate	0	3.58464e-05	13132	69742	0.615304	0.00465775	5.59136	0.726965
chr4	169556034	rs751815116	C	T	NEK1	ENST00000507142	c.1328A>G	p.Tyr443Cys	FALSE	Definitive	3.81971e-05	4.3012e-05	13090	69748	1.3937	0.14262	6.86369	0.727355
chr2	212124773	rs368312588	C	G	ERBB4	ENST00000342788	c.213C>G	p.Asn71Lys	FALSE	Limited	7.61499e-05	9.31592e-05	13132	69773	1.28347	0.24917	4.31452	0.727745
chr8	144360355	rs764545993	T	C	SLC52A2	ENST00000643944	c.863C>T	p.Ala288Val	FALSE	Definitive	0.00019163	0.000215635	13046	69562	1.17997	0.421632	2.72657	0.727966
chr10	80166154	.	A	T	ANXA11	ENST00000422982	c.788A>T	p.Glu263Val	FALSE	Definitive	0	5.01893e-05	13124	69736	0.625009	0.00481004	5.15462	0.730495
chr9	35057027	rs759244351	A	G	VCP	ENST00000679647	c.2152C>T	p.Arg718Cys	FALSE	Definitive	0	4.15607e-05	12856	60153	0.621666	0.00473322	5.49146	0.731044
chr12	49295226	rs57451017	A	G	PRPH	ENST00000257860	c.26G>A	p.Arg9Gln	FALSE	Limited	0.0135456	0.0104719	10963	69376	1.02316	0.896541	1.16386	0.731424
chr5	73887677	rs764751514	A	G	ARHGEF28	ENST00000513042	c.3385G>A	p.Val1129Ile	TRUE	Limited	0.000114321	3.84781e-05	13121	64972	1.29058	0.273349	5.33747	0.731444
chr15	44620189	rs312262749	A	C	SPG11	ENST00000261866	c.2834+1G>T		TRUE	Definitive	7.61383e-05	7.92667e-05	13134	69386	1.28202	0.246319	4.43122	0.731735
chrX	67717510	rs773708434	A	G	AR	ENST00000374690	c.2206G>A	p.Ala736Thr	FALSE	Definitive	0	5.73597e-05	12991	69606	0.622286	0.00472213	5.48126	0.732369
chr2	74366357	rs747769504	A	T	DCTN1	ENST00000628224	c.2647A>T	p.Ser883Cys	FALSE	Moderate	7.61325e-05	0.000157659	13135	69771	0.800453	0.160843	2.4934	0.732431
chr12	57576852	rs749616160	A	C	KIF5A	ENST00000455537	c.2290C>A	p.Gln764Lys	FALSE	Definitive	0	3.5849e-05	13114	69737	0.621931	0.00471641	5.58137	0.732486
chr16	2437263	rs148159882	A	G	CCNF	ENST00000397066	c.481G>A	p.Gly161Arg	FALSE	Limited	7.63417e-05	0.000136659	13099	69516	0.798809	0.159226	2.53211	0.732723
chr12	111599394	.	CCCGCCCGCT	C	ATXN2	ENST00000550104	c.112_120dupAGCGGGCGG	p.Arg40_Gly41insSerGlyArg	FALSE	Definitive	0.00368755	0.00433831	9627	53477	0.956429	0.73381	1.22856	0.733109
chr5	73885883	rs369597044	G	C	ARHGEF28	ENST00000513042	c.3089C>G	p.Ala1030Gly	FALSE	Limited	0.000229113	0.000193548	13094	69750	0.858274	0.323408	1.97535	0.733345
chr2	74370810	rs13420401	T	G	DCTN1	ENST00000628224	c.859C>A	p.Leu287Met	FALSE	Moderate	0.000475511	0.000329707	12618	69759	1.12095	0.558907	2.09006	0.734863
chr10	80161938	.	T	C	ANXA11	ENST00000422982	c.1177G>A	p.Ala393Thr	FALSE	Definitive	0	3.59237e-05	13111	69592	0.625779	0.00475296	5.59048	0.735621
chr20	62174568	.	T	G	SS18L1	ENST00000331758	c.1088G>T	p.Gly363Val	FALSE	Limited	3.80691e-05	7.1663e-05	13134	69771	0.743683	0.0765905	3.39417	0.736173
chr5	73940855	rs282414	C	T	ARHGEF28	ENST00000513042	c.4960T>C	p.Ser1654Pro	FALSE	Limited	0.00113157	0.000322291	12814	58953	1.09926	0.629412	1.89855	0.736462
chr22	29488987	rs199932977	C	G	NEFH	ENST00000310624	c.1347G>C	p.Lys449Asn	FALSE	Limited	7.61325e-05	3.58295e-05	13135	69775	0.770811	0.133685	3.32567	0.736579
chr9	27556666	rs201961571	T	C	C9orf72	ENST00000380003	c.986G>A	p.Arg329His	FALSE	Definitive	0	4.30009e-05	13071	69766	0.630756	0.00482471	5.39633	0.737908
chr3	35737288	rs199541246	G	C	ARPP21	ENST00000684406	c.1570C>G	p.Gln524Glu	FALSE	Limited	0	3.58593e-05	13115	69717	0.628925	0.00477834	5.60508	0.738407
chr14	20693602	rs200240901	C	T	ENSG00000259171,ANG	ENST00000553909	c.38T>C,c.38T>C	p.Val13Ala,p.Val13Ala	FALSE	Limited	7.61383e-05	7.16723e-05	13134	69762	1.28424	0.237468	4.69464	0.7385
chr2	201754537	rs777132438	T	C	ALS2	ENST00000264276	c.1606G>A	p.Glu536Lys	FALSE	Definitive	3.80691e-05	3.5833e-05	13134	69768	1.38015	0.138846	7.16395	0.738514
chr12	64480112	rs746971642	G	A	TBK1	ENST00000331710	c.802A>G	p.Ser268Gly	FALSE	Definitive	3.81156e-05	3.58577e-05	13118	69720	0.740081	0.0753795	3.75636	0.73873
chr5	73795331	rs201283070	T	C	ARHGEF28	ENST00000513042	c.964C>T	p.Arg322Cys	FALSE	Limited	7.61615e-05	5.0213e-05	13130	69703	1.29766	0.228728	5.26146	0.739653
chr4	169477147	rs772431190	C	T	NEK1	ENST00000507142	c.2411A>G	p.Asp804Gly	FALSE	Definitive	0	3.6034e-05	13092	69379	0.631411	0.0048083	5.57326	0.740012
chr20	763925	rs202130911	T	C	SLC52A3	ENST00000645534	c.646G>A	p.Ala216Thr	FALSE	Definitive	0	3.58932e-05	13128	69651	0.629557	0.00476523	5.71196	0.740134
chr5	179824275	.	T	C	SQSTM1	ENST00000389805	c.625C>T	p.Arg209Cys	FALSE	Moderate	3.81563e-05	4.2999e-05	13104	69769	1.37277	0.139175	6.83791	0.740568
chr16	2448948	rs36008785	T	G	CCNF	ENST00000397066	c.1188G>T	p.Glu396Asp	FALSE	Limited	0.00114216	0.000738108	13133	69773	1.07434	0.691804	1.62191	0.742108
chr15	44615526	rs375859622	G	A	SPG11	ENST00000261866	c.2875T>C	p.Cys959Arg	FALSE	Definitive	0	3.58305e-05	13117	69773	0.634088	0.00482719	5.60414	0.742556
chr5	139329372	rs781050726	T	C	MATR3,MATR3	ENST00000394805	c.2521C>T,c.2521C>T	p.Arg841Cys,p.Arg841Cys	FALSE	Definitive	0.000308499	0.000358618	12966	69712	1.13365	0.504366	2.24938	0.742723
chr22	29480531	rs61556467	T	C	NEFH	ENST00000310624	c.269C>T	p.Ala90Val	FALSE	Limited	0.000539811	0.000448565	11115	60192	1.11534	0.559506	2.05976	0.743263
chr5	179836632	rs376209849	G	C	SQSTM1	ENST00000510187	c.1112C>G	p.Ser371Cys	FALSE	Moderate	0	4.30379e-05	13135	69706	0.636784	0.00486021	5.49792	0.744101
chr15	44652157	rs146109825	C	G	SPG11	ENST00000261866	c.979C>G	p.Leu327Val	FALSE	Definitive	7.61267e-05	8.59944e-05	13136	69772	1.26455	0.244304	4.30491	0.744214
chr2	201760305	rs762713412	T	C	ALS2	ENST00000679728	c.1116G>A	p.Met372Ile	FALSE	Definitive	4.8852e-05	7.72544e-05	10235	51777	1.35176	0.142729	6.1021	0.744269
chr15	44652168	rs190718076	C	T	SPG11	ENST00000261866	c.968A>G	p.Tyr323Cys	FALSE	Definitive	3.80633e-05	2.86648e-05	13136	69772	1.42548	0.120126	9.39658	0.745141
chr15	44563264	rs779892720	G	T	SPG11	ENST00000261866	c.7189A>C	p.Asn2397His	FALSE	Definitive	7.61383e-05	0.000157704	13134	69751	0.808742	0.162267	2.52578	0.745148
chr5	73849003	rs369437138	T	C	ARHGEF28	ENST00000513042	c.1663C>T	p.Arg555Cys	FALSE	Limited	0.000190971	8.23563e-05	13091	66783	0.830562	0.245978	2.46816	0.745859
chr12	49297727	rs142638678	A	G	PRPH	ENST00000257860	c.1267+1G>A		TRUE	Limited	0	4.30521e-05	12753	69683	0.639168	0.0048849	5.48263	0.745875
chr2	211630457	rs367976506	T	C	ERBB4				TRUE	Limited	0.000152625	0.000136203	13104	69749	1.19058	0.36857	3.08657	0.746094
chr2	201761269	rs200733209	G	A	ALS2	ENST00000264276	c.725T>C	p.Met242Thr	FALSE	Definitive	0.000228589	0.000336816	13124	69771	0.874282	0.346374	1.8619	0.746271
chr21	44339164	.	A	G	CFAP410	ENST00000339818	c.31C>T	p.Arg11Trp	FALSE	Limited	4.58631e-05	3.23866e-05	10902	61754	1.42152	0.118736	9.34091	0.748085
chr14	77518157	rs765520235	A	G	SPTLC2	ENST00000216484	c.1450C>T	p.Arg484Trp	FALSE	Strong	0	3.58315e-05	13122	69771	0.63889	0.00482407	5.82986	0.749201
chr22	29480776	.	A	G	NEFH	ENST00000310624	c.514G>A	p.Glu172Lys	FALSE	Limited	9.66837e-05	4.38227e-05	10343	57048	1.28575	0.226152	5.53242	0.750557
chr12	49295582	.	T	G	PRPH	ENST00000257860	c.382G>T	p.Glu128*	FALSE	Limited	0	4.72032e-05	12859	63555	0.641805	0.00485762	5.73267	0.75101
chr2	74369993	rs763277715	T	C	DCTN1	ENST00000628224	c.1364G>A	p.Arg455His	FALSE	Moderate	0	3.58443e-05	13134	69746	0.640208	0.00479247	6.02581	0.752681
chr12	49295448	rs748951608	T	C	PRPH	ENST00000257860	c.248C>T	p.Ala83Val	FALSE	Limited	0.000117187	0.000101245	12800	69139	1.21755	0.307301	3.66531	0.753055
chr21	44333143	rs760073135	T	C	CFAP410	ENST00000339818	c.263G>A	p.Arg88His	FALSE	Limited	3.96605e-05	4.31543e-05	12607	69518	1.34501	0.138831	6.51891	0.753099
chr12	49296985	rs754285563	A	G	PRPH	ENST00000257860	c.799G>A	p.Asp267Asn	FALSE	Limited	3.81301e-05	3.58531e-05	13113	69729	0.746973	0.0739523	4.05894	0.75393
chr6	109762167	rs201072058	T	C	FIG4	ENST00000230124	c.1348C>T	p.Arg450Cys	FALSE	Limited	3.80865e-05	2.86718e-05	13128	69755	0.741719	0.0718211	4.33308	0.754158
chr8	104490924	rs115192762	G	T	LRP12	ENST00000276654	c.2329A>C	p.Ile777Leu	FALSE	Moderate	3.81534e-05	4.3004e-05	13105	69761	1.34169	0.139041	6.43808	0.754214
chr9	27556658	rs146043466	A	T	C9orf72	ENST00000380003	c.994A>T	p.Met332Leu	FALSE	Definitive	0	3.58336e-05	13090	69767	0.64555	0.00489058	5.82971	0.754306
chr5	73840670	.	C	T	ARHGEF28	ENST00000513042	c.1337T>C	p.Met446Thr	FALSE	Limited	0	4.3036e-05	13136	69709	0.649323	0.00496201	5.57604	0.755109
chr4	169477436	rs750491132	T	A	NEK1	ENST00000507142	c.2201T>A	p.Ile734Asn	FALSE	Definitive	0	3.59201e-05	12463	69599	0.648152	0.00492188	5.80122	0.755994
chr10	13124076	rs523747	A	G	OPTN	ENST00000378747	c.964G>A	p.Glu322Lys	FALSE	Definitive	0.000837457	0.000660142	13135	69682	1.07987	0.651317	1.71589	0.756486
chr4	169585470	rs61737748	C	T	NEK1	ENST00000507142	c.686A>G	p.Tyr229Cys	FALSE	Definitive	0.000190592	0.000179186	13117	69760	1.16209	0.407032	2.76979	0.75788
chr4	169477439	rs751778044	C	G	NEK1	ENST00000507142	c.2198C>G	p.Ala733Gly	FALSE	Definitive	0	3.59304e-05	12410	69579	0.650442	0.00493942	5.82085	0.758022
chr2	201725372	rs371454893	T	C	ALS2	ENST00000264276	c.3331G>A	p.Gly1111Ser	FALSE	Definitive	7.61209e-05	0.00012913	13137	69697	0.813697	0.159427	2.65379	0.759105
chr14	77512309	rs138652708	A	G	SPTLC2	ENST00000216484	c.1664C>T	p.Thr555Met	FALSE	Strong	0.00403625	0.0046508	13131	69773	0.967991	0.781547	1.18708	0.759196
chr21	44330223	rs746473908	TC	T	CFAP410	ENST00000339818	c.745dupG	p.Glu249fs	FALSE	Limited	4.15317e-05	4.43203e-05	12039	67689	1.33191	0.138374	6.36555	0.759513
chr2	201726800	rs41308840	C	G	ALS2	ENST00000264276	c.3046C>G	p.Pro1016Ala	FALSE	Definitive	0.00011426	0.000136168	13128	69767	0.837456	0.218018	2.38394	0.760223
chr5	73911291	rs201626401	A	G	ARHGEF28	ENST00000513042	c.4664G>A	p.Arg1555Gln	FALSE	Limited	0.000994036	0.00108219	13078	68380	0.937101	0.601204	1.40233	0.761005
chr2	201707011	rs201089588	A	G	ALS2	ENST00000264276	c.4415C>T	p.Thr1472Met	FALSE	Definitive	0.000230097	0.000172154	13038	69705	1.15027	0.431855	2.65764	0.761943
chr21	44335764	rs763821454	A	G	CFAP410	ENST00000339818	c.137C>T	p.Thr46Met	FALSE	Limited	3.82117e-05	8.74776e-05	13085	68589	0.77586	0.0842204	3.23042	0.762355
chr6	109825108	rs200970494	T	C	FIG4	ENST00000230124	c.2567C>T	p.Ser856Leu	FALSE	Limited	0	3.58464e-05	13052	69742	0.655752	0.00497561	5.88806	0.762935
chr12	49297418	rs777418543	TC	GC	PRPH	ENST00000257860	c.1058G>T	p.Gly353Val	FALSE	Limited	3.82819e-05	3.60148e-05	13061	69416	1.33514	0.134956	6.87713	0.763057
chr22	29287029	rs373486719	G	A	EWSR1	ENST00000397938	c.688A>G	p.Ser230Gly	FALSE	Disputed	0.000114943	0.000193482	13050	69774	0.845117	0.226778	2.27541	0.763229
chr12	57550276	rs780433858	T	C	KIF5A	ENST00000455537	c.5C>T	p.Ala2Val	FALSE	Definitive	0	3.58531e-05	13114	69729	0.657276	0.00499658	5.84248	0.763743
chr9	35057023	.	A	G	VCP	ENST00000679647	c.2156C>T	p.Pro719Leu	FALSE	Definitive	3.88591e-05	4.35806e-05	12867	57365	1.33496	0.13445	6.92016	0.7638
chr16	2455549	rs771621178;rs777762783	G	GAGA	CCNF	ENST00000397066	c.1873_1875delAAG	p.Lys625del	FALSE	Limited	0.000191015	0.000236675	13088	69716	0.870032	0.308901	2.02258	0.763804
chr14	77570418	rs573390475	A	G	SPTLC2	ENST00000216484	c.722C>T	p.Thr241Met	FALSE	Strong	0	3.58351e-05	13131	69764	0.660436	0.00501013	5.92736	0.767072
chr20	58418238	.	G	A	VAPB	ENST00000475243	c.86A>G	p.Asn29Ser	FALSE	Definitive	0	3.5832e-05	13137	69770	0.661326	0.00501245	5.96019	0.768084
chr14	77616542	rs745644125	A	G	SPTLC2	ENST00000216484	c.38C>T	p.Thr13Met	FALSE	Strong	4.75919e-05	4.92086e-05	10506	60965	0.766062	0.0779023	3.85836	0.768499
chr21	44330830	rs62000360	T	C	CFAP410	ENST00000339818	c.635G>A	p.Arg212Lys	FALSE	Limited	0.000306678	0.000225628	13043	68697	0.881966	0.353317	1.9618	0.769479
chr2	74367396	rs377183051	T	C	DCTN1	ENST00000628224	c.2209G>A	p.Glu737Lys	FALSE	Moderate	7.61615e-05	9.31633e-05	13130	69770	1.23074	0.239755	4.11667	0.770383
chr12	111599389	.	G	GCCGCCCCGC	ATXN2	ENST00000550104	c.117_125delGCGGGGCGG	p.Arg40_Gly42del	FALSE	Definitive	5.26371e-05	8.48672e-05	9499	53024	1.25975	0.156799	4.40796	0.770554
chr2	201715813	rs376835062	A	G	ALS2	ENST00000264276	c.3863C>T	p.Pro1288Leu	FALSE	Definitive	0.000114626	0.000157661	13086	69770	0.842766	0.215517	2.40211	0.770882
chr16	2456674	rs369116649	T	C	CCNF	ENST00000397066	c.2015C>T	p.Ala672Val	FALSE	Limited	3.81301e-05	2.86784e-05	13113	69739	1.33738	0.12853	7.79019	0.771053
chr9	128538046	.	A	C	GLE1	ENST00000309971	c.1837C>A	p.Pro613Thr	FALSE	Limited	0	3.58366e-05	13130	69761	0.662054	0.00495912	6.2359	0.77161
chr2	64458302	rs143040474	A	G	LGALSL	ENST00000409537	c.215G>A	p.Ser72Asn	FALSE	Limited	0.000875457	0.000946074	13136	69762	1.06878	0.668031	1.63638	0.77165
chr15	44659112	rs758638438	C	T	SPG11	ENST00000261866	c.634A>G	p.Ile212Val	FALSE	Definitive	3.80778e-05	5.73296e-05	13131	69772	1.30443	0.138404	5.82698	0.77181
chr5	179836548	rs143977783	A	G	SQSTM1	ENST00000510187	c.1028G>A	p.Arg343Gln	FALSE	Moderate	0.000380807	0.000372648	13130	69771	1.10625	0.531027	2.09508	0.773189
chr5	179836547	rs201239306	T	C	SQSTM1	ENST00000389805	c.1277C>T	p.Ala426Val	FALSE	Moderate	0.000114251	0.000128992	13129	69772	0.845867	0.219576	2.41985	0.774362
chr14	77576896	rs762005720	C	T	SPTLC2	ENST00000216484	c.502A>G	p.Lys168Glu	FALSE	Strong	7.61441e-05	0.000107488	13133	69775	1.2226	0.241324	3.97767	0.774448
chr5	73776702	rs377595018	C	T	ARHGEF28				TRUE	Limited	0.000152894	0.000122611	13081	69325	0.855949	0.255333	2.34955	0.77613
chr8	104497263	rs140650766	C	G	LRP12	ENST00000276654	c.1289C>G	p.Ser430Cys	FALSE	Moderate	3.8165e-05	5.01641e-05	13101	69771	1.30168	0.136262	6.04012	0.776146
chr15	44573685	.	C	T	SPG11	ENST00000261866	c.6067A>G	p.Ile2023Val	FALSE	Definitive	0	4.29966e-05	13124	69773	0.673938	0.00514714	5.80217	0.776924
chr2	211673171	rs147639134	C	T	ERBB4	ENST00000342788	c.1709A>G	p.His570Arg	FALSE	Limited	7.61789e-05	5.02138e-05	13127	69702	0.81288	0.148712	3.13434	0.777511
chr8	104499418	rs370359836	T	G	LRP12	ENST00000276654	c.374C>A	p.Thr125Lys	FALSE	Moderate	3.81185e-05	5.01763e-05	13117	69754	1.29677	0.136135	5.98713	0.778689
chr4	169507116	rs753826310;rs776789588	T	C	NEK1	ENST00000507142	c.1928G>A	p.Arg643His	FALSE	Definitive	3.84438e-05	6.46264e-05	13006	69631	1.28753	0.137731	5.61248	0.780809
chrX	67546499	.	TGGTGGTGGG	T	AR	ENST00000374690	c.1362_1370dupGGGTGGTGG	p.Gly455_Gly457dup	FALSE	Definitive	6.6538e-05	7.34516e-05	10333	43584	0.765853	0.072806	4.42986	0.78271
chr3	35717356	rs777286095	T	C	ARPP21	ENST00000684406	c.994C>T	p.Arg332Trp	TRUE	Limited	7.63709e-05	0.00011543	13094	69306	0.82539	0.155765	2.80557	0.782804
chr21	44333068	rs762159564	T	C	CFAP410	ENST00000339818	c.338G>A	p.Arg113His	FALSE	Limited	7.77242e-05	4.33238e-05	12866	69246	0.812572	0.145552	3.32522	0.783009
chr12	49295304	rs756446756	G	C	PRPH	ENST00000257860	c.104C>G	p.Ser35Trp	FALSE	Limited	8.5034e-05	7.93479e-05	11760	69315	1.22426	0.230368	4.35903	0.783041
chr5	73894429	rs371627261	G	A	ARHGEF28	ENST00000513042	c.3695A>G	p.Tyr1232Cys	FALSE	Limited	3.80749e-05	7.88666e-05	13132	69738	0.793498	0.0851924	3.39539	0.786089
chr16	50751764	rs587778225	A	C	CYLD	ENST00000427738	c.665C>A	p.Thr222Lys	FALSE	Limited	7.61673e-05	2.8666e-05	13129	69769	1.26051	0.201724	6.34273	0.786235
chr22	29490410	.	A	G	NEFH	ENST00000310624	c.2770G>A	p.Glu924Lys	FALSE	Limited	0	3.59113e-05	13100	69616	0.683501	0.00518751	6.12213	0.78673
chr21	44333137	rs567435284	T	C	CFAP410	ENST00000339818	c.269G>A	p.Arg90Gln	FALSE	Limited	3.94976e-05	5.03438e-05	12659	69522	1.28623	0.132526	6.16699	0.788505
chr15	44622288	.	C	G	SPG11	ENST00000261866	c.2376C>G	p.Phe792Leu	FALSE	Definitive	0	3.71753e-05	13108	67249	0.686448	0.00522379	6.0769	0.788583
chr12	111552303	rs137861730	G	A	ATXN2	ENST00000673436	c.548T>C	p.Met183Thr	FALSE	Definitive	3.80923e-05	2.86866e-05	13126	69719	0.761451	0.0689521	5.10184	0.789201
chr5	179836500	rs766437927	T	C	SQSTM1	ENST00000510187	c.980C>T	p.Ala327Val	FALSE	Moderate	3.8072e-05	6.4505e-05	13133	69762	0.794347	0.0844183	3.51475	0.789716
chr6	109715112	rs375691683	T	C	FIG4	ENST00000230124	c.101C>T	p.Thr34Met	FALSE	Limited	0.000114416	0.000100402	13110	69720	1.17977	0.299452	3.53201	0.789936
chr21	44330495	rs766589815	T	C	CFAP410	ENST00000397956	c.967G>A	p.Gly323Arg	FALSE	Limited	0	4.09293e-05	12745	61081	0.68632	0.00518979	6.24717	0.789956
chr15	44569486	rs199873327	G	A	SPG11	ENST00000261866	c.6497T>C	p.Ile2166Thr	FALSE	Definitive	3.82438e-05	0.000102133	13074	68538	0.79964	0.0869532	3.29673	0.790127
chr20	62172729	rs142989416	A	G	SS18L1	ENST00000331758	c.964G>A	p.Ala322Thr	FALSE	Limited	0	3.58346e-05	13123	69765	0.690675	0.00524729	6.15905	0.792508
chr21	44330672	rs764223367	TC	T	CFAP410	ENST00000397956	c.789dupG	p.Ser264fs	FALSE	Limited	3.91451e-05	9.8322e-05	12773	61024	0.79243	0.0812185	3.59808	0.793102
chr5	179833076	rs138928957	T	C	SQSTM1	ENST00000389805	c.799C>T	p.Arg267Cys	FALSE	Moderate	0	3.58325e-05	13130	69769	0.692266	0.00527048	6.11672	0.793352
chr8	144359970	rs141953803	A	G	SLC52A2	ENST00000643944	c.478G>A	p.Val160Met	FALSE	Definitive	0.000153716	0.000200679	13011	69763	0.875222	0.275541	2.1877	0.793356
chr9	128541163	rs757139411	A	G	GLE1	ENST00000309971	c.2090G>A	p.Arg697His	FALSE	Limited	3.81388e-05	5.02217e-05	13110	69691	1.28114	0.129467	6.22844	0.794256
chr16	31188345	rs576580714	T	C	FUS	ENST00000254108	c.820C>T	p.Arg274Cys	FALSE	Definitive	3.82819e-05	2.86767e-05	13061	69743	1.30311	0.121345	7.74184	0.794439
chr8	104490738	rs150116835	T	C	LRP12	ENST00000276654	c.2515G>A	p.Asp839Asn	FALSE	Moderate	0.00419239	0.00432888	13119	69764	1.02817	0.830577	1.26103	0.794658
chr16	31191022	rs201772423	T	C	FUS	ENST00000254108	c.1453C>T	p.Arg485Trp	FALSE	Definitive	7.67048e-05	7.89549e-05	13037	69660	1.20544	0.232081	4.15175	0.794861
chr12	108900525	rs143732132	T	C	DAO	ENST00000228476	c.1034C>T	p.Ser345Phe	FALSE	Refuted	0.000304855	0.000329683	13121	69764	1.10432	0.489129	2.20606	0.795962
chr8	104497233	.	A	G	LRP12	ENST00000276654	c.1319C>T	p.Pro440Leu	FALSE	Moderate	0	3.58382e-05	13100	69758	0.694093	0.0052541	6.29825	0.796185
chr4	169508781	.	C	G	NEK1	ENST00000507142	c.1737C>G	p.Asn579Lys	FALSE	Definitive	0	4.49897e-05	12815	66682	0.697125	0.00532686	5.98355	0.796444
chr12	108894351	rs200850756	A	G	DAO	ENST00000228476	c.596G>A	p.Arg199Gln	FALSE	Refuted	0.000269417	0.00027248	12991	69730	1.11552	0.450527	2.38628	0.79675
chr5	179824086	.	C	A	SQSTM1	ENST00000389805	c.530A>C	p.Glu177Ala	TRUE	Moderate	3.81098e-05	6.45032e-05	13120	69764	1.26563	0.133468	5.65855	0.797256
chrX	67545532	rs760296797	C	G	AR	ENST00000374690	c.386G>C	p.Arg129Thr	FALSE	Definitive	0	6.09985e-05	12564	64376	0.698102	0.00532881	6.01267	0.797474
chr2	201741699	rs778099581	C	T	ALS2	ENST00000264276	c.2326A>G	p.Ser776Gly	FALSE	Definitive	3.83406e-05	2.86681e-05	13041	69764	1.28275	0.124985	7.25642	0.800359
chr12	49297015	rs62636520	A	G	PRPH	ENST00000257860	c.829G>A	p.Ala277Thr	FALSE	Limited	0.0162335	0.0154757	13121	69722	0.986205	0.88371	1.09806	0.80171
chr8	104497060	rs754942859	T	C	LRP12	ENST00000276654	c.1492G>A	p.Val498Ile	FALSE	Moderate	3.81272e-05	4.30453e-05	13114	69694	1.2645	0.130673	6.1093	0.801882
chr8	144360427	rs754320812	C	T	SLC52A2	ENST00000643944	c.935T>C	p.Leu312Pro	FALSE	Definitive	7.65052e-05	0.000144047	13071	69422	0.847016	0.168749	2.68582	0.802239
chrX	67546209	rs367604031	C	G	AR	ENST00000374690	c.1063G>C	p.Glu355Gln	FALSE	Definitive	0.000110785	6.69651e-05	12786	69601	1.21175	0.217974	4.80209	0.802519
chr5	73858124	rs187509753	G	A	ARHGEF28	ENST00000513042	c.1952A>G	p.Asn651Ser	FALSE	Limited	0.00424507	0.00447964	13074	69760	1.02652	0.831621	1.25554	0.803645
chr21	44335762	rs775012349	A	G	CFAP410	ENST00000339818	c.139C>T	p.Leu47Phe	FALSE	Limited	3.82029e-05	5.8332e-05	13088	68573	1.25641	0.131292	5.76077	0.804817
chr5	73873096	rs369405413	A	C	ARHGEF28	ENST00000513042	c.2664C>A	p.Ser888Arg	FALSE	Limited	3.81388e-05	5.02289e-05	13110	69681	1.26248	0.125197	6.29407	0.808497
chr15	44651699	rs371310453	A	C	SPG11	ENST00000261866	c.1248G>T	p.Met416Ile	FALSE	Definitive	3.80691e-05	8.60018e-05	13134	69766	0.815682	0.088695	3.38249	0.809047
chr8	104491323	.	A	G	LRP12	ENST00000276654	c.1930C>T	p.His644Tyr	FALSE	Moderate	0	4.30052e-05	13079	69759	0.715201	0.00546678	6.13569	0.811225
chr15	44563289	rs376599651	A	ATGT	SPG11	ENST00000261866	c.7161_7163delACA	p.Gln2387del	FALSE	Definitive	3.80749e-05	4.30571e-05	13132	69675	1.25901	0.124323	6.50653	0.811811
chr15	44569481	rs371301157	C	T	SPG11	ENST00000261866	c.6502A>G	p.Arg2168Gly	FALSE	Definitive	3.82146e-05	3.63573e-05	13084	68762	1.25363	0.126426	6.46036	0.812762
chr7	116559262	rs772468332	A	G	CAV1	ENST00000341049	c.512G>A	p.Arg171His	FALSE	Limited	3.88229e-05	6.48939e-05	12879	69344	0.806003	0.0804907	3.85665	0.812786
chr21	44331873	rs755005560	T	C	CFAP410	ENST00000339818	c.515G>A	p.Arg172Gln	FALSE	Limited	3.82936e-05	3.58675e-05	13057	69701	1.25633	0.12536	6.65428	0.81281
chr15	44584081	rs372419484	T	C	SPG11	ENST00000261866	c.5599G>A	p.Glu1867Lys	FALSE	Definitive	3.8133e-05	8.59931e-05	13112	69773	0.81853	0.0886908	3.42209	0.813055
chr2	74367797	rs756952260	A	G	DCTN1	ENST00000628224	c.2083C>T	p.His695Tyr	FALSE	Moderate	0	3.5832e-05	13137	69770	0.715443	0.00541144	6.50839	0.813678
chr8	104497840	rs762356514	G	T	LRP12	ENST00000276654	c.712A>C	p.Lys238Gln	FALSE	Moderate	3.82585e-05	4.2996e-05	13069	69774	0.806512	0.0817406	4.08554	0.813688
chr5	179836587	rs11548636	A	G	SQSTM1	ENST00000510187	c.1067G>A	p.Arg356His	FALSE	Moderate	7.61441e-05	2.86664e-05	13133	69768	1.2257	0.190232	6.41766	0.815623
chr15	44572707	rs115970214	T	C	SPG11	ENST00000261866	c.6319G>A	p.Val2107Ile	FALSE	Definitive	0.000114233	6.44986e-05	13131	69769	0.854458	0.193796	3.00791	0.816103
chr10	13116291	.	G	A	OPTN	ENST00000378747	c.577A>G	p.Lys193Glu	FALSE	Definitive	0	3.58454e-05	13122	69744	0.720061	0.00546939	6.42949	0.81651
chr20	62161484	rs750468845	T	G	SS18L1	ENST00000331758	c.280G>T	p.Gly94Cys	FALSE	Limited	0	3.5884e-05	13085	69669	0.718464	0.00541632	6.58653	0.816659
chr8	104497371	rs781277473	T	C	LRP12	ENST00000276654	c.1181G>A	p.Arg394His	FALSE	Moderate	3.82205e-05	4.30089e-05	13082	69753	1.2526	0.122584	6.56964	0.817069
chr15	44652199	rs533492925	T	C	SPG11	ENST00000261866	c.937G>A	p.Val313Ile	FALSE	Definitive	3.80836e-05	2.86714e-05	13129	69756	0.799003	0.0763769	4.85719	0.817541
chr2	201757608	rs372175711	G	A	ALS2	ENST00000264276	c.1265T>C	p.Met422Thr	FALSE	Definitive	3.81534e-05	5.01677e-05	13105	69766	1.23487	0.129513	5.71018	0.818709
chr22	29298765	rs143781060	G	A	EWSR1	ENST00000397938	c.1450A>G	p.Met484Val	FALSE	Disputed	0.000114268	9.32501e-05	13127	69705	1.15208	0.292744	3.45184	0.819019
chr21	44331931	rs9306099	T	C	CFAP410	ENST00000339818	c.457G>A	p.Gly153Ser	FALSE	Limited	0.000687495	0.000487385	13091	69760	1.06476	0.606113	1.77949	0.81926
chr5	179833088	rs376283809	A	G	SQSTM1	ENST00000389805	c.811G>A	p.Val271Ile	FALSE	Moderate	7.61325e-05	8.59931e-05	13135	69773	1.17583	0.228517	3.9634	0.819464
chr10	13122417	rs201896586	A	G	OPTN	ENST00000378747	c.812G>A	p.Arg271His	FALSE	Definitive	3.80633e-05	4.30034e-05	13136	69762	0.805257	0.0778522	4.43432	0.820071
chr5	73858154	rs61739928	T	C	ARHGEF28	ENST00000513042	c.1982C>T	p.Ser661Phe	FALSE	Limited	0.00160784	0.00148362	13061	69762	1.03995	0.732682	1.44302	0.82099
chr12	108900476	rs762733390	T	C	DAO	ENST00000228476	c.985C>T	p.Leu329Phe	FALSE	Refuted	7.62137e-05	0.000107493	13121	69772	1.17027	0.231569	3.78745	0.821241
chr10	100178168	rs779963349	A	C	ERLIN1	ENST00000421367	c.269G>T	p.Arg90Leu	FALSE	Limited	3.83377e-05	6.73401e-05	13042	66825	0.817338	0.0837131	3.79735	0.821479
chr2	70214377	rs200963371	T	C	TIA1	ENST00000433529	c.1006G>A	p.Gly336Ser	FALSE	Limited	0.000114199	7.16712e-05	13135	69763	1.159	0.278982	3.81263	0.821828
chr9	128515577	.	T	C	GLE1	ENST00000309971	c.370C>T	p.Arg124Trp	FALSE	Limited	3.8072e-05	4.30095e-05	13133	69752	1.23427	0.126999	6.03243	0.822191
chr12	57581913	rs371548640	A	G	KIF5A	ENST00000455537	c.2953G>A	p.Gly985Ser	FALSE	Definitive	7.62486e-05	0.000107499	13115	69768	1.16946	0.230532	3.81017	0.822662
chr4	169562187	rs780547342	C	T	NEK1	ENST00000507142	c.1030A>G	p.Thr344Ala	FALSE	Definitive	3.80865e-05	3.15791e-05	13128	63333	0.805609	0.0767704	4.67009	0.822879
chr3	35729395	rs368185215	A	G	ARPP21	ENST00000684406	c.1318G>A	p.Ala440Thr	FALSE	Limited	0.000152625	0.00010755	13104	69735	1.13314	0.336881	3.12659	0.823832
chr12	108885201	rs762930737	A	G	DAO	ENST00000228476	c.194+1G>A		TRUE	Refuted	7.64818e-05	3.6087e-05	13075	69277	1.22566	0.159049	6.2004	0.823973
chr15	44615504	rs200281262	T	C	SPG11	ENST00000261866	c.2897G>A	p.Arg966His	FALSE	Definitive	0.000228624	0.000286673	13122	69766	0.910019	0.356937	1.96842	0.824018
chr2	201704461	rs779186036	A	G	ALS2	ENST00000264276	c.4831C>T	p.Arg1611Trp	FALSE	Definitive	0	3.5832e-05	13030	69770	0.730318	0.00554657	6.52189	0.82464
chr17	44350320	rs375343686	A	G	GRN	ENST00000053867	c.442G>A	p.Gly148Arg	FALSE	Definitive	3.81098e-05	6.45087e-05	13120	69758	0.824219	0.0865209	3.72709	0.825621
chr9	128541142	rs139691313	G	T	GLE1	ENST00000309971	c.2069T>G	p.Phe690Cys	FALSE	Limited	0.000114251	0.000100364	13129	69746	1.15044	0.282055	3.55924	0.82607
chr8	104490771	rs138849088	A	G	LRP12	ENST00000276654	c.2482C>T	p.Arg828Cys	FALSE	Moderate	0.000571559	0.000695161	13122	69768	0.940629	0.521387	1.58205	0.826555
chr22	29291560	.	C	A	EWSR1	ENST00000397938	c.975-2A>C		FALSE	Disputed	0	3.5832e-05	13137	69770	0.734163	0.00557701	6.54671	0.827601
chr22	29489988	rs573785616	G	A	NEFH	ENST00000310624	c.2348A>G	p.Glu783Gly	FALSE	Limited	0	3.58804e-05	13112	69676	0.734414	0.00558233	6.53744	0.827692
chr15	44608472	rs201082396	C	G	SPG11	ENST00000261866	c.3425C>G	p.Ser1142Cys	FALSE	Definitive	0.000228397	9.31592e-05	13135	69773	1.12001	0.377044	3.01247	0.829079
chr12	108889502	rs201583577	T	C	DAO	ENST00000228476	c.343C>T	p.Arg115Trp	FALSE	Refuted	0.000342622	0.000444311	13134	69771	1.0792	0.508761	2.04221	0.82943
chr20	761166	rs369230517	A	G	SLC52A3	ENST00000645534	c.1270C>T	p.Leu424Phe	FALSE	Definitive	3.88772e-05	4.53419e-05	12861	66164	0.816778	0.0800829	4.35261	0.829714
chr8	104490923	rs377249949	G	A	LRP12	ENST00000276654	c.2330T>C	p.Ile777Thr	FALSE	Moderate	3.81709e-05	3.58387e-05	13099	69757	0.818362	0.080522	4.39152	0.830834
chr3	35738302	.	T	C	ARPP21	ENST00000684406	c.1733C>T	p.Thr578Met	FALSE	Limited	3.89864e-05	5.16796e-05	12825	58050	1.23024	0.117086	6.56623	0.834056
chrX	67546447	rs748457992	T	C	AR	ENST00000374690	c.1301C>T	p.Ser434Phe	FALSE	Definitive	0.000174683	0.000152799	12094	64383	1.1397	0.284075	3.46989	0.835217
chr16	2453474	rs534549622	A	C	CCNF	ENST00000397066	c.1652C>A	p.Thr551Asn	FALSE	Limited	3.80604e-05	3.5832e-05	13137	69770	1.22784	0.117301	6.77627	0.835758
chr12	64496980	.	G	A	TBK1	ENST00000331710	c.1792A>G	p.Met598Val	FALSE	Definitive	3.81505e-05	4.30027e-05	13106	69763	0.828875	0.084753	4.09592	0.835841
chr8	104497563	rs149537273	T	C	LRP12	ENST00000276654	c.989G>A	p.Arg330His	FALSE	Moderate	3.84113e-05	4.3012e-05	13017	69748	1.21597	0.123424	6.00934	0.83589
chr20	765261	rs201479216	C	T	SLC52A3	ENST00000645534	c.514A>G	p.Ile172Val	FALSE	Definitive	0	4.30003e-05	13131	69767	0.747501	0.0057194	6.38191	0.836561
chr5	73870153	rs368864097	A	C	ARHGEF28	ENST00000513042	c.2510C>A	p.Pro837His	FALSE	Limited	3.81039e-05	7.16651e-05	13122	69769	0.837438	0.0896824	3.62581	0.836765
chr2	201729132	rs568716023	A	G	ALS2	ENST00000264276	c.2632C>T	p.Leu878Phe	FALSE	Definitive	7.62893e-05	6.45152e-05	13108	69751	0.862065	0.159901	3.18785	0.837442
chr12	64495691	rs755646937	T	TTAAA	TBK1	ENST00000331710	c.1644-5_1644-2delAATA		FALSE	Definitive	0.000190913	0.000143612	13095	69632	1.10905	0.37493	2.77466	0.837962
chr12	57575096	rs754373609	G	A	KIF5A	ENST00000455537	c.1729A>G	p.Ser577Gly	FALSE	Definitive	3.81388e-05	4.30021e-05	13110	69764	1.20986	0.124474	5.90858	0.838495
chr6	109716530	rs768384237	T	C	FIG4	ENST00000230124	c.251C>T	p.Ser84Leu	FALSE	Limited	3.80691e-05	4.29978e-05	13134	69771	1.21611	0.120601	6.22013	0.838608
chr16	2449415	rs767126159	A	G	CCNF	ENST00000397066	c.1352G>A	p.Arg451His	FALSE	Limited	0	3.59567e-05	11540	69528	0.750903	0.00569502	6.75808	0.840786
chr12	108885071	rs200257378	A	G	DAO	ENST00000228476	c.65G>A	p.Arg22His	FALSE	Refuted	7.61441e-05	7.88474e-05	13133	69755	1.15721	0.218626	4.08563	0.840943
chr2	74372939	rs148810193	A	G	DCTN1	ENST00000628224	c.442C>T	p.Arg148Trp	FALSE	Moderate	7.61151e-05	7.17978e-05	13138	69640	1.15646	0.219156	4.11376	0.841532
chr21	44331944	rs747205833	A	C	CFAP410	ENST00000339818	c.444G>T	p.Glu148Asp	FALSE	Limited	3.8238e-05	7.17319e-05	13076	69704	0.841848	0.0899002	3.66584	0.842084
chr15	44572693	rs753876421	A	T	SPG11	ENST00000261866	c.6333A>T	p.Glu2111Asp	FALSE	Definitive	0	3.5831e-05	13135	69772	0.752557	0.00566975	6.96471	0.843139
chr5	73795370	rs768861430	T	G	ARHGEF28	ENST00000513042	c.1003G>T	p.Asp335Tyr	FALSE	Limited	0	3.58464e-05	13134	69742	0.755445	0.00573532	6.76392	0.844047
chr2	74378179	rs151052060	G	C	DCTN1	ENST00000628224	c.100G>C	p.Glu34Gln	FALSE	Moderate	7.65052e-05	0.000100413	13071	69712	0.873435	0.168923	2.94034	0.844343
chr5	73909730	rs61748630	T	G	ARHGEF28	ENST00000513042	c.4480G>T	p.Asp1494Tyr	FALSE	Limited	0.000183251	3.28526e-05	10914	60878	0.877527	0.223966	3.43817	0.846229
chr2	74368050	rs146865209	A	C	DCTN1	ENST00000628224	c.1936G>T	p.Ala646Ser	FALSE	Moderate	3.81243e-05	3.58665e-05	13115	69703	1.20767	0.117175	6.65791	0.847384
chr17	35822714	rs140601071	G	A	TAF15	ENST00000605844	c.365A>G	p.Tyr122Cys	FALSE	Limited	7.61209e-05	8.42602e-05	13137	23736	0.859105	0.147316	3.96901	0.848577
chr4	169555729	rs753918010	C	T	NEK1	ENST00000507142	c.1553A>G	p.Asn518Ser	FALSE	Definitive	3.80894e-05	2.86693e-05	13127	69761	1.20491	0.117747	6.75419	0.848653
chr6	109825140	rs533419433	G	A	FIG4	ENST00000230124	c.2599A>G	p.Arg867Gly	FALSE	Limited	3.82438e-05	4.30034e-05	13074	69762	0.834186	0.0806021	4.54686	0.849353
chr12	108887523	rs146917361	G	T	DAO	ENST00000228476	c.268T>G	p.Phe90Val	FALSE	Refuted	0.000342779	0.000308186	13128	69763	1.07606	0.475763	2.17109	0.849379
chr2	74376741	rs576198476	T	C	DCTN1	ENST00000628224	c.414+1G>A		TRUE	Moderate	7.62428e-05	9.37423e-05	13116	69339	0.875196	0.166551	3.04936	0.849559
chr5	73849057	rs200889312	T	C	ARHGEF28	ENST00000513042	c.1717C>T	p.Arg573Cys	FALSE	Limited	0.000533781	0.000425856	13114	65750	1.06075	0.555166	1.90566	0.851092
chrX	56565446	rs369947678	T	C	UBQLN2	ENST00000338222	c.1573C>T	p.Pro525Ser	FALSE	Definitive	0.000109391	0.000140545	12985	65391	1.14038	0.223073	3.78004	0.85161
chr5	73909851	.	G	GC	ARHGEF28	ENST00000513042	c.4603delC	p.Arg1535fs	FALSE	Limited	4.75873e-05	6.85871e-05	10507	65610	1.18342	0.125722	5.23411	0.852301
chr12	111516258	rs748270038	A	G	ATXN2	ENST00000673436	c.1271C>T	p.Pro424Leu	FALSE	Definitive	3.80865e-05	2.93191e-05	13128	68215	1.20273	0.113841	7.14802	0.853762
chr8	104497779	rs745966967	A	G	LRP12	ENST00000276654	c.773C>T	p.Thr258Ile	FALSE	Moderate	0	3.58305e-05	13101	69773	0.770181	0.0058405	6.91512	0.855204
chr4	169424582	rs371084271	C	T	NEK1	ENST00000507142	c.3193A>G	p.Thr1065Ala	FALSE	Definitive	0.000457317	0.000594974	13120	69751	1.0575	0.552871	1.8549	0.856068
chr9	128504810	rs150246404	G	C	GLE1	ENST00000309971	c.5C>G	p.Pro2Arg	FALSE	Limited	0.00110375	0.000645078	13137	69759	1.04117	0.663877	1.58927	0.856152
chr5	73752977	rs760832880	G	A	ARHGEF28	ENST00000513042	c.250A>G	p.Met84Val	FALSE	Limited	3.80749e-05	5.73337e-05	13132	69767	1.17752	0.124703	5.28528	0.857042
chr5	73780727	rs766518523	A	G	ARHGEF28	ENST00000513042	c.892G>A	p.Gly298Ser	FALSE	Limited	0.000114355	8.57152e-05	13117	64166	0.88684	0.203556	3.03578	0.85743
chr2	74369380	rs145958900	A	G	DCTN1	ENST00000628224	c.1504C>T	p.Arg502Cys	FALSE	Moderate	3.82585e-05	7.88282e-05	13069	69772	0.858138	0.0928061	3.61611	0.857831
chr6	109791618	.	G	A	FIG4	ENST00000675714	c.2423A>G	p.Asn808Ser	FALSE	Limited	0	3.6608e-05	12701	68291	0.774108	0.00585477	7.02036	0.858473
chr9	35059546	.	C	T	VCP	ENST00000358901	c.1951A>G	p.Lys651Glu	FALSE	Definitive	0	3.58351e-05	12992	69764	0.775214	0.00587767	6.96864	0.858932
chr2	211947543	rs754487821	T	C	ERBB4	ENST00000342788	c.308G>A	p.Arg103His	FALSE	Limited	0.000114828	6.45152e-05	13063	69751	1.12519	0.265794	3.79481	0.859113
chr14	20693719	rs121909542	A	G	ANG	ENST00000397990	c.155G>A	p.Ser52Asn	FALSE	Limited	0	3.5831e-05	13133	69772	0.776216	0.00589538	6.93186	0.85942
chr21	44332008	rs777397625	A	G	CFAP410	ENST00000339818	c.380C>T	p.Thr127Met	FALSE	Limited	7.65814e-05	4.30731e-05	13058	69649	1.14629	0.204938	4.67763	0.85943
chr15	44663498	rs745498485	G	C	SPG11	ENST00000261866	c.150G>C	p.Gln50His	FALSE	Definitive	4.01316e-05	6.62788e-05	12459	67895	1.17342	0.124393	5.21065	0.859785
chr16	2437150	rs371699142	A	G	CCNF	ENST00000397066	c.368G>A	p.Arg123His	FALSE	Limited	3.80778e-05	3.58788e-05	13131	69679	0.842477	0.0804309	4.86792	0.859799
chr9	27566975	rs201250307	C	G	C9orf72	ENST00000380003	c.146C>G	p.Thr49Arg	FALSE	Definitive	0.000420779	0.000437163	13071	69768	1.06002	0.52962	1.94116	0.859997
chr12	108887564	rs147144733	A	G	DAO				TRUE	Refuted	0.000114251	0.000123185	13129	69002	0.900754	0.23118	2.62883	0.860795
chr5	73901234	rs756503012	A	G	ARHGEF28	ENST00000513042	c.4024G>A	p.Gly1342Arg	FALSE	Limited	7.61383e-05	5.01684e-05	13134	69765	1.14247	0.205463	4.55458	0.861863
chr12	111599401	.	C	G	ATXN2	ENST00000550104	c.114C>G	p.Ser38Arg	FALSE	Definitive	5.16689e-05	8.41656e-05	9677	53466	0.855859	0.0871109	4.06285	0.863526
chr12	64495564	rs199905735	A	G	TBK1	ENST00000331710	c.1603G>A	p.Ala535Thr	FALSE	Definitive	0.000152777	0.000157661	13091	69770	1.09665	0.336885	2.85515	0.863882
chr9	128525403	rs147123899	T	C	GLE1	ENST00000309971	c.1109C>T	p.Pro370Leu	FALSE	Limited	0.000190942	0.000275406	13093	68989	0.925569	0.332245	2.11225	0.866124
chr10	80162010	rs34414015	T	C	ANXA11	ENST00000422982	c.1105G>A	p.Glu369Lys	FALSE	Definitive	0.00571995	0.00614143	13112	69365	0.984928	0.822141	1.17199	0.866344
chr15	44574942	rs375896392	C	T	SPG11	ENST00000261866	c.5966A>G	p.Asn1989Ser	FALSE	Definitive	0.000114521	0.000150492	13098	69771	1.10323	0.292513	3.04463	0.86693
chr17	41983601	rs367848406	T	C	DNAJC7	ENST00000457167	c.1046G>A	p.Arg349Gln	FALSE	Limited	0.000114199	0.000144795	13135	69063	0.906669	0.235543	2.572	0.867245
chr2	211947609	rs772917832	T	C	ERBB4	ENST00000342788	c.242G>A	p.Arg81Gln	FALSE	Limited	3.82088e-05	5.73863e-05	13086	69703	1.16365	0.12271	5.27282	0.867634
chr6	109691449	.	T	C	FIG4	ENST00000230124	c.14C>T	p.Ala5Val	FALSE	Limited	3.82995e-05	5.93965e-05	13055	67344	1.16165	0.123129	5.20446	0.8685
chr20	760924	.	T	TACTC	SLC52A3	ENST00000473664	c.1002_1005delGAGT	p.Ser335fs	FALSE	Definitive	8.03536e-05	0.000103263	12445	14526	0.873203	0.144122	4.53547	0.87046
chr7	116559250	rs201966419	C	T	CAV1	ENST00000341049	c.500T>C	p.Phe167Ser	FALSE	Limited	7.7226e-05	0.000114768	12949	69706	1.11895	0.221776	3.60387	0.870759
chr15	44573595	rs149003934	T	C	SPG11	ENST00000261866	c.6157G>A	p.Val2053Met	FALSE	Definitive	0.000190404	0.00024364	13130	69775	1.07855	0.385994	2.47588	0.871987
chr17	35822785	rs762891086	A	C	TAF15	ENST00000605844	c.436C>A	p.Gln146Lys	FALSE	Limited	7.61325e-05	8.42673e-05	13135	23734	0.884092	0.153853	3.99603	0.875422
chr12	111470590	.	A	G	ATXN2	ENST00000673436	c.2677C>T	p.Leu893Phe	FALSE	Definitive	0	3.5831e-05	13130	69772	0.800717	0.00604844	7.28655	0.877697
chr12	49297369	rs773707575	T	C	PRPH	ENST00000257860	c.1009C>T	p.Leu337Phe	FALSE	Limited	3.82526e-05	7.90798e-05	13071	69550	0.87561	0.0938864	3.75681	0.877785
chr5	73892198	rs199885427	A	C	ARHGEF28	ENST00000513042	c.3534C>A	p.Asn1178Lys	FALSE	Limited	0	3.80732e-05	13133	65663	0.804092	0.00610948	7.1657	0.87937
chr2	74362111	rs759373031	A	G	DCTN1	ENST00000628224	c.3640C>T	p.Arg1214Cys	FALSE	Moderate	0	3.58325e-05	13133	69769	0.804423	0.00611528	7.15409	0.879538
chr3	35729436	rs774038155	G	A	ARPP21	ENST00000684406	c.1359A>G	p.Ile453Met	FALSE	Limited	3.81272e-05	5.01893e-05	13114	69736	1.14792	0.119498	5.3863	0.880676
chr12	111599075	rs759394411	G	C	ATXN2	ENST00000550104	c.440G>C	p.Cys147Ser	FALSE	Definitive	4.87662e-05	5.18206e-05	10253	57892	1.15903	0.111606	6.43448	0.880717
chrX	67711405	.	A	G	AR	ENST00000374690	c.1889G>A	p.Arg630Gln	FALSE	Definitive	5.47256e-05	4.01244e-05	12986	65203	1.1586	0.111772	6.6531	0.881064
chr5	73909452	rs769267438	A	G	ARHGEF28	ENST00000513042	c.4202G>A	p.Arg1401Lys	FALSE	Limited	3.81913e-05	7.88892e-05	13092	69718	0.879838	0.0948382	3.73169	0.881611
chr5	73940943	rs746487828	T	C	ARHGEF28	ENST00000513042	c.5048C>T	p.Pro1683Leu	FALSE	Limited	0.000273288	0.000337866	12807	59195	1.06225	0.441238	2.23334	0.883083
chr5	179821042	rs376158712	A	G	SQSTM1	ENST00000389805	c.106G>A	p.Glu36Lys	FALSE	Moderate	0.000133893	2.99459e-05	11203	66787	1.11007	0.243834	4.6459	0.885511
chr5	73832371	rs200126260	T	C	ARHGEF28	ENST00000513042	c.1058C>T	p.Pro353Leu	FALSE	Limited	0.000533252	0.000574374	13127	69641	1.04256	0.568635	1.77981	0.885827
chr7	26193281	rs776731510	T	TACC	HNRNPA2B1	ENST00000618183	c.931_933delGGT	p.Gly311del	FALSE	Moderate	0.000304599	0.000214995	13132	69769	0.94394	0.401668	2.00306	0.886245
chrX	67545175	.	G	T	AR	ENST00000374690	c.29T>G	p.Val10Gly	FALSE	Definitive	0	4.80885e-05	12840	69025	0.812419	0.00611107	7.50498	0.886317
chr12	111518261	rs145810958	T	C	ATXN2	ENST00000673436	c.1153G>A	p.Val385Ile	FALSE	Definitive	0.000266484	0.000143394	13134	69738	0.937675	0.362526	2.20031	0.886857
chr12	64482021	rs200758840	T	C	TBK1	ENST00000331710	c.992C>T	p.Thr331Ile	TRUE	Definitive	3.84704e-05	3.71968e-05	12997	67210	1.14564	0.112509	6.20288	0.888267
chr20	765669	rs267606686	T	C	SLC52A3	ENST00000645534	c.106G>A	p.Glu36Lys	FALSE	Definitive	3.82059e-05	2.86862e-05	13087	69720	1.15349	0.106577	7.18921	0.888521
chr10	13110370	rs760492259	C	T	OPTN	ENST00000378747	c.263T>C	p.Ile88Thr	FALSE	Definitive	3.81272e-05	5.01663e-05	13114	69768	1.14088	0.11523	5.60949	0.888584
chr20	765717	rs148387972	G	T	SLC52A3	ENST00000645534	c.58A>C	p.Ile20Leu	FALSE	Definitive	0.000307031	0.000315381	13028	69757	1.05495	0.465956	2.11835	0.88915
chr15	44584191	rs529748787	T	C	SPG11	ENST00000261866	c.5489G>A	p.Gly1830Asp	FALSE	Definitive	3.80749e-05	7.16599e-05	13132	69774	1.13191	0.121539	4.86547	0.889362
chr6	109741502	rs138048706	T	A	FIG4	ENST00000230124	c.834A>T	p.Lys278Asn	FALSE	Limited	0.000384113	0.000329697	13017	69761	1.05039	0.499484	2.0167	0.889622
chr12	57572101	rs774379377	A	G	KIF5A	ENST00000455537	c.1403G>A	p.Arg468Gln	FALSE	Definitive	0	3.58413e-05	13103	69752	0.82131	0.00621695	7.44226	0.891749
chr5	73774011	rs769691914	C	A	ARHGEF28	ENST00000513042	c.632A>C	p.His211Pro	FALSE	Limited	3.81069e-05	4.34953e-05	13121	68973	1.14034	0.110278	5.97203	0.89246
chr22	23767859	rs751472303	C	G	CHCHD10	ENST00000484558	c.16C>G	p.Arg6Gly	FALSE	Moderate	8.41963e-05	9.18695e-05	11877	21770	0.900833	0.156476	4.08207	0.894526
chr8	104497930	rs774822844	C	T	LRP12	ENST00000276654	c.622A>G	p.Thr208Ala	FALSE	Moderate	3.80923e-05	2.86652e-05	13126	69771	1.14213	0.10623	7.15685	0.895868
chr16	2449441	rs201788118	A	G	CCNF	ENST00000397066	c.1378G>A	p.Ala460Thr	FALSE	Limited	4.34858e-05	5.7602e-05	11498	69442	1.12721	0.116513	5.24702	0.896492
chr15	44584318	rs200918991	T	C	SPG11	ENST00000261866	c.5362G>A	p.Val1788Met	FALSE	Definitive	3.82292e-05	3.5869e-05	13079	69698	1.13231	0.112562	6.05588	0.896804
chr21	44331889	rs200411422	T	C	CFAP410	ENST00000339818	c.499G>A	p.Ala167Thr	FALSE	Limited	7.64584e-05	0.000129071	13079	69729	0.917094	0.180419	2.97571	0.898594
chr20	62162826	rs200538093	A	G	SS18L1	ENST00000331758	c.451G>A	p.Gly151Ser	FALSE	Limited	0.000153233	0.000100422	13052	69706	0.931032	0.272113	2.63512	0.899129
chr15	44663619	rs750165094	A	G	SPG11	ENST00000261866	c.29C>T	p.Ala10Val	FALSE	Definitive	4.28119e-05	6.53443e-05	11679	68866	1.11983	0.119187	4.92509	0.899591
chr20	761803	rs776667122	A	G	SLC52A3	ENST00000473664	c.589C>T	p.Pro197Ser	FALSE	Definitive	0	3.58485e-05	13133	69738	0.834504	0.00634804	7.39959	0.900182
chr2	70212802	rs201905164	T	C	TIA1	ENST00000433529	c.1078G>A	p.Val360Met	FALSE	Limited	0.000152335	0.000200654	13129	69772	1.06666	0.338993	2.63481	0.900223
chr4	169599135	rs201350526	C	T	NEK1	ENST00000507142	c.277A>G	p.Asn93Asp	FALSE	Definitive	0.000114286	0.000107502	13125	69766	0.927671	0.237985	2.72828	0.900314
chr2	201724391	rs761444982	T	C	ALS2	ENST00000264276	c.3416G>A	p.Arg1139Gln	FALSE	Definitive	3.80894e-05	5.02462e-05	13127	69657	1.12221	0.115645	5.37537	0.900799
chr20	58389522	rs753611165	A	G	VAPB				TRUE	Definitive	7.70179e-05	8.89614e-05	12984	67445	1.09285	0.20844	3.76763	0.901262
chr4	169463309	rs755436817	C	T	NEK1	ENST00000507142	c.2521A>G	p.Lys841Glu	FALSE	Definitive	3.81883e-05	5.7388e-05	13093	69701	1.11793	0.118557	5.00099	0.901486
chr8	144359643	rs781986043	A	G	SLC52A2	ENST00000643944	c.151G>A	p.Val51Ile	FALSE	Definitive	3.80836e-05	3.58392e-05	13129	69756	0.887802	0.0853991	5.00807	0.901836
chr4	169562196	rs189186475	T	C	NEK1	ENST00000507142	c.1021G>A	p.Ala341Thr	FALSE	Definitive	0.00293602	0.00330967	13113	62544	1.01588	0.785382	1.29714	0.902084
chr15	44565976	rs151317653	A	G	SPG11	ENST00000261866	c.6877C>T	p.Arg2293Trp	FALSE	Definitive	0.000266789	0.000136255	13119	69722	0.945149	0.355961	2.27696	0.903741
chr2	212538481	rs201202926	A	G	ERBB4	ENST00000342788	c.50C>T	p.Ala17Val	FALSE	Limited	7.70475e-05	9.32822e-05	12979	69681	0.916901	0.168146	3.32204	0.905311
chr22	45183430	rs143503455	A	G	NUP50	ENST00000347635	c.1114G>A	p.Glu372Lys	FALSE	Limited	0.000152416	9.33747e-05	13122	69612	1.06936	0.315176	3.01827	0.905665
chr2	74369154	.	A	G	DCTN1	ENST00000628224	c.1645C>T	p.Pro549Ser	FALSE	Moderate	3.80604e-05	4.29978e-05	13137	69771	1.12951	0.10049	6.49758	0.905733
chr2	74366896	rs121909344	A	G	DCTN1	ENST00000628224	c.2353C>T	p.Arg785Trp	FALSE	Moderate	0.00019052	0.00024364	13122	69775	1.05709	0.378014	2.43102	0.905739
chr5	73893208	rs760776616	G	A	ARHGEF28	ENST00000513042	c.3578A>G	p.Glu1193Gly	FALSE	Limited	0	3.87765e-05	13129	64472	0.842734	0.00638559	7.58921	0.906062
chr15	44563196	rs532737377	G	C	SPG11	ENST00000261866	c.7257G>C	p.Lys2419Asn	FALSE	Definitive	0	3.5831e-05	13130	69772	0.842769	0.00638209	7.62576	0.906151
chr10	80169046	rs773632187	T	C	ANXA11	ENST00000422982	c.484G>A	p.Gly162Arg	FALSE	Definitive	7.65521e-05	4.52127e-05	13063	66353	1.09342	0.198268	4.34926	0.906219
chr3	35737223	.	A	C	ARPP21	ENST00000684406	c.1505C>A	p.Pro502Gln	FALSE	Limited	0	3.58454e-05	13128	69744	0.844255	0.00641903	7.49967	0.906756
chr5	73849004	rs200028795	A	G	ARHGEF28	ENST00000513042	c.1664G>A	p.Arg555His	FALSE	Limited	3.82029e-05	5.23044e-05	13088	66916	0.898206	0.09019	4.51136	0.90765
chr5	73911290	rs368490899	T	C	ARHGEF28	ENST00000513042	c.4663C>T	p.Arg1555*	FALSE	Limited	3.82351e-05	6.59776e-05	13077	68205	1.10803	0.118172	4.86218	0.90869
chr2	211788028	.	T	C	ERBB4	ENST00000342788	c.553G>A	p.Gly185Arg	FALSE	Limited	3.82351e-05	4.30083e-05	13077	69754	0.894577	0.0839968	5.00331	0.909284
chr4	169463356	rs377203539	A	C	NEK1	ENST00000507142	c.2474G>T	p.Gly825Val	FALSE	Definitive	7.64292e-05	0.000136271	13084	69714	0.926034	0.180434	3.01512	0.910606
chr4	169555831	rs201793759	T	C	NEK1	ENST00000507142	c.1451G>A	p.Arg484His	FALSE	Definitive	3.81039e-05	7.8835e-05	13122	69766	0.910478	0.0984617	3.83676	0.913209
chr12	49297412	rs765336123	C	CG	PRPH	ENST00000257860	c.1058delG	p.Gly353fs	FALSE	Limited	3.82585e-05	3.60085e-05	13069	69428	1.10955	0.108625	5.99135	0.9143
chr5	73909850	rs560396057	A	G	ARHGEF28	ENST00000513042	c.4600G>A	p.Gly1534Ser	FALSE	Limited	4.75873e-05	6.11144e-05	10507	65451	1.10177	0.115878	5.00763	0.914777
chr16	50751793	.	G	A	CYLD	ENST00000427738	c.694A>G	p.Ile232Val	FALSE	Limited	3.8072e-05	5.73362e-05	13133	69764	1.10112	0.116142	4.98699	0.915092
chr10	80159142	rs375383859	A	G	ANXA11	ENST00000422982	c.1234C>T	p.Arg412Trp	FALSE	Definitive	7.63475e-05	0.000100333	13098	69768	0.929847	0.181664	3.08652	0.915684
chr20	62163503	rs776091699	T	C	SS18L1	ENST00000331758	c.602C>T	p.Ala201Val	FALSE	Limited	3.83671e-05	3.59206e-05	13032	69598	0.903643	0.0854361	5.08383	0.917195
chr12	111510459	rs377085256	T	G	ATXN2	ENST00000673436	c.1682C>A	p.Ala561Asp	FALSE	Definitive	3.80691e-05	4.29997e-05	13134	69768	0.9086	0.0916788	4.59827	0.917439
chr2	74369404	rs113980038	T	C	DCTN1	ENST00000628224	c.1480G>A	p.Ala494Thr	FALSE	Moderate	3.837e-05	2.86664e-05	13031	69768	0.899101	0.0808726	5.91312	0.917593
chr12	111599386	.	ACCGCCGCCCCGCCCGCTCCGCCGCCCCGCCCGCT	ACCGCCGCCCCGCCCGCT	ATXN2	ENST00000550104	c.111_112insAGCGGGCGGGGCGGCGG	p.Gly44fs	FALSE	Definitive	0	4.73422e-05	9222	52807	0.861433	0.00654619	7.67196	0.918081
chr15	44628806	rs776451921	A	T	SPG11	ENST00000261866	c.1930A>T	p.Thr644Ser	FALSE	Definitive	3.81621e-05	2.86677e-05	13102	69765	0.905561	0.0873904	5.26173	0.918384
chr16	50784435	rs587778223	A	G	CYLD	ENST00000427738	c.1933G>A	p.Val645Ile	FALSE	Limited	3.81679e-05	5.7337e-05	13100	69763	1.09564	0.115991	4.91333	0.919139
chr5	73749856	rs780928597	T	C	ARHGEF28	ENST00000513042	c.53C>T	p.Ala18Val	FALSE	Limited	3.80865e-05	3.58351e-05	13128	69764	1.12362	0.0839339	7.71226	0.919411
chr5	139325525	rs199797401	T	C	MATR3,MATR3	ENST00000394805	c.2234C>T,c.2234C>T	p.Ala745Val,p.Ala745Val	FALSE	Definitive	0.000228415	0.000315313	13134	69772	1.04395	0.412739	2.23186	0.91953
chr20	765380	rs142157418	T	C	SLC52A3	ENST00000645534	c.395G>A	p.Arg132Gln	FALSE	Definitive	0.000228554	0.000265206	13126	69757	1.04441	0.409806	2.2606	0.919629
chr4	169424798	rs745888585	C	G	NEK1	ENST00000507142	c.2977C>G	p.Pro993Ala	FALSE	Definitive	3.81679e-05	5.73691e-05	13100	69724	0.91595	0.0954008	4.23882	0.921878
chr10	80163601	rs76806315	T	G	ANXA11	ENST00000422982	c.962C>A	p.Thr321Asn	FALSE	Definitive	0.000190913	0.000143333	13095	62791	1.05207	0.340835	2.78079	0.923591
chr17	35844354	rs140268553	A	G	TAF15	ENST00000605844	c.1163G>A	p.Arg388His	FALSE	Limited	0.00106634	0.00101189	13129	23718	1.02312	0.633919	1.6214	0.923721
chr2	74370999	rs775294408	A	G	DCTN1	ENST00000628224	c.823C>T	p.Arg275Cys	FALSE	Moderate	7.63009e-05	7.88836e-05	13106	69723	0.935105	0.176213	3.32778	0.925256
chr16	2431196	rs560665712	A	G	CCNF	ENST00000397066	c.83G>A	p.Arg28Gln	FALSE	Limited	3.80691e-05	5.01663e-05	13134	69768	1.09076	0.110168	5.37918	0.926139
chr15	44652135	rs760573942	G	A	SPG11	ENST00000261866	c.1001T>C	p.Ile334Thr	FALSE	Definitive	7.61325e-05	9.31592e-05	13135	69773	1.0694	0.200503	3.76658	0.926299
chr9	27561628	rs113299382	C	CATT	C9orf72	ENST00000380003	c.619_621delAAT	p.Asn207del	FALSE	Definitive	3.81359e-05	4.31016e-05	13111	69603	1.09034	0.110544	5.48383	0.926447
chr8	104497386	rs746064316	A	T	LRP12	ENST00000276654	c.1166A>T	p.Tyr389Phe	FALSE	Moderate	3.82702e-05	9.31646e-05	13065	69769	0.924272	0.100678	3.80797	0.92662
chr3	35729504	rs200486245	T	C	ARPP21	ENST00000684406	c.1427C>T	p.Pro476Leu	FALSE	Limited	3.80923e-05	3.58315e-05	13126	69771	1.10856	0.0821828	7.6462	0.92898
chr9	128525241	rs147943229	A	G	GLE1	ENST00000309971	c.947G>A	p.Arg316Gln	FALSE	Limited	0.00106838	0.00121825	13104	69772	1.01838	0.666928	1.49903	0.929657
chr9	35066780	rs549915384	C	T	VCP	ENST00000358901	c.340A>G	p.Ile114Val	FALSE	Definitive	0.000114207	0.000164823	13134	69772	1.05036	0.279219	2.88086	0.932605
chr8	144360984	rs372200881	A	G	SLC52A2	ENST00000643944	c.1307G>A	p.Arg436Lys	FALSE	Definitive	7.62195e-05	5.01821e-05	13120	69746	1.06656	0.19151	4.27655	0.932721
chr20	62162886	rs576940543	A	G	SS18L1	ENST00000331758	c.511G>A	p.Gly171Ser	FALSE	Limited	3.81709e-05	7.16836e-05	13099	69751	0.929517	0.0997244	4.00375	0.933062
chr15	44566294	rs771589139	G	T	SPG11	ENST00000261866	c.6766A>C	p.Lys2256Gln	FALSE	Definitive	3.80807e-05	7.88271e-05	13130	69773	0.930369	0.100398	3.93701	0.933476
chr21	44330561	rs376270382	T	C	CFAP410	ENST00000397956	c.901G>A	p.Gly301Arg	FALSE	Limited	0.000195649	0.000221286	12778	61007	1.04132	0.360117	2.49928	0.933797
chr17	35822738	rs777176556	C	A	TAF15	ENST00000605844	c.389A>C	p.Asp130Ala	FALSE	Limited	7.61441e-05	6.31951e-05	13133	23736	0.932601	0.152014	4.92879	0.933916
chr15	44657131	rs75309308	C	T	SPG11	ENST00000261866	c.833A>G	p.Asn278Ser	FALSE	Definitive	0.000266525	6.44949e-05	13132	69773	1.04181	0.35798	2.73727	0.935603
chr5	139329355	rs201165929	G	A	MATR3,MATR3	ENST00000394805	c.2504A>G,c.2504A>G	p.Asn835Ser,p.Asn835Ser	FALSE	Definitive	0.000154261	8.60659e-05	12965	69714	1.04787	0.297905	3.08364	0.936364
chr20	761158	rs139137879	A	G	SLC52A3	ENST00000473664	c.772C>T	p.Gln258*	FALSE	Definitive	0.000194099	0.000157101	12880	66836	0.961036	0.324493	2.40638	0.93674
chr12	111598890	rs530638151	T	C	ATXN2	ENST00000673436	c.145G>A	p.Ala49Thr	FALSE	Definitive	9.77326e-05	7.64383e-05	10232	58871	1.06125	0.180921	4.26303	0.939611
chr17	44352489	rs553119528	A	G	GRN	ENST00000053867	c.1562G>A	p.Cys521Tyr	FALSE	Definitive	3.80778e-05	5.01742e-05	13131	69757	0.932488	0.0933015	4.65229	0.94005
chr10	80169121	rs530828539;rs771435989	C	CG	ANXA11	ENST00000422982	c.408delC	p.Gly137fs	FALSE	Definitive	7.72738e-05	8.27553e-05	12941	66461	0.94909	0.179629	3.35628	0.941597
chr3	35715460	rs74492876	G	C	ARPP21	ENST00000684406	c.919C>G	p.Leu307Val	FALSE	Limited	0.0321828	0.0353425	13066	69647	1.00281	0.928682	1.08157	0.942542
chr12	108899411	rs143550642	A	G	DAO	ENST00000228476	c.848G>A	p.Arg283Gln	FALSE	Refuted	0.000152265	0.000200708	13135	69753	0.964871	0.306669	2.38318	0.943948
chr15	44570578	rs141035224	T	C	SPG11	ENST00000261866	c.6424G>A	p.Ala2142Thr	FALSE	Definitive	3.81446e-05	2.86673e-05	13108	69766	0.934026	0.0896548	5.49107	0.944189
chr4	169479522	rs773244347	G	C	NEK1	ENST00000507142	c.2020G>C	p.Gly674Arg	FALSE	Definitive	3.81534e-05	4.32545e-05	13105	69357	1.06611	0.108367	5.26696	0.945176
chr12	111456158	rs778156916	T	C	ATXN2	ENST00000673436	c.3141G>A	p.Met1047Ile	FALSE	Definitive	3.8072e-05	5.01627e-05	13133	69773	0.939863	0.0963635	4.55789	0.945835
chr7	116559213	rs150368249	A	G	CAV1	ENST00000341049	c.463G>A	p.Val155Ile	FALSE	Limited	0.000346527	0.000193551	12986	69749	1.02711	0.447606	2.16858	0.946569
chr5	179833232	rs61748794	A	G	SQSTM1	ENST00000389805	c.955G>A	p.Glu319Lys	FALSE	Moderate	0.000278751	0.000150159	12556	66596	1.03088	0.397491	2.41998	0.946825
chr20	58444203	rs149215094	A	G	VAPB	ENST00000475243	c.700G>A	p.Val234Ile	FALSE	Definitive	3.80633e-05	2.86652e-05	13136	69771	1.06751	0.101906	6.23264	0.947166
chr8	144360408	rs398124641	A	G	SLC52A2	ENST00000643944	c.916G>A	p.Gly306Arg	FALSE	Definitive	0.000114907	0.000165475	13054	69497	1.03841	0.276732	2.83629	0.948052
chr5	73857727	rs115243197	A	G	ARHGEF28	ENST00000513042	c.1862G>A	p.Arg621Gln	FALSE	Limited	0.00685614	0.00740289	13054	69635	0.994729	0.843332	1.16661	0.949037
chr3	35739455	rs151173813	A	G	ARPP21	ENST00000684406	c.1888G>A	p.Ala630Thr	FALSE	Limited	0.00435513	0.00427902	13088	69759	1.00677	0.814633	1.23321	0.949151
chr15	44572748	rs376817637	T	C	SPG11	ENST00000261866	c.6278G>A	p.Arg2093His	FALSE	Definitive	3.8072e-05	6.45282e-05	13133	69737	0.944743	0.0974246	4.38048	0.949872
chr15	44622745	rs370774571	C	T	SPG11	ENST00000261866	c.2299A>G	p.Asn767Asp	FALSE	Definitive	3.8133e-05	6.45152e-05	13112	69751	1.05757	0.111757	4.73222	0.950252
chr15	44663632	rs200573434	T	C	SPG11	ENST00000261866	c.16G>A	p.Gly6Arg	FALSE	Definitive	0.00228823	0.00258913	11581	68942	0.990932	0.73348	1.31207	0.950888
chr3	35793902	rs761468574	G	A	ARPP21	ENST00000684406	c.2488A>G	p.Ser830Gly	FALSE	Limited	3.82029e-05	2.86648e-05	13088	69772	0.939649	0.0855105	6.03609	0.951314
chr15	44657156	rs80338868	T	C	SPG11	ENST00000261866	c.808G>A	p.Val270Ile	FALSE	Definitive	0.00875457	0.00934512	13136	69769	0.995542	0.860417	1.1468	0.951351
chr20	763943	rs747663714	T	C	SLC52A3	ENST00000645534	c.628G>A	p.Glu210Lys	FALSE	Definitive	0.00019065	7.19393e-05	13113	69503	0.96774	0.297036	2.84778	0.953706
chr5	73873166	.	G	A	ARHGEF28	ENST00000513042	c.2734A>G	p.Lys912Glu	FALSE	Limited	3.81476e-05	7.18019e-05	13107	69636	0.951596	0.101877	4.12035	0.954762
chr8	104491264	rs777489434	T	A	LRP12	ENST00000276654	c.1989T>A	p.Asp663Glu	FALSE	Moderate	3.81883e-05	5.73419e-05	13093	69757	0.951774	0.0996826	4.38471	0.955965
chr15	44628733	rs764762491	C	T	SPG11	ENST00000261866	c.2003A>G	p.Tyr668Cys	FALSE	Definitive	0.000152544	6.45097e-05	13111	69757	1.03421	0.285031	3.26812	0.955995
chr22	29490158	rs750908593	G	A	NEFH	ENST00000310624	c.2518A>G	p.Lys840Glu	FALSE	Limited	3.81709e-05	3.59123e-05	13099	69614	1.05311	0.106101	5.47223	0.956134
chr20	58439019	rs146459055	G	T	VAPB	ENST00000475243	c.390T>G	p.Asp130Glu	FALSE	Definitive	0.0014847	0.000890741	13134	69605	0.989675	0.673155	1.42467	0.956576
chr17	35824123	rs200557877	G	A	TAF15	ENST00000605844	c.530A>G	p.Tyr177Cys	FALSE	Limited	0.000342909	0.000422279	13123	23681	1.02168	0.444927	2.18597	0.957422
chrX	67546666	rs768030110	A	G	AR	ENST00000374690	c.1520G>A	p.Gly507Asp	FALSE	Definitive	5.52364e-05	3.85371e-05	12814	68820	0.948733	0.0896212	5.6821	0.957494
chr21	44339142	.	C	T	CFAP410	ENST00000339818	c.53A>G	p.His18Arg	FALSE	Limited	4.61808e-05	4.89356e-05	10827	61305	0.951217	0.0919741	5.18298	0.958568
chr2	74365985	rs373818927	A	G	DCTN1	ENST00000628224	c.2794C>T	p.Arg932Cys	FALSE	Moderate	3.80778e-05	2.86652e-05	13131	69771	0.948597	0.0867394	6.15139	0.95873
chr12	64484445	rs748864346	G	A	TBK1	ENST00000331710	c.1135A>G	p.Ile379Val	FALSE	Definitive	0.000114277	0.000136154	13126	69774	0.970343	0.248779	2.80536	0.959931
chr12	64497257	rs144370662	C	G	TBK1	ENST00000331710	c.1957G>C	p.Glu653Gln	FALSE	Definitive	0.000317486	0.000277008	12599	68590	1.01947	0.445887	2.07933	0.960443
chr5	179823864	rs748170760	G	A	SQSTM1	ENST00000389805	c.308A>G	p.Lys103Arg	FALSE	Moderate	3.81301e-05	2.87402e-05	13113	69589	0.953579	0.0924544	5.51377	0.960822
chr21	44331939	rs2277809	A	G	CFAP410	ENST00000339818	c.449C>T	p.Thr150Ile	FALSE	Limited	0.0283336	0.0273182	13094	69752	0.998037	0.918108	1.08349	0.96289
chr20	763843	rs748986274	T	C	SLC52A3	ENST00000645534	c.728G>A	p.Arg243His	FALSE	Definitive	3.80778e-05	6.45143e-05	13131	69752	0.959999	0.102175	4.22901	0.963043
chr2	74368071	rs776398707	A	G	DCTN1	ENST00000628224	c.1915C>T	p.Arg639Trp	FALSE	Moderate	3.81796e-05	2.88272e-05	13096	69379	0.957784	0.0935628	5.43446	0.964217
chr5	73857751	rs759613278	A	G	ARHGEF28	ENST00000513042	c.1886G>A	p.Arg629Lys	FALSE	Limited	0.000114661	5.7374e-05	13082	69718	1.02887	0.250438	3.39652	0.964807
chr12	111518422	rs117851901	C	T	ATXN2	ENST00000673436	c.992A>G	p.Asn331Ser	FALSE	Definitive	0.00217093	0.00274769	13128	69513	0.993753	0.741878	1.30634	0.965283
chr5	139322954	rs750375963	G	A	MATR3,MATR3	ENST00000394805	c.2135A>G,c.2135A>G	p.Lys712Arg,p.Lys712Arg	FALSE	Definitive	3.80894e-05	7.17968e-05	13127	69641	1.03811	0.111609	4.45195	0.96611
chrX	67711587	.	A	G	AR	ENST00000374690	c.2071G>A	p.Asp691Asn	FALSE	Definitive	0	4.78039e-05	12937	69602	0.940099	0.00713762	8.41165	0.966463
chr9	128522810	rs144164277	G	A	GLE1	ENST00000309971	c.575A>G	p.Glu192Gly	FALSE	Limited	0.0001523	0.000121825	13132	69772	1.02294	0.306509	2.78	0.967188
chr7	116506070	rs576558065	A	G	CAV2	ENST00000343213	c.250G>A	p.Glu84Lys	FALSE	Limited	7.61731e-05	6.45041e-05	13128	69763	1.03155	0.183509	4.05994	0.967559
chr6	109735199	rs121908288	T	C	FIG4	ENST00000230124	c.547C>T	p.Arg183*	FALSE	Limited	3.84084e-05	4.30583e-05	13018	69673	0.963681	0.0906856	5.25864	0.969817
chr21	44330915	rs750561947	T	C	CFAP410	ENST00000339818	c.550G>A	p.Gly184Ser	FALSE	Limited	3.83259e-05	5.0955e-05	13046	68688	1.03194	0.107975	4.79712	0.97227
chr21	44330878	rs772426107	T	C	CFAP410	ENST00000339818	c.587G>A	p.Arg196Gln	FALSE	Limited	7.65697e-05	5.04541e-05	13060	69370	0.973758	0.170272	4.10642	0.972771
chr20	58441061	rs145483046	A	G	VAPB	ENST00000475243	c.551G>A	p.Arg184Gln	FALSE	Definitive	0.000114355	0.000128993	13117	69771	1.02028	0.26654	2.89839	0.972931
chr2	74366371	rs778201974	C	T	DCTN1	ENST00000628224	c.2633A>G	p.Tyr878Cys	FALSE	Moderate	3.80633e-05	3.58305e-05	13136	69773	1.03151	0.104946	5.23817	0.9734
chr10	13136862	rs552807448	C	T	OPTN	ENST00000378747	c.1730T>C	p.Ile577Thr	FALSE	Definitive	0	3.58315e-05	13137	69771	1.03762	0.0113038	4.99084	0.973912
chr8	104497348	rs145709171	A	G	LRP12	ENST00000276654	c.1204C>T	p.Pro402Ser	FALSE	Moderate	0.000191015	0.000193515	13088	69762	1.01568	0.355002	2.42231	0.974232
chr12	108889545	rs370652823	A	G	DAO	ENST00000228476	c.386G>A	p.Gly129Asp	FALSE	Refuted	7.61615e-05	2.86652e-05	13130	69771	1.02345	0.176118	4.70201	0.976851
chr15	44620368	rs139687202	G	A	SPG11	ENST00000261866	c.2656T>C	p.Tyr886His	FALSE	Definitive	0.000304553	0.000229338	13134	69766	0.988543	0.419676	2.09117	0.97728
chr2	211383683	rs367568427	T	C	ERBB4	ENST00000342788	c.3859G>A	p.Glu1287Lys	FALSE	Limited	3.81825e-05	2.86668e-05	13095	69767	1.02749	0.0997728	5.9486	0.977757
chr7	116559198	rs140936491	G	A	CAV1	ENST00000341049	c.448A>G	p.Ile150Val	FALSE	Limited	3.84231e-05	2.8671e-05	13013	69757	1.02713	0.100986	5.75773	0.977781
chr17	44350524	rs63750479	T	C	GRN	ENST00000053867	c.545C>T	p.Thr182Met	FALSE	Definitive	0.000266931	0.000236576	13112	69745	1.01117	0.411368	2.18554	0.978957
chr4	169508292	rs776098853	T	A	NEK1	ENST00000507142	c.1789T>A	p.Phe597Ile	FALSE	Definitive	7.6266e-05	5.09447e-05	13112	68702	0.97994	0.166063	4.14276	0.979577
chr8	104491479	rs778477814	C	T	LRP12	ENST00000276654	c.1774A>G	p.Arg592Gly	FALSE	Moderate	3.81709e-05	2.8671e-05	13099	69757	1.02517	0.0996092	5.93241	0.9796
chr21	44335789	rs756184388	G	C	CFAP410	ENST00000339818	c.112G>C	p.Glu38Gln	FALSE	Limited	7.63884e-05	6.55442e-05	13091	68656	0.982887	0.174859	3.88316	0.981914
chr5	73885877	rs199636589	A	G	ARHGEF28	ENST00000513042	c.3083G>A	p.Arg1028His	FALSE	Limited	0.000229113	0.000322608	13094	69744	1.00966	0.398069	2.1633	0.981966
chr9	128515601	rs530867627	A	G	GLE1	ENST00000309971	c.394G>A	p.Val132Ile	FALSE	Limited	3.80923e-05	6.45411e-05	13126	69723	1.01809	0.107937	4.52446	0.983933
chr16	50776188	rs200271412	T	C	CYLD	ENST00000427738	c.932C>T	p.Thr311Met	FALSE	Limited	3.81854e-05	5.73913e-05	13094	69697	0.980886	0.0922235	5.08831	0.984171
chr16	50779715	rs149427272	T	C	CYLD	ENST00000427738	c.1189C>T	p.Arg397Cys	FALSE	Limited	7.65404e-05	5.01814e-05	13065	69747	1.01433	0.178532	4.22082	0.98536
chrX	67722858	rs200801099	A	C	AR	ENST00000374690	c.2481C>A	p.Phe827Leu	FALSE	Definitive	0.000165317	0.00017228	12879	69485	1.00852	0.253448	2.96259	0.988924
chr2	211383681	rs749222561	A	C	ERBB4	ENST00000342788	c.3861G>T	p.Glu1287Asp	FALSE	Limited	3.81854e-05	7.88316e-05	13094	69769	0.992488	0.107352	4.18122	0.993083
chr21	31667346	rs567432143	T	G	SOD1	ENST00000270142	c.328G>T	p.Asp110Tyr	FALSE	Definitive	3.80633e-05	5.01655e-05	13136	69769	0.994447	0.0988502	4.9369	0.995262
chr6	109743725	rs2295837	T	A	FIG4	ENST00000230124	c.1090A>T	p.Met364Leu	FALSE	Limited	0.0376463	0.0339399	13069	69741	1.00018	0.929303	1.07543	0.996064
chr2	64454559	rs748002648	C	T	LGALSL	ENST00000238875	c.14T>C	p.Val5Ala	FALSE	Limited	4.77373e-05	7.51179e-05	10474	66562	1.003	0.107989	4.28597	0.997272
chr15	44596243	rs142567993	C	T	SPG11	ENST00000261866	c.4274A>G	p.Asn1425Ser	FALSE	Definitive	0.000114251	0.00015049	13129	69772	1.00173	0.262647	2.81213	0.997651
chr12	108885040	rs373913310	A	G	DAO	ENST00000228476	c.34G>A	p.Gly12Arg	FALSE	Refuted	3.8101e-05	7.16692e-05	13123	69765	1.00232	0.107537	4.31678	0.997896
chr8	144360701	rs149575570	A	G	SLC52A2	ENST00000675787	c.1102G>A	p.Gly368Ser	FALSE	Definitive	0.000233082	0.000295683	12871	69331	1.00103	0.395268	2.14529	0.998067

## Sheet: all
CHROM	POS	ID	effect_allele	other_allele	gene_name	transcript_id	HGVSc	HGVSp	splicing_dbscSNV	gcep_gene_classification	caseMAF	ctrlMAF	caseN	ctrlN	OR	ORCIlower	ORCIupper	P
chr21	31659783	rs121912442	T	C	SOD1	ENST00000270142	c.14C>T	p.Ala5Val	FALSE	Definitive	0.000914146	0	13127	69734	261.991	36.2378	33312.5	1e-16
chr21	31667290	rs80265967	C	A	SOD1	ENST00000270142	c.272A>C	p.Asp91Ala	FALSE	Definitive	0.00357823	0.000680779	13135	69773	3.62798	2.74043	4.83268	1e-16
chr21	31667359	rs121912441	C	T	SOD1	ENST00000270142	c.341T>C	p.Ile114Thr	FALSE	Definitive	0.0015606	7.16681e-06	13136	69766	175.231	46.8453	1556.99	1e-16
chr21	44333234	rs75087725	A	C	CFAP410	ENST00000339818	c.172G>T	p.Val58Leu	FALSE	Limited	0.0191703	0.0116251	11763	69677	1.73971	1.56006	1.93637	1e-16
chr4	169424668	rs199947197	C	G	NEK1	ENST00000507142	c.3107C>G	p.Ser1036*	FALSE	Definitive	0.00160244	0.00027949	13105	69770	7.01663	4.50648	10.9468	2.22045e-16
chr4	169585374	rs200161705	T	C	NEK1	ENST00000507142	c.782G>A	p.Arg261His	FALSE	Definitive	0.00662756	0.00313293	13127	69743	2.01382	1.67659	2.40891	5.66436e-13
chr12	64488537	rs35635889	C	T	TBK1	ENST00000331710	c.1391T>C	p.Val464Ala	FALSE	Definitive	0.0261936	0.0214995	13133	69676	1.38	1.26625	1.50195	7.24421e-13
chr12	57581917	rs113247976	T	C	KIF5A	ENST00000455537	c.2957C>T	p.Pro986Leu	FALSE	Definitive	0.0189463	0.0138465	13116	69765	1.43604	1.29559	1.58883	1.68322e-11
chr3	35738257	.	T	C	ARPP21	ENST00000684406	c.1688C>T	p.Pro563Leu	FALSE	Limited	0.000701645	8.43939e-06	12827	59246	44.7643	10.7386	413.9	2.5509e-10
chr16	31191418	rs121909668	T	C	FUS	ENST00000254108	c.1561C>T	p.Arg521Cys	FALSE	Definitive	0.000518176	7.19922e-06	12544	69452	53.002	12.5905	490.448	2.77718e-10
chr12	64481900	rs34774243	G	A	TBK1	ENST00000331710	c.871A>G	p.Lys291Glu	FALSE	Definitive	0.000762079	0.000150512	13122	69762	6.21336	3.34497	11.5086	4.19557e-08
chr10	80170859	rs142083484	T	C	ANXA11	ENST00000422982	c.112G>A	p.Gly38Arg	FALSE	Definitive	0.000685244	0.000125602	13134	67674	6.36544	3.24074	12.53	2.72654e-07
chrX	56565398	rs387906712	T	C	UBQLN2	ENST00000338222	c.1525C>T	p.Pro509Ser	FALSE	Definitive	0.000384827	0	12915	65146	92.7986	11.2095	12067	4.11015e-07
chr16	31191431	.	T	C	FUS	ENST00000254108	c.1574C>T	p.Pro525Leu	FALSE	Definitive	0.000305787	0	13081	69734	89.8675	10.7392	11716.2	4.57096e-07
chr3	35792484	.	T	C	ARPP21	ENST00000684406	c.2240C>T	p.Pro747Leu	FALSE	Limited	0.000304878	0	13120	69773	75.7549	9.06144	9871.61	1.45457e-06
chr1	11022464	rs80356734	G	A	TARDBP	ENST00000240185	c.1055A>G	p.Asn352Ser	FALSE	Definitive	0.000230132	0	13036	69770	67.6864	7.82423	8874.21	8.78147e-06
chr1	11022556	rs80356740	G	A	TARDBP	ENST00000240185	c.1147A>G	p.Ile383Val	FALSE	Definitive	0.00030689	7.22919e-06	13034	69164	22.9186	4.99195	218.564	1.53561e-05
chr4	169580841	.	G	C	NEK1	ENST00000507142	c.868+1G>C		TRUE	Definitive	0.000304762	2.48045e-05	13125	60473	13.781	4.08408	57.4886	2.36461e-05
chr16	31191419	rs121909671	A	G	FUS	ENST00000254108	c.1562G>A	p.Arg521His	FALSE	Definitive	0.00019478	0	12835	69569	61.272	6.80501	8081.84	3.70418e-05
chr15	44563302	rs200079802	G	C	SPG11	ENST00000261866	c.7152-1G>C		TRUE	Definitive	0.000380894	3.60355e-05	13127	69376	7.08154	2.70887	21.9758	4.51308e-05
chr4	169507058	rs760878322	T	TTC	NEK1	ENST00000507142	c.1984_1985delGA	p.Glu662fs	FALSE	Definitive	0.000152335	0	13129	69710	68.0566	7.19425	9040.42	6.17378e-05
chr1	11022418	rs80356730	G	A	TARDBP	ENST00000240185	c.1009A>G	p.Met337Val	FALSE	Definitive	0.000153421	0	13036	69774	71.7505	7.31749	9612.57	6.59694e-05
chr21	31668548	.	C	G	SOD1	ENST00000270142	c.435G>C	p.Leu145Phe	FALSE	Definitive	0.000267789	0	13070	69770	41.3708	4.80744	5432.04	8.72426e-05
chr10	13112576	.	T	C	OPTN	ENST00000378747	c.493C>T	p.Gln165*	FALSE	Definitive	0.000190346	7.16589e-06	13134	69775	23.6069	4.67046	231.319	0.000103995
chrX	67545313	rs766952703	TGCA	TGCTGCAGCAGCA	AR	ENST00000374690	c.170_178delTGCAGCAGC	p.Leu57_Gln59del	FALSE	Definitive	0.000413138	3.11255e-05	10200	63563	12.5053	3.46634	53.692	0.000163388
chr12	57581950	rs146202502	T	A	KIF5A	ENST00000455537	c.2990A>T	p.Asn997Ile	FALSE	Definitive	0.000228711	2.87047e-05	13117	69675	11.013	3.28402	40.3744	0.000187161
chr12	64485996	rs773161577	A	G	TBK1	ENST00000331710	c.1319G>A	p.Arg440Gln	FALSE	Definitive	0.000190898	0	13096	69683	42.5579	4.70291	5614.01	0.000218614
chr21	31667287	.	T	C	SOD1	ENST00000270142	c.269C>T	p.Ala90Val	FALSE	Definitive	0.000190346	0	13134	69774	40.2909	4.55023	5294.7	0.000219096
chr15	44660570	rs758322703	A	G	SPG11	ENST00000261866	c.304C>T	p.Pro102Ser	FALSE	Definitive	0.000228432	2.1498e-05	13133	69774	11.7071	3.24871	50.0854	0.000233181
chr21	31667298	rs121912437	T	G	SOD1	ENST00000270142	c.280G>T	p.Gly94Cys	FALSE	Definitive	0.000152242	0	13137	69774	47.5076	4.83326	6374.14	0.0003378
chr10	80170852	.	C	T	ANXA11	ENST00000422982	c.119A>G	p.Asp40Gly	FALSE	Definitive	0.000152323	0	13130	67135	46.528	4.77684	6217.36	0.000358513
chr1	11022268	rs80356719	A	G	TARDBP	ENST00000240185	c.859G>A	p.Gly287Ser	FALSE	Definitive	0.000268528	3.5831e-05	13034	69772	8.29625	2.65967	27.3591	0.000398269
chr21	31666508	.	T	G	SOD1	ENST00000270142	c.229G>T	p.Asp77Tyr	FALSE	Definitive	0.000152242	7.18949e-06	13137	69546	21.1719	3.89586	211.884	0.000442146
chr1	11022337	.	A	G	TARDBP	ENST00000240185	c.928G>A	p.Gly310Arg	FALSE	Definitive	0.000115128	0	13029	69773	58.4387	5.39525	7960.47	0.000461687
chr21	31668561	.	G	A	SOD1	ENST00000270142	c.448A>G	p.Ile150Val	FALSE	Definitive	0.000152812	0	13088	69767	39.0482	4.14383	5181.71	0.000546172
chr16	2449426	rs753790591	A	G	CCNF	ENST00000397066	c.1363G>A	p.Ala455Thr	FALSE	Limited	0.000173175	7.19373e-06	11549	69505	19.0329	3.45797	191.736	0.000731145
chr12	64497220	.	T	TGAA	TBK1	ENST00000331710	c.1928_1930delAAG	p.Glu643del	FALSE	Definitive	0.000232252	2.15489e-05	12917	69609	9.64284	2.5997	41.9837	0.000833428
chr17	41994874	.	T	C	DNAJC7	ENST00000457167	c.476G>A	p.Arg159Gln	FALSE	Limited	0.000114216	0	13133	69758	43.7152	4.09551	5928.26	0.00108767
chrX	67545306	rs752055010;rs764402637	T	TTGC	AR	ENST00000374690	c.170_172delTGC	p.Leu57del	FALSE	Definitive	0.000394711	3.97919e-05	10610	66552	8.01374	2.31168	30.0651	0.00132752
chr14	77578990	.	T	C	SPTLC2	ENST00000216484	c.447G>A	p.Met149Ile	FALSE	Strong	0.000114242	0	13130	69773	40.3976	3.81871	5463.97	0.00133601
chr2	74367071	rs753618444	T	C	DCTN1	ENST00000628224	c.2290G>A	p.Val764Ile	FALSE	Moderate	7.61963e-05	0	13124	69770	61.3739	4.95736	8483.68	0.00136095
chr12	64486000	.	T	G	TBK1	ENST00000331710	c.1323G>T	p.Lys441Asn	FALSE	Definitive	0.000114574	0	13092	69672	36.2858	3.4969	4886.52	0.0016907
chr2	201767319	.	A	G	ALS2	ENST00000264276	c.85C>T	p.Pro29Ser	FALSE	Definitive	0.000152427	7.16733e-06	13121	69761	15.4297	2.76995	156.404	0.0017569
chr2	201761714	rs3219154	C	T	ALS2	ENST00000264276	c.280A>G	p.Ile94Val	FALSE	Definitive	0.0304248	0.0291167	13065	69771	1.13504	1.04817	1.22761	0.00191206
chr10	13112464	rs774258585	TAG	T	OPTN	ENST00000378747	c.381_382insAG	p.Asp128fs	FALSE	Definitive	0.000418952	7.88338e-05	13128	69767	3.71816	1.62104	9.01152	0.00191539
chr1	11022352	rs80356726	A	G	TARDBP	ENST00000240185	c.943G>A	p.Ala315Thr	FALSE	Definitive	0.000153504	0	13029	69774	30.5728	3.03379	4115.53	0.0020253
chr12	57576810	.	A	G	KIF5A	ENST00000455537	c.2248G>A	p.Glu750Lys	FALSE	Definitive	0.000114364	0	13116	69758	39.2195	3.39248	5436.8	0.00212777
chr12	111457329	rs761823722	A	G	ATXN2	ENST00000673436	c.2927C>T	p.Ala976Val	FALSE	Definitive	0.000152335	7.16856e-06	13129	69749	15.1625	2.64736	156.365	0.00218231
chr12	57569050	rs139015012	A	G	KIF5A	ENST00000455537	c.802G>A	p.Ala268Thr	FALSE	Definitive	0.000152835	7.17401e-06	13086	69696	15.4472	2.6039	161.551	0.00250374
chr15	44570592	rs200283964	T	C	SPG11	ENST00000261866	c.6410G>A	p.Arg2137Gln	FALSE	Definitive	0.000267033	5.73378e-05	13107	69762	5.22541	1.84517	14.4665	0.00252441
chr12	49295287	rs753959872;rs757646339	C	CG	PRPH	ENST00000257860	c.91delG	p.Ala31fs	FALSE	Limited	0.000129121	0	11617	69438	33.7184	3.07264	4594.3	0.00277723
chr21	31659837	.	T	A	SOD1	ENST00000270142	c.68A>T	p.Gln23Leu	FALSE	Definitive	0.000114355	0	13117	69577	31.7002	2.94585	4313.6	0.00297506
chr6	109791395	rs372846619	A	G	FIG4	ENST00000230124	c.2200G>A	p.Glu734Lys	FALSE	Limited	0.00030453	6.45921e-05	13135	69668	4.66512	1.72844	12.3674	0.00299372
chr4	169463396	rs751948691	T	C	NEK1	ENST00000507142	c.2435-1G>A		TRUE	Definitive	0.000114802	0	13066	69201	33.3654	2.94352	4587.92	0.00325688
chr21	31667335	.	T	C	SOD1	ENST00000270142	c.317C>T	p.Ser106Leu	FALSE	Definitive	0.00011419	0	13136	69771	29.4452	2.81008	3974.3	0.00333219
chr12	57576327	rs554894381	A	G	KIF5A	ENST00000455537	c.2147G>A	p.Arg716Gln	FALSE	Definitive	0.000152835	1.43336e-05	13086	69766	11.0415	2.28439	65.8744	0.00338869
chr4	169576959	rs755733041	T	TG	NEK1	ENST00000507142	c.988delC	p.His330fs	FALSE	Definitive	0.000114408	0	13111	69624	28.7859	2.76858	3878.75	0.00343988
chr5	179821021	rs752506754	T	C	SQSTM1	ENST00000389805	c.85C>T	p.Pro29Ser	FALSE	Moderate	0.000300378	5.86476e-05	11652	68204	4.89821	1.73761	13.5308	0.00344893
chr3	35729348	rs147707279	A	G	ARPP21	ENST00000684406	c.1271G>A	p.Arg424His	FALSE	Limited	0.000191029	2.86841e-05	13087	69725	7.07451	1.96284	26.8158	0.0035699
chr21	44330464	rs768524759	A	G	CFAP410	ENST00000397956	c.998C>T	p.Pro333Leu	FALSE	Limited	0.000396479	0.00012958	12611	61738	3.5374	1.53886	7.77088	0.00376125
chr16	2449399	rs140563930	A	G	CCNF	ENST00000397066	c.1336G>A	p.Ala446Thr	FALSE	Limited	0.000129266	7.18236e-06	11604	69615	15.3016	2.48709	158.955	0.00379382
chr2	211665365	rs756272680	C	G	ERBB4	ENST00000342788	c.1829C>G	p.Pro610Arg	FALSE	Limited	0.000152323	2.86652e-05	13130	69771	8.07257	2.06298	31.5466	0.00392111
chr21	44333202	.	T	G	CFAP410	ENST00000339818	c.204C>A	p.Tyr68*	FALSE	Limited	8.18934e-05	0	12211	69719	38.9992	3.16818	5381.43	0.00400435
chr15	44584365	rs150823040	T	C	SPG11	ENST00000261866	c.5315G>A	p.Arg1772His	FALSE	Definitive	3.81883e-05	0.000394384	13093	69729	0.170082	0.0191996	0.63039	0.00406601
chr12	64497736	.	C	T	TBK1	ENST00000331710	c.2048T>C	p.Leu683Ser	FALSE	Definitive	0.000114347	0	13118	69124	26.9662	2.60841	3628.26	0.00407173
chr6	109762158	.	C	T	FIG4	ENST00000230124	c.1339T>C	p.Phe447Leu	FALSE	Limited	7.61383e-05	0	13134	69768	38.7327	3.14413	5345.92	0.00407983
chr4	169588719	rs202115635	A	G	NEK1	ENST00000507142	c.481C>T	p.Arg161*	FALSE	Definitive	0.000228484	5.68209e-05	13130	61597	5.23476	1.73953	15.3595	0.0042585
chr6	109796822	.	T	TTC	FIG4	ENST00000230124	c.2519_2520delCT	p.Ser840fs	FALSE	Limited	0.000114199	7.17494e-06	13135	69687	14.6506	2.36557	152.873	0.00445376
chr10	13127907	rs371470839	G	A	OPTN				TRUE	Definitive	0	0.000121822	13135	69774	0.0678017	0.000526445	0.52581	0.00452779
chr5	73849058	rs373048783	A	G	ARHGEF28	ENST00000513042	c.1718G>A	p.Arg573His	FALSE	Limited	0.000190665	7.59532e-06	13112	65830	9.8484	1.95584	96.3211	0.00478369
chr9	35065351	rs121909335	T	C	VCP	ENST00000358901	c.476G>A	p.Arg159His	FALSE	Definitive	0.000114199	0	13135	69771	27.5109	2.47172	3768.35	0.00521317
chr8	144360954	rs201673476	T	C	SLC52A2	ENST00000643944	c.1277C>T	p.Pro426Leu	FALSE	Definitive	0.000114355	0	13117	69739	29.0151	2.50396	4014.67	0.00523459
chr12	64488531	.	CA	CAGA	TBK1	ENST00000331710	c.1387_1388delGA	p.Glu463fs	FALSE	Definitive	0.000114233	0	13131	69663	28.4241	2.51219	3891.7	0.00524916
chr12	64474372	rs748622208	A	G	TBK1	ENST00000331710	c.683G>A	p.Arg228His	FALSE	Definitive	0.000152346	1.43421e-05	13128	69725	8.95721	1.95902	51.8503	0.0053621
chr10	100152160	rs373292585	T	C	ERLIN1	ENST00000421367	c.1018G>A	p.Val340Ile	FALSE	Limited	0	1.43503e-05	13130	69685	0.00688718	4.6869e-05	0.138816	0.00539262
chr22	29290484	rs368310856	G	A	EWSR1	ENST00000333395	c.1046A>G	p.His349Arg	FALSE	Disputed	7.61267e-05	0	13136	69558	34.3318	2.79187	4735.96	0.00539366
chr10	13127814	rs768591421	A	G	OPTN	ENST00000378747	c.1312G>A	p.Ala438Thr	FALSE	Definitive	0.000228397	4.2996e-05	13135	69774	5.0964	1.64985	15.7494	0.0056753
chr12	64481861	.	A	ACCCCTGTT	TBK1	ENST00000331710	c.834_841delCCCTGTTC	p.Pro279fs	FALSE	Definitive	7.61731e-05	0	13128	69695	34.2439	2.74125	4745.84	0.00569165
chr21	44330206	rs141195315	T	C	CFAP410	ENST00000339818	c.763G>A	p.Ala255Thr	FALSE	Limited	0.00213939	0.0016144	12153	66588	1.57458	1.14597	2.12505	0.00572782
chr4	169602007	.	T	C	NEK1	ENST00000507142	c.214+1G>A		TRUE	Definitive	0.000152474	2.16441e-05	13117	69303	8.07495	1.90034	37.0047	0.00576967
chrX	56565389	.	T	C	UBQLN2	ENST00000338222	c.1516C>T	p.Pro506Ser	FALSE	Definitive	0.000109854	0	12925	66017	33.6914	2.69854	4668.42	0.00590168
chr21	44333227	rs763314924	T	C	CFAP410	ENST00000339818	c.179G>A	p.Arg60Gln	FALSE	Limited	0.000168478	7.17494e-06	11871	69687	12.947	2.07916	137.184	0.00592026
chr20	765276	rs112034541	T	C	SLC52A3	ENST00000645534	c.499G>A	p.Val167Ile	FALSE	Definitive	0.000114199	7.16671e-06	13135	69767	13.2279	2.13229	138.519	0.00610425
chr22	29298734	rs779863218;rs755863352	T	TCCAGGAGGC	EWSR1	ENST00000397938	c.1428_1436delCCCAGGAGG	p.Pro477_Gly479del	FALSE	Disputed	0.000266606	6.46013e-05	13128	69658	4.38736	1.56205	11.8417	0.00611101
chr22	29483535	.	C	G	NEFH	ENST00000310624	c.1044G>C	p.Glu348Asp	FALSE	Limited	0.000114434	7.1664e-06	13108	69770	13.3522	2.10773	141.926	0.00642256
chr4	169562137	rs765591688	G	C	NEK1	ENST00000507142	c.1080G>C	p.Glu360Asp	TRUE	Definitive	0.000190563	2.37673e-05	13119	63112	7.28629	1.75723	34.0278	0.00669031
chr22	29480470	.	T	G	NEFH	ENST00000310624	c.208G>T	p.Ala70Ser	FALSE	Limited	9.41797e-05	8.45981e-06	10618	59103	18.8965	2.39863	214.724	0.00696288
chr12	57578012	rs781124099	T	C	KIF5A	ENST00000455537	c.2365C>T	p.Arg789Trp	FALSE	Definitive	7.62602e-05	0	13113	69720	33.3852	2.54541	4686.44	0.00698265
chr4	169589477	.	T	C	NEK1	ENST00000507142	c.434G>A	p.Gly145Glu	FALSE	Definitive	7.61905e-05	0	13125	59993	32.9271	2.52753	4614.47	0.00706394
chr10	13110439	.	G	T	OPTN	ENST00000378747	c.332T>G	p.Leu111Arg	FALSE	Definitive	0.000152335	0	13129	69762	21.3461	2.05927	2905.25	0.00714615
chr10	100164076	.	T	G	ERLIN1	ENST00000421367	c.583C>A	p.Leu195Ile	FALSE	Limited	7.62253e-05	0	13119	69729	35.3316	2.55537	5015.57	0.0071835
chr21	31667274	rs121912436	C	G	SOD1	ENST00000270142	c.256G>C	p.Gly86Arg	FALSE	Definitive	7.61325e-05	0	13135	69766	31.3963	2.45571	4378.94	0.00745291
chr20	62172726	rs36106901	A	G	SS18L1	ENST00000331758	c.961G>A	p.Ala321Thr	FALSE	Limited	0.00106683	0.000329669	13123	69767	1.9918	1.20698	3.24242	0.00751466
chrX	67545306	rs752055010;rs764402637	TTGCTGC	TTGC	AR	ENST00000374690	c.170_172dupTGC	p.Leu57dup	FALSE	Definitive	0.000263141	1.98959e-05	10610	66552	9.3483	1.83772	58.5109	0.00753264
chr16	31191434	.	G	A	FUS	ENST00000254108	c.1577A>G	p.Tyr526Cys	FALSE	Definitive	0.000119827	0	12518	69459	30.7616	2.32969	4334.69	0.00811458
chr15	44628785	rs199588440	A	G	SPG11	ENST00000261866	c.1951C>T	p.Arg651*	FALSE	Definitive	0.000228868	5.7351e-05	13108	69746	4.50042	1.51466	12.76	0.00820916
chr5	179820941	rs377371202	T	C	SQSTM1	ENST00000389805	c.5C>T	p.Ala2Val	FALSE	Moderate	0.00012523	7.26364e-06	11978	68836	11.8182	1.92647	122.616	0.00821532
chr12	64481830	.	G	A	TBK1				TRUE	Definitive	0.000114277	0	13126	68823	23.4502	2.08899	3214.66	0.00841387
chr15	44564683	rs753466044	T	C	SPG11	ENST00000261866	c.7015G>A	p.Glu2339Lys	FALSE	Definitive	7.61847e-05	7.16599e-06	13126	69774	16.6452	2.19428	182.989	0.00847375
chr4	169507793	.	T	C	NEK1	ENST00000507142	c.1834-1G>A		TRUE	Definitive	7.64468e-05	0	13081	69629	28.1065	2.27104	3884.65	0.00873556
chr12	49296448	.	T	C	PRPH	ENST00000257860	c.623C>T	p.Thr208Ile	FALSE	Limited	0.000114312	7.16651e-06	13122	69769	11.7318	1.89124	122.492	0.00875417
chr2	74362717	.	A	G	DCTN1	ENST00000628224	c.3542C>T	p.Pro1181Leu	FALSE	Moderate	0.000114286	7.16877e-06	13125	69747	11.9641	1.89819	125.504	0.00882145
chr8	144360412	rs143091206	A	G	SLC52A2	ENST00000643944	c.920G>A	p.Arg307His	FALSE	Definitive	0.000574669	0.000201477	13051	69487	2.49992	1.26834	4.7449	0.00907964
chr15	44610910	rs758982525	G	C	SPG11	ENST00000261866	c.3221G>C	p.Ser1074Thr	FALSE	Definitive	0.000114268	7.16938e-06	13127	69741	11.6118	1.86468	121.264	0.00917658
chr17	42000512	.	T	C	DNAJC7	ENST00000457167	c.136G>A	p.Glu46Lys	FALSE	Limited	7.61383e-05	0	13134	69705	27.0937	2.20385	3737.18	0.0093193
chr10	13110284	.	C	G	OPTN	ENST00000378747	c.177G>C	p.Lys59Asn	FALSE	Definitive	7.62021e-05	0	13123	69760	27.171	2.20068	3752.68	0.00937229
chr17	41994929	.	T	C	DNAJC7	ENST00000457167	c.421G>A	p.Ala141Thr	FALSE	Limited	7.62021e-05	0	13123	69763	28.8149	2.20861	4039.55	0.00959383
chr20	761171	.	T	C	SLC52A3	ENST00000645534	c.1265G>A	p.Arg422His	FALSE	Definitive	7.79484e-05	0	12829	65513	30.6175	2.23674	4338.28	0.00959977
chr4	169590743	rs387906890	A	G	NEK1	ENST00000507142	c.379C>T	p.Arg127*	FALSE	Definitive	0.00019052	1.4587e-05	13122	68554	6.90148	1.59655	39.6732	0.0096926
chr6	109825087	rs769858739	A	G	FIG4	ENST00000230124	c.2547-1G>A		TRUE	Limited	7.66342e-05	0	13049	69677	26.5096	2.13753	3666.2	0.0100369
chr2	70212810	rs116621885	C	T	TIA1	ENST00000433529	c.1070A>G	p.Asn357Ser	FALSE	Limited	0.00971133	0.00743124	13129	69773	1.2066	1.04494	1.38826	0.0108124
chr10	100156162	rs781383034	T	C	ERLIN1	ENST00000421367	c.728G>A	p.Arg243His	FALSE	Limited	0	0.000100469	13128	69673	0.0841343	0.00065494	0.646089	0.0108781
chr15	44657238	.	G	T	SPG11	ENST00000261866	c.726A>C	p.Lys242Asn	FALSE	Definitive	7.61267e-05	0	13136	69774	25.2568	2.05315	3484.45	0.0109456
chr17	41994884	rs201870044	A	G	DNAJC7	ENST00000457167	c.466C>T	p.Arg156*	FALSE	Limited	7.61673e-05	0	13129	69766	26.1285	2.04546	3643.42	0.0112557
chr9	27548274	.	C	T	C9orf72	ENST00000380003	c.1408A>G	p.Thr470Ala	FALSE	Definitive	7.62253e-05	0	13119	69626	30.6851	2.10335	4396.74	0.0114161
chr4	169585462	rs762504963	A	G	NEK1	ENST00000507142	c.694C>T	p.Arg232Cys	FALSE	Definitive	7.62311e-05	0	13118	69729	24.5132	1.99153	3382.49	0.0117254
chr10	80163399	.	A	G	ANXA11	ENST00000422982	c.1036C>T	p.Arg346Cys	FALSE	Definitive	0.00011426	7.1663e-06	13128	69771	10.7775	1.71235	113.506	0.0118052
chr16	31184277	rs61732970	A	G	FUS	ENST00000254108	c.404G>A	p.Ser135Asn	FALSE	Definitive	0.000570907	0.000186324	13137	69771	2.42347	1.22609	4.6289	0.0118515
chr12	111485866	rs202116535	T	C	ATXN2	ENST00000673436	c.2305-1G>A		TRUE	Definitive	0.000304762	9.32394e-05	13125	69713	3.38929	1.32691	8.17656	0.012138
chr8	144359306	rs781993535	T	A	SLC52A2	ENST00000643944	c.13A>T	p.Thr5Ser	FALSE	Definitive	0.000152567	1.4346e-05	13109	69706	7.12186	1.55427	41.3619	0.0121696
chr2	74378104	rs121909342	T	C	DCTN1	ENST00000628224	c.175G>A	p.Gly59Ser	FALSE	Moderate	7.61209e-05	0	13137	69773	25.0015	1.97	3480.19	0.0121966
chr22	29481113	rs746595090	G	A	NEFH	ENST00000310624	c.851A>G	p.Gln284Arg	FALSE	Limited	9.7144e-05	8.48738e-06	10294	58911	14.3706	1.86927	159.947	0.0124225
chr15	44608494	.	A	T	SPG11	ENST00000261866	c.3403A>T	p.Thr1135Ser	FALSE	Definitive	7.61847e-05	7.16784e-06	13126	69756	13.9471	1.84353	153.148	0.0127599
chr17	44352707	.	A	G	GRN	ENST00000053867	c.1691G>A	p.Arg564His	FALSE	Definitive	0.000114828	0	13063	69627	24.8281	1.92191	3473.2	0.0129238
chr2	74362991	rs370727908	C	T	DCTN1,NA				TRUE	Moderate	7.69231e-05	0	13000	69699	23.3518	1.89787	3221.86	0.0130563
chr15	44608520	.	G	A	SPG11	ENST00000261866	c.3377T>C	p.Leu1126Pro	FALSE	Definitive	7.61499e-05	0	13132	69759	23.3407	1.89728	3220.17	0.0130644
chrX	56565207	.	A	C	UBQLN2	ENST00000338222	c.1334C>A	p.Ala445Asp	FALSE	Definitive	0.000109158	0	13023	69649	25.8697	1.92475	3651.52	0.0132077
chr10	13136766	rs75654767	A	G	OPTN	ENST00000378747	c.1634G>A	p.Arg545Gln	FALSE	Definitive	0.000875857	0.000243672	13130	69766	2.12829	1.17559	3.77687	0.0132508
chr3	87245891	.	G	A	CHMP2B	ENST00000263780	c.304A>G	p.Met102Val	FALSE	Definitive	0.000114696	7.18804e-06	13078	69560	10.0208	1.62865	104.158	0.013442
chr12	49295267	rs762608334	T	C	PRPH	ENST00000257860	c.67C>T	p.Pro23Ser	FALSE	Limited	8.81523e-05	0	11344	69513	23.0287	1.87251	3176.83	0.0134501
chr2	211561898	rs569129845	T	C	ERBB4				TRUE	Limited	0.000190317	4.30034e-05	13136	69762	4.80939	1.41625	15.5962	0.0134891
chr2	201754516	rs201161419	T	C	ALS2	ENST00000264276	c.1627G>A	p.Asp543Asn	FALSE	Definitive	0.00068561	0.000379819	13127	69770	2.09056	1.17359	3.56405	0.0134907
chr12	111453781	.	A	G	ATXN2	ENST00000673436	c.3335C>T	p.Thr1112Met	FALSE	Definitive	0.000114216	1.43324e-05	13133	69772	8.38746	1.58423	51.6059	0.0139395
chr15	44567466	rs35504505	T	C	SPG11	ENST00000261866	c.6712G>A	p.Ala2238Thr	FALSE	Definitive	7.61789e-05	0	13127	69768	22.5318	1.82361	3112.64	0.0142917
chr15	44563303	.	C	T	SPG11	ENST00000261866	c.7152-2A>G		TRUE	Definitive	7.61615e-05	0	13130	69305	24.8237	1.85244	3501.67	0.014328
chr15	44583820	rs368382627	A	G	SPG11	ENST00000261866	c.5860C>T	p.His1954Tyr	FALSE	Definitive	0.000114216	7.16681e-06	13133	69766	9.83051	1.58783	102.515	0.0145068
chr16	2456922	rs199502728	A	C	CCNF	ENST00000397066	c.2263C>A	p.Pro755Thr	FALSE	Limited	7.61441e-05	0	13133	69773	24.6709	1.84072	3479.95	0.0145285
chr12	57576299	rs756646293	T	C	KIF5A	ENST00000455537	c.2119C>T	p.Arg707Trp	FALSE	Definitive	7.64584e-05	0	13079	69763	23.705	1.824	3320.04	0.0146088
chr10	100176034	.	C	T	ERLIN1	ENST00000421367	c.341A>G	p.Asp114Gly	FALSE	Limited	7.61615e-05	0	13130	69707	22.4488	1.80423	3107.49	0.0146775
chr22	29489209	rs138278265	C	G	NEFH	ENST00000310624	c.1569G>C	p.Glu523Asp	FALSE	Limited	0	4.30225e-05	13105	69731	0.0763413	0.000581618	0.664207	0.0149381
chr20	763477	rs73576869	A	T	SLC52A3	ENST00000675066	c.1094A>T	p.Ter365Leuext*?	FALSE	Definitive	0.00647718	0.00396204	13123	69661	1.26287	1.04717	1.51522	0.0149526
chr8	104588856	rs369775848	A	C	LRP12	ENST00000276654	c.42G>T	p.Arg14Ser	FALSE	Moderate	0.000114451	0	13106	69683	18.0495	1.65893	2454.61	0.0150452
chr15	44584130	rs774699431	C	G	SPG11	ENST00000261866	c.5550C>G	p.Asn1850Lys	FALSE	Definitive	7.61847e-05	0	13126	69775	21.7908	1.77181	3006.08	0.0152002
chr21	31666478	.	T	C	SOD1	ENST00000270142	c.199C>T	p.Pro67Ser	FALSE	Definitive	7.61209e-05	0	13137	69740	21.8283	1.76955	3014.02	0.0152616
chr8	144360640	rs782728994	A	G	SLC52A2	ENST00000643944	c.1052G>A	p.Gly351Asp	FALSE	Definitive	0.000115084	2.15304e-05	13034	69669	7.34717	1.51359	35.5865	0.0154915
chr17	35820352	rs191538892	T	G	TAF15	ENST00000605844	c.205G>T	p.Gly69Cys	FALSE	Limited	0.000114451	0	13106	23723	22.4812	1.7047	3197.24	0.0155115
chr12	49295522	.	C	T	PRPH	ENST00000257860	c.322T>C	p.Phe108Leu	FALSE	Limited	7.67342e-05	7.28608e-06	13032	68624	12.9911	1.68969	144.297	0.0157097
chr12	64481951	.	T	C	TBK1	ENST00000331710	c.922C>T	p.Arg308*	FALSE	Definitive	0.000114591	0	13090	69737	17.1978	1.61032	2335.1	0.0159217
chr21	31659834	.	G	A	SOD1	ENST00000270142	c.65A>G	p.Glu22Gly	FALSE	Definitive	7.62602e-05	0	13113	69603	20.9784	1.70495	2894.42	0.0165423
chr16	2439810	.	C	G	CCNF	ENST00000397066	c.761G>C	p.Gly254Ala	FALSE	Limited	7.63417e-05	7.16753e-06	13099	69759	12.6623	1.64808	140.446	0.0166365
chr12	64484383	rs374208742	A	G	TBK1	ENST00000331710	c.1073G>A	p.Arg358His	FALSE	Definitive	0.000114504	1.43379e-05	13100	69745	7.82021	1.47507	48.1746	0.0171668
chr5	179833654	.	C	T	SQSTM1	ENST00000389805	c.1037T>C	p.Val346Ala	FALSE	Moderate	7.61499e-05	7.1664e-06	13132	69770	12.4187	1.62373	137.424	0.0171843
chr21	31666496	rs121912455	T	G	SOD1	ENST00000270142	c.217G>T	p.Gly73Cys	FALSE	Definitive	7.61151e-05	1.43472e-05	13138	69700	10.4659	1.59458	68.8956	0.0173973
chr12	111509950	rs191400641	A	T	ATXN2	ENST00000673436	c.1805A>T	p.Asn602Ile	FALSE	Definitive	0	1.43345e-05	13059	69762	0.044742	0.00031742	0.59428	0.0175281
chr6	109727201	rs769125243	A	G	FIG4	ENST00000230124	c.382G>A	p.Glu128Lys	FALSE	Limited	0.000114469	2.87129e-05	13104	69655	6.58184	1.44101	27.6402	0.017563
chr14	20693686	rs121909536	T	A	ANG	ENST00000397990	c.122A>T	p.Lys41Ile	FALSE	Limited	0.00102763	0.00187032	13137	69774	0.630851	0.412226	0.926158	0.0175677
chr5	73940939	.	G	C	ARHGEF28	ENST00000513042	c.5044C>G	p.Leu1682Val	FALSE	Limited	0.00015614	1.68899e-05	12809	59207	6.3271	1.37937	36.7217	0.0182343
chr12	108898785	rs202065454	T	C	DAO	ENST00000228476	c.802C>T	p.Pro268Ser	FALSE	Refuted	7.61905e-05	7.17494e-06	13125	69687	11.9897	1.57277	132.485	0.0184616
chr2	211679058	.	C	T	ERBB4	ENST00000342788	c.1616A>G	p.Tyr539Cys	FALSE	Limited	7.88892e-05	0	12676	69573	20.4496	1.6255	2839.69	0.0185012
chr22	29490365	.	A	G	NEFH	ENST00000310624	c.2725G>A	p.Glu909Lys	FALSE	Limited	7.66518e-05	7.17597e-06	13046	69677	13.2956	1.59009	153.28	0.0186239
chr15	44660444	rs747312770	T	C	SPG11	ENST00000261866	c.430G>A	p.Asp144Asn	FALSE	Definitive	0.000114303	0	13123	69756	18.4136	1.54293	2569.13	0.0187228
chr10	13125493	.	C	CAA	OPTN	ENST00000378747	c.1078_1079delAA	p.Lys360fs	FALSE	Definitive	0.000228711	0	13117	69764	6.24973	1.26656	719.065	0.0190569
chr4	169585461	rs772747361	T	C	NEK1	ENST00000507142	c.695G>A	p.Arg232His	FALSE	Definitive	7.6266e-05	0	13112	69729	26.0857	1.64347	3777.44	0.0198741
chr16	2429488	.	G	A	CCNF	ENST00000397066	c.7A>G	p.Ser3Gly	FALSE	Limited	0	0.000181156	10580	55201	0.0993414	0.000773186	0.759026	0.0199037
chr16	31191089	rs267606831	A	G	FUS	ENST00000254108	c.1520G>A	p.Gly507Asp	FALSE	Definitive	7.65052e-05	0	13071	69639	19.7521	1.56619	2744.74	0.0200534
chr20	763784	rs150159842	A	G	SLC52A3	ENST00000645534	c.787C>T	p.His263Tyr	FALSE	Definitive	0.00011419	7.16866e-06	13136	69748	8.81459	1.40893	92.8454	0.0203327
chr14	77579072	.	C	T	SPTLC2	ENST00000216484	c.365A>G	p.Tyr122Cys	FALSE	Strong	7.61325e-05	0	13135	69770	19.0898	1.54392	2637.71	0.0205445
chr6	109786292	.	G	T	FIG4				TRUE	Limited	7.64059e-05	0	13088	69575	21.4253	1.56484	3035.86	0.0206646
chr5	179823908	rs200152247	T	C	SQSTM1	ENST00000389805	c.352C>T	p.Pro118Ser	FALSE	Moderate	3.80778e-05	0.000286915	13131	69707	0.219111	0.0245462	0.828485	0.0210668
chr15	44570596	rs370189964	C	T	SPG11	ENST00000261866	c.6406A>G	p.Ile2136Val	FALSE	Definitive	0.000152544	2.15014e-05	13111	69763	5.54001	1.30976	25.5635	0.0211011
chr2	74363033	rs72466493	C	T	DCTN1	ENST00000628224	c.3490A>G	p.Thr1164Ala	FALSE	Moderate	0	2.14998e-05	13099	69768	0.0527042	0.000379123	0.659297	0.021158
chr5	73909884	rs770141579	T	C	ARHGEF28	ENST00000513042	c.4634C>T	p.Pro1545Leu	FALSE	Limited	0.000289687	8.62705e-05	10356	63753	3.43345	1.21812	8.8778	0.0214504
chr12	108898753	rs766843389	G	A	DAO	ENST00000228476	c.770A>G	p.Asn257Ser	FALSE	Refuted	7.61673e-05	0	13129	69770	20.2682	1.52013	2856.04	0.0217506
chr12	49295271	.	T	C	PRPH	ENST00000257860	c.71C>T	p.Pro24Leu	FALSE	Limited	0.000131694	1.4387e-05	11390	69507	8.52741	1.39217	56.5245	0.0218806
chr17	44350452	rs63750163	A	G	GRN	ENST00000053867	c.473G>A	p.Cys158Tyr	FALSE	Definitive	7.62021e-05	0	13123	69747	18.449	1.4933	2548.56	0.0220569
chr17	41994867	rs368515756	C	T	DNAJC7				TRUE	Limited	0.000913451	0.000537681	13137	69744	1.79607	1.09214	2.84691	0.0220642
chr21	31668461	.	G	T	SOD1				TRUE	Definitive	0.000114225	7.17195e-06	13132	69716	8.31633	1.36264	86.0078	0.0221045
chr15	44573661	rs147713329	C	G	SPG11	ENST00000261866	c.6091C>G	p.Arg2031Gly	FALSE	Definitive	7.62079e-05	0	13122	69775	18.678	1.48791	2592.12	0.0223323
chr17	41981986	.	A	G	DNAJC7	ENST00000457167	c.1253C>T	p.Ala418Val	FALSE	Limited	7.62079e-05	0	13122	69768	22.3446	1.52412	3203.75	0.0223497
chr8	104491085	rs201590615	T	C	LRP12	ENST00000276654	c.2168G>A	p.Arg723His	FALSE	Moderate	0.000305274	8.59993e-05	13103	69768	3.03097	1.18056	7.41399	0.0223904
chr5	73901211	rs763874370	A	G	ARHGEF28	ENST00000513042	c.4001G>A	p.Arg1334Lys	FALSE	Limited	7.61499e-05	0	13132	69767	18.9581	1.48132	2645.08	0.0226705
chr5	73894426	rs777224552	T	C	ARHGEF28	ENST00000513042	c.3692C>T	p.Ala1231Val	FALSE	Limited	7.61615e-05	0	13130	69671	21.2459	1.50174	3028.78	0.0227424
chrX	67546171	rs138454018	T	C	AR	ENST00000374690	c.1025C>T	p.Pro342Leu	FALSE	Definitive	0.000329852	0.000114741	12923	69625	3.35446	1.19992	8.52788	0.0228582
chr15	44659255	rs148175530	A	G	SPG11	ENST00000261866	c.491C>T	p.Ser164Leu	FALSE	Definitive	0.000342544	0.000172048	13137	69748	2.50822	1.1457	5.11063	0.0231633
chr12	57582632	.	G	A	KIF5A				TRUE	Definitive	7.62311e-05	7.23652e-06	13118	69094	11.9999	1.43578	138.219	0.0233164
chr5	73776676	rs184555497	T	G	ARHGEF28	ENST00000513042	c.820G>T	p.Asp274Tyr	FALSE	Limited	0.00133272	0.000523222	13131	69760	1.65208	1.07126	2.5039	0.0236838
chr10	80161959	rs146222704	A	G	ANXA11	ENST00000422982	c.1156C>T	p.Arg386Trp	FALSE	Definitive	0	2.87336e-05	13123	69605	0.0475166	0.000332039	0.682615	0.024184
chr20	761164	rs749048061	A	G	SLC52A3	ENST00000473664	c.766C>T	p.Gln256*	FALSE	Definitive	0.000116514	3.01119e-05	12874	66419	5.90667	1.29062	24.865	0.0243214
chr22	45168236	.	G	A	NUP50	ENST00000347635	c.59A>G	p.Glu20Gly	FALSE	Limited	0.000114181	1.43484e-05	13137	69694	8.12257	1.33733	52.1663	0.0246458
chrX	56563926	.	T	C	UBQLN2	ENST00000338222	c.53C>T	p.Ala18Val	FALSE	Definitive	0.000114943	1.06732e-05	12252	61189	10.9823	1.38843	124.998	0.0246586
chr9	35065364	rs121909330	A	G	VCP	ENST00000358901	c.463C>T	p.Arg155Cys	FALSE	Definitive	0.00011419	0	13136	69765	18.7158	1.42616	2627.53	0.0246996
chr16	2438071	rs745821656	T	C	CCNF	ENST00000397066	c.542C>T	p.Thr181Ile	FALSE	Limited	7.61441e-05	7.17648e-06	13133	69672	11.0211	1.3851	125.28	0.0248485
chr4	169477475	rs370106222	TG	CG	NEK1	ENST00000507142	c.2162G>A	p.Arg721Gln	FALSE	Definitive	8.25696e-05	7.1804e-06	12111	69634	10.3921	1.37516	114.001	0.0249671
chr20	765713	rs199588390	C	T	SLC52A3	ENST00000645534	c.62A>G	p.Asn21Ser	FALSE	Definitive	0	0.00021506	13025	69748	0.115455	0.000910654	0.821242	0.0249886
chr4	169588724	.	G	A	NEK1	ENST00000507142	c.476T>C	p.Leu159Pro	FALSE	Definitive	7.61383e-05	0	13134	61432	25.9904	1.48776	3793.15	0.0250724
chr10	13136763	.	A	G	OPTN	ENST00000378747	c.1631G>A	p.Trp544*	FALSE	Definitive	7.61673e-05	0	13129	69771	17.1455	1.39012	2367.29	0.0256555
chr6	109792619	.	T	A	FIG4	ENST00000230124	c.2414A>T	p.Asn805Ile	FALSE	Limited	7.61673e-05	7.17824e-06	13129	69655	10.7936	1.36097	122.991	0.025792
chr17	41982372	rs200877184	C	G	DNAJC7	ENST00000457167	c.1114C>G	p.Leu372Val	FALSE	Limited	0.000418888	0.000766794	13130	69771	0.521325	0.265424	0.929429	0.0258949
chr12	64482022	.	A	G	TBK1	ENST00000331710	c.992+1G>A		TRUE	Definitive	7.69468e-05	7.44446e-06	12996	67164	10.2165	1.34803	112.306	0.0261218
chr17	44352129	rs63750130	T	C	GRN	ENST00000053867	c.1294C>T	p.Arg432Cys	FALSE	Definitive	0.000266728	0.000114738	13122	69724	2.98079	1.1504	7.03507	0.026133
chr20	765291	.	T	C	SLC52A3	ENST00000645534	c.484G>A	p.Gly162Ser	FALSE	Definitive	0.000114242	1.4334e-05	13130	69764	6.72501	1.26138	41.4544	0.0268098
chr8	144359307	.	T	C	SLC52A2	ENST00000643944	c.14C>T	p.Thr5Met	FALSE	Definitive	7.62311e-05	7.17535e-06	13118	69683	10.1929	1.32893	112.826	0.0270364
chr15	44610917	rs767798272	CAGGG	C	SPG11	ENST00000261866	c.3213_3214insCCCT	p.Val1072fs	FALSE	Definitive	7.61847e-05	7.17051e-06	13126	69730	10.7912	1.33225	124.55	0.0271504
chr17	41977285	rs782665641	T	C	DNAJC7	ENST00000457167	c.1423G>A	p.Gly475Ser	FALSE	Limited	7.61151e-05	7.3603e-06	13138	67932	12.1142	1.34146	153.454	0.027191
chr15	44657258	rs312262719	C	CAT	SPG11	ENST00000261866	c.704_705delAT	p.His235fs	FALSE	Definitive	7.61557e-05	0	13131	69772	16.7586	1.34038	2323.09	0.0277722
chr17	44349280	.	T	A	GRN	ENST00000053867	c.116A>T	p.Tyr39Phe	FALSE	Definitive	7.62253e-05	7.1699e-06	13119	69736	10.5198	1.31619	119.3	0.0278519
chr8	144360406	rs398123068	G	A	SLC52A2	ENST00000643944	c.914A>G	p.Tyr305Cys	FALSE	Definitive	7.66518e-05	7.19704e-06	13046	69473	10.6576	1.31659	121.417	0.0279176
chr10	13126026	rs747263866	C	T	OPTN	ENST00000378747	c.1229T>C	p.Leu410Pro	FALSE	Definitive	7.63242e-05	7.22961e-06	13102	69160	10.577	1.31157	122.157	0.0280564
chr12	57581498	rs150672943	G	A	KIF5A	ENST00000455537	c.2839A>G	p.Thr947Ala	FALSE	Definitive	0.00125935	0.00213593	13102	69759	0.679831	0.465016	0.961177	0.0281598
chr12	108899452	rs764973777	T	C	DAO	ENST00000228476	c.889C>T	p.Arg297Cys	FALSE	Refuted	7.61383e-05	0	13134	69755	18.3313	1.34068	2596.72	0.0283237
chr2	74365974	rs145130328	C	G	DCTN1	ENST00000628224	c.2805C>G	p.Ile935Met	FALSE	Moderate	0.000571124	0.000308142	13132	69773	2.04914	1.08323	3.6768	0.0284257
chr17	41997191	rs781858548	G	A	DNAJC7	ENST00000457167	c.215T>C	p.Leu72Ser	FALSE	Limited	7.61441e-05	7.1664e-06	13133	69770	9.84457	1.29428	108.423	0.0286186
chrX	56565191	rs763761196	A	C	UBQLN2	ENST00000338222	c.1318C>A	p.Pro440Thr	FALSE	Definitive	0.000163514	2.86777e-05	13048	69617	5.88437	1.22082	28.3019	0.0288269
chr9	35066785	rs766787045	C	T	VCP	ENST00000358901	c.335A>G	p.Lys112Arg	FALSE	Definitive	7.61151e-05	7.16599e-06	13138	69774	10.316	1.29004	116.654	0.0291158
chr12	111599267	rs777393909	T	C	ATXN2	ENST00000550104	c.248G>A	p.Gly83Asp	FALSE	Definitive	0	0.000203666	9697	54010	0.115218	0.000901778	0.853329	0.0295844
chr5	139317055	rs201075828	A	G	MATR3,MATR3	ENST00000394805	c.1132G>A,c.1132G>A	p.Ala378Thr,p.Ala378Thr	FALSE	Definitive	0.000533211	0.000308173	13128	69766	2.05072	1.07812	3.6794	0.0296537
chr17	35820210	rs367951957	G	A	TAF15	ENST00000605844	c.146A>G	p.Asn49Ser	FALSE	Limited	0.000152311	0	13131	23730	11.8326	1.23004	1576.98	0.0297028
chr10	13110382	rs202044898	T	A	OPTN	ENST00000378747	c.275A>T	p.Glu92Val	FALSE	Definitive	0.000152439	2.86636e-05	13120	69775	4.95265	1.18231	20.2325	0.0298296
chr14	77576823	rs776071727	A	G	SPTLC2	ENST00000216484	c.575C>T	p.Ala192Val	FALSE	Strong	7.61383e-05	0	13134	69775	16.6026	1.29493	2317.36	0.0299723
chr17	41994883	rs143729544	T	C	DNAJC7	ENST00000457167	c.467G>A	p.Arg156Gln	FALSE	Limited	0.000114216	2.14995e-05	13133	69769	6.0639	1.20748	29.7498	0.0301248
chr2	74369398	rs773897036	G	C	DCTN1	ENST00000628224	c.1486G>C	p.Val496Leu	FALSE	Moderate	0.000191527	5.01641e-05	13053	69771	3.87477	1.14722	12.174	0.0304193
chr21	44330725	rs750020087	C	A	CFAP410	ENST00000397956	c.737T>G	p.Val246Gly	FALSE	Limited	0.000700771	0.000433191	12843	61174	1.93414	1.06712	3.34385	0.0305581
chr15	44584210	rs312262767	A	G	SPG11	ENST00000261866	c.5470C>T	p.Arg1824*	FALSE	Definitive	0.000114268	7.16599e-06	13127	69774	7.74019	1.21003	82.3712	0.030835
chr21	44333090	rs151236255	A	G	CFAP410	ENST00000339818	c.316C>T	p.Arg106Cys	FALSE	Limited	0.00019741	8.67779e-05	12664	69142	3.44358	1.131	9.19041	0.0311816
chr15	44648876	rs757589840	A	T	SPG11	ENST00000261866	c.1592A>T	p.His531Leu	FALSE	Definitive	7.61557e-05	7.16651e-06	13131	69769	9.50253	1.24461	105.077	0.031214
chr15	44572802	rs140824939;rs773225085	C	T	SPG11	ENST00000261866	c.6224A>G	p.Asn2075Ser	FALSE	Definitive	0.00491129	0.00427877	13133	69763	1.24348	1.02005	1.50443	0.0313919
chr15	44565918	.	C	A	SPG11	ENST00000261866	c.6935T>G	p.Met2312Arg	FALSE	Definitive	7.63942e-05	0	13090	69724	15.6	1.25989	2156.41	0.031503
chr4	169433612	rs752878896	C	CTTTG	NEK1	ENST00000507142	c.2814_2817delCAAA	p.Asn938fs	FALSE	Definitive	0.000152439	3.58449e-05	13120	69745	4.40431	1.1492	16.0244	0.0318504
chr21	31666476	.	G	A	SOD1	ENST00000270142	c.197A>G	p.Asn66Ser	FALSE	Definitive	7.61383e-05	0	13134	69747	16.1133	1.25512	2249.89	0.0319447
chr5	179824299	.	T	C	SQSTM1	ENST00000389805	c.649C>T	p.Arg217Cys	FALSE	Moderate	7.62835e-05	0	13109	69752	17.0869	1.25885	2416.78	0.0320704
chr15	44573577	rs755438310	A	G	SPG11	ENST00000261866	c.6175C>T	p.Arg2059Trp	FALSE	Definitive	7.61673e-05	0	13129	69773	16.3146	1.24724	2288.38	0.0324593
chr17	35820215	rs370590248	G	A	TAF15	ENST00000605844	c.151A>G	p.Ser51Gly	FALSE	Limited	0.000114181	0	13137	23729	12.5041	1.20461	1684.05	0.0324894
chr5	179825184	rs11548633	G	A	SQSTM1	ENST00000389805	c.712A>G	p.Lys238Glu	FALSE	Moderate	0.00487508	0.00410812	13128	69740	1.24397	1.01851	1.50786	0.0327022
chrX	67545792	rs199554641	A	G	AR	ENST00000374690	c.646G>A	p.Gly216Arg	FALSE	Definitive	0	2.86651e-05	13033	69662	0.0702212	0.000507654	0.824689	0.0330113
chr9	128536459	rs775632469	A	G	GLE1	ENST00000309971	c.1751G>A	p.Arg584Gln	FALSE	Limited	0.000114225	2.14986e-05	13132	69772	5.98785	1.16376	30.1081	0.0334621
chr4	169585489	.	T	C	NEK1	ENST00000507142	c.667G>A	p.Val223Met	FALSE	Definitive	7.62544e-05	7.16661e-06	13114	69768	9.22139	1.19949	102.248	0.0338815
chr10	100154925	rs752175424	A	C	ERLIN1	ENST00000421367	c.760G>T	p.Ala254Ser	FALSE	Limited	0.000190317	7.16692e-05	13136	69765	3.42824	1.10787	9.48304	0.0339063
chr2	74369474	.	A	C	DCTN1	ENST00000628224	c.1410G>T	p.Met470Ile	FALSE	Moderate	7.87278e-05	7.1737e-06	12702	69699	9.04154	1.19346	99.331	0.0341896
chr10	13126035	rs774772178	A	AAG	OPTN	ENST00000378747	c.1241_1242delAG	p.Glu414fs	FALSE	Definitive	7.63942e-05	1.46071e-05	13090	68460	7.87429	1.18694	52.0825	0.0342933
chr15	44584032	.	T	C	SPG11	ENST00000261866	c.5648G>A	p.Gly1883Glu	FALSE	Definitive	7.61615e-05	7.1662e-06	13130	69772	9.96214	1.19731	116.304	0.034354
chr5	73909647	.	T	C	ARHGEF28	ENST00000513042	c.4397C>T	p.Ala1466Val	FALSE	Limited	9.05387e-05	8.15741e-06	11045	61294	9.13914	1.17763	102.511	0.0352848
chr2	201727246	.	G	T	ALS2	ENST00000264276	c.2945A>C	p.Gln982Pro	FALSE	Definitive	7.64234e-05	0	13085	69693	18.6366	1.20166	2692.23	0.0358828
chr8	144360832	rs782258151	A	G	SLC52A2	ENST00000675787	c.1144G>A	p.Val382Ile	FALSE	Definitive	7.62253e-05	7.16846e-06	13119	69750	9.07219	1.16719	101.964	0.0359746
chr15	44620355	rs376143651	T	C	SPG11	ENST00000261866	c.2669G>A	p.Arg890His	FALSE	Definitive	0.000152462	2.15023e-05	13118	69760	4.98109	1.11678	23.4337	0.0360066
chr21	44330899	rs369039466	T	C	CFAP410	ENST00000339818	c.566G>A	p.Arg189His	FALSE	Limited	0	0.000100998	13055	69308	0.117435	0.00091383	0.900672	0.0361224
chr2	64458378	.	G	A	LGALSL	ENST00000238875	c.469A>G	p.Ile157Val	FALSE	Limited	7.61383e-05	0	13134	69745	19.2594	1.20034	2792.37	0.036162
chr8	104497669	rs201704104	C	G	LRP12	ENST00000276654	c.883C>G	p.Arg295Gly	FALSE	Moderate	0.000152812	5.73337e-05	13088	69767	3.8427	1.09979	11.7205	0.0363341
chr22	45171676	.	T	G	NUP50	ENST00000347635	c.146G>T	p.Gly49Val	FALSE	Limited	7.61325e-05	0	13135	69771	15.305	1.17687	2143.86	0.0364194
chr20	765534	rs546240059	T	C	SLC52A3	ENST00000645534	c.241G>A	p.Val81Met	FALSE	Definitive	0.000114775	7.59774e-06	13069	65809	7.08287	1.12766	74.5322	0.0368948
chr12	57575682	rs374729476	A	G	KIF5A	ENST00000455537	c.1948G>A	p.Val650Met	FALSE	Definitive	7.62718e-05	7.16681e-06	13111	69766	8.77206	1.15216	96.6692	0.036936
chr4	169585375	rs191859401	A	G	NEK1	ENST00000507142	c.781C>T	p.Arg261Cys	FALSE	Definitive	0.000114225	7.16815e-06	13132	69753	7.71579	1.1308	86.3319	0.0370178
chr12	111456076	rs146203165	T	C	ATXN2	ENST00000673436	c.3223G>A	p.Val1075Ile	FALSE	Definitive	7.61615e-05	0	13130	69772	26.2516	1.23012	3851.65	0.0373479
chr16	2435843	.	G	C	CCNF	ENST00000397066	c.316C>G	p.Leu106Val	FALSE	Limited	7.61325e-05	0	13135	69769	14.5249	1.15439	2017.15	0.0377025
chr4	169537826	rs371575563	A	G	NEK1	ENST00000507142	c.1648C>T	p.Arg550*	FALSE	Definitive	7.68285e-05	7.16836e-06	13016	69751	8.86372	1.14036	99.1489	0.0378397
chr12	64481940	.	T	A	TBK1	ENST00000331710	c.911A>T	p.Asp304Val	FALSE	Definitive	7.62428e-05	1.43347e-05	13116	69761	7.44864	1.13499	48.9231	0.0378429
chr2	211725162	rs757597004	T	C	ERBB4	ENST00000342788	c.655G>A	p.Gly219Ser	FALSE	Limited	7.62195e-05	0	13120	69769	14.6758	1.14777	2046.81	0.0382035
chrX	56565363	rs387906709	A	C	UBQLN2	ENST00000338222	c.1490C>A	p.Pro497His	FALSE	Definitive	0.000109987	0	12898	66559	15.8809	1.15248	2253.05	0.0382061
chr15	44584491	rs755382678	C	A	SPG11	ENST00000261866	c.5189T>G	p.Phe1730Cys	FALSE	Definitive	7.64292e-05	0	13084	69753	17.2244	1.14781	2478.03	0.0388833
chr5	179823930	rs769325755	G	A	SQSTM1	ENST00000389805	c.374A>G	p.Asn125Ser	FALSE	Moderate	7.61441e-05	7.16866e-06	13133	69748	8.52534	1.12159	93.9232	0.0391411
chr15	44659210	rs144167846	T	G	SPG11	ENST00000261866	c.536C>A	p.Pro179His	FALSE	Definitive	0.000114173	0	13138	69762	11.9539	1.11065	1625.23	0.0395247
chr7	116506085	rs201398060	T	C	CAV2	ENST00000343213	c.265C>T	p.Leu89Phe	FALSE	Limited	0.000152311	7.16651e-06	13131	69769	5.91739	1.08304	59.4334	0.0398688
chr5	179833239	rs752889531	A	G	SQSTM1	ENST00000389805	c.962G>A	p.Arg321His	FALSE	Moderate	0	0.000106512	12429	65720	0.108711	0.000825088	0.926062	0.0402139
chr4	169507102	rs371562840	C	T	NEK1	ENST00000507142	c.1942A>G	p.Lys648Glu	FALSE	Definitive	3.82e-05	0.000150615	13089	69714	0.236276	0.0259025	0.948335	0.0404642
chr4	169556043	rs368702419	T	C	NEK1	ENST00000507142	c.1319G>A	p.Arg440Gln	FALSE	Definitive	7.66284e-05	7.16908e-06	13050	69744	8.85753	1.10498	100.822	0.040579
chr5	73848998	rs753386846	A	G	ARHGEF28	ENST00000513042	c.1658G>A	p.Arg553His	FALSE	Limited	0	6.76834e-05	13089	66486	0.0803342	0.000577137	0.918266	0.0411604
chr8	144360043	rs202232509	A	C	SLC52A2	ENST00000643944	c.551C>A	p.Pro184Gln	FALSE	Definitive	0.00011534	2.15128e-05	13005	69726	6.24222	1.08495	31.811	0.0412939
chr4	169577011	rs775516158	T	C	NEK1	ENST00000507142	c.937G>A	p.Ala313Thr	FALSE	Definitive	0.000152369	1.43402e-05	13126	69734	5.27056	1.06846	32.1833	0.0413601
chrX	67545904	.	G	C	AR	ENST00000374690	c.758C>G	p.Ala253Gly	FALSE	Definitive	0.000109069	9.55356e-06	13038	69681	8.19955	1.09027	89.6298	0.0415752
chr22	29490489	rs553629461	T	C	NEFH	ENST00000310624	c.2849C>T	p.Ala950Val	FALSE	Limited	0.000114355	2.17587e-05	13117	68938	5.20769	1.06768	25.3243	0.0419119
chr12	57581540	rs746095110	A	G	KIF5A	ENST00000455537	c.2881G>A	p.Ala961Thr	FALSE	Definitive	0.000343276	5.73633e-05	13109	69731	2.853	1.038	7.89936	0.0423289
chr7	116525712	.	A	G	CAV1	ENST00000614113	c.115G>A	p.Val39Met	FALSE	Limited	0.000197301	9.82266e-05	12671	55993	3.20309	1.04476	8.70955	0.0423963
chr20	58434679	rs752091117	G	A	VAPB	ENST00000475243	c.289A>G	p.Thr97Ala	FALSE	Definitive	0.000228397	6.12839e-05	13135	65270	3.16774	1.04254	9.14332	0.0424538
chr15	44615498	rs769129678	G	C	SPG11	ENST00000261866	c.2903G>C	p.Gly968Ala	FALSE	Definitive	0.000152451	4.2996e-05	13119	69774	4.25722	1.05336	14.9552	0.0428094
chr9	35057141	.	C	G	VCP	ENST00000358901	c.2397C>G	p.Asp799Glu	FALSE	Definitive	7.62893e-05	1.43375e-05	13108	69747	6.98711	1.06519	45.8979	0.0435478
chr10	80169247	rs759677084;rs777070421	A	AG	ANXA11	ENST00000422982	c.282delC	p.Ser95fs	FALSE	Definitive	0.000115964	2.16241e-05	12935	69367	5.08827	1.05134	24.5649	0.0436815
chr16	2453247	rs760953006	C	T	CCNF	ENST00000397066	c.1525T>C	p.Ser509Pro	FALSE	Limited	7.61847e-05	0	13126	69772	13.4956	1.07113	1874.82	0.043741
chr7	116526548	rs150051547	G	C	CAV1	ENST00000341049	c.54C>G	p.Ile18Met	FALSE	Limited	0.000457038	0.000294016	13128	69724	2.0189	1.02037	3.72194	0.0440079
chr2	74362661	rs756775297	T	C	DCTN1	ENST00000628224	c.3598G>A	p.Glu1200Lys	FALSE	Moderate	7.61963e-05	0	13124	69745	13.6153	1.06721	1897.85	0.0440838
chr10	80167246	rs147610631	T	C	ANXA11	ENST00000422982	c.629G>A	p.Arg210Gln	FALSE	Definitive	0.000761441	0.000953145	13133	69769	0.626126	0.376273	0.989554	0.0447318
chr12	111509985	.	G	C	ATXN2	ENST00000673436	c.1770G>C	p.Arg590Ser	FALSE	Definitive	7.68758e-05	7.18969e-06	13008	69544	8.06317	1.05095	89.4705	0.0450153
chr10	13136846	.	A	G	OPTN	ENST00000378747	c.1714G>A	p.Val572Met	FALSE	Definitive	7.61383e-05	7.1661e-06	13134	69773	9.4204	1.05158	111.937	0.0452454
chr15	44651839	rs77697105	T	C	SPG11	ENST00000261866	c.1108G>A	p.Glu370Lys	FALSE	Definitive	0.0206931	0.0179214	13072	69749	1.1045	1.00193	1.21544	0.0456789
chr21	31666472	.	C	T	SOD1	ENST00000270142	c.193T>C	p.Phe65Leu	FALSE	Definitive	7.61209e-05	0	13137	69744	23.8747	1.06999	3499.66	0.0458885
chr12	64486004	.	T	A	TBK1	ENST00000331710	c.1327A>T	p.Ile443Leu	FALSE	Definitive	7.64175e-05	0	13086	69609	12.8936	1.04439	1780.73	0.0459296
chr21	44330494	rs760836045	T	C	CFAP410	ENST00000397956	c.968G>A	p.Gly323Glu	FALSE	Limited	3.92495e-05	9.82801e-05	12739	61050	0.186121	0.0184166	0.973133	0.0460098
chr12	64495764	rs761540369	G	A	TBK1	ENST00000331710	c.1709A>G	p.Lys570Arg	FALSE	Definitive	0.000191615	5.86441e-05	13047	68208	3.25152	1.02255	9.52559	0.0460606
chr20	765254	rs6054614	C	T	SLC52A3	ENST00000645534	c.521A>G	p.Asp174Gly	FALSE	Definitive	7.61325e-05	5.01641e-05	13135	69771	0.195034	0.0310366	0.975137	0.0464754
chr5	139325609	rs368217486	G	A	MATR3,MATR3	ENST00000394805	c.2318A>G,c.2318A>G	p.Tyr773Cys,p.Tyr773Cys	FALSE	Definitive	0.000114225	2.14983e-05	13132	69773	5.22661	1.02607	25.863	0.0467574
chr20	765641	rs776065357	A	G	SLC52A3	ENST00000645534	c.134C>T	p.Thr45Met	FALSE	Definitive	7.63709e-05	1.43746e-05	13094	69567	6.72325	1.02499	44.0594	0.0473815
chr17	35820218	rs117677306	A	G	TAF15	ENST00000605844	c.154G>A	p.Gly52Ser	FALSE	Limited	0.000570994	0.0010958	13135	23727	0.573568	0.312458	0.994327	0.0475868
chr15	44651733	rs756326438	G	T	SPG11	ENST00000261866	c.1214A>C	p.Lys405Thr	FALSE	Definitive	0.000114233	7.16702e-06	13131	69764	6.35467	1.01666	66.7971	0.0479804
chr12	64481858	.	GT	CT	TBK1	ENST00000331710	c.829C>G	p.Leu277Val	FALSE	Definitive	0.000114286	3.58732e-05	13125	69690	4.47172	1.00923	17.3164	0.0487472
chr2	201768947	rs532217889	C	T	ALS2	ENST00000264276	c.-60-2A>G		TRUE	Definitive	0.000153716	4.0989e-05	13011	60992	3.82081	1.00628	13.7578	0.0490135
chr15	44615516	.	G	A	SPG11	ENST00000261866	c.2885T>C	p.Leu962Pro	FALSE	Definitive	7.62253e-05	0	13119	69771	12.9016	1.00982	1799.19	0.0490704
chr17	41996357	.	C	T	DNAJC7	ENST00000457167	c.359A>G	p.Gln120Arg	FALSE	Limited	7.61499e-05	7.1661e-06	13132	69773	9.05446	1.0095	106.553	0.0490777
chr10	80163553	rs138124217	T	A	ANXA11	ENST00000422982	c.1010T>A	p.Leu337His	FALSE	Definitive	0.000801343	0.00053576	13103	66261	1.66028	1.0021	2.64106	0.0491025
chr12	49295472	rs759705655	C	T	PRPH	ENST00000257860	c.272T>C	p.Leu91Pro	FALSE	Limited	7.71784e-05	1.44234e-05	12957	69332	6.5689	1.00469	43.0094	0.0494932
chr22	23767591	rs730880030	A	C	CHCHD10	ENST00000484558	c.44G>T	p.Arg15Leu	FALSE	Moderate	0.000243427	0	10270	8735	8.87172	1.00045	1166.13	0.049942
chr16	2453471	rs754969037	T	C	CCNF	ENST00000397066	c.1649C>T	p.Pro550Leu	FALSE	Limited	0.000152265	5.01663e-05	13135	69768	3.58669	0.999293	11.4597	0.0501153
chr12	64499105	rs556142331	A	G	TBK1	ENST00000676593	c.110G>A	p.Arg37His	FALSE	Definitive	0.000172295	0	5804	6132	12.4449	0.998317	1723.84	0.0501634
chr6	109715091	rs769687105	C	T	FIG4	ENST00000230124	c.80T>C	p.Val27Ala	FALSE	Limited	0.000114329	4.307e-05	13120	69654	4.25383	0.99848	15.2653	0.0502135
chr12	64484338	rs756083816	G	C	TBK1	ENST00000331710	c.1028C>G	p.Thr343Ser	FALSE	Definitive	7.63359e-05	0	13100	69716	12.6457	0.991039	1762.8	0.0508702
chr12	64484489	rs755520364	G	A	TBK1	ENST00000331710	c.1179A>G	p.Ile393Met	FALSE	Definitive	0.000114653	2.16682e-05	13083	69226	4.81881	0.993444	23.2759	0.0508868
chr5	73901264	rs188040167	A	G	ARHGEF28	ENST00000513042	c.4054G>A	p.Val1352Ile	FALSE	Limited	0.00521547	0.00428668	13134	69751	1.21395	0.998533	1.46563	0.0517133
chr20	62158745	rs746253864	T	C	SS18L1	ENST00000331758	c.143C>T	p.Thr48Met	FALSE	Limited	0.000152358	4.30157e-05	13127	69742	3.979	0.987331	14.3071	0.0519622
chr2	74361578	.	A	G	DCTN1	ENST00000628224	c.3758C>T	p.Ala1253Val	FALSE	Moderate	7.61963e-05	7.1663e-06	13124	69771	7.64977	0.97435	86.7302	0.0527809
chr2	74369379	rs780066070	T	C	DCTN1	ENST00000628224	c.1505G>A	p.Arg502His	FALSE	Moderate	0.000114732	1.4333e-05	13074	69769	5.80104	0.974883	38.4997	0.0531967
chr2	201726719	rs529130074	A	G	ALS2	ENST00000264276	c.3127C>T	p.Arg1043Cys	FALSE	Definitive	7.61499e-05	0	13132	69766	12.2581	0.96614	1706.1	0.0534084
chr22	29490080	rs748832999	G	A	NEFH	ENST00000310624	c.2440A>G	p.Ile814Val	FALSE	Limited	7.67519e-05	7.17906e-06	13029	69647	7.94162	0.967436	92.1723	0.0535054
chr4	169577080	rs794727032	A	C	NEK1	ENST00000507142	c.869-1G>T		TRUE	Definitive	7.61731e-05	1.43349e-05	13128	69760	6.34849	0.96649	41.7054	0.0538309
chr5	179824037	rs758625124	T	C	SQSTM1	ENST00000389805	c.481C>T	p.Arg161Trp	FALSE	Moderate	0.000114268	2.15017e-05	13127	69762	4.95353	0.969183	24.7613	0.0542189
chr5	139322605	.	A	T	MATR3,MATR3	ENST00000394805	c.1786T>A,c.1786T>A	p.Ser596Thr,p.Ser596Thr	FALSE	Definitive	3.81417e-05	7.16774e-06	13109	69757	11.6094	0.942436	143.009	0.0547043
chr8	144359916	.	T	C	SLC52A2	ENST00000643944	c.424C>T	p.Arg142Cys	FALSE	Definitive	0	0.000128997	13080	69769	0.120861	0.000909302	1.03423	0.0549164
chr2	70214436	rs116828570	C	G	TIA1	ENST00000433529	c.947C>G	p.Ala316Gly	FALSE	Limited	0.000114251	1.4334e-05	13129	69764	5.05373	0.963046	30.8945	0.055146
chrX	56565360	rs767736498	C	CCCCCATAGG	UBQLN2	ENST00000338222	c.1500_1508delCATAGGCCC	p.Ile501_Pro503del	FALSE	Definitive	0.000164519	3.91527e-05	12945	67412	4.84168	0.961585	21.3905	0.0552595
chr4	169479432	rs201175678	T	C	NEK1	ENST00000507142	c.2110G>A	p.Val704Ile	FALSE	Definitive	0.000190781	7.17165e-05	13104	69719	2.99259	0.97253	8.23223	0.0554357
chr4	169602542	rs200825809	C	T	NEK1	ENST00000507142	c.89A>G	p.Tyr30Cys	FALSE	Definitive	7.63301e-05	0	13101	69381	12.1172	0.94532	1691.24	0.0556418
chr2	201761038	rs367631249	A	G	ALS2	ENST00000264276	c.956C>T	p.Ser319Phe	FALSE	Definitive	0	0.000171999	13130	69768	0.143595	0.00112983	1.0358	0.05583
chr4	169400257	.	C	T	NEK1	ENST00000507142	c.3815A>G	p.His1272Arg	FALSE	Definitive	7.64e-05	0	13089	66795	11.6039	0.939058	1603.06	0.0564393
chr15	44651844	rs151226459	C	T	SPG11	ENST00000261866	c.1103A>G	p.His368Arg	FALSE	Definitive	7.66049e-05	1.43373e-05	13054	69748	6.18379	0.943421	40.6405	0.0567123
chr20	58439002	rs755094802	A	T	VAPB	ENST00000475243	c.373T>A	p.Leu125Met	FALSE	Definitive	7.61267e-05	7.16723e-06	13136	69762	7.77291	0.939152	91.8022	0.0568346
chr12	111599321	.	A	G	ATXN2	ENST00000550104	c.194C>T	p.Ser65Phe	FALSE	Definitive	0.000154496	0.000112672	9709	53252	3.79328	0.956072	11.5645	0.0568462
chr1	11022301	rs4884357	A	G	TARDBP	ENST00000240185	c.892G>A	p.Gly298Ser	FALSE	Definitive	7.6746e-05	0	13030	69774	11.6999	0.935131	1622.13	0.0568575
chr12	111456091	.	C	T	ATXN2	ENST00000673436	c.3208A>G	p.Ile1070Val	FALSE	Definitive	7.61673e-05	0	13129	69769	11.5472	0.932152	1596.4	0.0572325
chr2	74361576	rs772655253	A	C	DCTN1	ENST00000628224	c.3760G>T	p.Ala1254Ser	FALSE	Moderate	7.61847e-05	0	13126	69767	11.5287	0.931018	1593.65	0.0573664
chr10	80170834	rs762084152	A	G	ANXA11	ENST00000422982	c.137C>T	p.Ala46Val	FALSE	Definitive	0.000190375	1.50596e-05	13132	66403	3.78207	0.961934	22.4684	0.0575453
chr16	2433050	rs752507974	A	C	CCNF	ENST00000397066	c.261C>A	p.Asn87Lys	FALSE	Limited	0.000190549	2.86845e-05	13120	69724	3.76635	0.954469	15.3064	0.0579804
chr16	31184974	rs370954028;rs781572269	AGTGGTGGCA	GGTGGTGGCA	FUS	ENST00000254108	c.559G>A	p.Gly187Ser	FALSE	Definitive	7.63884e-05	7.16908e-06	13091	69744	8.13716	0.927429	97.2779	0.0580591
chr5	179825155	rs151191977	T	C	SQSTM1	ENST00000389805	c.683C>T	p.Pro228Leu	FALSE	Moderate	0	0.000172102	13133	69726	0.144087	0.0011311	1.04977	0.0581036
chr12	108899399	.	A	G	DAO	ENST00000228476	c.836G>A	p.Arg279Gln	FALSE	Refuted	7.61383e-05	2.15041e-05	13134	69754	5.74861	0.932209	30.6395	0.0583045
chr16	2456752	rs201460257	T	C	CCNF	ENST00000397066	c.2093C>T	p.Thr698Met	FALSE	Limited	7.63592e-05	0	13096	69713	18.8506	0.894804	2765.65	0.0583213
chrX	56565047	.	G	A	UBQLN2	ENST00000338222	c.1174A>G	p.Met392Val	FALSE	Definitive	0.000110059	9.55347e-06	12879	69680	7.4291	0.927494	85.2481	0.0583707
chr3	35709027	rs745693655	G	A	ARPP21	ENST00000684406	c.854A>G	p.Glu285Gly	FALSE	Limited	7.6646e-05	7.16959e-06	13047	69739	7.21255	0.925959	80.5005	0.0586341
chr16	2449462	rs369144402	G	A	CCNF	ENST00000397066	c.1399A>G	p.Thr467Ala	FALSE	Limited	0.000219838	5.77768e-05	11372	69232	3.14018	0.955524	9.45192	0.0587347
chr12	57581561	rs764332673	C	G	KIF5A	ENST00000455537	c.2902G>C	p.Asp968His	FALSE	Definitive	7.63417e-05	7.17175e-06	13099	69718	7.01029	0.92055	77.2555	0.0594306
chr21	44330263	.	A	G	CFAP410	ENST00000339818	c.706C>T	p.Gln236*	FALSE	Limited	8.43597e-05	1.44818e-05	11854	69052	6.14517	0.922405	40.9764	0.0594639
chr15	44574897	.	T	C	SPG11				TRUE	Definitive	7.63884e-05	0	13091	69768	11.2488	0.913255	1552.49	0.0595245
chr9	27548578	rs760887239	G	A	C9orf72	ENST00000380003	c.1238T>C	p.Ile413Thr	FALSE	Definitive	0	0.000146188	13067	68405	0.14561	0.00114332	1.06325	0.0603298
chr17	4948358	rs763837842	T	C	PFN1	ENST00000225655	c.37G>A	p.Ala13Thr	FALSE	Definitive	7.63884e-05	0	13091	69721	11.2437	0.903618	1556.58	0.0606876
chr5	179833777	rs776749939	T	C	SQSTM1	ENST00000389805	c.1160C>T	p.Pro387Leu	FALSE	Moderate	0.000152765	1.43347e-05	13092	69761	4.61212	0.932876	28.3291	0.0607149
chr2	201757543	rs367776747	T	C	ALS2	ENST00000264276	c.1330G>A	p.Glu444Lys	FALSE	Definitive	3.82819e-05	7.16712e-06	13061	69763	10.7929	0.875901	132.991	0.0610909
chr2	64456364	rs371313570	G	A	LGALSL	ENST00000238875	c.274A>G	p.Thr92Ala	FALSE	Limited	0	0.000172073	13137	69738	0.14761	0.00116023	1.06977	0.061549
chr15	44567553	rs374057859	A	G	SPG11	ENST00000261866	c.6625C>T	p.Arg2209Cys	FALSE	Definitive	0.000152288	0.000444304	13133	69772	0.438959	0.142691	1.03657	0.0616741
chr17	35822728	rs771783055	A	G	TAF15	ENST00000605844	c.379G>A	p.Gly127Ser	FALSE	Limited	7.61383e-05	0	13134	23733	12.1982	0.89079	1728.53	0.0618229
chr22	29291570	rs766375927	C	G	EWSR1	ENST00000397938	c.983G>C	p.Gly328Ala	FALSE	Disputed	3.80633e-05	7.1663e-06	13136	69771	10.686	0.867177	131.681	0.0620167
chr10	13136851	.	A	G	OPTN	ENST00000378747	c.1719G>A	p.Met573Ile	FALSE	Definitive	7.61383e-05	0	13134	69774	11.1059	0.891231	1538.09	0.0622752
chr12	64497224	rs200798282	A	G	TBK1	ENST00000331710	c.1924G>A	p.Glu642Lys	FALSE	Definitive	7.7694e-05	1.43763e-05	12871	69559	6.26809	0.897563	43.7904	0.0628076
chr10	13110400	rs11258194	A	T	OPTN	ENST00000378747	c.293T>A	p.Met98Lys	FALSE	Definitive	0.0291048	0.0299345	13125	69769	0.926737	0.854244	1.00408	0.0629485
chr2	201757590	.	T	G	ALS2	ENST00000264276	c.1283C>A	p.Thr428Asn	FALSE	Definitive	0.000191088	7.88293e-05	13083	69771	2.85005	0.938771	7.65286	0.0631883
chr21	31668471	.	C	G	SOD1	ENST00000270142	c.358G>C	p.Val120Leu	TRUE	Definitive	0.000114216	7.16733e-06	13133	69761	6.35408	0.900187	68.715	0.0631984
chr12	64455947	.	A	G	TBK1	ENST00000331710	c.77G>A	p.Gly26Glu	FALSE	Definitive	7.61557e-05	2.1553e-05	13131	69596	5.49371	0.894361	29.1017	0.063796
chr2	211713577	rs759603522	G	C	ERBB4	ENST00000342788	c.955G>C	p.Gly319Arg	FALSE	Limited	0	3.5851e-05	13126	69733	0.122	0.000923823	1.1036	0.0638286
chr20	763932	rs778363575	C	G	SLC52A3	ENST00000645534	c.639C>G	p.Tyr213*	FALSE	Definitive	0.000190534	7.17978e-05	13121	69640	2.92278	0.934728	8.16834	0.0638892
chr12	64484380	rs758357594	A	G	TBK1	ENST00000331710	c.1070G>A	p.Arg357Gln	FALSE	Definitive	0.000114539	1.43365e-05	13096	69752	4.94197	0.905466	30.71	0.0641759
chr5	179823038	.	T	C	SQSTM1	ENST00000389805	c.286C>T	p.Arg96*	FALSE	Moderate	7.61557e-05	7.16661e-06	13131	69768	7.56501	0.88072	88.9635	0.0643277
chr15	44657229	rs312262720	C	CAT	SPG11	ENST00000261866	c.733_734delAT	p.Met245fs	FALSE	Definitive	0.000114173	3.58295e-05	13138	69775	4.12249	0.909603	16.1285	0.0644853
chr6	109825201	rs778839285;rs780643086	C	T	FIG4	ENST00000230124	c.2660T>C	p.Met887Thr	FALSE	Limited	0.000153468	2.86652e-05	13032	69771	3.88258	0.916764	16.3428	0.0646704
chr22	23766251	rs111677724	T	G	CHCHD10	ENST00000484558	c.286C>A	p.Pro96Thr	FALSE	Moderate	0.00069541	0.000865319	12942	16179	0.573386	0.310146	1.03478	0.06494
chr2	70216282	.	T	C	TIA1	ENST00000433529	c.690G>A	p.Met230Ile	FALSE	Limited	3.80923e-05	7.2096e-06	13126	69352	10.2951	0.835178	126.912	0.0656123
chr16	31182613	.	G	A	FUS	ENST00000254108	c.139A>G	p.Thr47Ala	FALSE	Definitive	7.61209e-05	0	13137	69770	3.94096	0.909869	47.6137	0.065675
chr5	179836445	rs104893941	T	C	SQSTM1	ENST00000389805	c.1175C>T	p.Pro392Leu	FALSE	Moderate	0.00213268	0.00173449	13129	69761	1.33133	0.980624	1.7775	0.06605
chr12	57576111	.	G	A	KIF5A	ENST00000455537	c.2048A>G	p.Lys683Arg	FALSE	Definitive	3.81243e-05	7.16702e-06	13115	69764	10.2724	0.829899	127.149	0.0662243
chr10	80166146	rs753389224	C	T	ANXA11	ENST00000422982	c.796A>G	p.Ile266Val	FALSE	Definitive	7.61789e-05	1.4339e-05	13127	69740	5.67013	0.862813	37.3762	0.0685773
chr20	761721	rs762145813	G	A	SLC52A3	ENST00000645534	c.1177T>C	p.Trp393Arg	FALSE	Definitive	0.000152509	6.45346e-05	13114	69730	3.14323	0.90676	9.3813	0.068757
chr2	74371149	rs371723224	A	G	DCTN1	ENST00000628224	c.673C>T	p.Arg225Trp	FALSE	Moderate	0.000228432	2.87022e-05	13133	69681	3.15789	0.911572	11.9857	0.069417
chr2	201704529	rs540726634	A	G	ALS2	ENST00000264276	c.4763C>T	p.Ala1588Val	FALSE	Definitive	7.63942e-05	1.43416e-05	13090	69727	5.58662	0.857701	36.4084	0.0694999
chr16	2445547	rs757188816	A	G	CCNF	ENST00000397066	c.1019G>A	p.Arg340Gln	FALSE	Limited	3.80894e-05	7.16712e-06	13127	69763	10.0076	0.795506	125.896	0.0704714
chr7	116500297	.	A	C	CAV2	ENST00000222693	c.188C>A	p.Thr63Lys	FALSE	Limited	3.80633e-05	7.16661e-06	13136	69768	9.81497	0.794377	121.271	0.0706969
chr17	44352413	rs764615963	A	G	GRN	ENST00000053867	c.1486G>A	p.Glu496Lys	FALSE	Definitive	7.61847e-05	1.43355e-05	13126	69757	5.57078	0.849523	36.5433	0.0708624
chr12	64466943	.	A	G	TBK1	ENST00000331710	c.401G>A	p.Arg134His	FALSE	Definitive	7.63825e-05	7.16774e-06	13092	69757	6.7169	0.841886	76.6154	0.0709562
chr2	64458330	rs751750546	A	G	LGALSL	ENST00000238875	c.421G>A	p.Gly141Arg	FALSE	Limited	7.61383e-05	1.43396e-05	13134	69737	5.49911	0.848794	35.6286	0.0710883
chr12	64484379	.	T	C	TBK1	ENST00000331710	c.1069C>T	p.Arg357*	FALSE	Definitive	7.6365e-05	7.16969e-06	13095	69738	6.49436	0.842613	72.3646	0.0711336
chr12	108893031	rs377144646	A	G	DAO	ENST00000228476	c.502G>A	p.Glu168Lys	FALSE	Refuted	0.000114242	2.86693e-05	13130	69761	3.97771	0.876606	16.604	0.071249
chr15	44660479	rs145132275	T	C	SPG11	ENST00000261866	c.395G>A	p.Ser132Asn	FALSE	Definitive	0.000152323	0.000444317	13130	69770	0.453213	0.147787	1.06565	0.0721882
chr21	44339122	.	G	A	CFAP410	ENST00000339818	c.73T>C	p.Cys25Arg	FALSE	Limited	9.97606e-05	8.28336e-06	10024	60362	7.6329	0.825272	95.8494	0.0724355
chr1	11023317	.	T	C	TARDBP	ENST00000616545	c.896C>T	p.Pro299Leu	FALSE	Definitive	0.000117776	4.36262e-05	12736	57305	3.91263	0.869596	15.4442	0.072773
chr9	128523680	rs779826538	T	G	GLE1	ENST00000309971	c.731G>T	p.Arg244Leu	FALSE	Limited	0	8.60326e-05	13104	69741	0.121081	0.000888158	1.16384	0.0727807
chr16	50749855	.	T	C	CYLD	ENST00000427738	c.157C>T	p.Arg53Cys	FALSE	Limited	7.63126e-05	0	13104	69761	10.8359	0.812859	1526.58	0.0730762
chr20	58434619	rs200276908	A	G	VAPB	ENST00000475243	c.229G>A	p.Asp77Asn	FALSE	Definitive	7.61325e-05	1.48465e-05	13135	67356	5.85278	0.830319	40.3293	0.0735366
chrX	56564933	rs748840115	A	G	UBQLN2	ENST00000338222	c.1060G>A	p.Val354Ile	FALSE	Definitive	5.48817e-05	9.56773e-06	12925	69522	10.0593	0.769725	131.468	0.0738126
chr16	31190839	.	G	A	FUS	ENST00000254108	c.1390A>G	p.Met464Val	FALSE	Definitive	7.61441e-05	2.15063e-05	13133	69747	5.02657	0.834352	25.9418	0.0742032
chr5	179836583	rs759646319	T	C	SQSTM1	ENST00000389805	c.1313C>T	p.Pro438Leu	FALSE	Moderate	0.000114207	3.5833e-05	13134	69768	3.79809	0.864071	14.6023	0.0743202
chr21	44330887	rs112436478	A	G	CFAP410	ENST00000339818	c.578C>T	p.Pro193Leu	FALSE	Limited	0.000153221	5.04541e-05	13053	69370	3.30837	0.878808	10.9856	0.0744392
chr12	111510432	rs372595198	A	G	ATXN2	ENST00000673436	c.1709C>T	p.Thr570Met	FALSE	Definitive	0.000114268	4.29972e-05	13127	69772	3.70721	0.862875	13.4609	0.0748344
chr12	57581127	rs141590802	A	G	KIF5A	ENST00000455537	c.2710G>A	p.Val904Ile	FALSE	Definitive	7.63242e-05	1.43375e-05	13102	69747	5.37635	0.826809	34.9579	0.0750834
chr5	179836554	rs573881131	T	G	SQSTM1	ENST00000510187	c.1034G>T	p.Trp345Leu	FALSE	Moderate	0	2.86656e-05	13126	69770	0.111026	0.00080651	1.20782	0.075223
chr17	44352441	rs780159686	G	C	GRN	ENST00000053867	c.1514C>G	p.Ala505Gly	FALSE	Definitive	0.000304739	5.73353e-05	13126	69765	2.45626	0.90667	6.67819	0.0763138
chr5	73892208	rs200590953	T	C	ARHGEF28	ENST00000513042	c.3544C>T	p.Arg1182Trp	FALSE	Limited	0.000152265	3.83524e-05	13135	65185	3.58713	0.863315	13.8658	0.0766769
chr12	111599328	.	AGGGGCCGGGGCCGGGCGGGGGA	GGGGGCCGGGGCCGGGCGGGGGA	ATXN2	ENST00000550104	c.187C>T	p.Pro63Ser	FALSE	Definitive	0	0.000122836	9636	52916	0.0991894	0.000694121	1.22051	0.0767688
chr15	44651487	.	G	T	SPG11				TRUE	Definitive	7.63417e-05	0	13099	69292	9.78921	0.79477	1351.05	0.0770695
chr2	201746627	.	G	C	ALS2	ENST00000264276	c.1937G>C	p.Gly646Ala	FALSE	Definitive	3.80662e-05	7.1664e-06	13135	69770	9.25108	0.746607	114.629	0.0774942
chr3	35721724	rs535145550	A	G	ARPP21	ENST00000684406	c.1115G>A	p.Arg372His	FALSE	Limited	0.000153586	3.58495e-05	13022	69736	3.32693	0.867182	12.1225	0.0775133
chr12	57581089	rs767911747	A	G	KIF5A	ENST00000455537	c.2672G>A	p.Arg891His	FALSE	Definitive	0	0.000150512	13101	69762	0.157402	0.00123274	1.16199	0.0776234
chr17	41982380	rs373239996	G	T	DNAJC7	ENST00000457167	c.1106A>C	p.Asn369Thr	FALSE	Limited	0	1.43351e-05	13130	69759	0.0641486	0.000436409	1.44644	0.077987
chr12	57576834	rs140281678	A	G	KIF5A	ENST00000455537	c.2272G>A	p.Glu758Lys	FALSE	Definitive	0.00198231	0.00172031	13116	69755	1.32766	0.967679	1.78793	0.0780249
chr7	116500288	rs754748732	T	C	CAV2	ENST00000222693	c.179C>T	p.Pro60Leu	FALSE	Limited	3.80662e-05	7.16794e-06	13135	69755	9.24952	0.742762	115.181	0.0780566
chr22	29480830	.	T	C	NEFH	ENST00000310624	c.568C>T	p.Arg190Trp	FALSE	Limited	9.6918e-05	9.09322e-06	10318	54986	8.09085	0.788751	113.335	0.0781322
chr12	108887556	rs760577275	A	G	DAO	ENST00000228476	c.301G>A	p.Ala101Thr	FALSE	Refuted	7.61731e-05	0	13128	69493	9.8437	0.7874	1364.54	0.078185
chr2	211387000	rs144311212	A	G	ERBB4	ENST00000342788	c.3334C>T	p.Arg1112Cys	FALSE	Limited	7.62137e-05	0	13121	69769	9.76082	0.782871	1352.03	0.0790397
chr5	73911471	rs763001308	G	A	ARHGEF28	ENST00000513042	c.4844A>G	p.Asp1615Gly	FALSE	Limited	0.000152277	3.58372e-05	13134	69760	3.34281	0.859999	12.2591	0.0791161
chr2	70215489	rs765028674	A	T	TIA1	ENST00000433529	c.770A>T	p.Asn257Ile	FALSE	Limited	3.80865e-05	0.000230057	13128	69548	0.297821	0.0333777	1.12763	0.0802694
chr21	44330638	rs563535881	T	C	CFAP410	ENST00000397956	c.824G>A	p.Arg275His	FALSE	Limited	0	2.4572e-05	12776	61045	0.108753	0.000790417	1.27045	0.080342
chr20	62165496	.	A	C	SS18L1	ENST00000331758	c.898C>A	p.Gln300Lys	FALSE	Limited	3.82878e-05	7.17803e-06	13059	69657	9.04438	0.727097	112.504	0.0805558
chr22	29480344	.	A	C	NEFH	ENST00000310624	c.82C>A	p.Leu28Ile	FALSE	Limited	0	4.89293e-05	10376	61313	0.130879	0.000983909	1.22429	0.0805715
chr5	73941002	.	T	G	ARHGEF28	ENST00000513042	c.5107G>T	p.Val1703Phe	FALSE	Limited	7.86906e-05	1.71485e-05	12708	58314	5.75888	0.779651	40.686	0.0826691
chr2	74363398	rs764028925	T	C	DCTN1	ENST00000628224	c.3241G>A	p.Val1081Met	FALSE	Moderate	3.83966e-05	7.17762e-06	13022	69661	8.86363	0.713361	110.133	0.0828568
chr8	104490890	rs756723729	C	A	LRP12	ENST00000276654	c.2363T>G	p.Val788Gly	FALSE	Moderate	0.000152486	6.44995e-05	13116	69768	2.9432	0.855175	8.69949	0.0828948
chr12	57567138	.	T	C	KIF5A	ENST00000455537	c.514C>T	p.Arg172Cys	FALSE	Definitive	3.81243e-05	7.1699e-06	13115	69736	8.79562	0.712152	108.631	0.0831102
chr2	211665450	.	A	G	ERBB4	ENST00000342788	c.1744C>T	p.His582Tyr	FALSE	Limited	3.80836e-05	7.16692e-06	13129	69765	8.81568	0.70767	109.819	0.0838171
chr8	144360971	rs202178971	A	G	SLC52A2	ENST00000643944	c.1294G>A	p.Val432Met	FALSE	Definitive	3.81098e-05	7.16969e-06	13120	69738	8.73211	0.707904	107.711	0.0838549
chr2	201741657	rs766277916	T	C	ALS2	ENST00000679550	c.2368G>A	p.Val790Met	FALSE	Definitive	7.64468e-05	2.15886e-05	13081	69481	4.78031	0.786314	24.9481	0.0840446
chr2	201761519	rs3219155	T	C	ALS2	ENST00000264276	c.475G>A	p.Glu159Lys	FALSE	Definitive	3.80778e-05	0.000207835	13131	69767	0.295465	0.0327694	1.1458	0.0840859
chr2	201733326	rs745536009	C	G	ALS2	ENST00000264276	c.2530C>G	p.Leu844Val	FALSE	Definitive	3.80923e-05	7.16681e-06	13126	69766	9.24802	0.703637	121.547	0.0841142
chr12	111452794	rs375359382	A	G	ATXN2	ENST00000492467	c.2663C>T	p.Pro888Leu	FALSE	Definitive	0.000228571	4.31016e-05	13125	69603	2.88859	0.860915	9.55559	0.0843348
chrX	67546381	rs762550472	A	C	AR	ENST00000374690	c.1235C>A	p.Ala412Glu	FALSE	Definitive	0.000299186	0.000186411	11729	63238	2.51416	0.869322	6.1688	0.0844768
chr16	2437209	rs202050678	A	G	CCNF	ENST00000397066	c.427G>A	p.Val143Met	FALSE	Limited	0	0.000107548	13134	69736	0.15787	0.00122866	1.20658	0.0845801
chr15	44598705	rs76389165	C	T	SPG11	ENST00000261866	c.3818A>G	p.Lys1273Arg	FALSE	Definitive	0.00156405	0.000766772	13107	69773	1.39898	0.953942	2.01879	0.0846971
chr2	201701868	rs200416249	A	G	ALS2	ENST00000264276	c.4957C>T	p.Arg1653Cys	FALSE	Definitive	0.000268693	0.000164853	13026	69759	2.20559	0.888416	4.87639	0.0847571
chr12	57567190	rs140144799	T	C	KIF5A	ENST00000455537	c.566C>T	p.Ser189Leu	FALSE	Definitive	0	8.60042e-05	13112	69764	0.153181	0.00118433	1.21642	0.0848558
chrX	56564879	.	G	A	UBQLN2	ENST00000338222	c.1006A>G	p.Thr336Ala	FALSE	Definitive	5.45554e-05	9.56444e-06	13031	69562	8.65961	0.701808	106.85	0.0849252
chr8	104490770	rs775999184	T	C	LRP12	ENST00000276654	c.2483G>A	p.Arg828His	FALSE	Moderate	7.62253e-05	1.43326e-05	13119	69771	5.09144	0.778347	33.2861	0.0850338
chr7	116506028	.	G	A	CAV2	ENST00000222693	c.396A>G	p.Ile132Met	FALSE	Limited	7.61673e-05	2.15051e-05	13129	69751	4.85784	0.779202	25.8599	0.0852276
chr5	73892209	rs201585174	A	G	ARHGEF28	ENST00000513042	c.3545G>A	p.Arg1182Gln	FALSE	Limited	0	3.0879e-05	13134	64769	0.119865	0.00087807	1.28751	0.0853223
chr17	35822732	rs182638009	T	C	TAF15	ENST00000605844	c.383C>T	p.Ser128Leu	FALSE	Limited	7.61267e-05	0	13136	23735	9.33254	0.749008	1292.45	0.0855617
chr10	100185620	rs368493509	C	T	ERLIN1	ENST00000421367	c.7A>G	p.Met3Val	FALSE	Limited	0.000190375	0.000114672	13132	69764	2.51579	0.86348	6.26429	0.0863659
chr4	169599103	rs760763407	T	A	NEK1	ENST00000507142	c.309T>A	p.Asp103Glu	FALSE	Definitive	7.61905e-05	2.15088e-05	13125	69739	4.70578	0.772376	24.6597	0.0872352
chr16	2449391	rs772287531	A	G	CCNF	ENST00000397066	c.1328G>A	p.Ser443Asn	FALSE	Limited	8.64753e-05	7.18205e-06	11564	69618	7.94852	0.720883	98.6171	0.0873141
chr21	44333069	rs767756871	A	G	CFAP410	ENST00000339818	c.337C>T	p.Arg113Cys	FALSE	Limited	0.000116559	2.16447e-05	12869	69301	3.86012	0.805804	18.4959	0.0877364
chr3	35709002	rs749154477	T	C	ARPP21	ENST00000684406	c.829C>T	p.Arg277*	FALSE	Limited	3.83318e-05	7.17134e-06	13044	69722	8.46264	0.685552	104.467	0.0878924
chr2	64456334	.	A	G	LGALSL	ENST00000238875	c.244G>A	p.Asp82Asn	FALSE	Limited	3.80575e-05	7.16774e-06	13138	69757	8.44532	0.685538	104.039	0.0879139
chr17	44350509	rs753441122	A	G	GRN	ENST00000053867	c.530G>A	p.Arg177His	FALSE	Definitive	0.00011439	2.15063e-05	13113	69747	3.91159	0.803399	19.0231	0.088002
chr21	44330606	.	T	C	CFAP410	ENST00000397956	c.856G>A	p.Ala286Thr	FALSE	Limited	7.83331e-05	8.1943e-06	12766	61018	5.83628	0.754188	65.0414	0.0885625
chr3	35737271	rs753420512	A	AACAGCAGCCACC	ARPP21	ENST00000684406	c.1562_1573delCACCACAGCAGC	p.Pro521_Gln524del	FALSE	Limited	0.000152509	6.46004e-05	13114	69659	2.89456	0.834079	8.64328	0.089365
chr10	13118889	rs778855963	A	G	OPTN	ENST00000378747	c.628G>A	p.Ala210Thr	FALSE	Definitive	0.000114181	3.58351e-05	13137	69764	3.66279	0.800717	14.5308	0.0896007
chr22	29488892	rs751075628	G	A	NEFH	ENST00000310624	c.1252A>G	p.Ile418Val	FALSE	Limited	7.61267e-05	2.14986e-05	13136	69772	4.62564	0.762632	24.0487	0.0896451
chr6	109777050	rs762859144	G	A	FIG4	ENST00000230124	c.1879A>G	p.Thr627Ala	FALSE	Limited	0.000114312	2.15045e-05	13122	69753	4.05992	0.792541	20.5608	0.0897447
chr3	35690864	rs769165598	A	G	ARPP21	ENST00000684406	c.546-1G>A		TRUE	Limited	3.85862e-05	7.19259e-06	12958	69516	8.34391	0.675036	103.141	0.0898906
chr2	201701867	rs190606035	T	C	ALS2	ENST00000264276	c.4958G>A	p.Arg1653His	FALSE	Definitive	7.67519e-05	7.16651e-06	13029	69769	6.01815	0.735297	69.9033	0.0919756
chr5	139325377	.	T	C	MATR3	ENST00000394800	c.2230C>T	p.Arg744Cys	FALSE	Definitive	7.94155e-05	2.89201e-05	12592	69156	4.37819	0.755688	19.9916	0.0920385
chr21	44339137	.	T	C	CFAP410	ENST00000339818	c.58G>A	p.Val20Met	FALSE	Limited	4.58758e-05	8.17234e-06	10899	61182	8.48128	0.662197	108.631	0.0920794
chr2	70212784	.	A	G	TIA1	ENST00000433529	c.1096C>T	p.Gln366*	FALSE	Limited	3.80691e-05	7.1663e-06	13134	69771	8.17072	0.663082	100.682	0.0923004
chr14	77576778	rs751801159	T	C	SPTLC2	ENST00000216484	c.620G>A	p.Arg207Gln	FALSE	Strong	7.61325e-05	2.14983e-05	13135	69773	4.69404	0.748948	25.2286	0.0924327
chr3	35709044	.	A	G	ARPP21	ENST00000684406	c.871G>A	p.Val291Met	FALSE	Limited	3.83936e-05	7.17844e-06	13023	69653	8.29687	0.659712	104.336	0.0927688
chrX	67546320	rs201934623	T	C	AR	ENST00000374690	c.1174C>T	p.Pro392Ser	FALSE	Definitive	0.00228887	0.00224238	11943	65757	0.744044	0.514458	1.04874	0.0928776
chr9	27548259	rs779449153	A	G	C9orf72	ENST00000380003	c.1423C>T	p.Arg475*	FALSE	Definitive	3.81039e-05	7.17824e-06	13122	69655	8.23672	0.658009	103.105	0.0931686
chr5	73846417	rs535085039	T	C	ARHGEF28	ENST00000513042	c.1577C>T	p.Pro526Leu	FALSE	Limited	7.61963e-05	1.43338e-05	13124	69765	4.8631	0.743895	31.8092	0.093315
chr10	80161955	rs758231628	T	C	ANXA11	ENST00000422982	c.1160G>A	p.Ser387Asn	FALSE	Definitive	3.81272e-05	7.1837e-06	13114	69602	8.24217	0.655699	103.605	0.0936007
chr3	87253407	rs63750944	G	A	CHMP2B	ENST00000263780	c.428A>G	p.Asn143Ser	FALSE	Definitive	7.69882e-05	2.16269e-05	12989	69358	4.63706	0.742066	24.6695	0.0942038
chr2	201715763	rs770526438	A	C	ALS2	ENST00000264276	c.3913G>T	p.Gly1305Cys	FALSE	Definitive	0	0.000171991	13113	69771	0.173678	0.00136744	1.24845	0.0953561
chr5	73909713	.	A	G	ARHGEF28	ENST00000513042	c.4463G>A	p.Arg1488Gln	FALSE	Limited	9.20641e-05	8.23276e-06	10862	60733	6.61365	0.712548	87.0493	0.0956602
chr12	108885154	rs546485721	G	GGCCTCT	DAO	ENST00000228476	c.150_155delCCTCTG	p.Leu51_Trp52del	FALSE	Refuted	0.000266951	6.45874e-05	13111	69673	2.47468	0.846784	7.00446	0.0957301
chr10	13133557	rs759605171	A	C	OPTN	ENST00000378747	c.1588C>A	p.Gln530Lys	FALSE	Definitive	7.61267e-05	0	13136	69769	8.88775	0.700655	1237.06	0.0957763
chr8	104588840	.	A	G	LRP12	ENST00000276654	c.58C>T	p.Leu20Phe	FALSE	Moderate	7.6266e-05	1.43419e-05	13112	69726	5.10377	0.726684	35.1172	0.0960683
chr5	139307720	.	A	G	MATR3,MATR3	ENST00000394805	c.305G>A,c.305G>A	p.Arg102His,p.Arg102His	FALSE	Definitive	3.80865e-05	7.1661e-06	13128	69773	7.98345	0.643093	99.11	0.0964202
chr2	74367361	rs751069902	C	G	DCTN1	ENST00000628224	c.2244C>G	p.Asp748Glu	FALSE	Moderate	0.000152288	2.8664e-05	13133	69774	3.40049	0.794103	14.3898	0.0964926
chr5	73870098	rs377179532	T	C	ARHGEF28	ENST00000513042	c.2455C>T	p.Leu819Phe	FALSE	Limited	0.000304855	0.000222178	13121	69764	2.00155	0.873029	4.11253	0.0965369
chr4	169599167	rs780748559	C	T	NEK1	ENST00000507142	c.245A>G	p.Tyr82Cys	FALSE	Definitive	7.6266e-05	0	13112	69755	9.20214	0.685459	1298.47	0.0979261
chr3	35739462	rs371668097	T	C	ARPP21	ENST00000684406	c.1895C>T	p.Thr632Ile	FALSE	Limited	3.82029e-05	7.16702e-06	13088	69764	7.85659	0.636413	96.9924	0.0979623
chrX	56564081	rs200184714	A	G	UBQLN2	ENST00000338222	c.208G>A	p.Asp70Asn	FALSE	Definitive	0.0001098	9.63883e-06	12922	68787	5.73593	0.71094	66.428	0.098478
chr22	29480989	rs548521745	A	G	NEFH	ENST00000310624	c.727G>A	p.Gly243Ser	FALSE	Limited	0.000289631	0.000143732	10358	59138	2.27288	0.844875	5.40523	0.0988148
chr17	44349292	rs766068311	A	G	GRN	ENST00000053867	c.128G>A	p.Arg43His	FALSE	Definitive	7.62253e-05	2.15149e-05	13119	69719	4.57739	0.724259	24.9145	0.0988722
chr15	44663582	.	T	C	SPG11	ENST00000261866	c.66G>A	p.Met22Ile	FALSE	Definitive	8.3382e-05	7.30172e-06	11993	68477	5.76146	0.708155	67.6124	0.0991471
chr2	74367980	rs140523637	T	C	DCTN1	ENST00000628224	c.2006G>A	p.Arg669His	FALSE	Moderate	0.000153057	2.8666e-05	13067	69769	3.26951	0.788872	13.7628	0.0997906
chr12	111464710	rs140242317	A	G	ATXN2	ENST00000673436	c.2848C>T	p.Pro950Ser	FALSE	Definitive	0.00114207	0.00176737	13134	69595	0.73528	0.492819	1.05807	0.100069
chr15	44600569	rs775875753	C	T	SPG11	ENST00000261866	c.3584A>G	p.Glu1195Gly	FALSE	Definitive	0.000114225	4.29978e-05	13132	69771	3.31949	0.772136	11.9953	0.100106
chr12	49295621	rs58599399	T	G	PRPH	ENST00000257860	c.421G>T	p.Asp141Tyr	FALSE	Limited	0.00541995	0.00726478	12454	61048	0.857368	0.708417	1.02971	0.100708
chr12	111519991	.	A	C	ATXN2	ENST00000673436	c.874G>T	p.Ala292Ser	FALSE	Definitive	3.80749e-05	7.16599e-06	13132	69774	7.69937	0.624469	94.9285	0.100708
chr6	109825138	.	G	C	FIG4	ENST00000230124	c.2597C>G	p.Pro866Arg	FALSE	Limited	3.82702e-05	7.16836e-06	13065	69751	7.7286	0.624204	95.693	0.100713
chr20	761065	rs145431028	C	G	SLC52A3	ENST00000645534	c.1371C>G	p.Phe457Leu	FALSE	Definitive	0.000934725	0.000756789	12838	69372	1.47343	0.923267	2.26008	0.101269
chr14	20693652	rs746835738	T	TAC	ANG	ENST00000397990	c.95_96delAC	p.His32fs	FALSE	Limited	0.0001523	7.88282e-05	13132	69772	2.73578	0.801834	7.85305	0.101378
chr15	44660538	.	G	T	SPG11	ENST00000261866	c.336A>C	p.Glu112Asp	FALSE	Definitive	3.8072e-05	7.1662e-06	13133	69772	7.65714	0.620971	94.4192	0.101529
chr21	44330226	.	A	C	CFAP410	ENST00000339818	c.743G>T	p.Gly248Val	FALSE	Limited	8.32432e-05	0	12013	67832	12.004	0.598879	1760.4	0.102185
chr2	201725419	.	G	T	ALS2	ENST00000264276	c.3284A>C	p.Asn1095Thr	FALSE	Definitive	3.80836e-05	7.16692e-06	13129	69765	7.61004	0.615177	94.1414	0.102869
chr5	179824013	rs145056421	A	G	SQSTM1	ENST00000389805	c.457G>A	p.Val153Ile	FALSE	Moderate	0.000685349	0.00042999	13132	69769	1.59116	0.906043	2.6668	0.102951
chr17	44351650	rs751373342	T	TGGA	GRN	ENST00000053867	c.1036_1038delGAG	p.Glu346del	FALSE	Definitive	0.000114355	7.16753e-06	13117	69759	5.15497	0.722914	61.0329	0.103524
chr16	50779692	rs200759332	G	C	CYLD	ENST00000427738	c.1166C>G	p.Thr389Arg	FALSE	Limited	7.63417e-05	1.43377e-05	13099	69746	4.92285	0.699924	34.378	0.103551
chr2	201749722	rs201496655	T	C	ALS2	ENST00000264276	c.1805G>A	p.Arg602His	FALSE	Definitive	7.61731e-05	2.87026e-05	13128	69680	4.10925	0.715134	18.5733	0.103557
chr15	44592363	.	C	T	SPG11	ENST00000261866	c.4711A>G	p.Lys1571Glu	FALSE	Definitive	3.80691e-05	7.17463e-06	13134	69690	7.55134	0.61212	93.1566	0.103652
chr9	35059098	rs746617777	T	C	VCP	ENST00000358901	c.2126G>A	p.Arg709Gln	FALSE	Definitive	3.80633e-05	7.16753e-06	13136	69759	7.67511	0.610836	96.434	0.103699
chr15	44651917	.	G	A	SPG11	ENST00000261866	c.1030T>C	p.Ser344Pro	FALSE	Definitive	3.98279e-05	7.18432e-06	12554	69596	7.76328	0.610063	98.7859	0.103708
chr16	2455540	rs778264897	G	A	CCNF	ENST00000397066	c.1861A>G	p.Ser621Gly	FALSE	Limited	7.63592e-05	2.15131e-05	13096	69725	4.31437	0.709723	22.4694	0.103988
chr22	29481105	.	G	C	NEFH	ENST00000310624	c.843C>G	p.His281Gln	FALSE	Limited	4.83512e-05	8.47975e-06	10341	58964	7.54067	0.610685	93.1081	0.10399
chr12	111599055	.	A	G	ATXN2	ENST00000550104	c.460C>T	p.Pro154Ser	FALSE	Definitive	4.82672e-05	8.52951e-06	10359	58620	7.52671	0.608647	93.096	0.104472
chr9	35067910	rs121909332	A	G	VCP	ENST00000358901	c.283C>T	p.Arg95Cys	FALSE	Definitive	7.61325e-05	0	13135	69772	9.83294	0.640581	1418.62	0.104703
chr2	74367103	rs143763184	A	G	DCTN1	ENST00000628224	c.2258C>T	p.Thr753Met	FALSE	Moderate	0.000114382	2.86697e-05	13114	69760	3.46577	0.752729	14.6676	0.104828
chr2	201705161	rs777171926	T	C	ALS2	ENST00000264276	c.4666G>A	p.Val1556Ile	FALSE	Definitive	7.64994e-05	1.4333e-05	13072	69769	4.7374	0.69767	31.9162	0.105097
chr17	44351080	rs376153436	G	C	GRN	ENST00000053867	c.752C>G	p.Thr251Ser	FALSE	Definitive	0	3.58356e-05	13061	69763	0.125757	0.000906533	1.46075	0.10595
chr22	29483570	rs768679590	G	A	NEFH	ENST00000310624	c.1079A>G	p.Tyr360Cys	FALSE	Limited	0.000153386	5.73633e-05	13039	69731	2.86443	0.780859	9.21246	0.106642
chr2	201757551	rs745410747	G	A	ALS2	ENST00000264276	c.1322T>C	p.Ile441Thr	FALSE	Definitive	3.8279e-05	7.16661e-06	13062	69768	8.09616	0.593582	110.442	0.106866
chr7	116559144	rs748608068	G	C	CAV1	ENST00000341049	c.394C>G	p.Pro132Ala	FALSE	Limited	7.6693e-05	1.43351e-05	13039	69759	4.52847	0.692922	29.6169	0.107696
chr12	57581073	.	T	G	KIF5A	ENST00000455537	c.2656G>T	p.Ala886Ser	FALSE	Definitive	3.81563e-05	7.16733e-06	13104	69761	7.34308	0.593421	90.8577	0.108342
chr3	35792460	rs201683515	C	T	ARPP21	ENST00000684406	c.2216T>C	p.Val739Ala	FALSE	Limited	3.81388e-05	7.16671e-06	13110	69767	7.38429	0.592523	92.0266	0.108462
chr15	44621818	rs758923470	A	G	SPG11	ENST00000261866	c.2561C>T	p.Ala854Val	FALSE	Definitive	0	0.000129006	13113	69764	0.180067	0.00141306	1.32009	0.108647
chr9	128509017	rs772765696	T	C	GLE1	ENST00000309971	c.241C>T	p.Gln81*	FALSE	Limited	0	0.000121841	13133	69763	0.178603	0.0013985	1.32415	0.108729
chr2	74378197	.	A	G	DCTN1	ENST00000628224	c.82C>T	p.Arg28Trp	FALSE	Moderate	7.71903e-05	1.43565e-05	12955	69655	4.98525	0.678712	36.2044	0.108784
chr2	64458317	rs141883484	G	A	LGALSL	ENST00000409537	c.230A>G	p.Glu77Gly	FALSE	Limited	0.00209348	0.00139052	13136	69758	1.29603	0.942056	1.75603	0.109335
chr12	111456037	rs755104103	T	C	ATXN2	ENST00000673436	c.3262G>A	p.Val1088Ile	FALSE	Definitive	3.80691e-05	7.16949e-06	13134	69740	7.57011	0.587061	97.6192	0.10936
chr9	128522749	rs566762820	A	T	GLE1	ENST00000309971	c.514T>A	p.Phe172Ile	FALSE	Limited	3.8616e-05	7.17638e-06	12948	69673	7.34778	0.588658	91.7183	0.109458
chr5	73909538	.	C	G	ARHGEF28	ENST00000513042	c.4288G>C	p.Ala1430Pro	FALSE	Limited	7.79302e-05	0	12832	67370	8.03948	0.650405	1110.74	0.109581
chr12	64495773	rs186475789	A	G	TBK1	ENST00000331710	c.1718G>A	p.Arg573His	TRUE	Definitive	0.000153811	6.75027e-05	13003	66664	2.75185	0.776959	8.38162	0.109785
chr3	35690118	.	G	A	ARPP21	ENST00000684406	c.523A>G	p.Ile175Val	FALSE	Limited	3.90472e-05	7.21116e-06	12805	69337	7.28895	0.586566	90.5738	0.110093
chr16	2439395	.	T	G	CCNF	ENST00000397066	c.637G>T	p.Ala213Ser	FALSE	Limited	7.6746e-05	1.43486e-05	13030	69693	4.51177	0.684147	29.7622	0.110196
chr6	109789638	rs146689226	T	C	FIG4	ENST00000230124	c.2141C>T	p.Thr714Ile	FALSE	Limited	0.000152323	5.01677e-05	13130	69766	2.84227	0.771334	9.29785	0.110359
chr12	57570133	rs748402153	T	C	KIF5A	ENST00000455537	c.1264C>T	p.Arg422Cys	FALSE	Definitive	3.83112e-05	7.17638e-06	13051	69673	7.21008	0.585308	88.817	0.110584
chr5	73749936	rs200289106	G	A	ARHGEF28	ENST00000513042	c.133A>G	p.Met45Val	FALSE	Limited	0.000114207	0.000186324	13134	69771	0.429318	0.112978	1.19135	0.110988
chr5	73909676	.	A	G	ARHGEF28	ENST00000513042	c.4426G>A	p.Glu1476Lys	FALSE	Limited	4.58631e-05	8.18826e-06	10902	61063	7.31229	0.582086	91.8605	0.111123
chr6	109760277	rs765216035	G	A	FIG4	ENST00000230124	c.1165A>G	p.Ile389Val	FALSE	Limited	3.80865e-05	7.16661e-06	13128	69768	7.19027	0.582248	88.7944	0.111375
chr5	73904385	rs368877878	T	C	ARHGEF28	ENST00000513042	c.4141C>T	p.Arg1381Cys	FALSE	Limited	7.64234e-05	0	13085	69568	8.01827	0.642177	1111.08	0.111624
chr3	87240729	rs770968398	A	G	CHMP2B	ENST00000263780	c.65G>A	p.Arg22Gln	FALSE	Definitive	3.82585e-05	7.17e-06	13069	69735	7.14642	0.58003	88.049	0.112028
chr14	20693943	rs553513710	A	G	ANG	ENST00000397990	c.379G>A	p.Val127Ile	FALSE	Limited	7.61557e-05	7.16661e-06	13131	69768	5.35732	0.662188	61.091	0.112029
chr12	64481920	.	GT	G	TBK1	ENST00000331710	c.897dupT	p.Ala300fs	FALSE	Definitive	3.81243e-05	7.16692e-06	13115	69765	7.4936	0.574657	97.7204	0.11254
chr17	35842387	rs144520577	G	A	TAF15	ENST00000605844	c.934A>G	p.Ile312Val	FALSE	Limited	0	8.42673e-05	13138	23734	0.153097	0.00115335	1.44418	0.113247
chr12	108889515	rs780068280	T	C	DAO	ENST00000228476	c.356C>T	p.Pro119Leu	FALSE	Refuted	0.000190346	7.16599e-06	13134	69774	4.07711	0.729162	41.752	0.113254
chr12	111485835	rs776268051	A	G	ATXN2	ENST00000673436	c.2335C>T	p.Arg779Trp	FALSE	Definitive	3.81243e-05	7.16681e-06	13115	69766	7.11436	0.575351	87.9695	0.11327
chr10	80164140	rs374621104	T	C	ANXA11	ENST00000422982	c.862G>A	p.Val288Ile	FALSE	Definitive	3.80894e-05	7.16784e-06	13127	69756	7.09634	0.575328	87.528	0.113322
chr3	35729374	rs767176294	A	C	ARPP21	ENST00000684406	c.1297C>A	p.Pro433Thr	FALSE	Limited	0.000152637	0.000100381	13103	69734	2.55417	0.776326	6.8878	0.113597
chr12	49296507	.	T	C	PRPH	ENST00000257860	c.682C>T	p.Leu228Phe	FALSE	Limited	3.80749e-05	7.16794e-06	13132	69755	7.18225	0.571072	90.3278	0.114171
chr16	2449319	rs772442115	T	C	CCNF	ENST00000397066	c.1256C>T	p.Thr419Met	FALSE	Limited	8.37381e-05	2.15023e-05	11942	69760	4.17457	0.674659	22.2695	0.114775
chr3	35739360	rs144656036	A	G	ARPP21	ENST00000684406	c.1793G>A	p.Arg598Gln	FALSE	Limited	7.61789e-05	2.15011e-05	13127	69764	4.07747	0.676273	21.0723	0.11504
chr15	44621802	.	G	T	SPG11	ENST00000261866	c.2577A>C	p.Gln859His	FALSE	Definitive	3.80952e-05	7.1664e-06	13125	69770	8.13303	0.55806	118.551	0.115518
chr5	73774002	rs565916993	A	G	ARHGEF28	ENST00000513042	c.623G>A	p.Arg208His	FALSE	Limited	0.000152346	2.88976e-05	13128	69210	3.19836	0.742631	13.892	0.11553
chr8	104497489	rs78131914	C	A	LRP12	ENST00000276654	c.1063T>G	p.Cys355Gly	FALSE	Moderate	0.00312524	0.00424239	13119	69772	0.831337	0.652601	1.04519	0.11564
chr3	35682852	rs77957430	A	G	ARPP21	ENST00000684406	c.134G>A	p.Arg45Gln	FALSE	Limited	0.000153245	5.74696e-05	13051	69602	2.75848	0.759446	8.73994	0.11602
chr2	74363008	.	A	G	DCTN1	ENST00000628224	c.3515C>T	p.Thr1172Ile	FALSE	Moderate	3.83347e-05	7.16877e-06	13043	69747	6.96454	0.56366	86.0513	0.116657
chr17	44352730	.	G	T	GRN	ENST00000053867	c.1714T>G	p.Cys572Gly	FALSE	Definitive	3.8276e-05	7.17813e-06	13063	69656	6.94675	0.563681	85.6116	0.116703
chr10	80168979	.	A	G	ANXA11	ENST00000422982	c.551C>T	p.Pro184Leu	FALSE	Definitive	3.83524e-05	7.5375e-06	13037	66335	6.94673	0.563338	85.6622	0.116792
chr12	108890207	.	A	G	DAO	ENST00000228476	c.387-1G>A		TRUE	Refuted	7.61731e-05	2.8708e-05	13128	69667	3.9043	0.673249	17.8637	0.117082
chr3	87245895	.	G	C	CHMP2B	ENST00000263780	c.308C>G	p.Ser103Cys	FALSE	Definitive	3.82673e-05	7.21261e-06	13066	69323	6.93123	0.55978	85.8217	0.11777
chr2	70214430	rs115611153	C	T	TIA1	ENST00000433529	c.953A>G	p.Gln318Arg	FALSE	Limited	0.0121468	0.0119397	13131	69767	1.10438	0.974852	1.2472	0.117827
chr2	201718198	.	C	T	ALS2	ENST00000264276	c.3715A>G	p.Met1239Val	FALSE	Definitive	3.80691e-05	7.1867e-06	13134	69573	6.96628	0.558669	86.8681	0.117963
chr5	179824312	rs199663339	T	C	SQSTM1	ENST00000389805	c.662C>T	p.Thr221Met	FALSE	Moderate	7.63009e-05	1.43351e-05	13106	69759	4.36082	0.6605	28.6895	0.118018
chr3	35743896	rs375827523	T	C	ARPP21	ENST00000684406	c.2068C>T	p.Arg690Trp	FALSE	Limited	3.80923e-05	7.16661e-06	13126	69768	6.94495	0.556648	86.6506	0.118561
chr16	31191052	rs387906627	T	C	FUS	ENST00000254108	c.1483C>T	p.Arg495*	FALSE	Definitive	7.65404e-05	0	13065	69584	11.0403	0.49674	1619.11	0.118637
chr12	111453688	rs776378926	A	G	ATXN2	ENST00000673436	c.3428C>T	p.Thr1143Met	FALSE	Definitive	3.81243e-05	7.18825e-06	13115	69558	7.13625	0.553652	91.9835	0.118827
chr16	2433051	rs756107653	G	C	CCNF	ENST00000397066	c.262C>G	p.Leu88Val	FALSE	Limited	7.62311e-05	2.15119e-05	13118	69729	4.03567	0.664765	21.0459	0.118885
chr22	45168223	rs200329756	A	G	NUP50	ENST00000347635	c.46G>A	p.Asp16Asn	FALSE	Limited	0.00038072	0.000422909	13133	69755	0.589208	0.275955	1.13707	0.119345
chr21	44330230	.	A	G	CFAP410	ENST00000339818	c.739C>T	p.Arg247Cys	FALSE	Limited	8.40619e-05	1.47202e-05	11896	67934	4.67161	0.647297	33.5891	0.119452
chr6	109741483	rs765737780	C	T	FIG4	ENST00000230124	c.815T>C	p.Ile272Thr	FALSE	Limited	3.83671e-05	7.16764e-06	13032	69758	6.83029	0.553995	84.2146	0.119616
chr3	35737198	rs772998292	T	G	ARPP21	ENST00000684406	c.1480G>T	p.Asp494Tyr	FALSE	Limited	7.61905e-05	2.15205e-05	13125	69701	4.10091	0.659975	22.0401	0.119806
chr5	73832397	rs570816824	T	C	ARHGEF28	ENST00000513042	c.1084C>T	p.Arg362Trp	FALSE	Limited	7.61615e-05	7.18061e-06	13130	69632	5.6261	0.631079	71.4377	0.119976
chr21	44330581	rs772092677	G	C	CFAP410	ENST00000397956	c.881G>C	p.Trp294Ser	FALSE	Limited	0.000156433	0.000278602	12785	61019	0.463746	0.141495	1.20144	0.120257
chr4	169401690	rs367956146	C	G	NEK1	ENST00000507142	c.3545C>G	p.Pro1182Arg	FALSE	Definitive	7.62311e-05	2.86693e-05	13118	69761	3.87616	0.662469	17.9057	0.120679
chr20	62162926	rs755828983	C	A	SS18L1	ENST00000331758	c.551A>C	p.Asn184Thr	FALSE	Limited	0	5.73798e-05	13088	69711	0.127306	0.000893315	1.55295	0.1207
chr10	80169346	.	T	A	ANXA11	ENST00000422982	c.184T>A	p.Ser62Thr	FALSE	Definitive	7.77484e-05	1.45703e-05	12862	68633	4.30658	0.653125	28.3754	0.120738
chr12	111599265	.	C	CGCCGTT	ATXN2	ENST00000550104	c.244_249delAACGGC	p.Asn82_Gly83del	FALSE	Definitive	5.01102e-05	1.84822e-05	9978	54106	6.13385	0.555366	46.7385	0.120824
chr22	29485744	rs199907249	A	G	NEFH	ENST00000310624	c.1105G>A	p.Ala369Thr	FALSE	Limited	0	4.30064e-05	13135	69757	0.156206	0.00116907	1.49197	0.121088
chr8	144359789	rs782591841	C	G	SLC52A2	ENST00000643944	c.297G>C	p.Trp99Cys	FALSE	Definitive	0.000114644	1.43345e-05	13084	69762	4.12595	0.682254	28.7863	0.12119
chr2	211679113	.	C	G	ERBB4	ENST00000342788	c.1561C>G	p.Leu521Val	FALSE	Limited	3.81098e-05	7.16764e-06	13120	69758	6.76314	0.54874	83.3551	0.121258
chr17	44350727	rs63750787	A	G	GRN	ENST00000053867	c.635G>A	p.Arg212Gln	FALSE	Definitive	0	0.000114685	13110	69756	0.185574	0.00145038	1.38949	0.12131
chr9	128536458	rs765269946	T	C	GLE1	ENST00000309971	c.1750C>T	p.Arg584Trp	FALSE	Limited	0	4.29966e-05	13134	69773	0.157023	0.00117799	1.49398	0.121329
chr22	29480263	.	G	A	NEFH	ENST00000310624	c.1A>G	p.Met1?	FALSE	Limited	0	2.51898e-05	10333	59548	0.136811	0.000990654	1.58884	0.121735
chr22	29480620	.	A	G	NEFH	ENST00000310624	c.358G>A	p.Ala120Thr	FALSE	Limited	4.70411e-05	7.78901e-06	10629	64193	6.86199	0.54398	86.5635	0.122261
chr14	77562485	rs572378641	G	C	SPTLC2	ENST00000216484	c.761G>C	p.Cys254Ser	FALSE	Strong	7.61789e-05	0	13127	69754	7.5496	0.608937	1044.02	0.122272
chr4	169599141	rs781184197	A	G	NEK1	ENST00000507142	c.271C>T	p.Arg91*	FALSE	Definitive	7.62602e-05	7.16733e-06	13113	69761	5.59428	0.622879	71.1182	0.122416
chr6	109825114	.	G	A	FIG4	ENST00000230124	c.2573A>G	p.Asp858Gly	FALSE	Limited	3.8276e-05	7.16764e-06	13063	69758	6.73196	0.543495	83.3858	0.122813
chr6	109691488	rs762687855	G	A	FIG4	ENST00000230124	c.53A>G	p.Tyr18Cys	FALSE	Limited	0	0.000149031	13015	67100	0.190165	0.00149288	1.38991	0.123469
chr16	2435817	.	G	A	CCNF	ENST00000397066	c.290A>G	p.Lys97Arg	FALSE	Limited	0.000114207	5.01627e-05	13134	69773	2.98854	0.713125	10.2714	0.123689
chr22	29480282	.	A	C	NEFH	ENST00000310624	c.20C>A	p.Ala7Glu	FALSE	Limited	0	0.000118205	10355	59219	0.159731	0.00118172	1.47174	0.124186
chr17	42017401	.	A	C	DNAJC7	ENST00000457167	c.16G>T	p.Glu6*	FALSE	Limited	0	2.16185e-05	13117	69385	0.131001	0.000930721	1.62621	0.124246
chr7	116500366	.	C	A	CAV2	ENST00000222693	c.257A>C	p.Lys86Thr	FALSE	Limited	3.80633e-05	1.43326e-05	13136	69771	6.02412	0.544738	46.1405	0.124253
chr8	104491205	rs147788045	A	G	LRP12	ENST00000276654	c.2048C>T	p.Thr683Met	FALSE	Moderate	0.000114899	2.1506e-05	13055	69748	3.55764	0.687674	18.0544	0.124632
chr15	44598278	rs375363608	C	G	SPG11	ENST00000261866	c.3988C>G	p.Gln1330Glu	FALSE	Definitive	0.000419016	0.000308372	13126	69721	1.7267	0.849653	3.2369	0.125013
chr9	128540316	rs180872962	A	T	GLE1	ENST00000309971	c.2006T>A	p.Ile669Lys	FALSE	Limited	7.62195e-05	2.86664e-05	13120	69768	3.75698	0.649766	17.1338	0.126023
chr2	211387084	rs758164437	T	G	ERBB4	ENST00000342788	c.3250C>A	p.Pro1084Thr	FALSE	Limited	7.63301e-05	7.16723e-06	13101	69762	4.77395	0.628452	52.5924	0.126126
chr9	128523658	rs760127458	T	C	GLE1	ENST00000309971	c.709C>T	p.Arg237Trp	FALSE	Limited	7.62718e-05	3.58479e-05	13111	69739	3.64035	0.649263	15.272	0.127244
chr15	44565903	rs79186522	T	C	SPG11	ENST00000261866	c.6950G>A	p.Gly2317Asp	FALSE	Definitive	0.000231339	6.47361e-05	12968	69513	2.33591	0.773669	6.6199	0.127253
chr15	44651599	rs3759873	C	T	SPG11	ENST00000261866	c.1348A>G	p.Ile450Val	FALSE	Definitive	0.00483404	0.00512383	13136	69772	0.858327	0.700142	1.04364	0.127255
chr2	201729052	rs201200488	T	C	ALS2				TRUE	Definitive	0.000266565	0.000186329	13130	69769	1.97418	0.808275	4.26858	0.12736
chr3	35721643	rs145988544	A	G	ARPP21	ENST00000684406	c.1034G>A	p.Arg345Gln	FALSE	Limited	0.000191424	0.000100344	13060	69760	2.2805	0.768233	5.86093	0.128535
chr15	44573690	rs375420533	T	C	SPG11	ENST00000261866	c.6062G>A	p.Arg2021Gln	FALSE	Definitive	3.80865e-05	7.16599e-06	13128	69774	6.73987	0.52353	86.7564	0.128559
chr9	27548379	.	C	T	C9orf72	ENST00000380003	c.1303A>G	p.Ile435Val	FALSE	Definitive	4.6365e-05	7.25911e-06	10784	68879	6.48473	0.526493	79.8715	0.128605
chr4	169479497	rs779634939	A	G	NEK1	ENST00000507142	c.2045C>T	p.Pro682Leu	FALSE	Definitive	0.000152567	7.8964e-05	13109	69652	2.51503	0.740068	7.1812	0.129275
chr6	109760332	rs769415369	T	C	FIG4	ENST00000230124	c.1220C>T	p.Pro407Leu	FALSE	Limited	7.61905e-05	2.86985e-05	13125	69690	3.77022	0.63862	17.6718	0.12963
chrX	56565165	.	G	C	UBQLN2	ENST00000338222	c.1292C>G	p.Pro431Arg	FALSE	Definitive	5.47166e-05	9.56233e-06	12984	69582	6.56946	0.521229	82.803	0.129864
chrX	56565164	.	G	C	UBQLN2	ENST00000338222	c.1291C>G	p.Pro431Ala	FALSE	Definitive	5.46747e-05	9.55941e-06	12993	69617	6.56107	0.520675	82.6793	0.130063
chr8	104497596	.	G	T	LRP12	ENST00000276654	c.956A>C	p.Asp319Ala	FALSE	Moderate	3.83936e-05	7.16764e-06	13023	69758	6.81078	0.516861	89.7686	0.130339
chr20	761017	.	A	G	SLC52A3	ENST00000473664	c.913C>T	p.Pro305Ser	FALSE	Definitive	3.90564e-05	7.31786e-06	12802	68326	6.42401	0.520137	79.3366	0.130759
chr15	44574997	rs1058877	C	T	SPG11	ENST00000261866	c.5911A>G	p.Asn1971Asp	FALSE	Definitive	3.82059e-05	7.1664e-06	13087	69770	6.44567	0.519093	80.0379	0.130991
chr15	44608463	.	A	G	SPG11	ENST00000261866	c.3434C>T	p.Thr1145Ile	FALSE	Definitive	3.80778e-05	7.16681e-06	13131	69766	6.53144	0.517617	82.4051	0.131106
chr3	87240759	rs374428152	A	G	CHMP2B	ENST00000263780	c.95G>A	p.Arg32Gln	FALSE	Definitive	7.63709e-05	3.58531e-05	13094	69729	3.61161	0.638823	15.3073	0.13118
chr12	49297993	rs146828143	T	C	PRPH	ENST00000257860	c.1303C>T	p.Arg435Trp	FALSE	Limited	0.000418792	0.000300976	13133	69773	1.71097	0.841245	3.21206	0.131568
chr22	29480720	rs763364083	T	TGCGCGGCGCGGTGCTGCGCCTGG	NEFH	ENST00000310624	c.469_491delGTGCTGCGCCTGGGCGCGGCGCG	p.Val157fs	FALSE	Limited	0.000289855	0.000127888	10350	58645	2.16959	0.775771	5.40032	0.132109
chr22	29481007	rs60825978	A	G	NEFH	ENST00000310624	c.745G>A	p.Gly249Ser	FALSE	Limited	0.00487452	0.00368008	10360	59102	0.836813	0.657863	1.05496	0.133342
chr6	109735250	.	G	A	FIG4	ENST00000230124	c.598A>G	p.Ser200Gly	FALSE	Limited	3.82878e-05	7.16651e-06	13059	69769	6.37697	0.508191	80.0135	0.134671
chr8	144359889	rs782582813	A	C	SLC52A2	ENST00000643944	c.397C>A	p.Leu133Met	FALSE	Definitive	3.82146e-05	7.16651e-06	13084	69769	6.50731	0.505858	83.6913	0.13488
chr1	11023274	rs748863467	G	A	TARDBP	ENST00000616545	c.853A>G	p.Thr285Ala	FALSE	Definitive	0.000235497	0.000122605	12739	61172	2.1882	0.767186	5.52296	0.134909
chr4	169562150	.	T	C	NEK1	ENST00000507142	c.1067G>A	p.Arg356Lys	FALSE	Definitive	7.61789e-05	3.15224e-05	13127	63447	3.66904	0.626251	17.0815	0.135233
chr8	104497287	rs753745202	T	C	LRP12	ENST00000276654	c.1265G>A	p.Arg422Gln	FALSE	Moderate	3.81534e-05	7.1662e-06	13105	69772	6.24955	0.507091	77.0215	0.135579
chr15	44573576	rs757619567	T	C	SPG11	ENST00000261866	c.6176G>A	p.Arg2059Gln	FALSE	Definitive	3.80778e-05	7.16599e-06	13131	69774	6.69945	0.500943	89.5976	0.135738
chr5	179836454	.	C	T	SQSTM1	ENST00000389805	c.1184T>C	p.Ile395Thr	FALSE	Moderate	3.80778e-05	7.1662e-06	13131	69772	6.54393	0.50078	85.5076	0.136376
chr12	57581887	rs139801016	T	C	KIF5A	ENST00000455537	c.2927C>T	p.Thr976Ile	FALSE	Definitive	0.00053374	0.000222162	13115	69769	1.66948	0.844129	3.15473	0.136383
chr12	49296514	.	G	A	PRPH	ENST00000257860	c.689A>G	p.Lys230Arg	FALSE	Limited	3.80749e-05	7.16908e-06	13132	69744	6.2209	0.504037	76.7792	0.136693
chr3	35739333	rs760203308	T	C	ARPP21	ENST00000684406	c.1766C>T	p.Thr589Ile	FALSE	Limited	0	2.86697e-05	13128	69760	0.165524	0.00123799	1.61102	0.137863
chr12	108885142	rs375063129	A	G	DAO	ENST00000228476	c.136G>A	p.Asp46Asn	FALSE	Refuted	3.81039e-05	7.17165e-06	13122	69719	6.19106	0.498808	76.8402	0.138542
chr2	201767369	rs765976513	C	T	ALS2	ENST00000264276	c.35A>G	p.Glu12Gly	FALSE	Definitive	3.80865e-05	7.16661e-06	13128	69768	6.2396	0.497901	78.1929	0.138615
chr8	144360811	rs782524983	A	G	SLC52A2	ENST00000675787	c.1123G>A	p.Val375Met	FALSE	Definitive	0.000114382	5.73485e-05	13114	69749	2.84997	0.681059	9.57273	0.13862
chr16	2437179	rs138913390	T	C	CCNF	ENST00000397066	c.397C>T	p.Arg133Cys	FALSE	Limited	3.80691e-05	7.16928e-06	13134	69742	6.15491	0.498768	75.9544	0.138728
chr15	44648986	.	C	A	SPG11	ENST00000261866	c.1482T>G	p.Phe494Leu	FALSE	Definitive	3.81156e-05	7.1698e-06	13118	69737	6.19456	0.497515	77.128	0.138953
chr2	201728516	.	C	G	ALS2	ENST00000264276	c.2837C>G	p.Ala946Gly	FALSE	Definitive	3.81156e-05	7.16692e-06	13118	69765	6.14085	0.497989	75.7225	0.139053
chr20	62172742	rs539707810	T	C	SS18L1	ENST00000331758	c.977C>T	p.Thr326Met	FALSE	Limited	7.61847e-05	2.86718e-05	13126	69755	3.59838	0.618214	16.5698	0.139064
chr12	111513432	rs776989525	A	G	ATXN2	ENST00000673436	c.1483C>T	p.Pro495Ser	FALSE	Definitive	0	0.000136154	13135	69774	0.199985	0.00156943	1.46444	0.139253
chr3	35739366	.	G	C	ARPP21	ENST00000684406	c.1799C>G	p.Ser600Cys	FALSE	Limited	3.80894e-05	1.43334e-05	13127	69767	5.5299	0.50382	41.8367	0.139258
chr5	179825190	rs768757828	A	G	SQSTM1	ENST00000389805	c.718G>A	p.Val240Ile	FALSE	Moderate	0	2.15134e-05	13131	69724	0.11399	0.000779756	1.94078	0.139305
chr20	58444154	rs767437818	G	A	VAPB	ENST00000395802	c.289A>G	p.Arg97Gly	FALSE	Definitive	7.61267e-05	7.16589e-06	13136	69775	5.13407	0.581121	65.3911	0.139339
chr2	64458310	.	A	G	LGALSL	ENST00000238875	c.401G>A	p.Arg134His	FALSE	Limited	3.8072e-05	7.16681e-06	13133	69766	6.17084	0.495661	76.8292	0.139684
chr5	73846459	rs767061059	A	G	ARHGEF28	ENST00000513042	c.1619G>A	p.Ser540Asn	FALSE	Limited	3.81563e-05	7.1771e-06	13104	69666	6.25534	0.494299	79.1614	0.139742
chr2	201761599	rs41308810	A	G	ALS2	ENST00000264276	c.395C>T	p.Pro132Leu	FALSE	Definitive	3.8101e-05	7.1662e-06	13123	69772	6.2055	0.494904	77.8144	0.139772
chr5	73911375	rs767038231	C	A	ARHGEF28	ENST00000513042	c.4748A>C	p.Asn1583Thr	FALSE	Limited	7.61325e-05	2.15378e-05	13135	69645	3.88558	0.606349	21.2518	0.139775
chr8	104497296	.	A	G	LRP12	ENST00000276654	c.1256C>T	p.Pro419Leu	FALSE	Moderate	7.62777e-05	3.58336e-05	13110	69767	3.4618	0.61994	14.4296	0.140053
chr12	64481993	rs145905497	T	C	TBK1	ENST00000331710	c.964C>T	p.His322Tyr	FALSE	Definitive	0.000458225	0.000316106	13094	69597	1.64966	0.838507	3.0544	0.141261
chr3	87253794	rs750217435	A	G	CHMP2B	ENST00000263780	c.614G>A	p.Arg205Gln	FALSE	Definitive	3.85922e-05	7.17875e-06	12956	69650	6.06877	0.491811	74.8873	0.141484
chr15	44633631	.	C	T	SPG11	ENST00000261866	c.1609A>G	p.Ile537Val	FALSE	Definitive	0.00011426	1.43373e-05	13128	69748	4.06532	0.626486	30.8247	0.141665
chr10	80157724	.	T	C	ANXA11	ENST00000422982	c.1375G>A	p.Val459Met	FALSE	Definitive	3.80952e-05	7.16671e-06	13125	69767	6.04687	0.490588	74.5335	0.142012
chr17	41977282	.	A	G	DNAJC7	ENST00000457167	c.1426C>T	p.Pro476Ser	FALSE	Limited	3.80604e-05	7.37583e-06	13137	67789	6.19698	0.487157	78.8419	0.142441
chr14	77512336	rs780325843	A	G	SPTLC2	ENST00000216484	c.1637C>T	p.Pro546Leu	FALSE	Strong	3.80778e-05	7.16589e-06	13131	69775	6.04015	0.48931	74.5599	0.142483
chr5	73858126	.	T	C	ARHGEF28	ENST00000513042	c.1954C>T	p.Arg652*	FALSE	Limited	3.82643e-05	7.16866e-06	13067	69748	6.58231	0.481351	90.0184	0.142773
chr10	13112486	rs140599944	A	G	OPTN	ENST00000378747	c.403G>A	p.Glu135Lys	FALSE	Definitive	0	0.000107493	13124	69772	0.197711	0.00154152	1.49827	0.142813
chr21	44330618	rs756857009	T	C	CFAP410	ENST00000397956	c.844G>A	p.Gly282Arg	FALSE	Limited	0.000117546	2.45797e-05	12761	61026	3.24677	0.654009	16.294	0.14297
chr20	761676	rs770481644	A	G	SLC52A3	ENST00000381944	c.1222C>T	p.Leu408Phe	FALSE	Definitive	3.8165e-05	7.17927e-06	13101	69645	6.00885	0.487786	74.0203	0.143171
chr5	73911408	rs375842528	T	C	ARHGEF28	ENST00000513042	c.4781C>T	p.Pro1594Leu	FALSE	Limited	3.80633e-05	1.43328e-05	13136	69770	5.42911	0.493253	41.1856	0.143462
chr2	201726751	rs373432894	T	C	ALS2	ENST00000264276	c.3095G>A	p.Arg1032His	FALSE	Definitive	3.8072e-05	7.16784e-06	13133	69756	5.99511	0.48679	73.8335	0.143588
chr5	73873173	.	A	G	ARHGEF28	ENST00000513042	c.2741G>A	p.Arg914Gln	FALSE	Limited	3.81854e-05	7.17916e-06	13094	69646	6.81946	0.475947	97.7073	0.143784
chr3	87240749	rs63750818	G	A	CHMP2B	ENST00000263780	c.85A>G	p.Ile29Val	FALSE	Definitive	0.000611107	0.000401382	13091	69759	1.55827	0.852164	2.69684	0.143942
chr4	169599120	rs115005766	T	C	NEK1	ENST00000507142	c.292G>A	p.Val98Ile	FALSE	Definitive	7.62021e-05	2.86681e-05	13123	69764	3.54305	0.606359	16.4128	0.144361
chr6	109791451	rs375960403	C	G	FIG4	ENST00000230124	c.2256G>C	p.Glu752Asp	FALSE	Limited	0	6.45948e-05	13134	69665	0.173004	0.00128785	1.59999	0.144365
chr15	44596835	.	A	AT	SPG11	ENST00000261866	c.4109delA	p.Asp1370fs	FALSE	Definitive	3.80894e-05	7.1661e-06	13127	69773	5.97152	0.484424	73.6116	0.144538
chr22	29273777	.	T	C	EWSR1	ENST00000397938	c.139C>T	p.Pro47Ser	FALSE	Disputed	3.80836e-05	1.43322e-05	13129	69773	5.36023	0.489286	40.4296	0.145281
chr17	44351728	rs149023078	C	G	GRN	ENST00000053867	c.1112G>C	p.Ser371Thr	FALSE	Definitive	7.74713e-05	2.15437e-05	12908	69626	3.70545	0.59734	19.802	0.145885
chr2	74370795	.	A	G	DCTN1	ENST00000628224	c.874C>T	p.Arg292Cys	FALSE	Moderate	3.91573e-05	7.16671e-06	12769	69767	5.94961	0.480642	73.6451	0.145988
chr7	116506098	.	C	A	CAV2	ENST00000222693	c.466A>C	p.Ser156Arg	FALSE	Limited	3.80778e-05	7.1663e-06	13131	69771	5.94823	0.479853	73.7343	0.146276
chr12	57569687	rs781028681	G	A	KIF5A				TRUE	Definitive	0	3.59485e-05	13051	69544	0.18004	0.00136635	1.61646	0.146418
chr9	35065264	.	A	G	VCP	ENST00000358901	c.563C>T	p.Pro188Leu	FALSE	Definitive	3.80662e-05	7.16651e-06	13135	69769	5.9689	0.477465	74.6176	0.147013
chr6	109735292	rs529048339	A	G	FIG4	ENST00000230124	c.640G>A	p.Gly214Arg	FALSE	Limited	0	1.43382e-05	13101	69744	0.141255	0.0010028	1.87707	0.147375
chr7	116526588	.	G	A	CAV1	ENST00000341049	c.94A>G	p.Met32Val	FALSE	Limited	3.80749e-05	7.16774e-06	13132	69757	6.1781	0.473261	80.6486	0.147434
chr12	49297001	rs748657555	G	A	PRPH	ENST00000257860	c.815A>G	p.Tyr272Cys	FALSE	Limited	3.81214e-05	1.4341e-05	13116	69730	5.30152	0.48359	40.034	0.147712
chr7	116499905	rs374156174	T	C	CAV2	ENST00000222693	c.124C>T	p.Pro42Ser	FALSE	Limited	3.82585e-05	0.000165076	13069	69665	0.348988	0.0386581	1.36362	0.14779
chr16	50749786	.	A	G	CYLD	ENST00000427738	c.88G>A	p.Val30Ile	FALSE	Limited	3.80923e-05	1.43351e-05	13126	69759	5.43955	0.480914	42.5845	0.147822
chr12	64495574	rs375428983	G	A	TBK1	ENST00000331710	c.1613A>G	p.His538Arg	FALSE	Definitive	3.81417e-05	7.1663e-06	13109	69771	5.86842	0.476437	72.2832	0.147951
chr2	211665360	rs561997094	A	G	ERBB4	ENST00000342788	c.1834C>T	p.Arg612Trp	FALSE	Limited	0.000114233	2.86656e-05	13131	69770	3.07852	0.646299	13.2359	0.147977
chr4	169537849	.	T	C	NEK1	ENST00000507142	c.1625G>A	p.Arg542Gln	FALSE	Definitive	3.82409e-05	7.16764e-06	13075	69758	6.74072	0.465082	97.6878	0.148007
chr22	29480264	.	C	T	NEFH	ENST00000310624	c.2T>C	p.Met1?	FALSE	Limited	4.83746e-05	8.39927e-06	10336	59529	5.96644	0.47426	75.0615	0.148181
chr14	77576836	.	G	A	SPTLC2	ENST00000216484	c.562T>C	p.Cys188Arg	FALSE	Strong	3.80604e-05	7.16589e-06	13137	69775	5.83948	0.473492	72.0165	0.149188
chr12	111599090	.	T	C	ATXN2	ENST00000550104	c.425G>A	p.Arg142His	FALSE	Definitive	4.88854e-05	8.77316e-06	10228	56992	5.92066	0.471611	74.3267	0.149402
chr12	111598845	.	C	CCGAGGACGAGGAGACCGAGGA	ATXN2	ENST00000673436	c.169_189delTCCTCGGTCTCCTCGTCCTCG	p.Ser57_Ser63del	FALSE	Definitive	4.92271e-05	2.55968e-05	10157	58601	5.01002	0.482902	30.7482	0.149464
chr15	44565997	rs312262785	A	G	SPG11	ENST00000261866	c.6856C>T	p.Arg2286*	FALSE	Definitive	7.62486e-05	3.5867e-05	13115	69702	3.37492	0.599084	14.2349	0.149599
chr2	201757758	rs190369242	C	G	ALS2	ENST00000264276	c.1115C>G	p.Pro372Arg	FALSE	Definitive	0.00177702	0.00146718	12943	67817	1.28043	0.911862	1.76121	0.149777
chr4	169537820	.	T	C	NEK1	ENST00000507142	c.1654G>A	p.Glu552Lys	FALSE	Definitive	3.83612e-05	7.16836e-06	13034	69751	5.89641	0.470785	73.8607	0.149846
chr20	760966	rs183024897	T	C	SLC52A3	ENST00000473664	c.964G>A	p.Val322Ile	FALSE	Definitive	0.00125855	0.00100233	12713	62355	1.34966	0.89337	1.98467	0.150121
chr6	109727229	.	G	A	FIG4	ENST00000230124	c.410A>G	p.Asn137Ser	FALSE	Limited	3.82e-05	7.17216e-06	13089	69714	5.88153	0.47025	73.5628	0.150129
chr17	44350237	rs63750043	A	C	GRN	ENST00000053867	c.359C>A	p.Ser120Tyr	FALSE	Definitive	0.00110417	0.000415711	13132	69760	1.42672	0.876243	2.27806	0.150246
chr9	27561640	.	C	T	C9orf72	ENST00000380003	c.610A>G	p.Thr204Ala	FALSE	Definitive	3.81446e-05	7.21553e-06	13108	69295	5.827	0.468472	72.4783	0.15111
chr5	73909479	rs748926669	G	T	ARHGEF28	ENST00000513042	c.4229T>G	p.Leu1410Arg	FALSE	Limited	7.63242e-05	7.17772e-06	13102	69660	4.34966	0.567096	48.2355	0.151656
chr16	2456799	rs61755288	A	G	CCNF	ENST00000397066	c.2140G>A	p.Val714Met	FALSE	Limited	0.0147631	0.01584	13107	69760	1.08503	0.970116	1.21036	0.151724
chr16	50751728	.	T	C	CYLD	ENST00000427738	c.629C>T	p.Thr210Ile	FALSE	Limited	3.80952e-05	1.43332e-05	13125	69768	5.21887	0.473431	39.7334	0.152066
chr3	35642409	.	T	G	ARPP21	ENST00000187397	c.-213+1G>T		TRUE	Limited	0	0.000133049	10256	7516	0.151634	0.00109659	1.87962	0.15207
chr20	58440983	rs566283411	G	GTTC	VAPB	ENST00000475243	c.479_481delCTT	p.Ser160del	FALSE	Definitive	0.00259206	0.00351139	13117	69773	0.831603	0.637168	1.06831	0.152224
chr8	144359709	rs782022070	T	C	SLC52A2	ENST00000643944	c.217C>T	p.Pro73Ser	FALSE	Definitive	3.81127e-05	7.16784e-06	13119	69756	6.44869	0.456253	91.1436	0.152522
chr6	109743152	rs573441014	A	G	FIG4	ENST00000230124	c.919G>A	p.Asp307Asn	FALSE	Limited	7.67872e-05	7.16866e-06	13023	69748	4.45934	0.56055	50.805	0.152635
chr4	169537811	rs766596184	C	T	NEK1	ENST00000507142	c.1663A>G	p.Met555Val	FALSE	Definitive	7.67165e-05	2.15066e-05	13035	69746	4.0788	0.556798	23.3017	0.152707
chr17	44349529	rs765558852	T	C	GRN	ENST00000053867	c.242C>T	p.Ser81Phe	FALSE	Definitive	3.82292e-05	7.1663e-06	13079	69771	5.73466	0.465708	70.6159	0.152715
chr6	109715133	rs121908287	C	T	FIG4	ENST00000230124	c.122T>C	p.Ile41Thr	FALSE	Limited	0.00167696	0.0021215	13119	69762	0.7952	0.56878	1.08569	0.152923
chr12	64460279	.	G	A	TBK1	ENST00000331710	c.178A>G	p.Lys60Glu	FALSE	Definitive	3.80923e-05	7.19942e-06	13126	69450	5.8675	0.462516	74.4334	0.153101
chr10	80166903	rs41310298	A	G	ANXA11	ENST00000422982	c.731C>T	p.Thr244Met	FALSE	Definitive	0.00301343	0.0040487	13108	69405	0.842976	0.658948	1.06394	0.15335
chr7	26193643	rs767834377	C	CCAT	HNRNPA2B1	ENST00000618183	c.770_772delATG	p.Tyr257_Gly258delinsCys	FALSE	Moderate	3.8072e-05	7.16846e-06	13133	69750	5.71691	0.464217	70.4045	0.153391
chr10	80163596	rs779688242	T	C	ANXA11	ENST00000422982	c.967G>A	p.Glu323Lys	FALSE	Definitive	0	2.37767e-05	13093	63087	0.16996	0.00126333	1.75611	0.153631
chr5	139316161	rs746889029	A	C	MATR3,MATR3	ENST00000394805	c.1102C>A,c.1102C>A	p.Pro368Thr,p.Pro368Thr	FALSE	Definitive	7.61325e-05	1.43392e-05	13135	69739	4.66022	0.532628	35.3833	0.15378
chr5	73909539	.	T	C	ARHGEF28	ENST00000513042	c.4289C>T	p.Ala1430Val	FALSE	Limited	0	1.48657e-05	12822	67269	0.134486	0.000934453	2.00488	0.154156
chr6	109762188	rs770043095	AT	A	FIG4	ENST00000230124	c.1373dupT	p.Leu458fs	FALSE	Limited	7.61383e-05	3.58938e-05	13134	69650	3.45273	0.583185	15.2321	0.154342
chr2	201726712	rs781051642	A	T	ALS2	ENST00000264276	c.3134A>T	p.Lys1045Met	FALSE	Definitive	3.80691e-05	7.16661e-06	13134	69768	5.76617	0.460381	72.2175	0.154535
chr3	35721711	rs756938482	A	G	ARPP21	ENST00000684406	c.1102G>A	p.Asp368Asn	FALSE	Limited	0	2.86697e-05	13034	69760	0.160953	0.00117706	1.82146	0.154756
chr21	44330876	rs141744017	T	C	CFAP410	ENST00000339818	c.589G>A	p.Gly197Ser	FALSE	Limited	3.82936e-05	7.20461e-06	13057	69400	5.71959	0.460297	71.0726	0.154867
chr12	57550363	rs199955108	C	T	KIF5A	ENST00000455537	c.92T>C	p.Ile31Thr	FALSE	Definitive	3.81446e-05	1.43347e-05	13108	69761	5.16457	0.4669	39.4337	0.154955
chr16	2445559	rs371050277	A	G	CCNF	ENST00000397066	c.1031G>A	p.Arg344Lys	FALSE	Limited	7.61905e-05	7.16794e-06	13125	69755	5.14151	0.536316	69.976	0.155579
chr12	64497714	.	G	A	TBK1	ENST00000331710	c.2026A>G	p.Ile676Val	FALSE	Definitive	3.81156e-05	7.18092e-06	13118	69629	5.65846	0.458972	69.761	0.15578
chr2	201704560	.	A	T	ALS2	ENST00000264276	c.4732A>T	p.Thr1578Ser	FALSE	Definitive	3.81971e-05	7.16651e-06	13090	69769	5.65993	0.458926	69.8042	0.155788
chr5	73753001	rs767537768	A	G	ARHGEF28	ENST00000513042	c.274G>A	p.Val92Met	FALSE	Limited	3.80749e-05	7.17082e-06	13132	69727	5.68924	0.458398	70.6075	0.155796
chr12	111599303	.	A	G	ATXN2	ENST00000550104	c.212C>T	p.Pro71Leu	FALSE	Definitive	0.00111483	0.00237108	9867	53562	0.738101	0.463822	1.11638	0.156311
chr2	201741839	.	T	G	ALS2	ENST00000264276	c.2186C>A	p.Thr729Lys	FALSE	Definitive	3.80981e-05	7.17638e-06	13124	69673	5.65607	0.455869	70.1751	0.157001
chr6	109738408	rs138376077	T	C	FIG4	ENST00000230124	c.730C>T	p.Arg244Cys	FALSE	Limited	3.82438e-05	7.17134e-06	13074	69722	5.74549	0.451976	73.0376	0.15794
chr12	64495749	.	C	A	TBK1	ENST00000331710	c.1694A>C	p.Gln565Pro	FALSE	Definitive	0.000114723	6.51796e-05	13075	69040	2.65818	0.648476	8.57358	0.157943
chr12	111599291	.	C	T	ATXN2	ENST00000550104	c.224A>G	p.Asp75Gly	FALSE	Definitive	6.29089e-05	1.88993e-05	7948	52912	5.93331	0.448502	73.2653	0.158147
chr17	44351420	rs750810467	A	G	GRN	ENST00000053867	c.893G>A	p.Arg298His	FALSE	Definitive	0	0.000100383	13048	69733	0.199879	0.00153775	1.59877	0.158212
chr5	73752954	rs779778189	T	C	ARHGEF28	ENST00000513042	c.227C>T	p.Ser76Leu	FALSE	Limited	7.61615e-05	2.15017e-05	13130	69762	3.57019	0.571048	19.146	0.158511
chr9	27556681	rs753735631	C	T	C9orf72	ENST00000380003	c.971A>G	p.His324Arg	FALSE	Definitive	3.82907e-05	1.43342e-05	13058	69763	5.05533	0.459548	38.382	0.1587
chr21	44335806	.	A	T	CFAP410	ENST00000339818	c.97-2A>T		TRUE	Limited	3.82059e-05	7.33956e-06	13087	68124	5.94803	0.446622	79.2223	0.158837
chr16	50749823	rs770539079	T	C	CYLD	ENST00000427738	c.125C>T	p.Pro42Leu	FALSE	Limited	0.000152579	2.86673e-05	13108	69766	2.74948	0.660087	11.4235	0.158936
chr10	100152297	rs745419107	C	T	ERLIN1	ENST00000421367	c.881A>G	p.Asn294Ser	FALSE	Limited	7.61325e-05	3.58392e-05	13135	69756	3.28863	0.579293	14.0357	0.159499
chr12	108885067	rs758203634	A	G	DAO	ENST00000228476	c.61G>A	p.Glu21Lys	FALSE	Refuted	0	9.31673e-05	13134	69767	0.207051	0.00161221	1.58626	0.159811
chr15	44592387	rs75430389	C	T	SPG11	ENST00000261866	c.4687A>G	p.Arg1563Gly	FALSE	Definitive	0	1.43402e-05	13133	69734	0.134227	0.000927763	2.09337	0.159992
chr2	201767367	rs367871772	T	C	ALS2	ENST00000264276	c.37G>A	p.Gly13Arg	FALSE	Definitive	3.80807e-05	7.88395e-05	13130	69762	0.328725	0.0346504	1.47187	0.160471
chr3	87253740	rs78268395	A	G	CHMP2B	ENST00000263780	c.560G>A	p.Ser187Asn	FALSE	Definitive	7.74833e-05	1.43456e-05	12906	69708	3.75214	0.561796	25.3498	0.160524
chr8	104508955	.	T	C	LRP12	ENST00000276654	c.256G>A	p.Glu86Lys	FALSE	Moderate	3.82292e-05	7.16805e-06	13079	69754	5.54095	0.448725	68.4204	0.160642
chr15	44585842	rs752605914	T	C	SPG11	ENST00000261866	c.4915G>A	p.Val1639Met	FALSE	Definitive	3.81243e-05	7.1661e-06	13115	69773	6.09129	0.439311	84.4019	0.16099
chr2	211702020	.	T	C	ERBB4	ENST00000342788	c.1436G>A	p.Ser479Asn	FALSE	Limited	3.80691e-05	7.16815e-06	13134	69753	5.53419	0.447685	68.4111	0.161111
chr15	44663542	.	T	C	SPG11	ENST00000261866	c.106G>A	p.Glu36Lys	FALSE	Definitive	4.10509e-05	7.33913e-06	12180	68128	5.58112	0.446685	69.732	0.161175
chr12	64481843	.	A	G	TBK1	ENST00000331710	c.814G>A	p.Gly272Ser	TRUE	Definitive	3.80952e-05	7.19611e-06	13125	69482	5.537	0.447254	68.5511	0.161265
chr17	44351742	rs143030899	A	G	GRN	ENST00000053867	c.1126G>A	p.Asp376Asn	FALSE	Definitive	3.90046e-05	7.18442e-06	12819	69595	5.61434	0.445724	70.7179	0.161329
chr10	80161953	rs539605721	A	G	ANXA11	ENST00000422982	c.1162C>T	p.Arg388Trp	FALSE	Definitive	3.81301e-05	7.18515e-06	13113	69588	5.51637	0.447093	68.0613	0.161482
chr17	44351408	rs752345618	G	A	GRN	ENST00000053867	c.881A>G	p.Tyr294Cys	FALSE	Definitive	3.81709e-05	7.16723e-06	13099	69762	5.74285	0.442697	74.4931	0.161691
chr2	74367790	rs758712765	T	C	DCTN1	ENST00000628224	c.2090G>A	p.Arg697His	FALSE	Moderate	3.80778e-05	7.1663e-06	13131	69771	5.63987	0.444209	71.6205	0.16177
chr14	77512383	rs769662642	G	T	SPTLC2	ENST00000216484	c.1590A>C	p.Glu530Asp	FALSE	Strong	3.80749e-05	1.43318e-05	13132	69775	4.96166	0.453324	37.3795	0.161982
chr8	144360604	rs148234606	C	T	SLC52A2	ENST00000643944	c.1016T>C	p.Leu339Pro	FALSE	Definitive	0	0.000122062	13064	69637	0.213208	0.00167101	1.57435	0.162181
chr12	49295549	rs769037340	C	T	PRPH	ENST00000257860	c.349T>C	p.Phe117Leu	FALSE	Limited	0.000115296	4.48907e-05	13010	66829	2.94015	0.616406	11.3851	0.162255
chr16	2445546	rs139587469	T	C	CCNF	ENST00000397066	c.1018C>T	p.Arg340Trp	FALSE	Limited	3.80778e-05	7.16815e-06	13131	69753	5.49325	0.444802	67.8393	0.162587
chr16	2455564	rs541386499	A	G	CCNF	ENST00000397066	c.1885G>A	p.Val629Met	TRUE	Limited	0.000114767	2.15363e-05	13070	69650	3.19193	0.605034	16.3978	0.162797
chr15	44657225	.	C	T	SPG11	ENST00000261866	c.739A>G	p.Asn247Asp	FALSE	Definitive	3.80604e-05	7.16589e-06	13137	69775	5.53439	0.443493	69.0561	0.162813
chr8	144360637	.	C	G	SLC52A2	ENST00000643944	c.1049G>C	p.Gly350Ala	FALSE	Definitive	3.82878e-05	1.43524e-05	13059	69675	5.03394	0.449531	39.3694	0.163054
chr3	35682894	.	A	G	ARPP21				TRUE	Limited	3.82907e-05	7.21137e-06	13058	69335	5.93382	0.435443	80.851	0.163512
chr2	201744380	.	G	A	ALS2	ENST00000264276	c.2048T>C	p.Leu683Ser	FALSE	Definitive	3.80894e-05	7.16702e-06	13127	69764	5.61166	0.438581	71.7902	0.164285
chr2	201761108	rs765049503	T	C	ALS2	ENST00000264276	c.886G>A	p.Ala296Thr	FALSE	Definitive	3.81039e-05	7.1662e-06	13122	69772	5.60795	0.438381	71.728	0.164395
chr12	111599288	.	T	C	ATXN2	ENST00000550104	c.227G>A	p.Cys76Tyr	FALSE	Definitive	0	3.78215e-05	7521	52880	0.14312	0.000996464	2.02893	0.164468
chr22	29490036	rs375529650	T	C	NEFH	ENST00000310624	c.2396C>T	p.Ala799Val	FALSE	Limited	0.000115013	7.17958e-05	13042	69642	2.57112	0.641161	8.06465	0.164593
chr4	169508288	rs61735896	C	T	NEK1	ENST00000507142	c.1793A>G	p.Asn598Ser	FALSE	Definitive	7.62195e-05	2.90525e-05	13120	68841	3.33887	0.565403	15.538	0.164776
chr16	31188330	rs755018172	T	C	FUS	ENST00000254108	c.805C>T	p.Arg269Trp	FALSE	Definitive	3.84379e-05	7.17288e-06	13008	69707	5.64163	0.436863	72.8498	0.164797
chr20	58444143	rs761901183	G	A	VAPB	ENST00000475243	c.640A>G	p.Thr214Ala	FALSE	Definitive	0	1.43324e-05	13136	69772	0.121805	0.000829069	2.42237	0.164833
chr2	74369400	rs17721059	T	C	DCTN1	ENST00000628224	c.1484G>A	p.Arg495Gln	FALSE	Moderate	0.0196424	0.0192206	13033	69769	0.933032	0.844669	1.02867	0.165032
chr22	29490386	rs762057603	A	G	NEFH	ENST00000310624	c.2746G>A	p.Val916Met	FALSE	Limited	0.000114846	5.02339e-05	13061	69674	2.69777	0.631638	9.46857	0.165085
chr21	31659794	.	G	C	SOD1	ENST00000270142	c.25C>G	p.Leu9Val	FALSE	Definitive	3.80952e-05	1.43414e-05	13125	69728	4.89851	0.446582	37.0291	0.165361
chr4	169394525	.	C	T	NEK1	ENST00000507142	c.3848-2A>G		TRUE	Definitive	3.82292e-05	1.06033e-05	13079	47155	5.44613	0.438293	67.6784	0.165646
chr5	73897982	rs746171825	T	G	ARHGEF28	ENST00000513042	c.3862G>T	p.Val1288Leu	FALSE	Limited	0.000114294	7.32547e-06	13124	68255	3.66271	0.587608	38.3251	0.165767
chr17	41990301	.	C	T	DNAJC7	ENST00000457167	c.562A>G	p.Met188Val	FALSE	Limited	3.80894e-05	7.17041e-06	13127	69731	5.40649	0.438636	66.6392	0.165815
chr2	211383935	.	A	C	ERBB4	ENST00000342788	c.3607G>T	p.Val1203Leu	FALSE	Limited	3.82059e-05	7.16661e-06	13087	69768	5.40047	0.438401	66.526	0.165962
chr16	2456772	rs142923904	A	G	CCNF	ENST00000397066	c.2113G>A	p.Val705Ile	FALSE	Limited	0	7.16815e-05	13098	69753	0.200595	0.00153632	1.66769	0.166287
chr22	29489138	rs576586746	GAAACAA	G	NEFH	ENST00000310624	c.1500_1505dupAACAAA	p.Lys502_Ser503insThrLys	FALSE	Limited	7.66577e-05	0.000143497	13045	69688	0.411391	0.078507	1.38833	0.166298
chr2	74366620	rs753992154	T	C	DCTN1	ENST00000628224	c.2467G>A	p.Val823Ile	TRUE	Moderate	7.61731e-05	3.59578e-05	13128	69526	3.18668	0.568609	13.3381	0.166364
chr2	201727250	.	G	C	ALS2	ENST00000264276	c.2941G>C	p.Glu981Gln	FALSE	Definitive	3.82205e-05	1.43441e-05	13082	69715	4.88043	0.44369	36.9966	0.166754
chrX	67546508	rs758361525	GGGT	G	AR	ENST00000374690	c.1368_1370dupTGG	p.Gly457dup	FALSE	Definitive	0.00142491	0.000963403	9694	54430	1.44741	0.848881	2.35758	0.167912
chr8	144360287	.	A	C	SLC52A2	ENST00000643944	c.795C>A	p.Asp265Glu	FALSE	Definitive	3.84379e-05	7.1868e-06	13008	69572	6.24693	0.420869	92.7165	0.168096
chr2	211947583	rs201678258	A	C	ERBB4	ENST00000342788	c.268G>T	p.Ala90Ser	FALSE	Limited	0.000114626	6.45198e-05	13086	69746	2.5623	0.634235	8.1752	0.168433
chr12	64455934	rs576726084	C	A	TBK1	ENST00000331710	c.64A>C	p.Asn22His	FALSE	Definitive	7.61441e-05	1.43357e-05	13133	69756	3.66104	0.546329	24.6775	0.168671
chr2	64458367	rs150631870	T	C	LGALSL	ENST00000238875	c.458C>T	p.Thr153Met	FALSE	Limited	7.61325e-05	2.86816e-05	13135	69731	3.26545	0.559439	15.046	0.169158
chr5	139325342	rs760014007	C	T	MATR3	ENST00000394800	c.2195T>C	p.Val732Ala	FALSE	Definitive	3.87928e-05	7.38509e-06	12889	67704	5.40072	0.430732	67.7164	0.169227
chr17	44352535	rs368896932	G	C	GRN	ENST00000053867	c.1608C>G	p.Asp536Glu	FALSE	Definitive	0	1.43408e-05	13128	69731	0.145737	0.00101708	2.12456	0.169228
chr4	169424560	.	C	T	NEK1	ENST00000507142	c.3215A>G	p.Asn1072Ser	FALSE	Definitive	3.80865e-05	7.17885e-06	13128	69649	5.41282	0.430266	68.0939	0.169331
chr14	77518141	rs766840383	T	C	SPTLC2	ENST00000216484	c.1466G>A	p.Arg489Gln	FALSE	Strong	3.80807e-05	7.1663e-06	13130	69771	5.36929	0.430489	66.9666	0.169589
chr21	44333250	.	C	G	CFAP410	ENST00000339818	c.156C>G	p.Ile52Met	FALSE	Limited	4.36034e-05	7.18019e-06	11467	69636	5.37647	0.429789	67.2581	0.169833
chr8	144360694	rs138160033	T	C	SLC52A2	ENST00000643944	c.1106C>T	p.Ser369Leu	FALSE	Definitive	0.000320641	0.000217723	12475	68895	1.77419	0.766053	3.69329	0.169836
chr6	109727261	.	A	G	FIG4	ENST00000230124	c.442G>A	p.Ala148Thr	FALSE	Limited	3.81854e-05	7.17391e-06	13094	69697	5.89708	0.420702	82.6569	0.170119
chr10	13110354	rs756622651	T	C	OPTN	ENST00000378747	c.247C>T	p.Arg83Cys	FALSE	Definitive	3.81417e-05	7.1663e-06	13109	69771	5.60963	0.42334	74.2914	0.170843
chr16	2456647	rs771041686	G	A	CCNF	ENST00000397066	c.1988A>G	p.Lys663Arg	FALSE	Limited	3.81214e-05	7.17e-06	13116	69735	5.29741	0.42847	65.493	0.171077
chr2	74365590	rs751782015	C	T	DCTN1	ENST00000628224	c.2954A>G	p.Lys985Arg	FALSE	Moderate	3.81243e-05	0.000222168	13115	69767	0.374087	0.0418778	1.42005	0.171869
chr6	109792665	rs747768373	A	G	FIG4	ENST00000230124	c.2459+1G>A		TRUE	Limited	0.000190694	0.000109673	13110	63826	2.08176	0.70252	5.33736	0.172333
chr12	64485933	.	C	CAG	TBK1	ENST00000331710	c.1257_1258delAG	p.Val421fs	FALSE	Definitive	3.81883e-05	7.18814e-06	13093	69559	5.27034	0.425921	65.2142	0.172434
chr10	80169159	rs767023683	A	G	ANXA11	ENST00000422982	c.371C>T	p.Pro124Leu	FALSE	Definitive	3.86608e-05	1.46479e-05	12933	68269	4.75747	0.433264	35.9889	0.172499
chr9	27567089	rs767044830	A	G	C9orf72	ENST00000380003	c.32C>T	p.Ala11Val	FALSE	Definitive	7.63825e-05	7.17031e-06	13092	69732	4.13882	0.521664	46.6191	0.172732
chr10	80166963	.	G	A	ANXA11	ENST00000422982	c.671T>C	p.Ile224Thr	FALSE	Definitive	3.81505e-05	7.22878e-06	13106	69168	5.24061	0.425489	64.5467	0.172891
chr21	44330473	rs772290599	A	G	CFAP410	ENST00000397956	c.989C>T	p.Pro330Leu	FALSE	Limited	0.000118483	4.07159e-05	12660	61401	2.98856	0.591697	12.7909	0.173033
chr2	211424214	rs762743981	G	C	ERBB4	ENST00000342788	c.2807G>C	p.Gly936Ala	FALSE	Limited	3.81272e-05	7.16949e-06	13114	69740	5.47464	0.420743	71.2424	0.173037
chr4	169588710	.	C	T	NEK1	ENST00000507142	c.490A>G	p.Ile164Val	FALSE	Definitive	0	1.61907e-05	13134	61764	0.153739	0.00108406	2.11301	0.173047
chr5	73840609	rs199889911	A	G	ARHGEF28	ENST00000513042	c.1276G>A	p.Val426Met	FALSE	Limited	0	5.01634e-05	13125	69772	0.201535	0.00153858	1.73063	0.173142
chr7	116525765	.	C	G	CAV1	ENST00000614113	c.168G>C	p.Gln56His	FALSE	Limited	3.94758e-05	8.95351e-06	12666	55844	5.76198	0.415306	79.9633	0.17342
chr6	109777051	rs770831509	A	C	FIG4	ENST00000230124	c.1880C>A	p.Thr627Lys	FALSE	Limited	0.000114329	1.43394e-05	13120	69738	3.2394	0.585913	20.7023	0.173437
chr2	74366569	rs145293019	T	C	DCTN1	ENST00000628224	c.2518G>A	p.Val840Met	FALSE	Moderate	3.81301e-05	7.18649e-06	13113	69575	5.23024	0.423952	64.5196	0.173666
chr12	64499077	.	A	G	TBK1	ENST00000676593	c.82G>A	p.Ala28Thr	FALSE	Definitive	0.00059952	0.000132943	834	3761	5.32544	0.421469	67.2282	0.173895
chr5	139314711	rs762130248	T	C	MATR3,MATR3	ENST00000394805	c.949C>T,c.949C>T	p.Arg317Cys,p.Arg317Cys	FALSE	Definitive	7.61789e-05	1.43357e-05	13127	69756	3.94306	0.515936	28.1495	0.173928
chr16	50750080	rs753265479	A	G	CYLD	ENST00000427738	c.382G>A	p.Gly128Ser	FALSE	Limited	3.81156e-05	7.16661e-06	13118	69768	5.23164	0.423331	64.6545	0.173932
chr20	62163547	rs772504448	G	A	SS18L1	ENST00000331758	c.646A>G	p.Met216Val	FALSE	Limited	3.837e-05	7.18288e-06	13031	69610	5.26603	0.421339	65.8208	0.174516
chr7	116525653	.	T	C	CAV1	ENST00000614113	c.56C>T	p.Pro19Leu	FALSE	Limited	7.89328e-05	3.56094e-05	12669	56165	3.25709	0.548127	15.5323	0.174706
chr2	74371109	.	T	C	DCTN1	ENST00000628224	c.713G>A	p.Arg238Gln	FALSE	Moderate	3.80749e-05	7.16908e-06	13132	69744	5.29816	0.419238	66.9576	0.17518
chr12	64499066	.	A	G	TBK1	ENST00000676593	c.72-1G>A		FALSE	Definitive	0.000560852	0.000156887	1783	3187	4.02238	0.521556	44.6799	0.175299
chr15	44651862	rs140385286	T	C	SPG11	ENST00000261866	c.1085G>A	p.Trp362*	FALSE	Definitive	0.000154024	0.000100364	12985	69746	2.22622	0.668099	6.09177	0.175782
chr5	73909897	rs760502222	A	G	ARHGEF28				TRUE	Limited	0.000386399	0.000117975	10352	63573	1.88391	0.741131	4.50768	0.176158
chr12	108897072	.	G	C	DAO	ENST00000228476	c.679C>G	p.Pro227Ala	FALSE	Refuted	3.80836e-05	7.18308e-06	13129	69608	5.37413	0.414369	69.6973	0.176753
chr2	211705338	rs746784831	T	C	ERBB4	ENST00000342788	c.1178G>A	p.Arg393Gln	FALSE	Limited	7.61441e-05	2.15085e-05	13133	69740	3.43135	0.534792	18.7318	0.176907
chr20	761055	rs140360713	A	C	SLC52A3	ENST00000645534	c.1381G>T	p.Asp461Tyr	FALSE	Definitive	0.000389803	0.000728484	12827	69322	0.657974	0.325899	1.19162	0.17692
chr8	144360886	rs374612342	A	G	SLC52A2	ENST00000675787	c.1198G>A	p.Gly400Ser	FALSE	Definitive	0.000190811	9.32448e-05	13102	69709	2.11876	0.688683	5.66942	0.177495
chr12	111552325	rs367736419	G	C	ATXN2	ENST00000673436	c.526G>C	p.Val176Leu	FALSE	Definitive	3.81039e-05	7.16651e-06	13122	69769	5.20175	0.41597	65.0526	0.177545
chr8	104497372	rs372061539	A	G	LRP12	ENST00000276654	c.1180C>T	p.Arg394Cys	FALSE	Moderate	0	0.000100343	13075	69761	0.219566	0.00171274	1.66358	0.17795
chr9	27548577	rs750942348	C	T	C9orf72	ENST00000380003	c.1239A>G	p.Ile413Met	FALSE	Definitive	3.81243e-05	7.30663e-06	13115	68431	5.1536	0.415958	63.8515	0.178005
chr5	73898054	rs763651553	G	A	ARHGEF28	ENST00000513042	c.3934A>G	p.Thr1312Ala	FALSE	Limited	3.80749e-05	1.43392e-05	13132	69739	4.67686	0.422509	35.8796	0.17832
chr5	73904397	rs376920806	C	A	ARHGEF28	ENST00000513042	c.4153A>C	p.Ser1385Arg	FALSE	Limited	7.64351e-05	1.44177e-05	13083	69359	3.52062	0.530205	23.3751	0.178794
chr6	109735301	rs767755959	C	A	FIG4				TRUE	Limited	3.81825e-05	1.43396e-05	13095	69737	4.61715	0.421726	34.8016	0.179287
chr12	111510418	rs375836214	A	C	ATXN2	ENST00000673436	c.1723G>T	p.Ala575Ser	FALSE	Definitive	3.80865e-05	1.43328e-05	13128	69770	4.62598	0.421227	35.0215	0.179434
chr15	44620260	rs139399250	T	C	SPG11	ENST00000261866	c.2764G>A	p.Val922Ile	FALSE	Definitive	0	5.73337e-05	13132	69767	0.204332	0.00155584	1.76748	0.179573
chr2	211705375	rs760614876	C	T	ERBB4	ENST00000342788	c.1141A>G	p.Ile381Val	FALSE	Limited	3.80749e-05	7.16969e-06	13132	69738	5.57674	0.403713	77.0383	0.180162
chr15	44613480	rs141106870	A	G	SPG11	ENST00000261866	c.3095C>T	p.Pro1032Leu	FALSE	Definitive	0	0.000121827	13134	69771	0.224207	0.00175717	1.65587	0.180196
chr1	11016874	rs80356715	T	C	TARDBP	ENST00000240185	c.269C>T	p.Ala90Val	FALSE	Definitive	0.000342674	0.000616284	13132	69773	0.635293	0.292339	1.21362	0.180305
chr17	44352471	rs25647	C	G	GRN	ENST00000053867	c.1544G>C	p.Gly515Ala	FALSE	Definitive	0.000304785	0.000351229	13124	69755	0.602416	0.258017	1.24553	0.180353
chr7	116500282	rs757915346	C	CAG	CAV2	ENST00000222693	c.176_177delAG	p.Glu59fs	FALSE	Limited	7.61325e-05	2.86726e-05	13135	69753	3.16057	0.540872	14.6024	0.180501
chr15	44567522	rs771149453	C	T	SPG11	ENST00000261866	c.6656A>G	p.Asn2219Ser	FALSE	Definitive	3.80836e-05	7.1663e-06	13129	69771	5.30915	0.407289	69.2217	0.18063
chr4	169580909	rs754851912	C	T	NEK1				TRUE	Definitive	3.81592e-05	8.80514e-06	13103	56785	5.25392	0.407893	67.6731	0.180834
chr2	212538520	rs748663394	T	G	ERBB4	ENST00000342788	c.11C>A	p.Ala4Glu	FALSE	Limited	3.8101e-05	0.000143328	13123	69770	0.366656	0.0399956	1.48238	0.181637
chr12	111599175	.	A	G	ATXN2	ENST00000550104	c.340C>T	p.Pro114Ser	FALSE	Definitive	0.000297796	2.81706e-05	10074	53247	2.52985	0.65158	11.5253	0.181905
chr22	23766231	rs527737360	A	G	CHCHD10	ENST00000520222	c.86C>T	p.Ala29Val	FALSE	Moderate	0	4.7567e-05	13029	21023	0.170396	0.00123173	2.11494	0.182145
chr3	87249929	.	T	C	CHMP2B	ENST00000263780	c.376C>T	p.Gln126*	FALSE	Definitive	3.83054e-05	1.44246e-05	13053	69326	4.60169	0.415743	35.1972	0.182339
chr10	80169027	rs747207067	A	G	ANXA11	ENST00000422982	c.503C>T	p.Pro168Leu	FALSE	Definitive	3.82878e-05	7.52434e-06	13059	66451	5.07604	0.40781	63.1675	0.182585
chr22	29490473	rs745757996	A	G	NEFH	ENST00000310624	c.2833G>A	p.Ala945Thr	FALSE	Limited	0	9.43602e-05	13125	68885	0.219869	0.00170689	1.70099	0.18309
chr4	169561829	.	G	T	NEK1				TRUE	Definitive	7.62951e-05	7.18226e-06	13107	69616	4.58652	0.472819	56.8996	0.183116
chr9	128508952	rs773171034	G	A	GLE1	ENST00000309971	c.176A>G	p.His59Arg	FALSE	Limited	3.80691e-05	7.16908e-06	13134	69744	5.19674	0.403852	66.8633	0.183299
chr4	169537855	rs750593852	T	C	NEK1	ENST00000507142	c.1619G>A	p.Arg540Gln	FALSE	Definitive	7.63942e-05	4.30046e-05	13090	69760	2.97955	0.543173	11.7816	0.183606
chr21	44331910	rs777478813	T	TGCA	CFAP410	ENST00000339818	c.475_477delTGC	p.Cys159del	FALSE	Limited	3.81942e-05	7.16856e-06	13091	69749	5.06175	0.40581	63.1404	0.183695
chr21	44333218	rs759884906	T	C	CFAP410	ENST00000339818	c.188G>A	p.Arg63His	FALSE	Limited	8.3668e-05	1.43464e-05	11952	69704	3.65192	0.511816	25.5634	0.183741
chr12	49297250	.	A	G	PRPH	ENST00000257860	c.973G>A	p.Glu325Lys	FALSE	Limited	3.80894e-05	1.43345e-05	13127	69762	4.53068	0.414271	34.0964	0.183857
chr10	13122488	rs750980737	A	G	OPTN	ENST00000378747	c.882+1G>A		TRUE	Definitive	3.8072e-05	7.18856e-06	13133	69555	5.11227	0.403568	64.7614	0.184262
chr2	201723034	.	G	GT	ALS2	ENST00000681152	c.3710delA	p.Asn1237fs	FALSE	Definitive	3.81388e-05	1.46098e-05	13110	68447	4.52835	0.413171	34.1848	0.18443
chr10	100152275	rs374471439	C	G	ERLIN1	ENST00000421367	c.903C>G	p.Ser301Arg	FALSE	Limited	3.80749e-05	7.17453e-06	13132	69691	4.99915	0.405638	61.6103	0.184436
chr12	111457239	rs374727874	T	C	ATXN2	ENST00000673436	c.3017G>A	p.Ser1006Asn	FALSE	Definitive	3.80836e-05	1.43349e-05	13129	69760	4.61574	0.411104	36.336	0.18457
chr4	169394521	.	C	T	NEK1	ENST00000507142	c.3850A>G	p.Asn1284Asp	FALSE	Definitive	7.64234e-05	2.12526e-05	13085	47053	3.3892	0.523357	21.9482	0.185235
chr2	201733323	.	C	G	ALS2	ENST00000264276	c.2533C>G	p.His845Asp	FALSE	Definitive	3.80836e-05	1.43332e-05	13129	69768	4.52145	0.411596	34.2305	0.185289
chr16	2455453	rs148105729	C	G	CCNF	ENST00000397066	c.1774G>C	p.Glu592Gln	FALSE	Limited	0	0.00010049	13101	69659	0.22569	0.00176468	1.69091	0.185535
chr8	144360069	rs781928955	A	G	SLC52A2	ENST00000643944	c.577G>A	p.Ala193Thr	FALSE	Definitive	7.6558e-05	7.16908e-06	13062	69744	4.10998	0.49657	49.0519	0.185756
chr12	108899420	rs566264618	A	G	DAO	ENST00000228476	c.857G>A	p.Arg286His	FALSE	Refuted	3.8072e-05	9.31753e-05	13133	69761	0.355442	0.0378829	1.53752	0.18601
chr21	44330229	rs185842266	T	C	CFAP410	ENST00000339818	c.740G>A	p.Arg247His	FALSE	Limited	0	2.93828e-05	12012	68067	0.176889	0.00127991	2.05458	0.186138
chr12	111599126	rs766035142	G	C	ATXN2	ENST00000550104	c.389G>C	p.Arg130Pro	FALSE	Definitive	0	1.86682e-05	10175	53567	0.136555	0.000927663	2.58798	0.186212
chr12	111599376	.	T	G	ATXN2	ENST00000550104	c.139C>A	p.Pro47Thr	FALSE	Definitive	0.000471106	0.000674549	9552	53369	0.625479	0.281583	1.23491	0.186327
chr2	74365943	rs780644304	T	C	DCTN1	ENST00000628224	c.2836G>A	p.Glu946Lys	FALSE	Moderate	7.61383e-05	2.14983e-05	13134	69773	3.23265	0.525601	17.0539	0.186749
chr2	74362645	.	A	C	DCTN1,NA				TRUE	Moderate	3.81301e-05	7.17103e-06	13113	69725	5.36815	0.393236	73.2964	0.186991
chr10	80164098	rs142183550	A	G	ANXA11	ENST00000422982	c.904C>T	p.Arg302Cys	FALSE	Definitive	0	5.01792e-05	13129	69750	0.17142	0.00121341	2.00737	0.187102
chr12	111513382	rs758682249	T	TCCC	ATXN2	ENST00000673436	c.1530_1532delGGG	p.Gly511del	FALSE	Definitive	0	0.000107493	13132	69772	0.227438	0.00177986	1.69476	0.187329
chr16	31184371	rs537605135;rs762260286;rs772959031	TGGTGGAGGTGGA	TGGTGGAGGTGGAGGTGGA	FUS	ENST00000254108	c.521_523+3delGAGGTG	p.Gly175del	FALSE	Definitive	0.00145038	0.00181398	13100	69736	0.795184	0.552276	1.11351	0.187454
chr16	50751824	rs750338263	G	A	CYLD	ENST00000427738	c.725A>G	p.Glu242Gly	FALSE	Limited	7.61789e-05	3.58372e-05	13127	69760	3.01229	0.534203	12.7238	0.187526
chr17	44352760	rs72824737	A	G	GRN	ENST00000053867	c.1744G>A	p.Ala582Thr	FALSE	Definitive	3.82438e-05	0.000179621	13074	69591	0.379541	0.0420751	1.47923	0.187528
chr12	57564157	rs144277716	A	G	KIF5A	ENST00000455537	c.341G>A	p.Arg114Gln	FALSE	Definitive	3.82878e-05	7.16774e-06	13059	69757	5.33779	0.392043	72.6697	0.187853
chr15	44660558	rs201842512	T	C	SPG11	ENST00000261866	c.316G>A	p.Ala106Thr	FALSE	Definitive	7.61383e-05	2.14983e-05	13134	69773	3.23028	0.523128	17.1251	0.188089
chr12	111485844	rs146752713	C	T	ATXN2	ENST00000673436	c.2326A>G	p.Thr776Ala	FALSE	Definitive	0.00019052	8.60042e-05	13122	69764	2.17809	0.657478	6.1291	0.188581
chr3	87253800	.	C	T	CHMP2B	ENST00000263780	c.620T>C	p.Leu207Pro	FALSE	Definitive	3.85178e-05	7.1771e-06	12981	69666	4.91525	0.398952	60.558	0.188631
chr8	104491031	rs148476233	T	C	LRP12	ENST00000276654	c.2222G>A	p.Arg741His	FALSE	Moderate	7.62893e-05	7.16794e-06	13108	69755	4.10243	0.483773	48.0442	0.189731
chr2	211386888	rs770938636	A	C	ERBB4	ENST00000342788	c.3446G>T	p.Gly1149Val	FALSE	Limited	7.62021e-05	2.14986e-05	13123	69772	3.2075	0.520665	16.9427	0.189922
chr12	64480122	rs56196591	A	G	TBK1	ENST00000331710	c.812G>A	p.Arg271Gln	FALSE	Definitive	3.81069e-05	7.18133e-06	13121	69625	5.34329	0.387728	73.6315	0.190009
chr5	179833612	rs778047147	C	CAGG	SQSTM1	ENST00000389805	c.1001_1003delGAG	p.Gly334del	FALSE	Moderate	0	5.73304e-05	13131	69771	0.208336	0.00157645	1.83584	0.190477
chr4	169577024	rs10034957	C	A	NEK1	ENST00000507142	c.924T>G	p.Ile308Met	FALSE	Definitive	0.000152358	5.73403e-05	13127	69759	2.27276	0.638987	7.08461	0.1905
chr17	44350726	rs139375860	T	C	GRN	ENST00000053867	c.634C>T	p.Arg212Trp	FALSE	Definitive	3.81156e-05	0.00016486	13118	69756	0.382329	0.0424362	1.48762	0.190696
chr8	144360697	rs782004712	T	C	SLC52A2	ENST00000643944	c.1109C>T	p.Ala370Val	FALSE	Definitive	8.94134e-05	1.4852e-05	11184	67331	3.51704	0.507141	25.3952	0.19079
chr12	57578256	rs766050696	A	G	KIF5A	ENST00000455537	c.2452G>A	p.Glu818Lys	FALSE	Definitive	3.81446e-05	7.16712e-06	13108	69763	5.04271	0.391308	64.9782	0.191067
chr2	201718196	.	T	C	ALS2	ENST00000264276	c.3717G>A	p.Met1239Ile	FALSE	Definitive	3.80749e-05	1.43649e-05	13132	69614	4.47959	0.401226	34.7334	0.191083
chr15	44620281	rs763096648	T	TCTG	SPG11	ENST00000261866	c.2740_2742delCAG	p.Gln914del	FALSE	Definitive	3.8072e-05	1.43359e-05	13133	69755	4.40025	0.40244	33.1044	0.191423
chr12	111488476	rs746179240	C	T	ATXN2	ENST00000673436	c.2240A>G	p.Glu747Gly	FALSE	Definitive	3.80807e-05	1.43532e-05	13130	69671	4.51868	0.399365	35.5574	0.191533
chr8	104588875	.	C	T	LRP12	ENST00000276654	c.23A>G	p.Lys8Arg	FALSE	Moderate	3.81796e-05	7.18422e-06	13096	69597	4.86328	0.394199	59.9983	0.191615
chr7	116559081	.	G	A	CAV1	ENST00000341049	c.331A>G	p.Met111Val	FALSE	Limited	3.8165e-05	7.16702e-06	13101	69764	4.94295	0.391505	62.4128	0.192063
chr6	109760387	.	T	A	FIG4				TRUE	Limited	3.80807e-05	1.43614e-05	13130	69631	4.45437	0.399621	34.2959	0.192171
chr15	44613481	.	A	G	SPG11	ENST00000261866	c.3094C>T	p.Pro1032Ser	FALSE	Definitive	3.80836e-05	1.4333e-05	13129	69769	4.43863	0.399988	34.0844	0.19222
chr4	169599174	.	C	T	NEK1	ENST00000507142	c.238A>G	p.Met80Val	FALSE	Definitive	3.81388e-05	1.43373e-05	13110	69748	4.45681	0.39852	34.5048	0.19273
chr5	73749954	rs372732349	A	G	ARHGEF28	ENST00000513042	c.151G>A	p.Glu51Lys	FALSE	Limited	3.80691e-05	7.1662e-06	13134	69772	5.05216	0.387832	65.8058	0.192754
chrX	56565148	rs140167423	T	G	UBQLN2	ENST00000338222	c.1275G>T	p.Gln425His	FALSE	Definitive	5.47345e-05	1.91141e-05	12974	69641	4.38494	0.400194	33.0879	0.192794
chr17	41990363	.	T	C	DNAJC7	ENST00000457167	c.500G>A	p.Arg167His	FALSE	Limited	7.61673e-05	7.18639e-06	13129	69576	5.05218	0.396263	64.7299	0.192868
chr22	23767420	rs766054125	A	G	CHCHD10	ENST00000484558	c.215C>T	p.Ala72Val	FALSE	Moderate	0	0.000108479	12720	23046	0.210557	0.00160182	1.86686	0.192884
chr4	169477252	rs375173827	C	T	NEK1	ENST00000507142	c.2306A>G	p.His769Arg	FALSE	Definitive	0	3.63859e-05	13073	68708	0.206097	0.00155669	1.90202	0.193092
chr15	44569502	rs773954273	A	G	SPG11	ENST00000261866	c.6481C>T	p.Arg2161Trp	FALSE	Definitive	0	9.65609e-05	13072	67315	0.223067	0.00172213	1.76346	0.193312
chr16	50779928	.	T	C	CYLD	ENST00000427738	c.1402C>T	p.His468Tyr	FALSE	Limited	3.81796e-05	7.16702e-06	13096	69764	4.84455	0.390759	60.0587	0.19359
chr21	44330879	rs758078626	A	G	CFAP410	ENST00000339818	c.586C>T	p.Arg196Trp	FALSE	Limited	7.65638e-05	1.44128e-05	13061	69383	3.83062	0.476497	28.5348	0.193665
chr12	49297274	rs73112142	A	G	PRPH	ENST00000257860	c.996+1G>A		TRUE	Limited	0.00377143	0.00483933	13125	69741	0.86997	0.698659	1.07171	0.194075
chr21	44330912	rs757262220	T	C	CFAP410	ENST00000339818	c.553G>A	p.Ala185Thr	FALSE	Limited	3.83377e-05	1.4529e-05	13042	68828	4.3868	0.397375	33.4316	0.194252
chr16	2453515	rs200908912	A	C	CCNF	ENST00000397066	c.1693C>A	p.Pro565Thr	FALSE	Limited	7.61383e-05	2.15017e-05	13134	69762	3.12157	0.516773	16.1577	0.194506
chr12	111518332	rs755386197	A	G	ATXN2	ENST00000673436	c.1082C>T	p.Ser361Leu	FALSE	Definitive	3.80691e-05	1.43336e-05	13134	69766	4.35296	0.397717	32.795	0.19452
chr16	50749942	rs376006417	T	C	CYLD	ENST00000427738	c.244C>T	p.Leu82Phe	FALSE	Limited	0	2.86677e-05	13032	69765	0.200648	0.00150056	1.97326	0.195168
chr12	111453794	rs775411387	C	T	ATXN2	ENST00000673436	c.3322A>G	p.Met1108Val	FALSE	Definitive	0	6.44939e-05	13135	69774	0.218912	0.00167668	1.81685	0.195804
chr8	104531958	rs371535322	T	C	LRP12	ENST00000276654	c.85G>A	p.Gly29Ser	FALSE	Moderate	0.000115714	7.91299e-05	12963	69506	2.3647	0.599289	7.19387	0.196007
chr10	80157675	rs146644733	T	C	ANXA11	ENST00000422982	c.1424G>A	p.Arg475Gln	FALSE	Definitive	0.000152335	7.16681e-05	13129	69766	2.1966	0.635862	6.46077	0.196884
chr2	201761659	rs750832284	A	G	ALS2	ENST00000264276	c.335C>T	p.Ala112Val	FALSE	Definitive	0	5.73337e-05	13094	69767	0.214616	0.00163317	1.86346	0.19699
chr15	44651821	rs199765540	C	T	SPG11	ENST00000261866	c.1126A>G	p.Asn376Asp	FALSE	Definitive	0.00011439	3.58387e-05	13113	69757	2.60542	0.575362	10.3607	0.198756
chr15	44663431	rs761218426	A	G	SPG11	ENST00000261866	c.217C>T	p.Arg73Trp	FALSE	Definitive	3.92003e-05	7.2998e-06	12755	68495	6.24674	0.360367	108.247	0.198836
chr8	104508976	.	T	A	LRP12	ENST00000276654	c.235T>A	p.Phe79Ile	FALSE	Moderate	3.82497e-05	7.16661e-06	13072	69768	4.80384	0.381576	60.4723	0.198892
chr5	73776547	rs749239927	T	C	ARHGEF28	ENST00000513042	c.691C>T	p.Arg231*	FALSE	Limited	3.81156e-05	7.16671e-06	13118	69767	4.81181	0.38119	60.7417	0.199002
chr15	44565972	.	G	A	SPG11	ENST00000261866	c.6881T>C	p.Leu2294Pro	FALSE	Definitive	3.81039e-05	7.16897e-06	13122	69745	4.8758	0.379346	62.6838	0.199204
chr7	116526590	.	A	G	CAV1	ENST00000341049	c.96G>A	p.Met32Ile	FALSE	Limited	3.80749e-05	7.16825e-06	13132	69752	4.94567	0.377677	64.7497	0.199288
chr2	74365125	rs72659383	T	C	DCTN1	ENST00000628224	c.3146G>A	p.Arg1049Gln	FALSE	Moderate	0.00175185	0.00156949	13129	69768	1.24049	0.888612	1.69536	0.19988
chr5	73846341	.	G	C	ARHGEF28	ENST00000513042	c.1501C>G	p.Pro501Ala	FALSE	Limited	7.62718e-05	2.86664e-05	13111	69768	3.02888	0.510037	14.145	0.199917
chr5	179836515	rs148278350	A	G	SQSTM1	ENST00000510187	c.995G>A	p.Gly332Asp	FALSE	Moderate	0.000190375	1.4333e-05	13132	69769	3.00904	0.559956	19.7778	0.200012
chr2	70215439	rs539059746	C	T	TIA1	ENST00000433529	c.820A>G	p.Ile274Val	FALSE	Limited	3.80749e-05	7.16856e-06	13132	69749	5.50047	0.366173	82.6097	0.200312
chr15	44629344	rs762177930	C	T	SPG11	ENST00000261866	c.1780A>G	p.Ile594Val	FALSE	Definitive	3.80691e-05	7.1664e-06	13134	69770	4.93741	0.375292	64.952	0.200684
chr9	27556751	rs780733794	T	C	C9orf72	ENST00000380003	c.901G>A	p.Ala301Thr	FALSE	Definitive	0	4.29997e-05	13014	69768	0.213031	0.00161246	1.92366	0.201091
chr15	44564641	.	A	G	SPG11	ENST00000261866	c.7057C>T	p.Gln2353*	FALSE	Definitive	3.80749e-05	7.17e-06	13132	69735	5.31489	0.367631	76.851	0.201093
chr10	80166110	rs72807973	C	T	ANXA11	ENST00000422982	c.832A>G	p.Ile278Val	FALSE	Definitive	0.00499657	0.00583756	13109	69464	0.885446	0.729759	1.0658	0.201521
chr2	74368119	rs764568642	A	G	DCTN1	ENST00000628224	c.1867C>T	p.Arg623Trp	FALSE	Moderate	0	3.68721e-05	13074	67802	0.208559	0.00156561	1.96375	0.201711
chr12	111509593	.	C	T	ATXN2	ENST00000673436	c.1891A>G	p.Arg631Gly	FALSE	Definitive	3.81301e-05	9.25189e-06	13113	54043	4.67856	0.378582	57.8173	0.20214
chr5	73832349	rs754962592	A	G	ARHGEF28	ENST00000513042	c.1036G>A	p.Asp346Asn	FALSE	Limited	3.80981e-05	7.18061e-06	13124	69632	4.66607	0.378843	57.4703	0.202171
chr4	169555938	rs369081861	C	G	NEK1	ENST00000507142	c.1424C>G	p.Pro475Arg	FALSE	Definitive	0	1.43359e-05	13125	69755	0.144207	0.000980933	2.9181	0.202469
chr12	111457275	.	A	G	ATXN2	ENST00000673436	c.2981C>T	p.Thr994Ile	FALSE	Definitive	3.8072e-05	7.1663e-06	13133	69771	4.91572	0.372452	64.8741	0.202497
chr12	108887505	rs781658657	A	G	DAO	ENST00000228476	c.250G>A	p.Ala84Thr	FALSE	Refuted	7.61615e-05	2.14983e-05	13130	69773	3.39942	0.479165	19.5407	0.202584
chr15	44573572	rs753980126	G	C	SPG11	ENST00000261866	c.6180G>C	p.Glu2060Asp	FALSE	Definitive	3.80865e-05	7.1661e-06	13128	69773	4.6422	0.376894	57.1777	0.203561
chr6	109691485	rs587777713	C	T	FIG4	ENST00000230124	c.50T>C	p.Leu17Pro	FALSE	Limited	3.837e-05	1.48655e-05	13031	67270	4.21176	0.384588	31.753	0.203691
chr10	13132107	rs377219791	T	C	OPTN	ENST00000378747	c.1442C>T	p.Ala481Val	FALSE	Definitive	0.000114294	5.01684e-05	13124	69765	2.42909	0.581162	8.3629	0.203864
chr7	26196449	rs200929422	T	C	HNRNPA2B1	ENST00000618183	c.610G>A	p.Gly204Ser	FALSE	Moderate	0.000114199	0.000243644	13135	69774	0.514848	0.138323	1.37743	0.203985
chr3	35743885	rs139862817	T	C	ARPP21	ENST00000684406	c.2057C>T	p.Thr686Met	FALSE	Limited	0.000152277	0.000100334	13134	69767	2.08975	0.636003	5.62366	0.204208
chr14	77512345	rs763898397	T	C	SPTLC2	ENST00000216484	c.1628G>A	p.Arg543Gln	FALSE	Strong	0.000114199	5.73288e-05	13135	69773	2.41461	0.58124	8.09984	0.204279
chr15	44626492	rs78183930	T	C	SPG11	ENST00000261866	c.2083G>A	p.Ala695Thr	FALSE	Definitive	0.0134421	0.0126777	13056	69768	1.07984	0.958591	1.21306	0.20428
chr16	50749757	rs764097337	G	T	CYLD	ENST00000427738	c.59T>G	p.Ile20Ser	FALSE	Limited	0.00011426	2.86701e-05	13128	69759	2.73632	0.553117	12.3231	0.20465
chr16	2448859	rs774245832	G	A	CCNF	ENST00000397066	c.1099A>G	p.Ile367Val	FALSE	Limited	3.82555e-05	2.15106e-05	13070	69733	4.02868	0.386609	24.899	0.204708
chr12	57569629	rs749301835	T	G	KIF5A	ENST00000455537	c.1063G>T	p.Ala355Ser	FALSE	Definitive	3.88561e-05	7.17556e-06	12868	69681	4.72906	0.372261	60.0754	0.204926
chr17	41994922	rs781855021	G	A	DNAJC7	ENST00000457167	c.428T>C	p.Met143Thr	FALSE	Limited	3.80952e-05	1.43336e-05	13125	69766	4.20373	0.381081	32.0615	0.205825
chr20	62161536	.	T	C	SS18L1	ENST00000331758	c.332C>T	p.Thr111Met	FALSE	Limited	3.84261e-05	1.43546e-05	13012	69664	4.20787	0.380486	32.1623	0.206082
chr3	35792427	rs148862077	C	T	ARPP21	ENST00000684406	c.2183T>C	p.Ile728Thr	FALSE	Limited	7.62311e-05	2.86693e-05	13118	69761	2.91481	0.506451	13.2026	0.206123
chr12	111516329	rs764264233;rs748666992	G	GGAA	ATXN2	ENST00000673436	c.1197_1199delTTC	p.Ser400del	FALSE	Definitive	0	2.92112e-05	13102	68467	0.18846	0.00135486	2.16173	0.206124
chr7	116506081	rs566140613	A	G	CAV2	ENST00000222693	c.449G>A	p.Arg150Gln	FALSE	Limited	0.000114225	4.30003e-05	13132	69767	2.5574	0.562988	9.62907	0.206215
chr10	80170800	rs148614357	A	C	ANXA11	ENST00000422982	c.171G>T	p.Met57Ile	TRUE	Definitive	3.80691e-05	1.53095e-05	13134	65319	4.21413	0.378422	32.6191	0.207214
chr15	44565901	rs377341108	A	G	SPG11	ENST00000261866	c.6952C>T	p.Arg2318Cys	FALSE	Definitive	3.82702e-05	0.000186487	13065	69710	0.39283	0.0434202	1.53568	0.207331
chr22	29297869	rs200670756	A	G	EWSR1	ENST00000397938	c.1337G>A	p.Arg446Gln	FALSE	Disputed	3.80836e-05	7.16702e-06	13129	69764	4.78985	0.365969	62.6996	0.207676
chr2	211431070	rs369248674	T	C	ERBB4	ENST00000342788	c.2518G>A	p.Val840Ile	FALSE	Limited	7.61383e-05	1.43342e-05	13134	69763	3.40716	0.477977	24.1889	0.207679
chr10	13110394	rs184561087	A	G	OPTN	ENST00000378747	c.287G>A	p.Arg96His	FALSE	Definitive	0.000114373	2.14995e-05	13115	69769	2.92214	0.534084	15.6954	0.207813
chr3	87245774	rs745754634	G	A	CHMP2B	ENST00000263780	c.187A>G	p.Lys63Glu	FALSE	Definitive	0.000114469	5.01627e-05	13104	69773	2.40606	0.576322	8.23414	0.207902
chr5	73892084	.	T	G	ARHGEF28	ENST00000513042	c.3420G>T	p.Lys1140Asn	FALSE	Limited	3.80749e-05	7.2426e-06	13132	69036	4.58694	0.370213	56.8339	0.208052
chr15	44663572	rs778824072	C	G	SPG11	ENST00000261866	c.76C>G	p.Leu26Val	FALSE	Definitive	4.158e-05	7.31251e-06	12025	68376	4.58632	0.370059	56.8456	0.208148
chr6	109735187	rs141116831	T	C	FIG4	ENST00000230124	c.535C>T	p.Leu179Phe	FALSE	Limited	0	5.02073e-05	13036	69711	0.221334	0.00168336	1.92777	0.208535
chr12	57575102	rs760135493	A	G	KIF5A	ENST00000455537	c.1735G>A	p.Ala579Thr	FALSE	Definitive	3.8133e-05	1.4334e-05	13112	69764	4.22151	0.375628	32.8157	0.208601
chr2	74378220	rs773420384	A	G	DCTN1	ENST00000628224	c.59C>T	p.Ala20Val	FALSE	Moderate	3.88954e-05	7.1867e-06	12855	69573	4.55525	0.36973	56.1234	0.208792
chr2	74361594	rs752784218	T	C	DCTN1	ENST00000628224	c.3742G>A	p.Val1248Met	FALSE	Moderate	0	1.43322e-05	13127	69773	0.182601	0.00130523	2.36211	0.209392
chr12	111488647	rs757935641	T	C	ATXN2	ENST00000673436	c.2069G>A	p.Ser690Asn	FALSE	Definitive	3.81243e-05	7.1663e-06	13115	69771	4.70662	0.36478	60.7224	0.209446
chr12	111488522	.	G	A	ATXN2	ENST00000673436	c.2194T>C	p.Cys732Arg	FALSE	Definitive	7.63068e-05	2.14992e-05	13105	69770	3.14095	0.487841	17.4574	0.209462
chr2	74365143	rs776489779	T	C	DCTN1	ENST00000628224	c.3128G>A	p.Arg1043His	FALSE	Moderate	0	9.31606e-05	13134	69772	0.238005	0.00185366	1.81918	0.210131
chr10	13118962	rs768679465	A	G	OPTN	ENST00000378747	c.701G>A	p.Ser234Asn	FALSE	Definitive	0	1.43336e-05	13134	69766	0.184132	0.0013194	2.3598	0.210133
chr2	64455350	rs147511958	A	G	LGALSL	ENST00000238875	c.43G>A	p.Asp15Asn	FALSE	Limited	0	3.58927e-05	13137	69652	0.205472	0.00151872	2.08284	0.210828
chr10	13124021	rs200114679	A	C	OPTN	ENST00000378747	c.909C>A	p.Asn303Lys	FALSE	Definitive	0.000608967	0.000179152	13137	69773	1.53727	0.777224	2.96319	0.211592
chr1	11023320	rs778834503	A	G	TARDBP	ENST00000616545	c.899G>A	p.Arg300His	FALSE	Definitive	3.92619e-05	0.000216548	12735	55415	0.393238	0.0431981	1.55825	0.212318
chr4	169477476	rs201726561	A	G	NEK1	ENST00000507142	c.2161C>T	p.Arg721Trp	FALSE	Definitive	0.000123967	2.15443e-05	12100	69624	2.83557	0.534872	15.1317	0.212457
chr2	211679103	rs371593463	T	C	ERBB4	ENST00000342788	c.1571G>A	p.Arg524His	FALSE	Limited	0	4.30114e-05	13128	69749	0.221571	0.00168042	1.97479	0.212695
chr17	44349267	rs533451404	A	G	GRN	ENST00000053867	c.103G>A	p.Gly35Arg	FALSE	Definitive	3.81156e-05	1.43402e-05	13118	69734	4.09785	0.371392	31.1815	0.21313
chr4	169590725	.	A	C	NEK1	ENST00000507142	c.396+1G>T		TRUE	Definitive	7.61731e-05	4.42948e-05	13128	67728	2.76089	0.502819	10.9629	0.213313
chr3	87240387	.	T	C	CHMP2B	ENST00000472024	c.16C>T	p.Arg6Cys	FALSE	Definitive	9.91277e-05	0	10088	8351	5.25745	0.423881	727.131	0.213751
chrX	56564200	rs746075271	C	G	UBQLN2	ENST00000338222	c.327G>C	p.Gln109His	FALSE	Definitive	0	8.60676e-05	13073	69578	0.229712	0.00176065	1.91666	0.214053
chr5	73909688	.	G	C	ARHGEF28	ENST00000513042	c.4438C>G	p.Gln1480Glu	FALSE	Limited	4.57792e-05	1.63921e-05	10922	61005	4.18968	0.366909	33.1381	0.214195
chr22	29480569	rs750343253	A	G	NEFH	ENST00000310624	c.307G>A	p.Ala103Thr	FALSE	Limited	0	3.20333e-05	11121	62435	0.18106	0.00127219	2.30962	0.214196
chrX	67711453	rs1800053	A	C	AR	ENST00000374690	c.1937C>A	p.Ala646Asp	FALSE	Definitive	0.00186138	0.00275659	12984	67751	0.801533	0.550343	1.13067	0.214426
chrX	56564854	rs774248580	C	G	UBQLN2	ENST00000338222	c.981G>C	p.Gln327His	FALSE	Definitive	5.45197e-05	9.56169e-06	13043	69592	4.49708	0.361208	55.9916	0.214574
chr22	29480896	.	A	G	NEFH	ENST00000310624	c.634G>A	p.Ala212Thr	FALSE	Limited	4.83793e-05	8.61727e-06	10335	58023	4.55585	0.359381	57.7507	0.214738
chr15	44563183	.	T	C	SPG11	ENST00000261866	c.7270G>A	p.Val2424Ile	FALSE	Definitive	0	0.000121827	13126	69771	0.245294	0.00192176	1.81464	0.215461
chr8	104490866	.	G	A	LRP12	ENST00000276654	c.2387T>C	p.Leu796Pro	FALSE	Moderate	3.81534e-05	1.43328e-05	13105	69770	4.02989	0.368355	30.3421	0.21614
chr22	29299656	.	C	T	EWSR1	ENST00000397938	c.1736T>C	p.Met579Thr	FALSE	Disputed	3.81796e-05	1.43575e-05	13096	69650	4.02573	0.367455	30.3706	0.216761
chr2	211712052	rs76603692	C	A	ERBB4	ENST00000342788	c.1122T>G	p.His374Gln	FALSE	Limited	0.0025555	0.00230848	13109	69743	0.841331	0.632024	1.10417	0.216956
chr6	109766746	rs749672655	G	A	FIG4	ENST00000230124	c.1601A>G	p.Tyr534Cys	FALSE	Limited	0.000114294	2.15004e-05	13124	69766	2.76368	0.53216	14.3785	0.217116
chr2	211701982	rs775475247	C	T	ERBB4	ENST00000342788	c.1474A>G	p.Lys492Glu	FALSE	Limited	0	1.43429e-05	13135	69721	0.153238	0.00104408	3.14832	0.217151
chr3	35737300	.	T	C	ARPP21	ENST00000684406	c.1582C>T	p.Pro528Ser	FALSE	Limited	3.81359e-05	1.43521e-05	13111	69676	4.03911	0.365668	30.8699	0.217645
chr20	763643	rs145194879	T	C	SLC52A3	ENST00000645534	c.928G>A	p.Val310Ile	FALSE	Definitive	0.000114207	7.88463e-05	13134	69756	2.26078	0.572485	6.88115	0.218634
chr12	64481982	.	G	A	TBK1	ENST00000331710	c.953A>G	p.Gln318Arg	FALSE	Definitive	3.81156e-05	1.4346e-05	13118	69706	4.18363	0.359311	34.1591	0.219001
chr10	80166930	rs765489119	T	C	ANXA11	ENST00000422982	c.704G>A	p.Arg235Gln	FALSE	Definitive	3.81417e-05	2.16045e-05	13109	69430	3.81365	0.367988	23.3567	0.21959
chr12	111457318	rs149109789	T	C	ATXN2	ENST00000673436	c.2938G>A	p.Ala980Thr	FALSE	Definitive	7.61847e-05	0.000272351	13126	69763	0.485144	0.099294	1.44823	0.219774
chr20	62164181	.	G	A	SS18L1	ENST00000331758	c.758A>G	p.Tyr253Cys	FALSE	Limited	3.82995e-05	8.1416e-06	13055	61413	4.38175	0.35556	53.9974	0.219813
chr17	44350718	rs368995988	T	C	GRN	ENST00000053867	c.626C>T	p.Pro209Leu	FALSE	Definitive	0	2.86714e-05	13124	69756	0.190673	0.00135385	2.30889	0.220315
chr17	44352682	rs63750116	T	C	GRN	ENST00000053867	c.1666C>T	p.Arg556Cys	FALSE	Definitive	3.82234e-05	7.17906e-06	13081	69647	4.37712	0.354604	54.0299	0.220468
chr9	35057042	.	G	C	VCP	ENST00000679647	c.2137G>C	p.Glu713Gln	FALSE	Definitive	3.86967e-05	1.49276e-05	12921	66990	4.06283	0.359028	31.8845	0.221232
chr5	73885876	rs201386583	T	C	ARHGEF28	ENST00000513042	c.3082C>T	p.Arg1028Cys	FALSE	Limited	0.0008404	0.000552138	13089	69729	1.37187	0.819237	2.20731	0.221335
chr2	64458291	rs150331462	T	A	LGALSL	ENST00000238875	c.382A>T	p.Ile128Phe	FALSE	Limited	3.80662e-05	7.16712e-06	13135	69763	4.68219	0.345358	63.478	0.22141
chr2	201725384	rs757704778	T	C	ALS2	ENST00000264276	c.3319G>A	p.Gly1107Arg	FALSE	Definitive	7.61499e-05	4.3004e-05	13132	69761	2.71141	0.49202	10.8117	0.221914
chr8	144360298	rs372057075	G	A	SLC52A2	ENST00000643944	c.806A>G	p.Tyr269Cys	FALSE	Definitive	0.000307905	8.63757e-05	12991	69464	1.78378	0.693448	4.39628	0.221947
chr3	87245784	.	G	T	CHMP2B	ENST00000263780	c.197T>G	p.Val66Gly	FALSE	Definitive	3.81709e-05	7.1661e-06	13099	69773	4.37849	0.35192	54.4757	0.22207
chr2	211722464	rs541322231	A	G	ERBB4	ENST00000342788	c.812C>T	p.Thr271Ile	FALSE	Limited	3.80865e-05	7.16681e-06	13128	69766	4.45107	0.34975	56.6368	0.222172
chr15	44600473	rs767920399	C	T	SPG11	ENST00000261866	c.3680A>G	p.Lys1227Arg	FALSE	Definitive	3.80749e-05	2.14998e-05	13132	69768	3.78792	0.364313	23.3122	0.222407
chr12	111488773	rs199570078	C	G	ATXN2	ENST00000673436	c.1943C>G	p.Pro648Arg	FALSE	Definitive	3.81621e-05	1.45962e-05	13102	68511	3.96188	0.360026	30.085	0.222535
chr22	29299683	rs756091192	T	TCAGAGGTGGCCGTGGTGGAGA	EWSR1	ENST00000397938	c.1774_1794delCGTGGTGGAGACAGAGGTGGC	p.Arg592_Gly598del	FALSE	Disputed	3.82029e-05	7.17442e-06	13088	69692	4.3531	0.351865	53.8519	0.222544
chr8	144360003	rs782584577	A	G	SLC52A2	ENST00000643944	c.511G>A	p.Glu171Lys	FALSE	Definitive	3.86548e-05	1.43379e-05	12935	69745	3.95837	0.35984	30.0112	0.2227
chr7	116506102	.	C	T	CAV2	ENST00000222693	c.470T>C	p.Leu157Pro	FALSE	Limited	3.80749e-05	7.1664e-06	13132	69770	4.45125	0.348327	56.8833	0.223054
chr8	144359868	rs781903086	G	T	SLC52A2	ENST00000643944	c.376T>G	p.Cys126Gly	FALSE	Definitive	3.82497e-05	2.15004e-05	13072	69766	3.76115	0.363695	22.9502	0.223329
chr22	29490007	rs59551486	C	CAAG	NEFH	ENST00000310624	c.2368_2370delAAG	p.Lys790del	FALSE	Limited	0.000883596	0.00117774	13015	69625	0.766755	0.481375	1.16704	0.223369
chr5	179836501	rs143511494	A	G	SQSTM1	ENST00000389805	c.1231G>A	p.Gly411Ser	FALSE	Moderate	7.61499e-05	3.58305e-05	13132	69773	2.76071	0.486132	11.7512	0.223599
chr4	169477205	rs374639577	A	G	NEK1	ENST00000507142	c.2353C>T	p.Arg785Cys	FALSE	Definitive	3.82321e-05	7.20409e-06	13078	69405	4.3561	0.349761	54.2549	0.223783
chr14	20693772	rs121909541	G	A	ANG	ENST00000397990	c.208A>G	p.Ile70Val	FALSE	Limited	0.00133212	0.000773916	13137	69775	1.28335	0.854017	1.88327	0.223897
chr2	70212772	rs752969561	C	T	TIA1	ENST00000433529	c.1108A>G	p.Met370Val	FALSE	Limited	3.80691e-05	7.1663e-06	13134	69771	4.45116	0.346767	57.1303	0.22402
chr17	44351587	rs758636128	T	C	GRN	ENST00000053867	c.971C>T	p.Ala324Val	FALSE	Definitive	3.80952e-05	1.43342e-05	13125	69763	3.9964	0.356555	31.0699	0.224056
chr21	44339161	rs748531024	CTGCACGCTGTGCAGCT	C	CFAP410	ENST00000339818	c.33_34insAGCTGCACAGCGTGCA	p.Ala12fs	FALSE	Limited	4.58211e-05	0.000121426	10912	61766	0.389881	0.0420675	1.63572	0.224167
chr2	201761369	.	T	C	ALS2	ENST00000264276	c.625G>A	p.Gly209Ser	FALSE	Definitive	3.80923e-05	7.16692e-06	13126	69765	4.35317	0.348579	54.3574	0.224559
chr15	44621840	rs781270851	A	G	SPG11	ENST00000261866	c.2539C>T	p.His847Tyr	FALSE	Definitive	3.81534e-05	1.43453e-05	13105	69709	3.91536	0.358159	29.4496	0.2246
chr16	2439414	rs771544471	C	T	CCNF	ENST00000397066	c.656T>C	p.Leu219Pro	FALSE	Limited	0	2.15165e-05	13041	69714	0.212378	0.00157155	2.2331	0.224959
chr15	44657227	rs376828731	T	C	SPG11	ENST00000261866	c.737G>A	p.Cys246Tyr	FALSE	Definitive	0	3.58295e-05	13138	69775	0.22594	0.00170651	2.07858	0.224993
chr2	201741803	rs753349655	T	C	ALS2	ENST00000264276	c.2222G>A	p.Arg741Gln	FALSE	Definitive	3.81505e-05	1.4334e-05	13106	69764	3.91419	0.357351	29.5206	0.225138
chr17	44349211	.	T	C	GRN	ENST00000053867	c.47C>T	p.Ala16Val	FALSE	Definitive	3.80749e-05	2.15075e-05	13132	69743	3.80015	0.359574	23.9477	0.225188
chr16	2456632	.	T	C	CCNF	ENST00000397066	c.1973C>T	p.Ala658Val	FALSE	Limited	7.61963e-05	2.86821e-05	13124	69730	3.04371	0.461602	15.6233	0.225694
chr7	116525090	rs370105972	T	G	CAV1	ENST00000341049	c.28G>T	p.Glu10*	TRUE	Limited	7.61557e-05	3.58305e-05	13131	69773	2.72089	0.485115	11.4064	0.226074
chr16	31190309	rs781120756	C	CAGT	FUS	ENST00000254108	c.1204_1206delAGT	p.Ser402del	FALSE	Definitive	0	8.60005e-05	13126	69767	0.246551	0.00191677	1.90531	0.226418
chr8	104491193	rs190890755	A	G	LRP12	ENST00000276654	c.2060C>T	p.Ala687Val	FALSE	Moderate	3.83289e-05	7.16877e-06	13045	69747	4.30265	0.346852	53.3714	0.226541
chr15	44565946	rs777915558	C	G	SPG11	ENST00000261866	c.6907C>G	p.His2303Asp	FALSE	Definitive	7.62311e-05	1.43375e-05	13118	69747	3.30945	0.450838	24.4785	0.22662
chr17	41989546	rs782118074	T	C	DNAJC7	ENST00000457167	c.611G>A	p.Arg204Gln	FALSE	Limited	0	4.30108e-05	13127	69750	0.228146	0.00172397	2.08177	0.227527
chr5	73773936	rs373137865	T	C	ARHGEF28	ENST00000513042	c.557C>T	p.Pro186Leu	FALSE	Limited	0.000114277	9.38208e-05	13126	69281	0.52311	0.137832	1.45152	0.227837
chr12	57581461	.	G	C	KIF5A	ENST00000455537	c.2802C>G	p.Asn934Lys	FALSE	Definitive	3.81417e-05	1.43349e-05	13109	69760	3.87478	0.353824	29.2147	0.228193
chr6	109765152	.	G	A	FIG4	ENST00000230124	c.1574A>G	p.Asp525Gly	FALSE	Limited	3.80604e-05	7.1664e-06	13137	69770	4.30928	0.343755	54.0243	0.228364
chr12	108899453	rs760432003	A	G	DAO	ENST00000228476	c.890G>A	p.Arg297His	FALSE	Refuted	7.61557e-05	7.16825e-06	13131	69752	3.56359	0.436283	40.7371	0.228405
chr15	44567522	rs771149453	A	T	SPG11	ENST00000261866	c.6656A>T	p.Asn2219Ile	FALSE	Definitive	3.80836e-05	2.14989e-05	13129	69771	3.7216	0.357056	22.9687	0.22844
[truncated: 7,346 more rows]
