# Supplementary material for: Large-scale exome analyses reveal new rare variant contributions in amyotrophic lateral sclerosis
Source: Nat Genet. 2026 Mar 31;58(4):717–25. doi: 10.1038/s41588-026-02535-9 (PMC13083253; doi:10.1038/s41588-026-02535-9)
Supplement: Supplementary file 6 — Summary statistics for the ultra-rare gene-based analyses: ACAT omnibus test across the four filtering strategies. [file 41588_2026_2535_MOESM6_ESM.csv]

gene_id	gene_name	P
ENSG00000142168	SOD1	1e-16
ENSG00000183735	TBK1	1e-16
ENSG00000137601	NEK1	6.485315917791751e-13
ENSG00000120948	TARDBP	5.021827779763526e-8
ENSG00000168259	DNAJC7	8.765064359639912e-8
ENSG00000137766	UNC13C	2.800646570880571e-7
ENSG00000182670	TTC3	4.157463543203253e-7
ENSG00000090889	KIF4A	1.615956977959924e-6
ENSG00000165269	AQP7	4.1392053327217834e-6
ENSG00000253797	UTP14C	5.721502560560284e-6
ENSG00000162433	AK4	7.954877403576364e-6
ENSG00000138778	CENPE	1.0328059326053923e-5
ENSG00000103194	USP10	1.0607717171595026e-5
ENSG00000123240	OPTN	1.56341853193594e-5
ENSG00000159352	PSMD4	1.603474805022101e-5
ENSG00000243955	GSTA1	2.1272144848254304e-5
ENSG00000117983	MUC5B	3.781661210487719e-5
ENSG00000119906	SLF2	4.514930346247236e-5
ENSG00000164164	OTUD4	4.53407589382698e-5
ENSG00000178425	NT5DC1	5.907349750102824e-5
ENSG00000029363	BCLAF1	6.495573724368807e-5
ENSG00000154265	ABCA5	6.65103193091205e-5
ENSG00000107036	RIC1	7.241642654108826e-5
ENSG00000018189	RUFY3	7.278164073412054e-5
ENSG00000138316	ADAMTS14	9.793935136036936e-5
ENSG00000046889	PREX2	1.0667204335540412e-4
ENSG00000167925	GHDC	1.1835097052991389e-4
ENSG00000090402	SI	1.3158415038393387e-4
ENSG00000147082	CCNB3	1.332075268911388e-4
ENSG00000105321	CCDC9	1.4285154419539718e-4
ENSG00000166454	ATMIN	1.559628836418138e-4
ENSG00000109111	SUPT6H	1.8202293462677325e-4
ENSG00000177839	PCDHB9	1.8427639829207668e-4
ENSG00000075624	ACTB	1.9278655999666985e-4
ENSG00000132170	PPARG	1.952732876784552e-4
ENSG00000120242	IFNA8	2.0966702809971873e-4
ENSG00000151239	TWF1	2.1068024076336504e-4
ENSG00000135900	MRPL44	2.8399486505391644e-4
ENSG00000119321	FKBP15	2.9356860278566e-4
ENSG00000166166	TRMT61A	3.0789935496408535e-4
ENSG00000175920	DOK7	3.1508017429440104e-4
ENSG00000092096	SLC22A17	3.3162463442792223e-4
ENSG00000130294	KIF1A	3.359879955148054e-4
ENSG00000197535	MYO5A	3.4036470742087406e-4
ENSG00000166037	CEP57	3.6356285907064584e-4
ENSG00000169896	ITGAM	3.919748311682366e-4
ENSG00000221989	OR2A2	4.0064109611003126e-4
ENSG00000181927	OR4P4	4.0071962088697146e-4
ENSG00000167674	HDGFL2	4.1497322272648945e-4
ENSG00000113300	CNOT6	4.2536486297118167e-4
ENSG00000136869	TLR4	4.265278436973649e-4
ENSG00000115598	IL1RL2	4.474166366631516e-4
ENSG00000134339	SAA2	4.655288944536591e-4
ENSG00000152049	KCNE4	5.161282783764517e-4
ENSG00000163467	TSACC	5.402178946914582e-4
ENSG00000118873	RAB3GAP2	5.603932414560837e-4
ENSG00000188710	QRFP	6.00733586470724e-4
ENSG00000135617	PRADC1	6.077642390976598e-4
ENSG00000148450	MSRB2	6.349393665455621e-4
ENSG00000132837	DMGDH	6.37669524516562e-4
ENSG00000165078	CPA6	6.80183600488417e-4
ENSG00000108298	RPL19	7.13039903246011e-4
ENSG00000082213	C5orf22	7.139103159722926e-4
ENSG00000167004	PDIA3	7.194261161698059e-4
ENSG00000183682	BMP8A	7.333394929509688e-4
ENSG00000161981	SNRNP25	7.708299027677493e-4
ENSG00000107798	LIPA	7.828239997688209e-4
ENSG00000069329	VPS35	7.885078636013748e-4
ENSG00000165416	SUGT1	7.927568787488911e-4
ENSG00000163655	GMPS	8.068592579703691e-4
ENSG00000066032	CTNNA2	8.165011343916847e-4
ENSG00000185697	MYBL1	8.40292694907611e-4
ENSG00000128335	APOL2	8.430435213037981e-4
ENSG00000138684	IL21	8.44864282092637e-4
ENSG00000078618	NRDC	8.459928316590164e-4
ENSG00000109971	HSPA8	8.561073116717876e-4
ENSG00000168575	SLC20A2	8.809123723812738e-4
ENSG00000165805	C12orf50	9.049542467930692e-4
ENSG00000130956	HABP4	9.111557995509004e-4
ENSG00000182324	KCNJ14	9.131866813200892e-4
ENSG00000169862	CTNND2	9.245888982525596e-4
ENSG00000107611	CUBN	9.254312447338164e-4
ENSG00000057608	GDI2	9.369154427428824e-4
ENSG00000136603	SKIL	9.424899534560956e-4
ENSG00000163995	ABLIM2	9.642208307755768e-4
ENSG00000181143	MUC16	9.65111960106492e-4
ENSG00000197713	RPE	9.74137117867568e-4
ENSG00000154997	SEPTIN14	9.935641256337837e-4
ENSG00000141965	FEM1A	0.00103535826354323
ENSG00000100852	ARHGAP5	0.00104526670411223
ENSG00000163832	ELP6	0.00104714243749755
ENSG00000198538	ZNF28	0.00106085584693074
ENSG00000067798	NAV3	0.00107173765991688
ENSG00000033867	SLC4A7	0.0010909301744386
ENSG00000113594	LIFR	0.00111748320078327
ENSG00000243978	RTL9	0.00112804508561363
ENSG00000148584	A1CF	0.00114810964772439
ENSG00000139697	SBNO1	0.00117458376364036
ENSG00000013810	TACC3	0.0011824112114017
ENSG00000143125	PROK1	0.00119426970184132
ENSG00000187239	FNBP1	0.00120004820802383
ENSG00000105136	ZNF419	0.00123823216638505
ENSG00000167671	UBXN6	0.00123998224173133
ENSG00000133135	RNF128	0.00126742725743522
ENSG00000006740	ARHGAP44	0.00128101842785016
ENSG00000173285	OR10K1	0.00129127121927897
ENSG00000100522	GNPNAT1	0.00136537574585672
ENSG00000186132	C2orf76	0.00139596156886097
ENSG00000050555	LAMC3	0.00140609598702702
ENSG00000180479	ZNF571	0.00141587790658573
ENSG00000184650	ODF4	0.00141687112559188
ENSG00000083642	PDS5B	0.00148517373791234
ENSG00000155307	SAMSN1	0.00148598442042033
ENSG00000140367	UBE2Q2	0.00148660943203035
ENSG00000130303	BST2	0.00151415653500912
ENSG00000248144	ADH1C	0.00151770299850348
ENSG00000092203	TOX4	0.00153406108472787
ENSG00000177752	YIPF7	0.00154149755676361
ENSG00000185158	LRRC37B	0.00154346144330268
ENSG00000176208	ATAD5	0.00154860623710225
ENSG00000082293	COL19A1	0.00156771021128642
ENSG00000110375	UPK2	0.00157935963180928
ENSG00000197894	ADH5	0.00158495289588339
ENSG00000109576	AADAT	0.00159793940604327
ENSG00000125871	MGME1	0.00161505642319331
ENSG00000131941	RHPN2	0.00162103588274439
ENSG00000183770	FOXL2	0.00164048073530402
ENSG00000197498	RPF2	0.00166095002353963
ENSG00000128512	DOCK4	0.00170190768980597
ENSG00000149564	ESAM	0.00170979027786591
ENSG00000171944	OR52A5	0.0017167982577724
ENSG00000237440	ZNF737	0.00175720686421711
ENSG00000104967	NOVA2	0.00179329760066058
ENSG00000137252	HCRTR2	0.00179508223079517
ENSG00000148187	MRRF	0.00179601842696324
ENSG00000140526	ABHD2	0.00184464906431917
ENSG00000120438	TCP1	0.00184503523132942
ENSG00000112146	FBXO9	0.00184844701661188
ENSG00000189367	KIAA0408	0.00186932290453587
ENSG00000173848	NET1	0.00187772405653751
ENSG00000134830	C5AR2	0.00189414728630981
ENSG00000100564	PIGH	0.00189511386874338
ENSG00000120328	PCDHB12	0.00190308886904484
ENSG00000122728	TAF1L	0.00191316978207791
ENSG00000147570	DNAJC5B	0.00192270321390768
ENSG00000186910	SERPINA11	0.00193305459422148
ENSG00000134109	EDEM1	0.00196409385527596
ENSG00000123427	EEF1AKMT3	0.0019734020867148
ENSG00000137807	KIF23	0.00197416511565958
ENSG00000104824	HNRNPL	0.00199489660221125
ENSG00000036257	CUL3	0.00200464321793275
ENSG00000188738	FSIP2	0.00203738622368526
ENSG00000163374	YY1AP1	0.00209475603962031
ENSG00000140527	WDR93	0.00210308657862936
ENSG00000196233	LCOR	0.00213006934635415
ENSG00000178852	EFCAB13	0.0021352362334651
ENSG00000088727	KIF9	0.00215395760425809
ENSG00000044524	EPHA3	0.00218989887271426
ENSG00000173402	DAG1	0.00222089349413033
ENSG00000139835	GRTP1	0.00223392006149646
ENSG00000149735	GPHA2	0.00226602651194771
ENSG00000164136	IL15	0.0023416342053546
ENSG00000077800	FKBP6	0.00236294327558726
ENSG00000162365	CYP4A22	0.00236953604064829
ENSG00000196781	TLE1	0.00237755042276905
ENSG00000047579	DTNBP1	0.00238847252097813
ENSG00000078674	PCM1	0.00241067598226286
ENSG00000164292	RHOBTB3	0.0024357322307144
ENSG00000147251	DOCK11	0.00243655682939857
ENSG00000141556	TBCD	0.00244803133822761
ENSG00000116688	MFN2	0.00246672045105056
ENSG00000114098	ARMC8	0.0024767942573891
ENSG00000230453	ANKRD18B	0.00247763719920657
ENSG00000105568	PPP2R1A	0.00248421442955766
ENSG00000130234	ACE2	0.00248740206787057
ENSG00000130595	TNNT3	0.00249988287695045
ENSG00000129204	USP6	0.00252693916591518
ENSG00000165533	TTC8	0.00254690320712439
ENSG00000141971	MVB12A	0.00254895637069798
ENSG00000160321	ZNF208	0.00255149216747244
ENSG00000111229	ARPC3	0.00256824677397796
ENSG00000198252	STYX	0.00259076456983551
ENSG00000258311	NA	0.00261798557033656
ENSG00000124233	SEMG1	0.00263076478508246
ENSG00000110934	BIN2	0.00263487806523423
ENSG00000138356	AOX1	0.00265574710147006
ENSG00000150676	CCDC83	0.00273868910926099
ENSG00000196549	MME	0.00274506374551364
ENSG00000070610	GBA2	0.00275303859956712
ENSG00000072682	P4HA2	0.00279164142903199
ENSG00000001461	NIPAL3	0.00279435919524637
ENSG00000187109	NAP1L1	0.00280274968011711
ENSG00000171865	RNASEH1	0.00280303208432831
ENSG00000131650	KREMEN2	0.00292785918427777
ENSG00000096384	HSP90AB1	0.00300526160770304
ENSG00000063241	ISOC2	0.0030087042777151
ENSG00000002016	RAD52	0.00301655343294856
ENSG00000132589	FLOT2	0.00302047320653864
ENSG00000103316	CRYM	0.00305477045654398
ENSG00000182986	ZNF320	0.00320457319157196
ENSG00000168124	OR1F1	0.00321157999073937
ENSG00000167978	SRRM2	0.00322363419786856
ENSG00000117984	CTSD	0.00324074648408989
ENSG00000136160	EDNRB	0.00324079526455127
ENSG00000188508	KRTDAP	0.00325743612895899
ENSG00000256812	CAPNS2	0.00328083303028671
ENSG00000160226	CFAP410	0.00333653540678572
ENSG00000140015	KCNH5	0.00334940427892202
ENSG00000167825	OR5I1	0.00339842077611222
ENSG00000100603	SNW1	0.00340190163399647
ENSG00000115363	EVA1A	0.00343005860017342
ENSG00000056050	HPF1	0.00350652971487131
ENSG00000187446	CHP1	0.00352673289422233
ENSG00000155313	USP25	0.00355197568344201
ENSG00000198825	INPP5F	0.00359537086391431
ENSG00000138442	WDR12	0.00360082988453143
ENSG00000167470	MIDN	0.00362230417328284
ENSG00000206535	LNP1	0.00362877987993503
ENSG00000158201	ABHD3	0.00367010522001701
ENSG00000162591	MEGF6	0.00367906276595244
ENSG00000276180	H4C9	0.00369561091737739
ENSG00000215454	KRTAP10-4	0.00375388381432439
ENSG00000009694	TENM1	0.00382861071265615
ENSG00000165682	CLEC1B	0.00385808255752285
ENSG00000019186	CYP24A1	0.00386034393979171
ENSG00000120784	ZFP30	0.00386305464563909
ENSG00000125864	BFSP1	0.00398458610277621
ENSG00000105707	HPN	0.00399891596498252
ENSG00000177479	ARIH2	0.00410204789310366
ENSG00000101199	ARFGAP1	0.00412858622635442
ENSG00000172382	PRSS27	0.00413807098740564
ENSG00000051341	POLQ	0.00414869935828388
ENSG00000091947	TMEM101	0.00420995102350748
ENSG00000161010	MRNIP	0.00421770563347309
ENSG00000163026	WDCP	0.00421886566090068
ENSG00000166603	MC4R	0.004244330292107
ENSG00000254440	PBOV1	0.00426124203802211
ENSG00000092621	PHGDH	0.00430244577177717
ENSG00000214929	SPATA31D1	0.00433461291219881
ENSG00000175482	POLD4	0.00436008775744022
ENSG00000146469	VIP	0.00436439895951881
ENSG00000164548	TRA2A	0.00436932258293956
ENSG00000171466	ZNF562	0.00437231783902303
ENSG00000186472	PCLO	0.00438582593272132
ENSG00000160188	RSPH1	0.0044413853087117
ENSG00000019582	CD74	0.00444191354469612
ENSG00000164106	SCRG1	0.00449016275960022
ENSG00000118113	MMP8	0.00452012457671939
ENSG00000168234	TTC39C	0.00453258097310936
ENSG00000164346	NSA2	0.00454986629383242
ENSG00000103710	RASL12	0.00455444259129599
ENSG00000268988	SPANXN2	0.00457560194533592
ENSG00000223614	ZNF735	0.00458974520527472
ENSG00000267157	NA	0.00459014914865884
ENSG00000242441	GTF2A1L	0.00460082249362719
ENSG00000197728	RPS26	0.00462908942012265
ENSG00000137672	TRPC6	0.00462928600315228
ENSG00000143493	INTS7	0.00464302953619172
ENSG00000164199	ADGRV1	0.0046437141437059
ENSG00000105700	KXD1	0.00464666585295683
ENSG00000184445	KNTC1	0.00469299301054963
ENSG00000137507	LRRC32	0.00470464870137309
ENSG00000162757	C1orf74	0.00475064996877615
ENSG00000055118	KCNH2	0.00478983815347091
ENSG00000085982	USP40	0.00480140954225887
ENSG00000158270	COLEC12	0.0048213565092444
ENSG00000138363	ATIC	0.00484208745790406
ENSG00000175322	ZNF519	0.00485328108838712
ENSG00000140937	CDH11	0.0048590811847838
ENSG00000178105	DDX10	0.00486572116933593
ENSG00000141338	ABCA8	0.00487040330373505
ENSG00000079215	SLC1A3	0.0048802322501711
ENSG00000150667	FSIP1	0.00491554938927623
ENSG00000140274	DUOXA2	0.00499975848924314
ENSG00000154803	FLCN	0.00503466656463835
ENSG00000197721	CR1L	0.00504156172806045
ENSG00000188976	NOC2L	0.00504484660503848
ENSG00000114853	ZBTB47	0.00511154021785593
ENSG00000184113	CLDN5	0.00511797489839914
ENSG00000163518	FCRL4	0.00514622882054313
ENSG00000090263	MRPS33	0.00516311828320994
ENSG00000175602	CCDC85B	0.00520894935613962
ENSG00000179455	MKRN3	0.00521605522756634
ENSG00000174032	SLC25A30	0.00522007094620035
ENSG00000176299	OR4M1	0.00528397028980902
ENSG00000146909	NOM1	0.00532622437214612
ENSG00000188672	RHCE	0.00534034584983323
ENSG00000103168	TAF1C	0.00541398859168892
ENSG00000188822	CNR2	0.00541884891790841
ENSG00000176774	MAGEB18	0.00547523904678054
ENSG00000110318	CEP126	0.00555229834136021
ENSG00000215274	GAGE10	0.0055591054910522
ENSG00000162735	PEX19	0.00556046323126547
ENSG00000006659	LGALS14	0.00557367669973938
ENSG00000133640	LRRIQ1	0.00557824321692547
ENSG00000164031	DNAJB14	0.00561897290072381
ENSG00000123104	ITPR2	0.00563528735241044
ENSG00000110696	C11orf58	0.00565453656149889
ENSG00000131981	LGALS3	0.00566600782752403
ENSG00000183918	SH2D1A	0.00571596799890838
ENSG00000083097	DOP1A	0.00573653467126593
ENSG00000128573	FOXP2	0.00578584799127582
ENSG00000131375	CAPN7	0.00578741586786329
ENSG00000153767	GTF2E1	0.00586450925979204
ENSG00000147316	MCPH1	0.00588472680547655
ENSG00000165376	CLDN2	0.00590497486226614
ENSG00000134470	IL15RA	0.00594064110639061
ENSG00000152785	BMP3	0.00594182433655809
ENSG00000100312	ACR	0.0059419720338836
ENSG00000147905	ZCCHC7	0.0059452700577815
ENSG00000273294	C1QTNF3-AMACR	0.00595030314474309
ENSG00000150750	C11orf53	0.00600540060432027
ENSG00000102290	PCDH11X	0.00611489535833955
ENSG00000109062	SLC9A3R1	0.00613909907658451
ENSG00000144791	LIMD1	0.00614727231146568
ENSG00000080824	HSP90AA1	0.00618294808731681
ENSG00000109452	INPP4B	0.00620108394034996
ENSG00000138385	SSB	0.00623160224629115
ENSG00000076650	GPATCH1	0.00627232154422325
ENSG00000163328	GPR155	0.00629038916805928
ENSG00000134574	DDB2	0.00631080571990375
ENSG00000104413	ESRP1	0.00632327623938874
ENSG00000198208	RPS6KL1	0.00643281867192398
ENSG00000248643	RBM14-RBM4	0.00645013533960558
ENSG00000123562	MORF4L2	0.00645265032121726
ENSG00000187048	CYP4A11	0.0064719266899711
ENSG00000176909	MAMSTR	0.00656053982972896
ENSG00000101079	NDRG3	0.0065679888026325
ENSG00000178460	MCMDC2	0.00662174456864763
ENSG00000149273	RPS3	0.0066962874918652
ENSG00000114455	HHLA2	0.00673023519984342
ENSG00000062725	APPBP2	0.00675889241551135
ENSG00000113558	SKP1	0.00677576664821689
ENSG00000142611	PRDM16	0.00681590389438593
ENSG00000219435	CATSPERZ	0.00685573774504676
ENSG00000182010	RTKN2	0.00689746949502027
ENSG00000075413	MARK3	0.0068993027187743
ENSG00000119729	RHOQ	0.00690615614113809
ENSG00000104613	INTS10	0.00692167512142896
ENSG00000174903	RAB1B	0.0069693086280041
ENSG00000160695	VPS11	0.00700833923251924
ENSG00000164304	CAGE1	0.00706061663276633
ENSG00000111911	HINT3	0.00708410050437582
ENSG00000116833	NR5A2	0.00710746842457204
ENSG00000124587	PEX6	0.00712700854969634
ENSG00000138081	FBXO11	0.00713928591695734
ENSG00000173166	RAPH1	0.00722511607898593
ENSG00000088899	LZTS3	0.00725716440866246
ENSG00000130707	ASS1	0.00728620361051066
ENSG00000168556	ING2	0.00728953471403555
ENSG00000165912	PACSIN3	0.00732382865017419
ENSG00000109738	GLRB	0.00739554367274307
ENSG00000173933	RBM4	0.00741606679370792
ENSG00000165630	PRPF18	0.00741647326349178
ENSG00000146072	TNFRSF21	0.00744243404841936
ENSG00000143155	TIPRL	0.00745495873742018
ENSG00000075539	FRYL	0.00745916992428902
ENSG00000120156	TEK	0.00747197124971522
ENSG00000135973	GPR45	0.00747753319858318
ENSG00000163646	CLRN1	0.00749628620533681
ENSG00000082146	STRADB	0.00750058679004941
ENSG00000105649	RAB3A	0.00759594147469827
ENSG00000155100	OTUD6B	0.0076251178046019
ENSG00000176853	FAM91A1	0.00763403037687563
ENSG00000101457	DNTTIP1	0.00765763558167386
ENSG00000143951	WDPCP	0.0076992464025296
ENSG00000143924	EML4	0.00771824494743623
ENSG00000037042	TUBG2	0.00772747325247867
ENSG00000138650	PCDH10	0.00774564417495709
ENSG00000172782	FADS6	0.00777047204865372
ENSG00000170458	CD14	0.00781062191279522
ENSG00000162645	GBP2	0.00783184811104766
ENSG00000143476	DTL	0.00786155656424763
ENSG00000119401	TRIM32	0.00792811647783536
ENSG00000172530	BANP	0.0079288885112981
ENSG00000138495	COX17	0.00793424399949987
ENSG00000033800	PIAS1	0.00793810611706118
ENSG00000174720	LARP7	0.00797714399337686
ENSG00000184502	GAST	0.00799894874178744
ENSG00000143520	FLG2	0.00804149258889633
ENSG00000006831	ADIPOR2	0.00805661009286672
ENSG00000128713	HOXD11	0.00806538598195798
ENSG00000165280	VCP	0.00808799207676694
ENSG00000182054	IDH2	0.00814162874066231
ENSG00000106244	PDAP1	0.00815322714837154
ENSG00000167881	SRP68	0.00816456689241422
ENSG00000120519	SLC10A7	0.00818162053466286
ENSG00000108849	PPY	0.00818194991872347
ENSG00000115548	KDM3A	0.00819300201843158
ENSG00000171224	FAM241B	0.00822335325090679
ENSG00000164111	ANXA5	0.00826557124961639
ENSG00000114923	SLC4A3	0.00829511922002174
ENSG00000166415	WDR72	0.00833900877975969
ENSG00000198342	ZNF442	0.0083514255832985
ENSG00000091640	SPAG7	0.00837572260997935
ENSG00000076053	RBM7	0.00841437368147693
ENSG00000125170	DOK4	0.00845962147523151
ENSG00000110429	FBXO3	0.00846479091660523
ENSG00000167653	PSCA	0.00848157294677589
ENSG00000185567	AHNAK2	0.00848985387154613
ENSG00000069493	CLEC2D	0.00849497145271045
ENSG00000258890	CEP95	0.0085250664971594
ENSG00000145526	CDH18	0.00853287829706445
ENSG00000203896	LIME1	0.00860794888269911
ENSG00000258881	NA	0.00862608265845188
ENSG00000160209	PDXK	0.00864293972753959
ENSG00000119900	OGFRL1	0.00864878419693798
ENSG00000178974	FBXO34	0.00865491217014782
ENSG00000167769	ACER1	0.00866330490027232
ENSG00000087237	CETP	0.0086970598066949
ENSG00000149054	ZNF215	0.00872399301448609
ENSG00000119862	LGALSL	0.00872631908228046
ENSG00000138433	CIR1	0.00872847241902759
ENSG00000143643	TTC13	0.00880541442945042
ENSG00000158195	WASF2	0.00881996631128906
ENSG00000122870	BICC1	0.00883253583311429
ENSG00000136877	FPGS	0.00883567584268719
ENSG00000083782	EPYC	0.00890736997008755
ENSG00000180697	C3orf22	0.00892773596455515
ENSG00000105698	USF2	0.00896877476075666
ENSG00000158966	CACHD1	0.00904553463083904
ENSG00000162714	ZNF496	0.00904723566415008
ENSG00000180543	TSPYL5	0.00905191818146327
ENSG00000162897	FCAMR	0.00905487168866877
ENSG00000267508	ZNF285	0.00905738136609027
ENSG00000205111	CDKL4	0.00908119713444519
ENSG00000109686	SH3D19	0.0091008388377542
ENSG00000183291	SELENOF	0.00917958164727428
ENSG00000010278	CD9	0.00923626421431615
ENSG00000159140	SON	0.0092367144023695
ENSG00000265491	RNF115	0.00923754147976382
ENSG00000169031	COL4A3	0.00924044133284984
ENSG00000023902	PLEKHO1	0.00927090995068517
ENSG00000069956	MAPK6	0.00927358194087903
ENSG00000137720	C11orf1	0.00928779076073933
ENSG00000077063	CTTNBP2	0.00932562818232719
ENSG00000133020	MYH8	0.0093257351475272
ENSG00000163285	GABRG1	0.00934570161345356
ENSG00000125458	NT5C	0.00938022562450437
ENSG00000108556	CHRNE	0.00943451151165694
ENSG00000101146	RAE1	0.00949502360421722
ENSG00000166199	ALKBH3	0.00951172614951888
ENSG00000170262	MRAP	0.00952738866045284
ENSG00000006634	DBF4	0.00954563754373958
ENSG00000157093	LYZL4	0.00954935499945175
ENSG00000105072	C19orf44	0.00956655487115387
ENSG00000204052	LRRC73	0.00957157929427036
ENSG00000127418	FGFRL1	0.00968798876522069
ENSG00000088833	NSFL1C	0.00969783836323668
ENSG00000141401	IMPA2	0.00972247414898907
ENSG00000174516	PELI3	0.00972388521349435
ENSG00000178921	PFAS	0.00973253395605647
ENSG00000109805	NCAPG	0.00975262416842826
ENSG00000265763	ZNF488	0.00979635663634013
ENSG00000127324	TSPAN8	0.0098336031813727
ENSG00000110975	SYT10	0.00984678751773925
ENSG00000142534	RPS11	0.00985131231984376
ENSG00000183779	ZNF703	0.00985607547197027
ENSG00000154556	SORBS2	0.00991151592698522
ENSG00000112214	FHL5	0.00994155393951847
ENSG00000077616	NAALAD2	0.01004157460521856
ENSG00000089280	FUS	0.01005532656475329
ENSG00000140521	POLG	0.01008526199736299
ENSG00000007255	TRAPPC6A	0.01009149092690532
ENSG00000135241	PNPLA8	0.01009228038843897
ENSG00000141750	STAC2	0.01010394629324725
ENSG00000112576	CCND3	0.01013252135595448
ENSG00000172046	USP19	0.01016123051191087
ENSG00000180263	FGD6	0.01016250084496866
ENSG00000188486	H2AX	0.01016759369495714
ENSG00000111802	TDP2	0.01018485256038324
ENSG00000185219	ZNF445	0.01020061813328867
ENSG00000160868	CYP3A4	0.01022648821927576
ENSG00000180592	SKIDA1	0.01024437597517295
ENSG00000089356	FXYD3	0.01026298317135705
ENSG00000124657	OR2B6	0.01029011231976813
ENSG00000156920	ADGRG4	0.01029405734980952
ENSG00000091527	CDV3	0.01030438200517417
ENSG00000080986	NDC80	0.01032621313559467
ENSG00000183495	EP400	0.010363693215269641
ENSG00000186306	OR10T2	0.01037520824805727
ENSG00000177879	AP3S1	0.01042147285215199
ENSG00000134202	GSTM3	0.01042651333679781
ENSG00000176714	CCDC121	0.01043973712910429
ENSG00000170509	HSD17B13	0.01049350138733526
ENSG00000054690	PLEKHH1	0.010517914063426
ENSG00000169504	CLIC4	0.01053234086241516
ENSG00000185130	H2BC13	0.01054030043778664
ENSG00000179941	BBS10	0.01056573987733979
ENSG00000185722	ANKFY1	0.01057490296845111
ENSG00000132670	PTPRA	0.01068680387166096
ENSG00000188493	C19orf54	0.01069731086702553
ENSG00000153814	JAZF1	0.01071416100961557
ENSG00000115507	OTX1	0.01071658285024138
ENSG00000174276	ZNHIT2	0.01073230739763959
ENSG00000182931	WFDC10B	0.01079138183906251
ENSG00000090661	CERS4	0.01081129566999739
ENSG00000169139	UBE2V2	0.01087670869663962
ENSG00000179218	CALR	0.01087859917276664
ENSG00000154237	LRRK1	0.0108824599067504
ENSG00000204764	RANBP17	0.01090086762837557
ENSG00000164816	DEFA5	0.01090703399697619
ENSG00000170743	SYT9	0.01092764229510385
ENSG00000091428	RAPGEF4	0.01094298934003907
ENSG00000183196	CHST6	0.01095632332507596
ENSG00000120341	SEC16B	0.01095660743303636
ENSG00000077943	ITGA8	0.01097265952281806
ENSG00000213020	ZNF611	0.01097270378647806
ENSG00000132702	HAPLN2	0.01098212976789379
ENSG00000185627	PSMD13	0.01098960970900347
ENSG00000279761	OR5D13	0.01099199217262341
ENSG00000184164	CRELD2	0.01105395005210979
ENSG00000164011	ZNF691	0.01106502409748511
ENSG00000165118	C9orf64	0.01108285673903775
ENSG00000071991	CDH19	0.01110395724925086
ENSG00000127125	PPCS	0.01112281886269716
ENSG00000139613	SMARCC2	0.0111796092135026
ENSG00000285082	NA	0.0112160277718736
ENSG00000143641	GALNT2	0.01122393148313
ENSG00000162545	CAMK2N1	0.01124114704972053
ENSG00000141622	RNF165	0.01125816207585649
ENSG00000189050	RNFT1	0.01125907340995798
ENSG00000178952	TUFM	0.01126741012740559
ENSG00000065427	KARS1	0.01127669035128313
ENSG00000163785	RYK	0.01128035991111036
ENSG00000109705	NKX3-2	0.0112817489332085
ENSG00000169016	E2F6	0.01129545375566095
ENSG00000150556	LYPD6B	0.0113128051431223
ENSG00000101327	PDYN	0.01132641270199877
ENSG00000147548	NSD3	0.01134301256538268
ENSG00000136270	TBRG4	0.01136064874955846
ENSG00000128510	CPA4	0.01142827814409748
ENSG00000184261	KCNK12	0.01143807377487337
ENSG00000136478	TEX2	0.01146734467244862
ENSG00000148935	GAS2	0.01149028209386909
ENSG00000143217	NECTIN4	0.0114958869027113
ENSG00000186513	OR9Q2	0.01151381112053769
ENSG00000177156	TALDO1	0.01153830063868615
ENSG00000172456	FGGY	0.01158714783248645
ENSG00000007306	CEACAM7	0.01159399492428806
ENSG00000146263	MMS22L	0.01160874777477203
ENSG00000162512	SDC3	0.01166469423602451
ENSG00000204178	MACO1	0.0116955243653847
ENSG00000180116	C12orf40	0.01171499199159786
ENSG00000138613	APH1B	0.01171747081857188
ENSG00000183010	PYCR1	0.01173319680173076
ENSG00000022840	RNF10	0.01173812344393664
ENSG00000171217	CLDN20	0.01175155116345309
ENSG00000154277	UCHL1	0.01176009702146899
ENSG00000156219	ART3	0.01176285239202986
ENSG00000198889	DCAF12L1	0.01177289481611612
ENSG00000104218	CSPP1	0.01182661381116907
ENSG00000159322	ADPGK	0.01184240037621325
ENSG00000197969	VPS13A	0.01185330580159829
ENSG00000177519	RPRM	0.01185463736410332
ENSG00000073578	SDHA	0.01188061320905584
ENSG00000221932	HEPN1	0.01190550365612953
ENSG00000204149	AGAP6	0.01193127849266633
ENSG00000147885	IFNA16	0.01193227168369563
ENSG00000204262	COL5A2	0.01194784338702216
ENSG00000086189	DIMT1	0.01195413748537376
ENSG00000073734	ABCB11	0.0120158311896845
ENSG00000174898	CATSPERD	0.01208910741738872
ENSG00000153207	AHCTF1	0.0121300839076256
ENSG00000133422	MORC2	0.01220453657601188
ENSG00000185926	OR4C46	0.0122114741861647
ENSG00000205744	DENND1C	0.01221740373625857
ENSG00000159197	KCNE2	0.0122584951608392
ENSG00000102104	RS1	0.01226683854560819
ENSG00000115839	RAB3GAP1	0.01228342982773451
ENSG00000185650	ZFP36L1	0.01231761527338314
ENSG00000163939	PBRM1	0.01235369850072983
ENSG00000173846	PLK3	0.01236610587207049
ENSG00000102221	JADE3	0.01240733333366893
ENSG00000167434	CA4	0.0124140494441964
ENSG00000179387	ELMOD2	0.01241549114927608
ENSG00000167550	RHEBL1	0.01242477543376906
ENSG00000152104	PTPN14	0.01247636875908465
ENSG00000183671	CMKLR2	0.01247957019372215
ENSG00000146409	SLC18B1	0.01253392986857544
ENSG00000157017	GHRL	0.01258998281217603
ENSG00000245680	ZNF585B	0.01264467348440856
ENSG00000196510	ANAPC7	0.01268256051375476
ENSG00000092140	G2E3	0.01268260945195123
ENSG00000125991	ERGIC3	0.01268411570787004
ENSG00000100243	CYB5R3	0.01269391297159696
ENSG00000142449	FBN3	0.01286904329056954
ENSG00000134759	ELP2	0.01296521350800366
ENSG00000139154	AEBP2	0.01298876034238462
ENSG00000226288	OR52I2	0.01307333436105319
ENSG00000137462	TLR2	0.01309190532869919
ENSG00000064787	BCAS1	0.01311774813337336
ENSG00000104147	OIP5	0.01312351017076204
ENSG00000133193	FAM104A	0.01312606887908453
ENSG00000117013	KCNQ4	0.01319820848902056
ENSG00000174963	ZIC4	0.01320627220704322
ENSG00000140284	SLC27A2	0.01326123362407936
ENSG00000148337	CIZ1	0.01327571421405962
ENSG00000152217	SETBP1	0.0133080693247575
ENSG00000120457	KCNJ5	0.0133183275816146
ENSG00000142166	IFNAR1	0.01333955830367756
ENSG00000168412	MTNR1A	0.01334630238810011
ENSG00000186364	NUDT17	0.01340267961931878
ENSG00000137558	PI15	0.01341821945394033
ENSG00000108587	GOSR1	0.01341871783254108
ENSG00000178363	CALML3	0.01342407281850885
ENSG00000198203	SULT1C2	0.01343282544699207
ENSG00000182179	UBA7	0.01345219078103616
ENSG00000008710	PKD1	0.01346219858869217
ENSG00000170633	RNF34	0.01347093442156902
ENSG00000198965	OR10R2	0.01347383867808835
ENSG00000128578	STRIP2	0.01353011777487506
ENSG00000197479	PCDHB11	0.01354733702944211
ENSG00000116717	GADD45A	0.01358552908711595
ENSG00000102452	NALCN	0.01362202879048735
ENSG00000139626	ITGB7	0.01362895576863336
ENSG00000118518	RNF146	0.01363437896744427
ENSG00000149196	HIKESHI	0.01366466858453706
ENSG00000136842	TMOD1	0.01373939974650577
ENSG00000067208	EVI5	0.01375002691817907
ENSG00000110848	CD69	0.01380563819682052
ENSG00000171729	TMEM51	0.01385358030779797
ENSG00000159399	HK2	0.01392896825059039
ENSG00000170956	CEACAM3	0.01393719171791363
ENSG00000117399	CDC20	0.01395945481385357
ENSG00000189334	S100A14	0.01400577694024407
ENSG00000177688	SUMO4	0.01404305467100227
ENSG00000152291	TGOLN2	0.0140453052557779
ENSG00000183715	OPCML	0.01415546693886689
ENSG00000284299	NA	0.01416348385738836
ENSG00000224420	ADM5	0.01424699546744523
ENSG00000198185	ZNF334	0.01426546806139748
ENSG00000215717	TMEM167B	0.01427679250485977
ENSG00000145241	CENPC	0.01428787084259183
ENSG00000078070	MCCC1	0.01432911442013717
ENSG00000070367	EXOC5	0.01435598842087458
ENSG00000165804	ZNF219	0.01435683783276108
ENSG00000133142	TCEAL4	0.01436602557718462
ENSG00000205810	KLRC3	0.01436801274153657
ENSG00000163885	CFAP100	0.01439281911906951
ENSG00000115866	DARS1	0.01440397723024125
ENSG00000184500	PROS1	0.01442932461559214
ENSG00000205937	RNPS1	0.01443328129869435
ENSG00000251287	ALG1L2	0.01444048192382118
ENSG00000124839	RAB17	0.014469827223288
ENSG00000136305	CIDEB	0.01455181076121763
ENSG00000204941	PSG5	0.01455892444908327
ENSG00000136928	GABBR2	0.01456863375250302
ENSG00000132664	POLR3F	0.01458603219200916
ENSG00000060237	WNK1	0.01460350365981162
ENSG00000187871	GFRAL	0.01463454639944725
ENSG00000197403	OR6N1	0.01464792768023236
ENSG00000092841	MYL6	0.01465204752033678
ENSG00000123610	TNFAIP6	0.01471129742689284
ENSG00000198881	ASB12	0.01475534907851759
ENSG00000101421	CHMP4B	0.01478468567011376
ENSG00000134330	IAH1	0.01483077435936477
ENSG00000100815	TRIP11	0.01483164403574003
ENSG00000114395	CYB561D2	0.01483747016471791
ENSG00000112699	GMDS	0.01486313582183051
ENSG00000182628	SKA2	0.01487670625554682
ENSG00000170382	LRRN2	0.01490483102301567
ENSG00000005075	POLR2J	0.01495143329022841
ENSG00000168874	ATOH8	0.01496012254175079
ENSG00000188906	LRRK2	0.01496716448843269
ENSG00000114805	PLCH1	0.01497107512866152
ENSG00000067606	PRKCZ	0.01498176360245342
ENSG00000108433	GOSR2	0.01504225379863792
ENSG00000204019	CT83	0.0151011998261196
ENSG00000111665	CDCA3	0.01515026064377683
ENSG00000178209	PLEC	0.01519997955157704
ENSG00000165449	SLC16A9	0.01522069091713665
ENSG00000121871	SLITRK3	0.01525713739633382
ENSG00000008513	ST3GAL1	0.01526921510014643
ENSG00000078142	PIK3C3	0.01529096795387603
ENSG00000156515	HK1	0.01531542595044356
ENSG00000144278	GALNT13	0.01533919352789896
ENSG00000116791	CRYZ	0.01533978634455477
ENSG00000099814	CEP170B	0.01540396019214986
ENSG00000171587	DSCAM	0.0154105956586391
ENSG00000181392	SYNE4	0.01541690093426783
ENSG00000214128	TMEM213	0.01542323611754051
ENSG00000162460	TMEM82	0.01545439574650828
ENSG00000172534	HCFC1	0.01550946426323445
ENSG00000167378	IRGQ	0.01555308483198464
ENSG00000236279	CLEC2L	0.01555825700277795
ENSG00000206026	SMIM21	0.01571570176372945
ENSG00000185989	RASA3	0.01576397448390094
ENSG00000204219	TCEA3	0.01587283283540908
ENSG00000155827	RNF20	0.01593437213297012
ENSG00000087470	DNM1L	0.01599754542654475
ENSG00000180347	ITPRID1	0.01605107889584937
ENSG00000158125	XDH	0.01606581120732739
ENSG00000070269	TMEM260	0.01608238173116168
ENSG00000182307	C8orf33	0.01613636466610992
ENSG00000152467	ZSCAN1	0.01615725375276311
ENSG00000084453	SLCO1A2	0.01615909250129492
ENSG00000162980	ARL5A	0.01617117930689958
ENSG00000033178	UBA6	0.01622352751438146
ENSG00000188171	ZNF626	0.01630590468375852
ENSG00000155508	CNOT8	0.01638039718116258
ENSG00000164440	TXLNB	0.01644013742692262
ENSG00000110172	CHORDC1	0.01647860193350255
ENSG00000011454	RABGAP1	0.01651349390502743
ENSG00000156284	CLDN8	0.01653456958484145
ENSG00000115825	PRKD3	0.01653601105033834
ENSG00000100395	L3MBTL2	0.0165362553437335
ENSG00000108602	ALDH3A1	0.01654347413562212
ENSG00000163156	SCNM1	0.01654820400965683
ENSG00000164597	COG5	0.01665075961870316
ENSG00000163792	TCF23	0.01665109514465489
ENSG00000063245	EPN1	0.01667020090303688
ENSG00000147799	ARHGAP39	0.01667422260684707
ENSG00000176293	ZNF135	0.01672965192000626
ENSG00000182816	KRTAP13-2	0.01673682883935417
ENSG00000049245	VAMP3	0.01674482320499249
ENSG00000105402	NAPA	0.01680645183365325
ENSG00000149483	TMEM138	0.01680794625239606
ENSG00000196248	OR10S1	0.01689025839195981
ENSG00000189056	RELN	0.01690807085030039
ENSG00000146809	ASB15	0.01696770450422494
ENSG00000132357	CARD6	0.01700636538470354
ENSG00000173272	MZT2A	0.0171375226550412
ENSG00000171840	NINJ2	0.01714814315766927
ENSG00000179010	MRFAP1	0.01720377498990083
ENSG00000166971	AKTIP	0.01721422334433941
ENSG00000123066	MED13L	0.01728990500173034
ENSG00000197849	OR8G1	0.01732887585609086
ENSG00000187554	TLR5	0.0173433573208889
ENSG00000188596	CFAP54	0.01738724067508568
ENSG00000165698	SPACA9	0.01739143326221332
ENSG00000196218	RYR1	0.01740751615169485
ENSG00000213614	HEXA	0.01743726558308395
ENSG00000140471	LINS1	0.0174512816671887
ENSG00000168116	KIAA1586	0.01750700588514962
ENSG00000111057	KRT18	0.01751559834685324
ENSG00000180871	CXCR2	0.01752937899248457
ENSG00000082068	WDR70	0.01757666420114655
ENSG00000219200	RNASEK	0.01762326868283397
ENSG00000183035	CYLC1	0.01763528795418149
ENSG00000197124	ZNF682	0.01768177847171984
ENSG00000150893	FREM2	0.01769666539845096
ENSG00000107242	PIP5K1B	0.01772506076217954
ENSG00000147592	LACTB2	0.01775555785917686
ENSG00000070182	SPTB	0.01776511787851648
ENSG00000114349	GNAT1	0.01776597490035857
ENSG00000152642	GPD1L	0.01778290272993144
ENSG00000048028	USP28	0.01785126796283983
ENSG00000179632	MAF1	0.01786900555326649
ENSG00000110723	EXPH5	0.01789153572575752
ENSG00000100227	POLDIP3	0.01793525723711629
ENSG00000162877	PM20D1	0.01793835870543367
ENSG00000042317	SPATA7	0.01797486749010693
ENSG00000183354	KIAA2026	0.01799822327348934
ENSG00000172586	CHCHD1	0.018001174698698712
ENSG00000136231	IGF2BP3	0.01810011318474236
ENSG00000116147	TNR	0.01810037340096622
ENSG00000196419	XRCC6	0.01811939829803232
ENSG00000129667	RHBDF2	0.01812364105470825
ENSG00000102780	DGKH	0.01820411188256522
ENSG00000198835	GJC2	0.01820755042968137
ENSG00000239672	NME1	0.01821024077538565
ENSG00000175857	GAPT	0.01822295007648958
ENSG00000105982	RNF32	0.01825167532036929
ENSG00000173757	STAT5B	0.01825446963511581
ENSG00000143947	RPS27A	0.01830593094141841
ENSG00000162909	CAPN2	0.0183165661820399
ENSG00000273540	AGBL1	0.01833272753361603
ENSG00000070759	TESK2	0.01851751443931463
ENSG00000196569	LAMA2	0.01854170130476766
ENSG00000167414	GNG8	0.01858556295929769
ENSG00000101220	C20orf27	0.01860040847231662
ENSG00000179055	OR13D1	0.01860926756216567
ENSG00000110713	NUP98	0.01866203298345863
ENSG00000147124	ZNF41	0.01868289414753264
ENSG00000145214	DGKQ	0.01875018014489617
ENSG00000148053	NTRK2	0.01879188200261433
ENSG00000076944	STXBP2	0.01881895006188466
ENSG00000221826	PSG3	0.01883130011193937
ENSG00000073910	FRY	0.01884268390163674
ENSG00000166634	SERPINB12	0.01886681287719301
ENSG00000153157	SYCP2L	0.0188750054304989
ENSG00000127554	GFER	0.01887762626484249
ENSG00000115271	GCA	0.01889069486366068
ENSG00000183024	OR1G1	0.01897910387710536
ENSG00000035681	NSMAF	0.01899150552979604
ENSG00000164209	SLC25A46	0.01902433285552757
ENSG00000047932	GOPC	0.01903054351100451
ENSG00000182150	ERCC6L2	0.01904890884205347
ENSG00000175906	ARL4D	0.01909013197553757
ENSG00000172613	RAD9A	0.01915760795395781
ENSG00000105855	ITGB8	0.0191914166815357
ENSG00000119953	SMNDC1	0.0192008510898116
ENSG00000167232	ZNF91	0.01921826390213603
ENSG00000137509	PRCP	0.01922947373839493
ENSG00000221867	MAGEA3	0.01924563901825981
ENSG00000161642	ZNF385A	0.01926804353401751
ENSG00000088035	ALG6	0.01928585118471866
ENSG00000173068	BNC2	0.01930675988647441
ENSG00000102699	PARP4	0.01932875947647422
ENSG00000130985	UBA1	0.01935771286679398
ENSG00000083857	FAT1	0.01935838684748576
ENSG00000133313	CNDP2	0.01937097651164833
ENSG00000198912	C1orf174	0.01942085456574647
ENSG00000042429	MED17	0.01948096526703459
ENSG00000089009	RPL6	0.01951112011311628
ENSG00000158156	XKR8	0.0195874207600805
ENSG00000136868	SLC31A1	0.01959327362859134
ENSG00000172519	OR10H5	0.01964794257004119
ENSG00000132958	TPTE2	0.01969618429416746
ENSG00000165091	TMC1	0.01973120917755122
ENSG00000002587	HS3ST1	0.01975415172190686
ENSG00000166840	GLYATL1	0.01976037226675618
ENSG00000162374	ELAVL4	0.0197628900711581
ENSG00000164751	PEX2	0.01978983129295301
ENSG00000144043	TEX261	0.01980025079315761
ENSG00000113763	UNC5A	0.01981772347434507
ENSG00000121152	NCAPH	0.01984456556364987
ENSG00000004059	ARF5	0.01989799966277155
ENSG00000094975	SUCO	0.01998558151743186
ENSG00000153975	ZUP1	0.01999916653082644
ENSG00000137080	IFNA21	0.02006797388135434
ENSG00000137944	KYAT3	0.02007759638980931
ENSG00000140263	SORD	0.02009902974554551
ENSG00000153179	RASSF3	0.02010459176183026
ENSG00000177272	KCNA3	0.02013774954108793
ENSG00000006534	ALDH3B1	0.0201563697835767
ENSG00000085719	CPNE3	0.02023846918660917
ENSG00000188321	ZNF559	0.0203205082691029
ENSG00000148942	SLC5A12	0.02033211751607073
ENSG00000131435	PDLIM4	0.02038344032583398
ENSG00000164308	ERAP2	0.02040185442941924
ENSG00000001617	SEMA3F	0.02041902222287367
ENSG00000136750	GAD2	0.02042534608503578
ENSG00000011052	NME1-NME2	0.02042541104406332
ENSG00000145685	LHFPL2	0.02044458245821771
ENSG00000172531	PPP1CA	0.02046044276262264
ENSG00000284194	SCO2	0.02051392068768666
ENSG00000115592	PRKAG3	0.02053161514466722
ENSG00000134245	WNT2B	0.02054749520040711
ENSG00000203666	EFCAB2	0.02059277725740475
ENSG00000137801	THBS1	0.02059569341308812
ENSG00000211450	SELENOH	0.0206333238763332
ENSG00000126890	CTAG2	0.02064992726682291
ENSG00000145808	ADAMTS19	0.0206682052634526
ENSG00000162086	ZNF75A	0.02069581693047282
ENSG00000183098	GPC6	0.02071603446333831
ENSG00000015285	WAS	0.02072686187819082
ENSG00000166025	AMOTL1	0.020739355800259
ENSG00000154845	PPP4R1	0.02085296474909091
ENSG00000130052	STARD8	0.02086289474256241
ENSG00000146233	CYP39A1	0.02088156011628768
ENSG00000214706	IFRD2	0.02090213303375457
ENSG00000101158	NELFCD	0.0209344769050996
ENSG00000176601	MAP3K19	0.02098442582937195
ENSG00000196712	NF1	0.02101609554491398
ENSG00000109132	PHOX2B	0.02106481830879474
ENSG00000184060	ADAP2	0.02108385732536536
ENSG00000183431	SF3A3	0.0212182427960718
ENSG00000131236	CAP1	0.02125129620517223
ENSG00000165355	FBXO33	0.02125291475805161
ENSG00000137261	KIAA0319	0.0212933068304258
ENSG00000183091	NEB	0.02131675662306216
ENSG00000145191	EIF2B5	0.02132926634697824
ENSG00000104081	BMF	0.02141261474173821
ENSG00000092098	RNF31	0.02146611502704833
ENSG00000108528	SLC25A11	0.02149004117848087
ENSG00000075089	ACTR6	0.02156038969489412
ENSG00000154144	TBRG1	0.02157829774171483
ENSG00000137975	CLCA2	0.02163526488834381
ENSG00000214114	MYCBP	0.02166200615864749
ENSG00000270765	GAS2L2	0.02166601022220077
ENSG00000178295	GEN1	0.02173941397253913
ENSG00000128915	ICE2	0.02180127102970456
ENSG00000104093	DMXL2	0.02185131258796472
ENSG00000054356	PTPRN	0.02185803773997215
ENSG00000107882	SUFU	0.02186515310381503
ENSG00000235118	FAM237A	0.02194509490164213
ENSG00000174652	ZNF266	0.02195347677321973
ENSG00000073737	DHRS9	0.02197970150653943
ENSG00000215568	GAB4	0.02200495103065128
ENSG00000150455	TIRAP	0.02200858384425849
ENSG00000213593	TMX2	0.02203032884297733
ENSG00000268104	SLC6A14	0.02213550564568834
ENSG00000128276	RFPL3	0.02213796763733465
ENSG00000102195	GPR50	0.02230631407905751
ENSG00000163814	CDCP1	0.02232122884737613
ENSG00000001629	ANKIB1	0.02235631735245005
ENSG00000166024	R3HCC1L	0.02236024608240888
ENSG00000225950	NTF4	0.02245867870204921
ENSG00000167601	AXL	0.02251238520157011
ENSG00000022267	FHL1	0.02253683928998145
ENSG00000174953	DHX36	0.02253829655674173
ENSG00000160606	TLCD1	0.02257006477679114
ENSG00000164543	STK17A	0.02260969285792613
ENSG00000163755	HPS3	0.02262804218185907
ENSG00000128266	GNAZ	0.02264335316110911
ENSG00000165370	GPR101	0.02265389439677082
ENSG00000184611	KCNH7	0.02265965778727893
ENSG00000271601	LIX1L	0.02277993540751973
ENSG00000127533	F2RL3	0.02285497842548565
ENSG00000103351	CLUAP1	0.02288686891763365
ENSG00000004897	CDC27	0.0229567886649723
ENSG00000137098	SPAG8	0.02295690728416654
ENSG00000160991	ORAI2	0.02297636107695743
ENSG00000105464	GRIN2D	0.02300162788624587
ENSG00000124783	SSR1	0.02313144457098921
ENSG00000197134	ZNF257	0.02315262466459891
ENSG00000003989	SLC7A2	0.02316032119790769
ENSG00000143631	FLG	0.02316258720647682
ENSG00000197121	PGAP1	0.02321307040963177
ENSG00000070193	FGF10	0.02323209184478818
ENSG00000136279	DBNL	0.02326767518184522
ENSG00000130309	COLGALT1	0.02328466735799701
ENSG00000117318	ID3	0.02329295123791496
ENSG00000171243	SOSTDC1	0.02332126884057294
ENSG00000172183	ISG20	0.02335715632010799
ENSG00000177468	OLIG3	0.02338346361567296
ENSG00000165506	DNAAF2	0.02344781503335841
ENSG00000102359	SRPX2	0.02350433939253681
ENSG00000112782	CLIC5	0.02352648972740036
ENSG00000129910	CDH15	0.02360056032825428
ENSG00000177791	MYOZ1	0.02365608475605575
ENSG00000110090	CPT1A	0.02372553735418795
ENSG00000066777	ARFGEF1	0.02376097030687728
ENSG00000152082	MZT2B	0.02385033015679182
ENSG00000211448	DIO2	0.02397677031908918
ENSG00000138095	LRPPRC	0.02399163459073453
ENSG00000136937	NCBP1	0.02401988467990215
ENSG00000142657	PGD	0.02403801497775573
ENSG00000140873	ADAMTS18	0.02405127699548831
ENSG00000138279	ANXA7	0.02406748596540852
ENSG00000042445	RETSAT	0.02409079063669298
ENSG00000203786	KPRP	0.0242210893685367
ENSG00000197580	BCO2	0.02428307923624989
ENSG00000172320	OR5A1	0.02437985263740197
ENSG00000074047	GLI2	0.02440577998340013
ENSG00000159363	ATP13A2	0.02442877003315476
ENSG00000188452	CERKL	0.02443351721666895
ENSG00000124721	DNAH8	0.02448742614437665
ENSG00000135316	SYNCRIP	0.02449654777005881
ENSG00000168269	FOXI1	0.02451337295138557
ENSG00000188735	TMEM120B	0.02451739744347679
ENSG00000152520	PAN3	0.02452494383836643
ENSG00000144681	STAC	0.02461051954259174
ENSG00000111206	FOXM1	0.02461610285602287
ENSG00000283765	NA	0.02462983394429788
ENSG00000197437	OR13G1	0.02466846938495714
ENSG00000278588	H2BC10	0.02468735281966977
ENSG00000143436	MRPL9	0.02474199043631513
ENSG00000121578	B4GALT4	0.02478263125911855
ENSG00000129515	SNX6	0.02482481489161442
ENSG00000127314	RAP1B	0.02486804293401155
ENSG00000055483	USP36	0.02486969733467386
ENSG00000106554	CHCHD3	0.02487242477098955
ENSG00000164406	LEAP2	0.02493140753770867
ENSG00000127423	AUNIP	0.02495130497177789
ENSG00000185480	PARPBP	0.02496372280104446
ENSG00000135968	GCC2	0.02497516972567223
ENSG00000133884	DPF2	0.02498941565415929
ENSG00000136718	IMP4	0.02505087620889543
ENSG00000087088	BAX	0.02508596544204098
ENSG00000168724	DNAJC21	0.0250939169213932
ENSG00000066468	FGFR2	0.02513756823366801
ENSG00000101417	PXMP4	0.02517005100737365
ENSG00000185787	MORF4L1	0.02517627388849323
ENSG00000135185	TMEM243	0.02518763004812838
ENSG00000068781	STON1-GTF2A1L	0.02520389482129472
ENSG00000235268	KDM4E	0.0252321030500302
ENSG00000100095	SEZ6L	0.02532972811211636
ENSG00000186501	TMEM222	0.02533563457486817
ENSG00000049167	ERCC8	0.02536977270277457
ENSG00000151388	ADAMTS12	0.02538908590468963
ENSG00000110756	HPS5	0.0253928229061275
ENSG00000176571	CNBD1	0.02540427788991218
ENSG00000184792	OSBP2	0.02547306151841552
ENSG00000106268	NUDT1	0.02550488027065864
ENSG00000137210	TMEM14B	0.02553033364635121
ENSG00000288684	NA	0.02553638486035974
ENSG00000047365	ARAP2	0.02554821539161914
ENSG00000107959	PITRM1	0.02556763181357495
ENSG00000156011	PSD3	0.02562583167994514
ENSG00000188994	ZNF292	0.02564425043619693
ENSG00000150636	CCDC102B	0.02575277453084433
ENSG00000023697	DERA	0.02575943012420966
ENSG00000143199	ADCY10	0.02575965665488993
ENSG00000204291	COL15A1	0.02584707722810548
ENSG00000162688	AGL	0.02586389042720473
ENSG00000134152	KATNBL1	0.02587993063047072
ENSG00000181963	OR52K2	0.02589892218906506
ENSG00000126243	LRFN3	0.02592780523721635
ENSG00000112167	SAYSD1	0.02593192152447368
ENSG00000042062	RIPOR3	0.02595475923159433
ENSG00000142794	NBPF3	0.02600022074927396
ENSG00000137494	ANKRD42	0.02606609500016222
ENSG00000176974	SHMT1	0.02608026906329201
ENSG00000118985	ELL2	0.02609867374187643
ENSG00000138430	OLA1	0.02612974278266043
ENSG00000197093	GAL3ST4	0.02613295903966121
ENSG00000143768	LEFTY2	0.02613459932027011
ENSG00000134460	IL2RA	0.02617857956069606
ENSG00000136699	SMPD4	0.02618160080775644
ENSG00000100350	FOXRED2	0.02620728473632585
ENSG00000130402	ACTN4	0.02633963940277445
ENSG00000118762	PKD2	0.02634379430126637
ENSG00000205213	LGR4	0.02635627932658042
ENSG00000204634	TBC1D8	0.02637157040310652
ENSG00000164038	SLC9B2	0.02638609464179456
ENSG00000062096	ARSF	0.02638883958691708
ENSG00000119335	SET	0.02643296369200709
ENSG00000096746	HNRNPH3	0.02646869604926728
ENSG00000197748	CFAP43	0.02647452599122461
ENSG00000160856	FCRL3	0.02650815293556563
ENSG00000081277	PKP1	0.0265825436858813
ENSG00000115325	DOK1	0.02658840044498994
ENSG00000057149	SERPINB3	0.02691474713616769
ENSG00000107201	DDX58	0.02695639700411612
ENSG00000124789	NUP153	0.02697253335743003
ENSG00000131233	GJA9	0.02706428767211401
ENSG00000122417	ODF2L	0.02714766157337337
ENSG00000205439	KRTAP12-3	0.02715767951734919
ENSG00000040341	STAU2	0.02716814327834892
ENSG00000166263	STXBP4	0.02719678745784494
ENSG00000163510	CWC22	0.02721614696914778
ENSG00000160752	FDPS	0.02723505985741332
ENSG00000078747	ITCH	0.02730840307959309
ENSG00000128872	TMOD2	0.02732614644052137
ENSG00000104129	DNAJC17	0.02738305381533881
ENSG00000159723	AGRP	0.02740840935682714
ENSG00000120159	CAAP1	0.02742651390676778
ENSG00000161281	COX7A1	0.02744833594310713
ENSG00000168522	FNTA	0.02745234956061466
ENSG00000165794	SLC39A2	0.02745686106239952
ENSG00000198814	GK	0.02746962467939039
ENSG00000256514	NA	0.02756247537435264
ENSG00000148296	SURF6	0.02756416600248406
ENSG00000101132	PFDN4	0.02758584521218549
ENSG00000089050	RBBP9	0.02763384904307685
ENSG00000187626	ZKSCAN4	0.027662332775775
ENSG00000166801	FAM111A	0.0276726437712193
ENSG00000089177	KIF16B	0.02772178873737326
ENSG00000104691	UBXN8	0.02778449664584236
ENSG00000197454	OR2L5	0.02793196565378274
ENSG00000096872	IFT74	0.02798312774290522
ENSG00000146938	NLGN4X	0.02800780754614544
ENSG00000118564	FBXL5	0.02801660905033786
ENSG00000137648	TMPRSS4	0.02806185128499641
ENSG00000183549	ACSM5	0.0280704185799556
ENSG00000285292	ABCF2-H2BE1	0.02807755434248693
ENSG00000180777	ANKRD30B	0.02810690043974277
ENSG00000135686	KLHL36	0.02812706852223267
ENSG00000287542	NA	0.02820298897024127
ENSG00000153832	FBXO36	0.02825700181242093
ENSG00000122687	MRM2	0.02828384909257691
ENSG00000133256	PDE6B	0.02828830541686042
ENSG00000109270	LAMTOR3	0.02830731936623121
ENSG00000156575	PRG3	0.02834316267701589
ENSG00000274290	H2BC6	0.02839509181166273
ENSG00000103202	NME4	0.02839878612569812
ENSG00000087074	PPP1R15A	0.02845083239663778
ENSG00000143373	ZNF687	0.02846443685125612
ENSG00000152661	GJA1	0.02852312209390873
ENSG00000101138	CSTF1	0.02855067635365553
ENSG00000147437	GNRH1	0.02866584881490718
ENSG00000151575	TEX9	0.02870630536412363
ENSG00000197915	HRNR	0.02872660898618878
ENSG00000180660	MAB21L1	0.02873166640238599
ENSG00000150347	ARID5B	0.02873276978106813
ENSG00000198860	TSEN15	0.02878690415192034
ENSG00000122218	COPA	0.02878755681131972
ENSG00000124733	MEA1	0.02879112622882394
ENSG00000203734	ECT2L	0.02879849542187134
ENSG00000167775	CD320	0.02880951999641378
ENSG00000188937	NYX	0.02884119696663552
ENSG00000197548	ATG7	0.02888623177357373
ENSG00000116703	PDC	0.02892362654638331
ENSG00000168447	SCNN1B	0.02896545766104916
ENSG00000130164	LDLR	0.02896999575321572
ENSG00000171450	CDK5R2	0.02898342293855617
ENSG00000074603	DPP8	0.02898936710120068
ENSG00000135250	SRPK2	0.02903764112440404
ENSG00000172009	THOP1	0.02909313528712264
ENSG00000179603	GRM8	0.02914143977579339
ENSG00000101843	PSMD10	0.0291463210868043
ENSG00000107104	KANK1	0.02927720779621886
ENSG00000272391	POM121C	0.02928616774738839
ENSG00000166450	PRTG	0.02931877682964796
ENSG00000204856	FAM216A	0.0293803729599494
ENSG00000188716	DUSP29	0.02941784530015332
ENSG00000203760	CENPW	0.02945964624734057
ENSG00000173389	IQCF1	0.02946143357553085
ENSG00000198183	BPIFA1	0.02948189178191766
ENSG00000158006	PAFAH2	0.02953831299849288
ENSG00000164758	MED30	0.02956355275790564
ENSG00000110693	SOX6	0.02963212817233358
ENSG00000151806	GUF1	0.02969363377072602
ENSG00000124942	AHNAK	0.02969890983803514
ENSG00000006625	GGCT	0.02973970192924796
ENSG00000187187	ZNF546	0.02975429824353811
ENSG00000182253	SYNM	0.02978234886657162
ENSG00000133454	MYO18B	0.02983770107005904
ENSG00000189091	SF3B3	0.02988885881364454
ENSG00000120952	PRAMEF2	0.02989505985730516
ENSG00000127311	HELB	0.02992681976673691
ENSG00000134851	TMEM165	0.02992718039053086
ENSG00000136378	ADAMTS7	0.02994928778361625
ENSG00000151229	SLC2A13	0.02997248561586614
ENSG00000123091	RNF11	0.02998981638408959
ENSG00000104756	KCTD9	0.03001821243507245
ENSG00000165325	DEUP1	0.0300430796143186
ENSG00000167522	ANKRD11	0.03010923018954096
ENSG00000196660	SLC30A10	0.03012283164407159
ENSG00000196083	IL1RAP	0.03015206596177503
ENSG00000125846	ZNF133	0.03017753833561875
ENSG00000214013	GANC	0.03022398843992169
ENSG00000254647	INS	0.03023204557920438
ENSG00000087085	ACHE	0.0303106023039979
ENSG00000182901	RGS7	0.03031254136305554
ENSG00000188026	RILPL1	0.03042101098394225
ENSG00000106608	URGCP	0.03048807210453859
ENSG00000182095	TNRC18	0.03049163498055451
ENSG00000250644	NA	0.03052366249088012
ENSG00000164327	RICTOR	0.03060810803294823
ENSG00000156735	BAG4	0.03068856542616393
ENSG00000134897	BIVM	0.03070440290280397
ENSG00000177398	UMODL1	0.03079719947295172
ENSG00000151240	DIP2C	0.03083725822030468
ENSG00000114850	SSR3	0.03084545434222495
ENSG00000011677	GABRA3	0.03087159037160745
ENSG00000173805	HAP1	0.03089878832993907
ENSG00000117724	CENPF	0.03093589930049772
ENSG00000173401	GLIPR1L1	0.03094169490402029
ENSG00000163888	CAMK2N2	0.03106114076408627
ENSG00000162946	DISC1	0.03110372807669656
ENSG00000177548	RABEP2	0.03112791733088348
ENSG00000165502	RPL36AL	0.0311316142251343
ENSG00000118004	COLEC11	0.03116349673045422
ENSG00000204086	RPA4	0.03116761812138643
ENSG00000152910	CNTNAP4	0.03117254070040504
ENSG00000163376	KBTBD8	0.03119402054225989
ENSG00000163872	YEATS2	0.03120983374580976
ENSG00000180914	OXTR	0.03122531967148447
ENSG00000187288	CIDEC	0.03124193818824568
ENSG00000123505	AMD1	0.03126341350270949
ENSG00000188921	HACD4	0.03131044516783102
ENSG00000104960	PTOV1	0.03134861406072931
ENSG00000127129	EDN2	0.03136733344543451
ENSG00000099204	ABLIM1	0.03140135436950966
ENSG00000172336	POP7	0.03145450628842832
ENSG00000109099	PMP22	0.03147002187390636
ENSG00000274944	NA	0.03156586308482616
ENSG00000284057	NA	0.03161872768433067
ENSG00000064886	CHI3L2	0.03168006663334136
ENSG00000188229	TUBB4B	0.03176789620286233
ENSG00000143106	PSMA5	0.03192235921159202
ENSG00000138381	ASNSD1	0.03197419574492894
ENSG00000185432	METTL7A	0.03199900803087174
ENSG00000070886	EPHA8	0.03201461658221607
ENSG00000114902	SPCS1	0.03206444630767093
ENSG00000163507	CIP2A	0.03214975683064958
ENSG00000149380	P4HA3	0.03219307412618533
ENSG00000114062	UBE3A	0.03221396116365598
ENSG00000121766	ZCCHC17	0.03223535789340939
ENSG00000135144	DTX1	0.03226051846437962
ENSG00000244038	DDOST	0.03231560298813008
ENSG00000198466	ZNF587	0.03242337882621943
ENSG00000167173	C15orf39	0.03242627454880265
ENSG00000163116	STPG2	0.03243973535754132
ENSG00000136141	LRCH1	0.03246706938904877
ENSG00000024526	DEPDC1	0.03247899193147454
ENSG00000140386	SCAPER	0.03249380445476806
ENSG00000115155	OTOF	0.03259886852796553
ENSG00000075914	EXOSC7	0.03265593726705968
ENSG00000170365	SMAD1	0.03266166162818997
ENSG00000221931	OR6X1	0.03267126860745395
ENSG00000124356	STAMBP	0.03276887307665061
ENSG00000057019	DCBLD2	0.03282039015161399
ENSG00000174125	TLR1	0.03282403833176482
ENSG00000150873	C2orf50	0.03283314586563161
ENSG00000102181	CD99L2	0.03283332653966284
ENSG00000138614	INTS14	0.03283603253300732
ENSG00000106278	PTPRZ1	0.03284560122946084
ENSG00000010219	DYRK4	0.03290434371231179
ENSG00000011523	CEP68	0.03293497013632816
ENSG00000162032	SPSB3	0.0329503971092009
ENSG00000166741	NNMT	0.03298234046772904
ENSG00000124900	TRIM51	0.03303310669665604
ENSG00000176390	CRLF3	0.03312141964431048
ENSG00000196188	CTSE	0.03314083330670085
ENSG00000175054	ATR	0.03321898314051956
ENSG00000086015	MAST2	0.03322175692846454
ENSG00000146021	KLHL3	0.03328169489881538
ENSG00000101193	GID8	0.03328897346641332
ENSG00000181019	NQO1	0.0334102024402501
ENSG00000136169	SETDB2	0.03342864603980811
ENSG00000102763	VWA8	0.03345086042179906
ENSG00000182459	TEX19	0.03346065922951596
ENSG00000161055	SCGB3A1	0.03351681887272339
ENSG00000111897	SERINC1	0.03353579648478082
ENSG00000142444	TIMM29	0.03357619145530079
ENSG00000170190	SLC16A5	0.03359531282301034
ENSG00000105875	WDR91	0.03359603242919254
ENSG00000137962	ARHGAP29	0.03366076317584652
ENSG00000106524	ANKMY2	0.03366601699312036
ENSG00000129595	EPB41L4A	0.03368623001432919
ENSG00000132376	INPP5K	0.03379945689413866
ENSG00000102786	INTS6	0.03391514080268518
ENSG00000123612	ACVR1C	0.03393504194151019
ENSG00000089169	RPH3A	0.03394688816875234
ENSG00000130649	CYP2E1	0.03399386587456802
ENSG00000187522	HSPA14	0.03400610322587411
ENSG00000112941	TENT4A	0.03407997940029984
ENSG00000157578	LCA5L	0.03408965277303568
ENSG00000171811	CFAP46	0.03413284805801484
ENSG00000179284	DAND5	0.03422088226091753
ENSG00000196466	ZNF799	0.03428785201979461
ENSG00000165672	PRDX3	0.0343567564874131
ENSG00000158716	DUSP23	0.03443714178136245
ENSG00000163982	OTOP1	0.03445779983036839
ENSG00000187772	LIN28B	0.03449098014583553
ENSG00000188816	HMX2	0.03452938151749591
ENSG00000172590	MRPL52	0.03453857632095473
ENSG00000166272	WBP1L	0.03459262761923171
ENSG00000181991	MRPS11	0.03462601214742455
ENSG00000110422	HIPK3	0.03462924921213712
ENSG00000261609	GAN	0.03464348447744331
ENSG00000158258	CLSTN2	0.03472182192581594
ENSG00000164588	HCN1	0.03473789175643721
ENSG00000148841	ITPRIP	0.0347403880201062
ENSG00000146733	PSPH	0.03476418251261852
ENSG00000169469	SPRR1B	0.03477115568801606
ENSG00000166889	PATL1	0.034813697587456
ENSG00000196937	FAM3C	0.03493602896118616
ENSG00000222028	PSMB11	0.03493614567130781
ENSG00000180626	ZNF594	0.03503242656171002
ENSG00000164434	FABP7	0.03504127389060658
ENSG00000117625	RCOR3	0.03509594496850726
ENSG00000172296	SPTLC3	0.0351021592756044
ENSG00000165699	TSC1	0.03512454508341563
ENSG00000184564	SLITRK6	0.03513261389443523
ENSG00000163006	CCDC138	0.03514344150807836
ENSG00000101972	STAG2	0.03514858540633418
ENSG00000055147	FAM114A2	0.03532094812271704
ENSG00000088836	SLC4A11	0.03533895792191158
ENSG00000249581	CLRN2	0.03535784880997805
ENSG00000122406	RPL5	0.03544671426550799
ENSG00000198633	ZNF534	0.0355671726016568
ENSG00000176248	ANAPC2	0.03557398608195751
ENSG00000155158	TTC39B	0.0355945757209677
ENSG00000007402	CACNA2D2	0.03560714763511519
ENSG00000197594	ENPP1	0.03560717307943278
ENSG00000152061	RABGAP1L	0.03564779115305304
ENSG00000213585	VDAC1	0.03574785475795781
ENSG00000095970	TREM2	0.0357481590922587
ENSG00000166169	POLL	0.03574833927131114
ENSG00000013375	PGM3	0.03577743502916177
ENSG00000171914	TLN2	0.03581568668401074
ENSG00000100242	SUN2	0.03591538911005546
ENSG00000100191	SLC5A4	0.03593155800590388
ENSG00000163293	NIPAL1	0.03593863319641793
ENSG00000166794	PPIB	0.03594098585287624
ENSG00000164853	UNCX	0.03594444684772384
ENSG00000137200	CMTR1	0.03599854685113744
ENSG00000198162	MAN1A2	0.03608543648578074
ENSG00000249773	NA	0.0360900822809326
ENSG00000279111	OR10X1	0.03610737978504776
ENSG00000165807	PPP1R36	0.03615535014637537
ENSG00000124782	RREB1	0.03619126945772621
ENSG00000165671	NSD1	0.03619731543363377
ENSG00000006128	TAC1	0.03623369656975944
ENSG00000180340	FZD2	0.03626798578328114
ENSG00000162929	SANBR	0.03628275984070894
ENSG00000170144	HNRNPA3	0.03635533703809361
ENSG00000157106	SMG1	0.03641083845253484
ENSG00000156017	CARNMT1	0.03662014161195669
ENSG00000268500	SIGLEC5	0.0366409906381633
ENSG00000197893	NRAP	0.03664764500403464
ENSG00000172766	NAA16	0.0367179551033628
ENSG00000106341	PPP1R17	0.03672343840721551
ENSG00000112651	MRPL2	0.03674094209460388
ENSG00000123636	BAZ2B	0.03677870466047658
ENSG00000196169	KIF19	0.03680036007440219
ENSG00000001460	STPG1	0.03680738623638956
ENSG00000080166	DCT	0.03681975010932276
ENSG00000118515	SGK1	0.03692420639116565
ENSG00000140932	CMTM2	0.03695735363096962
ENSG00000112763	BTN2A1	0.0370177786922499
ENSG00000100304	TTLL12	0.03703311632829983
ENSG00000198324	PHETA1	0.03710951963251452
ENSG00000133059	DSTYK	0.03715857230259946
ENSG00000141027	NCOR1	0.03723255116419146
ENSG00000165434	PGM2L1	0.03725313562848259
ENSG00000138075	ABCG5	0.0372642838626011
ENSG00000213782	DDX47	0.037295701306919
ENSG00000162896	PIGR	0.03730237770385303
ENSG00000197603	CPLANE1	0.03736177252415922
ENSG00000104833	TUBB4A	0.03738058066674082
ENSG00000126262	FFAR2	0.03741584405208145
ENSG00000164128	NPY1R	0.03748134493997844
ENSG00000158497	HMHB1	0.03752378044671567
ENSG00000100034	PPM1F	0.03752712670842369
ENSG00000186583	SPATC1	0.03753702640098725
ENSG00000189269	DRICH1	0.03756094166760537
ENSG00000196372	ASB13	0.03759742688082776
ENSG00000138641	HERC3	0.0376557917329962
ENSG00000171428	NAT1	0.03766389382632247
ENSG00000164091	WDR82	0.03769327828426399
ENSG00000126267	COX6B1	0.03769848928832524
ENSG00000175806	MSRA	0.03795461463790746
ENSG00000147872	PLIN2	0.03802773329694219
ENSG00000149091	DGKZ	0.03808465485771059
ENSG00000100731	PCNX1	0.03810887119761396
ENSG00000140488	CELF6	0.03811103341627134
ENSG00000158467	AHCYL2	0.03813528708169217
ENSG00000068489	PRR11	0.03815274002784997
ENSG00000128268	MGAT3	0.03817907462985241
ENSG00000177200	CHD9	0.0382061370073624
ENSG00000182149	IST1	0.03826984973996247
ENSG00000071082	RPL31	0.03827026974256226
ENSG00000171360	KRT38	0.03827622924418873
ENSG00000121807	CCR2	0.03830057924354894
ENSG00000070476	ZXDC	0.0383955731664067
ENSG00000139514	SLC7A1	0.03846719876578699
ENSG00000167074	TEF	0.03847078248680021
ENSG00000006071	ABCC8	0.03852841148865166
ENSG00000274286	ADRA2B	0.0385924341900775
ENSG00000119950	MXI1	0.03865855551605239
ENSG00000112742	TTK	0.038678861209577337
ENSG00000136144	RCBTB1	0.03873769439413458
ENSG00000139144	PIK3C2G	0.03874445934747502
ENSG00000171855	IFNB1	0.03875069430201391
ENSG00000244754	N4BP2L2	0.03875406644991314
ENSG00000114812	VIPR1	0.03876635474836375
ENSG00000109220	CHIC2	0.0388013391807653
ENSG00000111877	MCM9	0.03880675640647408
ENSG00000187595	ZNF385C	0.03885684840579988
ENSG00000168216	LMBRD1	0.03887210953190982
ENSG00000156261	CCT8	0.03887594452375192
ENSG00000179091	CYC1	0.03889327061773792
ENSG00000111605	CPSF6	0.03890444148147075
ENSG00000157349	DDX19B	0.0389757873767981
ENSG00000141252	VPS53	0.03899147909614168
ENSG00000143761	ARF1	0.03906983724694252
ENSG00000134440	NARS1	0.03910014942053991
ENSG00000111786	SRSF9	0.03914174519751234
ENSG00000013725	CD6	0.03914735220882591
ENSG00000196517	SLC6A9	0.03920773838848489
ENSG00000159079	CFAP298	0.0393755480865377
ENSG00000158615	PPP1R15B	0.03940302027359633
ENSG00000116406	EDEM3	0.03943172638421586
ENSG00000174502	SLC26A9	0.03944524559088392
ENSG00000174807	CD248	0.03957029158801507
ENSG00000128271	ADORA2A	0.03960034188669347
ENSG00000077684	JADE1	0.03960514484228466
ENSG00000240386	LCE1F	0.03963579719664904
ENSG00000139116	KIF21A	0.03965377065064216
ENSG00000056998	GYG2	0.03967567061216253
ENSG00000148513	ANKRD30A	0.0396758941495656
ENSG00000164651	SP8	0.0397575880367329
ENSG00000135624	CCT7	0.03977578245541495
ENSG00000003147	ICA1	0.03978303102080471
ENSG00000158417	EIF5B	0.03980908387393962
ENSG00000204963	PCDHA7	0.03981069610772155
ENSG00000182481	KPNA2	0.03982870489619126
ENSG00000123901	GPR83	0.0398372669738919
ENSG00000160570	DEDD2	0.03983868418053736
ENSG00000134463	ECHDC3	0.03985540404449728
ENSG00000121270	ABCC11	0.03989355873804786
ENSG00000143107	FNDC7	0.03992073834236133
ENSG00000136193	SCRN1	0.0399458277027391
ENSG00000107317	PTGDS	0.03996628837520463
ENSG00000113532	ST8SIA4	0.03998733439311418
ENSG00000162244	RPL29	0.04004515092585769
ENSG00000133318	RTN3	0.04005041574584369
ENSG00000102098	SCML2	0.04010987650111457
ENSG00000122787	AKR1D1	0.04011146740171584
ENSG00000113048	MRPS27	0.04012983737088465
ENSG00000007062	PROM1	0.04014091282536514
ENSG00000106049	HIBADH	0.04016442604261194
ENSG00000125995	ROMO1	0.0401692474701626
ENSG00000177868	SVBP	0.04017682115684051
ENSG00000100298	APOBEC3H	0.04019285875517288
ENSG00000107014	RLN2	0.04027177501445973
ENSG00000010671	BTK	0.04033349189099639
ENSG00000163235	TGFA	0.04034739208164927
ENSG00000151617	EDNRA	0.04036416959193276
ENSG00000205978	NYNRIN	0.04038825718341616
ENSG00000185742	C11orf87	0.04042613211930828
ENSG00000171863	RPS7	0.04046828129484935
ENSG00000241484	ARHGAP8	0.04048567177315595
ENSG00000139278	GLIPR1	0.0405115306615197
ENSG00000168876	ANKRD49	0.04051810468045424
ENSG00000171735	CAMTA1	0.04053136626325751
ENSG00000164088	PPM1M	0.04068841378951558
ENSG00000164684	ZNF704	0.04070220342531895
ENSG00000176102	CSTF3	0.04073755051261902
ENSG00000065413	ANKRD44	0.04076458355285219
ENSG00000146476	ARMT1	0.04081327743440342
ENSG00000184032	KRTAP20-2	0.04081488102042472
ENSG00000177963	RIC8A	0.04085728723439926
ENSG00000116731	PRDM2	0.04086673153074976
ENSG00000138107	ACTR1A	0.04087821853545813
ENSG00000139192	TAPBPL	0.04096574541394292
ENSG00000197302	ZNF720	0.04097889802767738
ENSG00000159082	SYNJ1	0.04099336134093179
ENSG00000083828	ZNF586	0.04107609218322996
ENSG00000169933	FRMPD4	0.0411083580092903
ENSG00000132254	ARFIP2	0.04113234477329075
ENSG00000148481	MINDY3	0.04114503257707745
ENSG00000175324	LSM1	0.04115131793907109
ENSG00000102904	TSNAXIP1	0.04123253724991534
ENSG00000215187	FAM166B	0.04143161422421265
ENSG00000203710	CR1	0.0414500306386942
ENSG00000148459	PDSS1	0.0415476353247434
ENSG00000182674	KCNB2	0.0415553408017577
ENSG00000156574	NODAL	0.04155634352653628
ENSG00000099326	MZF1	0.04156802823221755
ENSG00000197451	HNRNPAB	0.04157213203369735
ENSG00000178586	OR6B3	0.04165379316364245
ENSG00000125285	SOX21	0.04169967568004098
ENSG00000106211	HSPB1	0.04174620225007301
ENSG00000176371	ZSCAN2	0.04176279943513156
ENSG00000127980	PEX1	0.04177389317914237
ENSG00000100403	ZC3H7B	0.04178224810615354
ENSG00000129965	INS-IGF2	0.04178755233272144
ENSG00000203857	HSD3B1	0.04185733374225886
ENSG00000170876	TMEM43	0.04186279110237899
ENSG00000274588	DGKK	0.0418873448520714
ENSG00000130803	ZNF317	0.04208429919587515
ENSG00000107185	RGP1	0.04209734651103714
ENSG00000103356	EARS2	0.04215938244786014
ENSG00000128708	HAT1	0.04224890107999646
ENSG00000111445	RFC5	0.04240079514782639
ENSG00000159763	PIP	0.04241924708256762
ENSG00000101265	RASSF2	0.04242725528707428
ENSG00000172404	DNAJB7	0.04249916259805141
ENSG00000120875	DUSP4	0.04254012955535302
ENSG00000197683	KRTAP26-1	0.04257847107413258
ENSG00000129566	TEP1	0.04258969159754878
ENSG00000128422	KRT17	0.04261535820585561
ENSG00000132932	ATP8A2	0.04263540160454864
ENSG00000170777	TPD52L3	0.04264107600329057
ENSG00000181982	CCDC149	0.04275568225129936
ENSG00000063180	CA11	0.04283314344888135
ENSG00000162924	REL	0.04285440185082683
ENSG00000175294	CATSPER1	0.04290870090127167
ENSG00000137871	ZNF280D	0.04295214606760925
ENSG00000077232	DNAJC10	0.04295367086375557
ENSG00000204311	PJVK	0.04297900034009121
ENSG00000146376	ARHGAP18	0.04303525931744312
ENSG00000185269	NOTUM	0.04306143371768178
ENSG00000080823	MOK	0.04306557712669012
ENSG00000118369	USP35	0.04307344276150628
ENSG00000145388	METTL14	0.04310363856673717
ENSG00000112077	RHAG	0.04313598961581453
ENSG00000174705	SH3PXD2B	0.04314653556497166
ENSG00000271741	NA	0.04317170564101383
ENSG00000138600	SPPL2A	0.04318042455879474
ENSG00000155903	RASA2	0.04331192719893058
ENSG00000109991	P2RX3	0.04332834497403768
ENSG00000156876	SASS6	0.04333162708956283
ENSG00000102738	MRPS31	0.04337147468084902
ENSG00000161634	DCD	0.04341147455787259
ENSG00000133773	CCDC59	0.04343928827068715
ENSG00000058673	ZC3H11A	0.04353678090454952
ENSG00000256229	ZNF486	0.04361810743047672
ENSG00000150403	TMCO3	0.04363028947116085
ENSG00000121594	CD80	0.04368210715318381
ENSG00000102886	GDPD3	0.04370019565319225
ENSG00000205981	DNAJC19	0.04373641561004293
ENSG00000072952	IRAG1	0.04380423574570419
ENSG00000139194	RBP5	0.04385087645252455
ENSG00000036565	SLC18A1	0.0439016454079046
ENSG00000000457	SCYL3	0.04394498710036563
ENSG00000117262	GPR89A	0.04395628811285589
ENSG00000166363	OR10A5	0.04396858825456735
ENSG00000083807	SLC27A5	0.04397175457294246
ENSG00000106105	GARS1	0.04397531604277264
ENSG00000136010	ALDH1L2	0.0441430472733872
ENSG00000143297	FCRL5	0.04416393142729403
ENSG00000166925	TSC22D4	0.04425656700013021
ENSG00000163440	PDCL2	0.04427895512899139
ENSG00000130204	TOMM40	0.04428525972138315
ENSG00000151715	TMEM45B	0.04430910536131172
ENSG00000182749	PAQR7	0.04432397358273882
ENSG00000132911	NMUR2	0.04436890411767941
ENSG00000269335	IKBKG	0.04440352023062481
ENSG00000176731	RBIS	0.04449408899235504
ENSG00000198838	RYR3	0.0444953259078115
ENSG00000170242	USP47	0.04455195371551738
ENSG00000114626	ABTB1	0.04456212483360997
ENSG00000178726	THBD	0.04458098629083405
ENSG00000126216	TUBGCP3	0.04458442666185067
ENSG00000089157	RPLP0	0.04467096221372625
ENSG00000186130	ZBTB6	0.04467741429323771
ENSG00000174429	ABRA	0.04472879188128153
ENSG00000117010	ZNF684	0.04473004416829119
ENSG00000105404	RABAC1	0.04486387049089221
ENSG00000164087	POC1A	0.04491488401248206
ENSG00000280789	PAGR1	0.04492792529026226
ENSG00000115718	PROC	0.04499432383131
ENSG00000082196	C1QTNF3	0.04499935187203378
ENSG00000162873	KLHDC8A	0.04501734617702391
ENSG00000115875	SRSF7	0.04502372824860483
ENSG00000162771	FAM71A	0.04506017263755874
ENSG00000086666	ZFAND6	0.0451030911580501
ENSG00000143774	GUK1	0.04516979363283642
ENSG00000133606	MKRN1	0.04516999145580879
ENSG00000162227	TAF6L	0.04534012201437786
ENSG00000177034	MTX3	0.04534869446930244
ENSG00000122133	PAEP	0.0454032572567158
ENSG00000196535	MYO18A	0.04541683234311743
ENSG00000182326	C1S	0.04548856052525284
ENSG00000154930	ACSS1	0.0455413794097954
ENSG00000136295	TTYH3	0.04558961965007727
ENSG00000103657	HERC1	0.04563081724328714
ENSG00000157613	CREB3L1	0.04577368812162596
ENSG00000174844	DNAH12	0.04580088451184571
ENSG00000197779	ZNF81	0.045878457558108
ENSG00000034152	MAP2K3	0.04590331298803656
ENSG00000119969	HELLS	0.0459193221831143
ENSG00000162595	DIRAS3	0.04599066842943274
ENSG00000110484	SCGB2A2	0.04599281723047292
ENSG00000187955	COL14A1	0.04600742668842973
ENSG00000187170	LCE4A	0.04614772181534176
ENSG00000004939	SLC4A1	0.04616168740586198
ENSG00000029153	ARNTL2	0.04618449962435407
ENSG00000121481	RNF2	0.04621014930020221
ENSG00000081177	EXD2	0.04631388703643323
ENSG00000189042	ZNF567	0.04639707544773858
ENSG00000100479	POLE2	0.04641254881749544
ENSG00000121653	MAPK8IP1	0.04641579721577182
ENSG00000103485	QPRT	0.04641846511094055
ENSG00000204335	SP5	0.04642666358806176
ENSG00000008394	MGST1	0.04645089965401216
ENSG00000184270	H2AC21	0.04650622982510534
ENSG00000146453	PNLDC1	0.04654093407877163
ENSG00000185414	MRPL30	0.04657150226647099
ENSG00000112118	MCM3	0.04657740676817196
ENSG00000100526	CDKN3	0.04663739189123492
ENSG00000167085	PHB	0.04666636443957488
ENSG00000168594	ADAM29	0.04670490015822019
ENSG00000076716	GPC4	0.0467627805614111
ENSG00000187260	WDR86	0.0467771330955938
ENSG00000111981	ULBP1	0.04680680900163239
ENSG00000058262	SEC61A1	0.04684337603384345
ENSG00000076258	FMO4	0.04685606971536046
ENSG00000288611	NPBWR1	0.04690588892086739
ENSG00000171119	NRTN	0.04691474803841337
ENSG00000145248	SLC10A4	0.04691893575859031
ENSG00000092853	CLSPN	0.04695410994846298
ENSG00000196683	TOMM7	0.04698112088161855
ENSG00000196531	NACA	0.04707776738780061
ENSG00000186416	NKRF	0.04712190624558132
ENSG00000142871	CCN1	0.04712558634492772
ENSG00000156194	PPEF2	0.04717360592639776
ENSG00000228716	DHFR	0.04719131562911974
ENSG00000168280	KIF5C	0.04719165885865318
ENSG00000168542	COL3A1	0.04719597165535039
ENSG00000187398	LUZP2	0.0472142507787237
ENSG00000115808	STRN	0.04739298690038664
ENSG00000138443	ABI2	0.047443785952446
ENSG00000188219	POTEE	0.04753189173056228
ENSG00000184470	TXNRD2	0.0475825659378603
ENSG00000163395	IGFN1	0.04763708742662472
ENSG00000119979	DENND10	0.04768473702631919
ENSG00000119650	IFT43	0.04777182302756715
ENSG00000169249	ZRSR2	0.04779572284058086
ENSG00000111701	APOBEC1	0.0478703580054738
ENSG00000102313	ITIH6	0.04788450061902569
ENSG00000214160	ALG3	0.04789661953981853
ENSG00000103253	HAGHL	0.04793491693708986
ENSG00000037897	METTL1	0.04801894957558186
ENSG00000178662	CSRNP3	0.04805099656385129
ENSG00000102893	PHKB	0.04813594725291237
ENSG00000173163	COMMD1	0.04825118444494392
ENSG00000215305	VPS16	0.04830163605912531
ENSG00000149133	OR5F1	0.04831424521470777
ENSG00000064692	SNCAIP	0.0483424711207903
ENSG00000175193	PARL	0.04842213119609757
ENSG00000185818	NAT8L	0.04842541855519205
ENSG00000115459	ELMOD3	0.04853008709713311
ENSG00000141385	AFG3L2	0.04856442673004217
ENSG00000132356	PRKAA1	0.04857122709399116
ENSG00000168397	ATG4B	0.04857760917839923
ENSG00000196417	ZNF765	0.04866088526280431
ENSG00000164615	CAMLG	0.04866969731541703
ENSG00000244405	ETV5	0.04878347156560914
ENSG00000139800	ZIC5	0.04879609880648211
ENSG00000146166	LGSN	0.04881568389394607
ENSG00000102189	EEA1	0.04882800756493034
ENSG00000135441	BLOC1S1	0.04889186849419617
ENSG00000170236	USP50	0.04918113301192093
ENSG00000033050	ABCF2	0.04923625852576079
ENSG00000237521	OR7E24	0.04924260085407569
ENSG00000205403	CFI	0.04928717645952527
ENSG00000157796	WDR19	0.04929277406134012
ENSG00000205364	MT1M	0.04933827284432728
ENSG00000163131	CTSS	0.04944447607320392
ENSG00000266338	NBPF15	0.04944730724958392
ENSG00000116120	FARSB	0.04952056405383556
ENSG00000099194	SCD	0.0496819723974355
ENSG00000139546	TARBP2	0.04969212912464563
ENSG00000165887	ANKRD2	0.04975336621698474
ENSG00000087111	PIGS	0.04980424477321227
ENSG00000065615	CYB5R4	0.0498172381612537
ENSG00000171017	LRRC8E	0.04983376133965726
ENSG00000115268	RPS15	0.04989699273592445
ENSG00000163811	WDR43	0.04990916093879993
ENSG00000163191	S100A11	0.04992593748964923
ENSG00000153292	ADGRF1	0.049926073632647
ENSG00000215397	SCRT2	0.04993719752575831
ENSG00000165591	FAAH2	0.04994147100580157
ENSG00000277462	ZNF670	0.04999709562830654
ENSG00000131470	PSMC3IP	0.05000072783682456
ENSG00000183155	RABIF	0.05000592094431434
ENSG00000075188	NUP37	0.05001162388960294
ENSG00000142632	ARHGEF19	0.05010038122992768
ENSG00000196235	SUPT5H	0.05014359348778526
ENSG00000204947	ZNF425	0.05017413523694392
ENSG00000076242	MLH1	0.05018745031864805
ENSG00000112033	PPARD	0.05019787290898945
ENSG00000181929	PRKAG1	0.0502352760252014
ENSG00000172379	ARNT2	0.05028204884974843
ENSG00000096060	FKBP5	0.05031150325664201
ENSG00000006116	CACNG3	0.0503331915778771
ENSG00000162521	RBBP4	0.05034149654629913
ENSG00000128519	TAS2R16	0.05035141704153943
ENSG00000072501	SMC1A	0.05038055840825065
ENSG00000074855	ANO8	0.05039012293378766
ENSG00000122786	CALD1	0.05040815567057909
ENSG00000130283	GDF1	0.05044027770129149
ENSG00000100426	ZBED4	0.05050946925724106
ENSG00000069345	DNAJA2	0.05051107846983987
ENSG00000180919	OR56B4	0.05053510320592799
ENSG00000204952	FBXO47	0.05061909735953478
ENSG00000125533	BHLHE23	0.05082971459317459
ENSG00000169851	PCDH7	0.05087560815085448
ENSG00000113525	IL5	0.05089032009182991
ENSG00000151276	MAGI1	0.05096277532349752
ENSG00000164949	GEM	0.05098912486863583
ENSG00000148843	PDCD11	0.05098959832506377
ENSG00000151131	NOPCHAP1	0.05101121348671261
ENSG00000205678	TECRL	0.0510953084338147
ENSG00000177301	KCNA2	0.05118113287730518
ENSG00000151692	RNF144A	0.05118240253287631
ENSG00000286112	NA	0.05123493844813767
ENSG00000094661	OR1I1	0.0512830633413496
ENSG00000182923	CEP63	0.05133347161258567
ENSG00000134323	MYCN	0.05136460054543567
ENSG00000139737	SLAIN1	0.05138133913605182
ENSG00000065911	MTHFD2	0.05142558298933593
ENSG00000198492	YTHDF2	0.05146426998204066
ENSG00000143367	TUFT1	0.05147146913230014
ENSG00000167257	RNF214	0.05153810734534509
ENSG00000211445	GPX3	0.05156045852299025
ENSG00000165863	C10orf82	0.0515619372932268
ENSG00000187098	MITF	0.05158246468618206
ENSG00000159708	LRRC36	0.051617656550507
ENSG00000188784	PLA2G2E	0.05164439053032987
ENSG00000187605	TET3	0.05164986863354762
ENSG00000205923	CEMP1	0.05168188682512638
ENSG00000230989	HSBP1	0.05175170614349269
ENSG00000185272	RBM11	0.05175859702717864
ENSG00000147439	BIN3	0.05178313814170348
ENSG00000092871	RFFL	0.05182910970885211
ENSG00000127774	EMC6	0.05185050095465077
ENSG00000166833	NAV2	0.05194337785059055
ENSG00000160973	FOXH1	0.05196645719096089
ENSG00000102003	SYP	0.05201181000118617
ENSG00000130158	DOCK6	0.05207427575959474
ENSG00000164296	TIGD6	0.05209664231674309
ENSG00000197706	OR6C74	0.05210069061699495
ENSG00000075073	TACR2	0.05210645929700084
ENSG00000124383	MPHOSPH10	0.05210665160979222
ENSG00000143556	S100A7	0.05211588055002891
ENSG00000054523	KIF1B	0.05212027320157918
ENSG00000183668	PSG9	0.05213256481127618
ENSG00000183665	TRMT12	0.05218294851208574
ENSG00000145491	ROPN1L	0.05218791841243709
ENSG00000065243	PKN2	0.0522611835571667
ENSG00000171497	PPID	0.05236139609111133
ENSG00000136888	ATP6V1G1	0.05249905648780528
ENSG00000027644	INSRR	0.05251351785755062
ENSG00000159348	CYB5R1	0.05254906849772663
ENSG00000131791	PRKAB2	0.05260853483326057
ENSG00000151773	CCDC122	0.05272017999425115
ENSG00000160051	IQCC	0.05274716363663678
ENSG00000179774	ATOH7	0.05277339243899789
ENSG00000131473	ACLY	0.05282457017677711
ENSG00000099821	POLRMT	0.05285181664206497
ENSG00000139410	SDSL	0.0528793121750295
ENSG00000196900	TEX43	0.05291442922004485
ENSG00000149308	NPAT	0.05298095528254954
ENSG00000152592	DMP1	0.05298700742807851
ENSG00000265354	TIMM23	0.05311743531525408
ENSG00000164402	SEPTIN8	0.05312078640295826
ENSG00000145217	SLC26A1	0.05312577681244876
ENSG00000174327	SLC16A13	0.05314404197047359
ENSG00000168078	PBK	0.05318066421545537
ENSG00000063244	U2AF2	0.05332236223695422
ENSG00000169432	SCN9A	0.05334677306302206
ENSG00000132004	FBXW9	0.0533748014567879
ENSG00000134443	GRP	0.05342857661346702
ENSG00000114631	PODXL2	0.05345664492752071
ENSG00000205846	CLEC6A	0.05349710384348124
ENSG00000125633	CCDC93	0.05356930472799116
ENSG00000176040	TMPRSS7	0.05356998171435068
ENSG00000109618	SEPSECS	0.05357530590827314
ENSG00000206538	VGLL3	0.05361598491718755
ENSG00000148688	RPP30	0.05363781711109468
ENSG00000152705	CATSPER3	0.05363934250154768
ENSG00000111640	GAPDH	0.0537553889317136
ENSG00000126524	SBDS	0.05377971585448379
ENSG00000146066	HIGD2A	0.05380404486828328
ENSG00000176787	OR52E2	0.05381593710028741
ENSG00000189180	ZNF33A	0.05384335267022402
ENSG00000006652	IFRD1	0.05399318002029794
ENSG00000188779	SKOR1	0.05399348489969178
ENSG00000142661	MYOM3	0.05406518719315111
ENSG00000088256	GNA11	0.05414356427139237
ENSG00000020577	SAMD4A	0.05416977239888802
ENSG00000179335	CLK3	0.05417323755758158
ENSG00000221840	OR4A5	0.05419921668214604
ENSG00000177990	DPY19L2	0.05430264515981298
ENSG00000196214	ZNF766	0.05431178650264737
ENSG00000105339	DENND3	0.05431299131230739
ENSG00000128908	INO80	0.05437549748862039
ENSG00000203782	LORICRIN	0.05437955338431882
ENSG00000185101	ANO9	0.05442502388234596
ENSG00000162241	SLC25A45	0.05442627973797823
ENSG00000198759	EGFL6	0.05443694316682814
ENSG00000106328	FSCN3	0.054467525738255
ENSG00000089693	MLF2	0.05447696052804775
ENSG00000138434	ITPRID2	0.05449546642373653
ENSG00000162618	ADGRL4	0.05451198592451373
ENSG00000186976	EFCAB6	0.05454547467996572
ENSG00000107937	GTPBP4	0.0545457469492602
ENSG00000248405	PRR5-ARHGAP8	0.05454971143359111
ENSG00000103152	MPG	0.0545537242045996
ENSG00000142528	ZNF473	0.05455508471804767
ENSG00000170965	PLAC1	0.05460097424304722
ENSG00000135299	ANKRD6	0.05470815041562734
ENSG00000197768	STPG3	0.054710785324004
ENSG00000105501	SIGLEC5	0.05473050975479288
ENSG00000166579	NDEL1	0.05477248696448778
ENSG00000007933	FMO3	0.05480553164021507
ENSG00000149311	ATM	0.05480734139890277
ENSG00000176842	IRX5	0.05481163931144497
ENSG00000175063	UBE2C	0.0548901235443137
ENSG00000088320	REM1	0.0549182998516622
ENSG00000165480	SKA3	0.0549393168799551
ENSG00000232382	OR5K1	0.05507282134812916
ENSG00000185888	PRSS38	0.0551708779503313
ENSG00000103044	HAS3	0.05521945262528359
ENSG00000221836	OR2A5	0.05524614428721655
ENSG00000152133	GPATCH11	0.05527071683804459
ENSG00000141437	SLC25A52	0.055270938046804
ENSG00000138780	GSTCD	0.05528378477597733
ENSG00000158158	CNNM4	0.05533061315200534
ENSG00000170929	OR1M1	0.0553423210544616
ENSG00000274529	SEBOX	0.055342521452608
ENSG00000167910	CYP7A1	0.0553643537673203
ENSG00000172459	OR5AR1	0.05537049529992498
ENSG00000204604	ZNF468	0.05543328217157783
ENSG00000053770	AP5M1	0.05548171802029125
ENSG00000134365	CFHR4	0.05555623484602572
ENSG00000198795	ZNF521	0.0555911357530933
ENSG00000187569	DPPA3	0.05562420430727061
ENSG00000182759	MAFA	0.05573893103790964
ENSG00000119688	ABCD4	0.0557525287121184
ENSG00000105696	TMEM59L	0.0557769330678118
ENSG00000124193	SRSF6	0.05582236896227072
ENSG00000110274	CEP164	0.0558998708206409
ENSG00000064763	FAR2	0.05591358824356048
ENSG00000149043	SYT8	0.05604148210798612
ENSG00000171227	TMEM37	0.0560974169426708
ENSG00000113593	PPWD1	0.05610150084244953
ENSG00000139734	DIAPH3	0.0561230679434015
ENSG00000177192	PUS1	0.05617047540319898
ENSG00000104537	ANXA13	0.05618211473835641
ENSG00000155980	KIF5A	0.05619443755810102
ENSG00000186283	TOR3A	0.05620299386258222
ENSG00000118939	UCHL3	0.05622030091229178
ENSG00000283992	SLURP2	0.05628171565928768
ENSG00000173264	GPR137	0.05629369004859819
ENSG00000168658	VWA3B	0.05629413628574246
ENSG00000122966	CIT	0.05630566447116618
ENSG00000106348	IMPDH1	0.05632935934593003
ENSG00000178623	GPR35	0.05633413462355004
ENSG00000204246	OR13C3	0.05634989609051942
ENSG00000158691	ZSCAN12	0.05654202165386262
ENSG00000109390	NDUFC1	0.05654944589979838
ENSG00000170373	CST1	0.05658616214305611
ENSG00000284723	OR8S1	0.05663496437270694
ENSG00000064393	HIPK2	0.05665652096008077
ENSG00000189144	ZNF573	0.05666945590458978
ENSG00000236981	OR10G9	0.05667396969659395
ENSG00000146433	TMEM181	0.05673938432017843
ENSG00000101986	ABCD1	0.0567570544539021
ENSG00000104826	LHB	0.05681432465104268
ENSG00000167785	ZNF558	0.05682552592784264
ENSG00000142556	ZNF614	0.05688369433561915
ENSG00000148926	ADM	0.05688732735020167
ENSG00000165138	ANKS6	0.05691020003205868
ENSG00000130377	ACSBG2	0.05698979733383706
ENSG00000133101	CCNA1	0.05700540912716378
ENSG00000137101	CD72	0.05710461382214441
ENSG00000185624	P4HB	0.05719992723157813
ENSG00000145451	GLRA3	0.05722332358283436
ENSG00000166118	SPATA19	0.05722828939790573
ENSG00000173540	GMPPB	0.05729809534933754
ENSG00000134086	VHL	0.05737253005090066
ENSG00000133878	DUSP26	0.05740755378134223
ENSG00000163964	PIGX	0.0574139645772257
ENSG00000223953	C1QTNF5	0.05742385359533446
ENSG00000176658	MYO1D	0.05744605907814539
ENSG00000114686	MRPL3	0.05745192925065939
ENSG00000044459	CNTLN	0.05751141732866674
ENSG00000079689	SCGN	0.05758123953453425
ENSG00000181408	UTS2R	0.05758284797228554
ENSG00000157734	SNX22	0.05758492541686605
ENSG00000174669	SLC29A2	0.05758493707301564
ENSG00000178966	RMI1	0.05760070519998228
ENSG00000085382	HACE1	0.05761514278398165
ENSG00000105355	PLIN3	0.05764404232122579
ENSG00000111615	KRR1	0.05767872503094948
ENSG00000122852	SFTPA1	0.05769153925367915
ENSG00000153930	ANKFN1	0.0577122340476297
ENSG00000178795	GDPD4	0.05780233920245393
ENSG00000184305	CCSER1	0.05780412200924551
ENSG00000069018	TRPC7	0.05783529290783994
ENSG00000171970	ZNF57	0.05785371196532164
ENSG00000058404	CAMK2B	0.05785432591876462
ENSG00000277443	MARCKS	0.05789643980467651
ENSG00000166016	ABTB2	0.0579189446955756
ENSG00000148356	LRSAM1	0.05794005186032008
ENSG00000116871	MAP7D1	0.05795795434875304
ENSG00000063176	SPHK2	0.05796969791467065
ENSG00000132792	CTNNBL1	0.05804601040379214
ENSG00000187676	B3GLCT	0.05804805263702999
ENSG00000182938	OTOP3	0.05805739399372005
ENSG00000126091	ST3GAL3	0.05805909517405129
ENSG00000197891	SLC22A12	0.05806094401535345
ENSG00000183255	PTTG1IP	0.0580615501786814
ENSG00000115947	ORC4	0.05819569923119165
ENSG00000157593	SLC35B2	0.05819812142111968
ENSG00000025156	HSF2	0.0582150753849151
ENSG00000106331	PAX4	0.05822555728199506
ENSG00000109787	KLF3	0.05822936055081035
ENSG00000065135	GNAI3	0.05826230039954567
ENSG00000136813	ECPAS	0.05827747540435747
ENSG00000163354	DCST2	0.05829015221535507
ENSG00000130558	OLFM1	0.05829226466240257
ENSG00000214300	SPDYE3	0.05829950438058822
ENSG00000168807	SNTB2	0.05831528552957719
ENSG00000142515	KLK3	0.05834117634489447
ENSG00000145592	RPL37	0.05847425959451301
ENSG00000171053	PATE1	0.05847558885493659
ENSG00000100335	MIEF1	0.05853089211957809
ENSG00000115806	GORASP2	0.05853387828090414
ENSG00000170950	PGK2	0.05859928193903988
ENSG00000152763	DNAI4	0.05866857269652739
ENSG00000168066	SF1	0.0586820015894645
ENSG00000136108	CKAP2	0.05869516851333115
ENSG00000150630	VEGFC	0.05873052341996016
ENSG00000149435	GGTLC1	0.05887531443374474
ENSG00000197753	LHFPL5	0.05896149163409123
ENSG00000106013	ANKRD7	0.05896525340240603
ENSG00000123159	GIPC1	0.05897620216130679
ENSG00000204414	CSHL1	0.05899552354879411
ENSG00000021645	NRXN3	0.05899837728166473
ENSG00000129003	VPS13C	0.05901100015287346
ENSG00000143222	UFC1	0.05903324176389834
ENSG00000152953	STK32B	0.05904314295692392
ENSG00000114487	MORC1	0.05921366238058654
ENSG00000026103	FAS	0.05931250917898367
ENSG00000140280	LYSMD2	0.05932195630339688
ENSG00000187747	OR52B6	0.05932727614626103
ENSG00000107020	PLGRKT	0.0593509616048191
ENSG00000125875	TBC1D20	0.05935772236038555
ENSG00000136870	ZNF189	0.05936579829818678
ENSG00000134716	CYP2J2	0.05944564900761786
ENSG00000244362	KRTAP19-7	0.05953046319833781
ENSG00000103043	VAC14	0.05959194663702893
ENSG00000130751	NPAS1	0.0596480736346391
ENSG00000241186	TDGF1	0.05983065799198518
ENSG00000109332	UBE2D3	0.05983559777588903
ENSG00000166183	ASPG	0.05999936378649078
ENSG00000084092	NOA1	0.06002229040166874
ENSG00000113578	FGF1	0.06007203601078231
ENSG00000179528	LBX2	0.06010248042054825
ENSG00000042753	AP2S1	0.06017611115032521
ENSG00000184860	SDR42E1	0.0601778596833854
ENSG00000188523	CFAP77	0.06020011809334776
ENSG00000112706	IMPG1	0.0602169339438226
ENSG00000181333	HEPHL1	0.06027988886700068
ENSG00000135930	EIF4E2	0.06032483777055907
ENSG00000079263	SP140	0.0603541151115948
ENSG00000077254	USP33	0.06039315618962886
ENSG00000162989	KCNJ3	0.06040586227363181
ENSG00000116819	TFAP2E	0.06041302387863553
ENSG00000087253	LPCAT2	0.060415875047885
ENSG00000186049	KRT73	0.06044166753262521
ENSG00000071246	VASH1	0.06051227086665812
ENSG00000178031	ADAMTSL1	0.06058518293658117
ENSG00000175348	TMEM9B	0.06058939091024961
ENSG00000134240	HMGCS2	0.06061176587288281
ENSG00000164309	CMYA5	0.06068885481567542
ENSG00000197429	IPP	0.06080141313313628
ENSG00000115339	GALNT3	0.06080483598017373
ENSG00000156222	SLC28A1	0.06080615372680297
ENSG00000035403	VCL	0.06085570998236322
ENSG00000161551	ZNF577	0.06087899976958269
ENSG00000172154	OR8I2	0.06089359402695374
ENSG00000126970	ZC4H2	0.06100839504828648
ENSG00000243232	PCDHAC2	0.06105629483131608
ENSG00000185361	TNFAIP8L1	0.06108935033417119
ENSG00000104883	PEX11G	0.06112415759160956
ENSG00000253731	PCDHGA6	0.06113228099132142
ENSG00000185736	ADARB2	0.06114925526641009
ENSG00000114767	RRP9	0.06115917993663049
ENSG00000013573	DDX11	0.06116198997461961
ENSG00000170290	SLN	0.0611770436288136
ENSG00000120669	SOHLH2	0.06117875393582563
ENSG00000162639	HENMT1	0.06127234758322237
ENSG00000168899	VAMP5	0.06132318363371435
ENSG00000114956	DGUOK	0.06138091250420591
ENSG00000174080	CTSF	0.06147942214259819
ENSG00000170296	GABARAP	0.0615059549162744
ENSG00000140105	WARS1	0.06165753312264264
ENSG00000104953	TLE6	0.06165878970938541
ENSG00000139323	POC1B	0.06173366050606081
ENSG00000179142	CYP11B2	0.06176968596269559
ENSG00000053372	MRTO4	0.06176997391701224
ENSG00000150773	PIH1D2	0.06182173978260574
ENSG00000175414	ARL10	0.06185465532826418
ENSG00000142102	PGGHG	0.06187684612052329
ENSG00000178104	PDE4DIP	0.06190260188580733
ENSG00000159214	CCDC24	0.062043298638546913
ENSG00000123146	ADGRE5	0.06218362728845663
ENSG00000088881	EBF4	0.06229294520089095
ENSG00000135821	GLUL	0.0623631857965123
ENSG00000131471	AOC3	0.06237620716446177
ENSG00000152952	PLOD2	0.06245075255842769
ENSG00000115648	MLPH	0.06245795242267087
ENSG00000177707	NECTIN3	0.0624683058335952
ENSG00000147133	TAF1	0.06258247050579772
ENSG00000140299	BNIP2	0.06259069889801933
ENSG00000162736	NCSTN	0.06263905243976821
ENSG00000167757	KLK11	0.06268783238647528
ENSG00000154174	TOMM70	0.06271332899217155
ENSG00000103978	TMEM87A	0.062725445361646065
ENSG00000163817	SLC6A20	0.06273584729436546
ENSG00000086598	TMED2	0.06287738243865144
ENSG00000054118	THRAP3	0.06288293756614215
ENSG00000116649	SRM	0.06289985986598648
ENSG00000148655	LRMDA	0.06291007909000801
ENSG00000171649	ZIK1	0.062939549411128
ENSG00000106829	TLE4	0.06294810353352355
ENSG00000187051	RPS19BP1	0.06295903161760183
ENSG00000254986	DPP3	0.06302878802958319
ENSG00000120262	CCDC170	0.06313169363285386
ENSG00000168671	UGT3A2	0.06314602790808325
ENSG00000205927	OLIG2	0.06323004439063011
ENSG00000262304	NA	0.06327963139524229
ENSG00000140798	ABCC12	0.0632815245455803
ENSG00000170324	FRMPD2	0.06328293146607399
ENSG00000214946	TBC1D26	0.06331821070976425
ENSG00000172803	SNX32	0.06335338967807176
ENSG00000130348	QRSL1	0.06343041696257977
ENSG00000139287	TPH2	0.06345542705802143
ENSG00000085265	FCN1	0.06345811889836299
ENSG00000134108	ARL8B	0.0635352130694366
ENSG00000041353	RAB27B	0.06359823383435312
ENSG00000108561	C1QBP	0.0636019394579557
ENSG00000119965	C10orf88	0.06360558522874137
ENSG00000091482	SMPX	0.06360944203300167
ENSG00000143847	PPFIA4	0.06381821617609168
ENSG00000135702	CHST5	0.06384656304474193
ENSG00000084073	ZMPSTE24	0.06385437813641226
ENSG00000149792	MRPL49	0.06386752986408975
ENSG00000185002	RFX6	0.0638682978346922
ENSG00000172172	MRPL13	0.06400688438416897
ENSG00000183023	SLC8A1	0.06404277608306573
ENSG00000233276	GPX1	0.06407750798937076
ENSG00000170465	KRT6C	0.06408329487951342
ENSG00000113658	SMAD5	0.06409955687835012
ENSG00000110492	MDK	0.06410102495912383
ENSG00000164002	EXO5	0.06416281514030799
ENSG00000198034	RPS4X	0.0641880218983743
ENSG00000159455	LCE2B	0.0642188493723596
ENSG00000140564	FURIN	0.06424427321043204
ENSG00000101892	ATP1B4	0.06425299591666765
ENSG00000185085	INTS5	0.06428627524150397
ENSG00000164506	STXBP5	0.06431223974792319
ENSG00000267360	NA	0.06436372829327819
ENSG00000023445	BIRC3	0.0643814062996849
ENSG00000141441	GAREM1	0.0643935541810335
[truncated: 15,325 more rows]
