# Supplementary material for: Large-scale exome analyses reveal new rare variant contributions in amyotrophic lateral sclerosis
Source: Nat Genet. 2026 Mar 31;58(4):717–25. doi: 10.1038/s41588-026-02535-9 (PMC13083253; doi:10.1038/s41588-026-02535-9)
Supplement: Supplementary file 7 — Summary statistics for ultra-rare gene-based analyses: results for each of the four filtering strategies. [file 41588_2026_2535_MOESM7_ESM.csv]

gene_id	gene_name	bin	varSetName	nvar	meanCtrlBurden	meanCaseBurden	OR	ORCIlower	ORCIupper	P
ENSG00000142168	SOD1	URV	moderate + high-impact	78	5.4573109918023e-4	0.00647143539396354	10.0057337160495	6.77903284105765	15.0138437720992	1e-16
ENSG00000142168	SOD1	URV	high-impact only	13	1.5801140979734e-4	7.6129879681705e-4	4.08098504368101	1.6628241556985	9.84506024339271	0.00267968653405593
ENSG00000142168	SOD1	singletons-only	moderate + high-impact	58	2.2977452097109e-4	0.00319775146419187	9.78072666644977	5.48823325066092	18.1972608425976	1.5543122344752201e-15
ENSG00000142168	SOD1	singletons-only	high-impact only	10	1.0063170511818e-4	2.2844451794641e-4	2.77846193318327	0.649237050982237	9.75753856615612	0.154297907415803
ENSG00000183735	TBK1	URV	moderate + high-impact	168	0.0021464847344359	0.00960053949052339	4.03395322046641	3.14823473712676	5.16108440882554	1e-16
ENSG00000183735	TBK1	URV	high-impact only	27	1.1771410801774e-4	0.00251377036120362	18.4705378502531	8.98419639658848	42.3588932844477	1e-16
ENSG00000183735	TBK1	singletons-only	moderate + high-impact	114	7.7954795853204e-4	0.00457124409861879	5.00008191276813	3.39710486683466	7.37295223684144	1.88737914186277e-15
ENSG00000183735	TBK1	singletons-only	high-impact only	19	2.94405553838034e-5	0.00129492612630824	38.8388051727149	11.9398525360409	196.96717803017	3.45079520513991e-12
ENSG00000137601	NEK1	URV	moderate + high-impact	242	0.00427477704825435	0.0103021941428399	1.81839600647025	1.46798128851594	2.24122729589171	9.5932428778589e-8
ENSG00000137601	NEK1	URV	high-impact only	52	6.2062029166481e-4	0.00358183712243814	5.3827478810952	3.49779907302528	8.29192977158747	1.62203583897735e-13
ENSG00000137601	NEK1	singletons-only	moderate + high-impact	136	0.00108058836755836	0.00465017224637595	3.16012559948388	2.19574470972192	4.5255757384009	1.85355986115354e-9
ENSG00000137601	NEK1	singletons-only	high-impact only	32	1.3051548377119e-4	0.0017525563661617	10.9790380648142	5.12304468823998	25.2969405795423	3.95587451684776e-10
ENSG00000120948	TARDBP	URV	moderate + high-impact	28	3.1615933404819e-4	0.00190655851401156	5.60822582992611	3.11871082734442	10.138976852724	2.51094756098524e-8
ENSG00000120948	TARDBP	singletons-only	moderate + high-impact	19	1.4365036266675e-4	6.8616014264258e-4	4.42381090568205	1.77666667708166	10.8713287717199	0.00187203000555503
ENSG00000168259	DNAJC7	URV	moderate + high-impact	94	0.00123576737165125	0.00441599306347432	2.8698746068943	2.00843872782652	4.06830241148455	2.22142245709378e-8
ENSG00000168259	DNAJC7	URV	high-impact only	16	1.2952680946957e-4	8.3744259806882e-4	4.6616672386402	1.85168485184977	11.9051488977388	0.00128760004863548
ENSG00000168259	DNAJC7	singletons-only	moderate + high-impact	62	4.7368039970589e-4	0.00220787039427379	3.83729539544777	2.25324526641202	6.48115829735303	1.62190624042324e-6
ENSG00000168259	DNAJC7	singletons-only	high-impact only	13	7.19753385697819e-5	6.0900431543626e-4	7.61206682084364	2.49642102080257	24.8908601289642	4.5844633855007e-4
ENSG00000137766	UNC13C	URV	moderate + high-impact	459	0.0086075502419993	0.0155998838294997	1.59007404560053	1.34890951026148	1.86690528055626	7.01379930800883e-8
ENSG00000137766	UNC13C	URV	high-impact only	26	6.4618518784331e-4	8.421852833723e-4	1.30975698436012	0.641370804370808	2.46415258795513	0.439437293030323
ENSG00000137766	UNC13C	singletons-only	moderate + high-impact	270	0.00274746315877053	0.00603986020233262	1.79811368869874	1.36727409621929	2.34436841617848	4.03160711935913e-5
ENSG00000137766	UNC13C	singletons-only	high-impact only	11	1.5825386769144e-4	1.04556636721195e-6	0.240690473010448	0.00188164128185899	1.89776771183532	0.220782296953027
ENSG00000182670	TTC3	URV	moderate + high-impact	303	0.00553183171752642	0.0116610910751253	1.73247091238691	1.4222775851783	2.09992616332752	1.03952913499405e-7
ENSG00000182670	TTC3	URV	high-impact only	38	7.6338003898179e-4	0.00182981446678439	2.23240684181399	1.33700247358505	3.62523007941561	0.00262653718305206
ENSG00000182670	TTC3	singletons-only	moderate + high-impact	178	0.00176719854465903	0.00419173980369485	1.7914682594284	1.27604202276812	2.48336719999056	9.2627810602963e-4
ENSG00000182670	TTC3	singletons-only	high-impact only	18	1.443881281059e-4	6.0938611228991e-4	3.20978185933043	1.21535536329674	8.20279479296062	0.0197256444793973
ENSG00000090889	KIF4A	URV	moderate + high-impact	75	0.00128475357423264	0.00244695550486962	1.90214706410015	1.23387047880269	2.86127556539268	0.00418659869677174
ENSG00000090889	KIF4A	singletons-only	moderate + high-impact	49	3.9043242919183e-4	0.00167960040343885	4.68501629480132	2.60535726978177	8.32935915233791	8.08134443142094e-7
ENSG00000165269	AQP7	URV	moderate + high-impact	24	4.1655647654276e-4	0.0017537827542239	4.18113270742522	2.37162262147047	7.28564639125494	2.07751251857236e-6
ENSG00000165269	AQP7	singletons-only	moderate + high-impact	11	5.78325587228351e-5	5.3374621358572e-4	8.71533550252496	2.61931076127066	31.9949622262588	5.4357795883786e-4
ENSG00000253797	UTP14C	URV	moderate + high-impact	118	0.00189196594856381	0.00540801883448847	2.15565817251405	1.59126399675122	2.89665226918622	1.43035983146689e-6
ENSG00000253797	UTP14C	URV	high-impact only	5	1.433356244785e-4	1.527200066925e-4	1.07263833839204	0.190967587842874	4.04927010663092	0.926209985710976
ENSG00000253797	UTP14C	singletons-only	moderate + high-impact	76	7.309700992665e-4	0.0019040453603153	1.67438880035247	0.994362331008289	2.74955761593097	0.0524585313385297
ENSG00000162433	AK4	URV	moderate + high-impact	8	2.91550243567151e-5	6.8546392727923e-4	18.878929293282	4.97645478472755	102.424330810747	7.9548774035709308e-06
ENSG00000138778	CENPE	URV	moderate + high-impact	469	0.00845487228538873	0.0151911333809607	1.50839553457713	1.27518871347286	1.77679359900682	2.58724006929612e-6
ENSG00000138778	CENPE	URV	high-impact only	43	6.0757343841687e-4	0.00122301511217137	1.68210346213538	0.959273844106111	2.80694537199781	0.0683026146358408
ENSG00000138778	CENPE	singletons-only	moderate + high-impact	292	0.00302768194587083	0.00626000947188066	1.5602590987808	1.19245032064717	2.02134931926781	0.00138394719368973
ENSG00000138778	CENPE	singletons-only	high-impact only	33	3.1793631362832e-4	8.4101417460593e-4	2.4135817861979	1.1441742237284	4.81612491714174	0.0220858426431683
ENSG00000103194	USP10	URV	moderate + high-impact	94	0.00152264548866865	0.00426958041977016	2.27093837637858	1.61159185937518	3.16672550805831	5.40199299225996e-6
ENSG00000103194	USP10	singletons-only	moderate + high-impact	57	4.8868231338483e-4	0.00175376295965202	2.83894828739177	1.63860305979003	4.84439359494258	2.9196079485016e-4
ENSG00000123240	OPTN	URV	moderate + high-impact	157	0.00269691754004982	0.0061681836465159	1.70344759058347	1.29327077109323	2.22786231380217	1.8883421902349e-4
ENSG00000123240	OPTN	URV	high-impact only	33	4.3045954867373e-4	0.00152287620524438	2.30446726238437	1.26882161978165	4.1564420007226	0.00641724877940808
ENSG00000123240	OPTN	singletons-only	moderate + high-impact	101	8.461125964465e-4	0.0033500910710917	2.69954364962035	1.7824777748608	4.06883284799687	4.10085837776464e-6
ENSG00000123240	OPTN	singletons-only	high-impact only	24	1.4347979029994e-4	0.00114195600714352	4.85525987802607	2.13626884391957	11.471318444282	1.5274750882587e-4
ENSG00000159352	PSMD4	URV	moderate + high-impact	28	3.8854916876954e-4	0.00106612162227817	2.56443724687749	1.27368639474756	4.93751142060026	0.00943875193641519
ENSG00000159352	PSMD4	singletons-only	moderate + high-impact	20	1.1552856940862e-4	9.1372221024662e-4	8.09603987864115	3.30496982522831	20.7110058522286	8.02418786094439e-6
ENSG00000243955	GSTA1	URV	moderate + high-impact	24	3.583661153656e-4	9.8984515025676e-4	1.98718480554913	0.969907483343106	3.90140196990629	0.0601134312944205
ENSG00000243955	GSTA1	singletons-only	moderate + high-impact	19	8.60347908775728e-5	9.8971017433974e-4	8.35805733168888	3.23913513763615	23.7284813914643	1.06379322115657e-5
ENSG00000117983	MUC5B	URV	moderate + high-impact	565	0.0119205578560893	0.0204501729393878	1.34188860268969	1.16100624088489	1.54647625643074	8.31511944000551e-5
ENSG00000117983	MUC5B	singletons-only	moderate + high-impact	299	0.00295101356353172	0.00718585908740615	1.76511643061512	1.36227259070158	2.27281225175797	2.4473498448252e-5
ENSG00000119906	SLF2	URV	moderate + high-impact	243	0.00465435778580161	0.00686247896145335	1.19105240017513	0.928576926483039	1.51231335622767	0.165870983105888
ENSG00000119906	SLF2	URV	high-impact only	24	2.023184610179e-4	0.00121880482893071	5.52132994083226	2.63983210593016	11.6112943450569	1.1307520565329e-5
ENSG00000119906	SLF2	singletons-only	moderate + high-impact	150	0.00165202600766158	0.0026684463077248	1.27843250934808	0.855699797075291	1.86121749744802	0.223895126498667
ENSG00000119906	SLF2	singletons-only	high-impact only	20	1.5880415407203e-4	6.8561389875414e-4	3.64856724877014	1.4551299015393	8.90093809322699	0.00670822747325195
ENSG00000164164	OTUD4	URV	moderate + high-impact	76	0.00112248833977402	0.00358128487325504	2.32765996418116	1.57865306803286	3.39468585831284	3.12361159212626e-5
ENSG00000164164	OTUD4	URV	high-impact only	9	1.1588052970333e-4	3.8124844336698e-4	2.30096685801607	0.698237070969186	7.00557321991947	0.162415156800161
ENSG00000164164	OTUD4	singletons-only	moderate + high-impact	49	3.5941165063404e-4	0.00182816074973874	3.73084819172698	2.07306152178155	6.69336741057723	1.77950530476645e-5
ENSG00000178425	NT5DC1	URV	moderate + high-impact	82	0.00124214614129502	0.00389253597683285	2.33547992450889	1.60678587160692	3.35775738304181	1.47739199956032e-5
ENSG00000178425	NT5DC1	URV	high-impact only	9	1.4718492163362e-4	3.0589597353366e-4	1.60621985103074	0.450147955855692	4.8045871876506	0.437056010593602
ENSG00000178425	NT5DC1	singletons-only	moderate + high-impact	50	4.6278544765968e-4	0.0013739777959139	1.94717606395353	1.02813402993961	3.56503751886378	0.0411644937485093
ENSG00000029363	BCLAF1	URV	moderate + high-impact	32	4.1794490873683e-4	0.00160303321458193	3.65968441116819	2.02711557609931	6.49617273534687	3.25684446559338e-5
ENSG00000029363	BCLAF1	singletons-only	moderate + high-impact	21	1.8726950773205e-4	6.1055283751448e-4	3.40937695341293	1.33739742568169	8.17152008989654	0.0116728827294127
ENSG00000154265	ABCA5	URV	moderate + high-impact	343	0.0065486541467749	0.0111526836600795	1.34292276991744	1.10128795487178	1.62833221174298	0.00383767090136211
ENSG00000154265	ABCA5	URV	high-impact only	53	8.2481252364472e-4	0.00267066708427748	2.64695022602	1.72102537051098	4.03451077568229	1.67001073489992e-5
ENSG00000154265	ABCA5	singletons-only	moderate + high-impact	204	0.00219343832117432	0.003971942094233	1.16548183458313	0.829636725314522	1.61322649338506	0.370829662773964
ENSG00000154265	ABCA5	singletons-only	high-impact only	27	2.8952539215315e-4	5.3461917166693e-4	1.29142789625403	0.506741207201845	2.96630484447704	0.572087848749149
ENSG00000107036	RIC1	URV	moderate + high-impact	295	0.00556815161603594	0.0083338163187315	1.31472531565226	1.05344883775194	1.62706005608079	0.0160047020305845
ENSG00000107036	RIC1	URV	high-impact only	10	4.32596192808982e-5	6.0957387787897e-4	12.8962206498475	3.83742035921092	53.4821767914204	3.62612765955062e-5
ENSG00000107036	RIC1	singletons-only	moderate + high-impact	181	0.00193651058554672	0.00351346405502991	1.42235881913606	0.994043700611089	1.99797068951122	0.0538269715843612
ENSG00000018189	RUFY3	URV	moderate + high-impact	106	0.00168221193407517	0.00403731806317496	2.13441758404243	1.52543807869726	2.94717644238903	1.83025999299646e-5
ENSG00000018189	RUFY3	URV	high-impact only	12	1.3103245104261e-4	3.8116015983004e-4	2.74532420668071	0.864959613390674	7.90924614596241	0.0835640982589413
ENSG00000018189	RUFY3	singletons-only	moderate + high-impact	70	6.6118587528329e-4	0.00182843572083861	2.23440350809876	1.31847947824303	3.69466139231513	0.00331493281655926
ENSG00000018189	RUFY3	singletons-only	high-impact only	10	8.6582832250142e-5	3.0499786552629e-4	2.90709273146937	0.763316391147504	10.1904517655767	0.112414716383667
ENSG00000138316	ADAMTS14	URV	moderate + high-impact	285	0.00571397621580375	0.0106746504882517	1.56101584209735	1.27404708186169	1.90213772450001	2.44799795964257e-5
ENSG00000138316	ADAMTS14	URV	high-impact only	27	5.4647902389596e-4	9.1500518886624e-4	1.07155805326188	0.528317316817	2.03339677109531	0.840243167275443
ENSG00000138316	ADAMTS14	singletons-only	moderate + high-impact	152	0.00167931995933307	0.00266963776794739	1.12205169121955	0.750331923590973	1.64095278344207	0.56621623028137
ENSG00000138316	ADAMTS14	singletons-only	high-impact only	15	1.7223120977683e-4	2.2888898894544e-4	0.758824812156201	0.185261456086136	2.430774386704	0.659332179842278
ENSG00000046889	PREX2	URV	moderate + high-impact	310	0.00554650994041127	0.0104630780757493	1.57147745941675	1.27756413623601	1.9219575384789	2.66374762361021e-5
ENSG00000046889	PREX2	URV	high-impact only	36	6.3350695943812e-4	8.4215406210895e-4	0.991132637847428	0.477525902745577	1.89669269992437	0.979618429582446
ENSG00000046889	PREX2	singletons-only	moderate + high-impact	191	0.00205607653435616	0.00366637530720279	1.3453204923871	0.948251632256292	1.87573334360289	0.0950492308287677
ENSG00000046889	PREX2	singletons-only	high-impact only	23	2.5921426143309e-4	3.8169519032181e-4	1.14080853230005	0.386200609089664	2.87517750525609	0.795390503563902
ENSG00000167925	GHDC	URV	moderate + high-impact	88	0.00164321308046922	0.00419616761689894	2.10049998266066	1.49623052603036	2.91502127576884	2.95965479217841e-5
ENSG00000167925	GHDC	URV	high-impact only	11	2.4441533918305e-4	4.5747264526797e-4	1.79217645038097	0.68101873323137	4.1462660606321204	0.218790551930033
ENSG00000167925	GHDC	singletons-only	moderate + high-impact	45	4.9057164423471e-4	8.4125614570606e-4	1.47500846417211	0.700474010626938	2.88769115681699	0.292368269175556
ENSG00000090402	SI	URV	moderate + high-impact	476	0.00929649494134599	0.0152564154045144	1.39845796033194	1.18544681288946	1.64287033386222	8.82947322569105e-5
ENSG00000090402	SI	URV	high-impact only	82	0.00144464736800573	0.00291234231937523	1.67897402188629	1.12632732308063	2.45311699237359	0.0116883240833976
ENSG00000090402	SI	singletons-only	moderate + high-impact	267	0.00269144785260462	0.00612592242292805	1.76764142461946	1.3485018516219	2.30003651023691	5.31307059687958e-5
ENSG00000090402	SI	singletons-only	high-impact only	47	4.3375438673699e-4	0.00130091845842001	2.46844465103687	1.30849980676506	4.51552231112578	0.00602091753129819
ENSG00000147082	CCNB3	URV	moderate + high-impact	123	0.00239561372848725	0.00393035985141649	1.50749460360132	1.0801643924951	2.06836074963816	0.0165208631562421
ENSG00000147082	CCNB3	singletons-only	moderate + high-impact	72	6.4925825191424e-4	0.00207066006107438	2.85694811856669	1.7337024325301	4.62941586435185	6.68731228491426e-5
ENSG00000105321	CCDC9	URV	moderate + high-impact	129	0.002828550949829	0.00572666416792338	1.78561602585279	1.34998739507139	2.33838962563249	7.15464085035977e-5
ENSG00000105321	CCDC9	singletons-only	moderate + high-impact	61	6.3478248555997e-4	0.00129765058002315	1.86189305517343	1.02358449459847	3.22976550255926	0.0421146139712253
ENSG00000166454	ATMIN	URV	moderate + high-impact	80	0.00108968169042562	0.00342749381294095	2.23712889172132	1.51027327761346	3.28093733870146	8.26571137216847e-5
ENSG00000166454	ATMIN	singletons-only	moderate + high-impact	53	4.3030287014206e-4	0.00175198558279191	2.58616150699465	1.45533063624234	4.56298874864726	0.00137855851397484
ENSG00000109111	SUPT6H	URV	moderate + high-impact	269	0.00499110402252765	0.00754913440309585	1.3487002076639	1.06838016802936	1.68787067316941	0.0123614180353672
ENSG00000109111	SUPT6H	URV	high-impact only	11	2.0094533739105e-4	3.8083292685099e-4	1.84232361132687	0.60901278956582106	4.83164781790487	0.259865346300354
ENSG00000109111	SUPT6H	singletons-only	moderate + high-impact	178	0.00175025461568212	0.00426947787350821	2.03255367783588	1.45669025111255	2.80664249285189	4.56861137659859e-5
ENSG00000177839	PCDHB9	URV	moderate + high-impact	63	0.00107652086419264	0.00221163800146098	2.01606465458155	1.27175729492881	3.11083770188709	0.00341736694350125
ENSG00000177839	PCDHB9	singletons-only	moderate + high-impact	42	3.4448712093412e-4	0.00137120155649727	3.7368033126494	1.97115723699577	6.95248708793346	9.46911481457535e-5
ENSG00000075624	ACTB	URV	moderate + high-impact	9	7.24931566548862e-5	5.3501451592935e-4	8.09903755159752	2.74045313026158	27.017176974023	1.9278655999666e-4
ENSG00000132170	PPARG	URV	moderate + high-impact	97	0.00168051170783945	0.00313126046647405	1.56104486814441	1.0664337881433399	2.2413543713025	0.022641031777862
ENSG00000132170	PPARG	singletons-only	moderate + high-impact	64	5.601438416998e-4	0.00190805938354004	2.97873783538696	1.74831092892781	4.98225748001257	9.80588061221255e-5
ENSG00000120242	IFNA8	URV	moderate + high-impact	23	3.2968283044386e-4	9.1378139551675e-4	2.31130784245933	1.08811975048535	4.67391519469078	0.0301600415106575
ENSG00000120242	IFNA8	singletons-only	moderate + high-impact	16	8.60079748659109e-5	7.6130971341066e-4	7.37042036100398	2.73127620781671	21.305204802975	1.0519808936326e-4
ENSG00000151239	TWF1	URV	moderate + high-impact	19	2.4493064749557e-4	0.00106751846000797	4.48465850366531	2.15262170654014	9.20613716437859	1.1011216051359e-4
ENSG00000151239	TWF1	singletons-only	moderate + high-impact	13	8.66973898651582e-5	5.335178572089e-4	5.78409409030842	1.90474759357854	17.9265181797611	0.00243062324399324
ENSG00000135900	MRPL44	URV	moderate + high-impact	74	0.00110419820910608	0.00304542363183339	2.26239466168524	1.50074325135702	3.35957544484719	1.4229089831263e-4
ENSG00000135900	MRPL44	singletons-only	moderate + high-impact	47	4.5915603274309e-4	0.00114210665465037	1.87286251418844	0.953110294897827	3.52093271679173	0.0678112162613953
ENSG00000119321	FKBP15	URV	moderate + high-impact	231	0.00458594256459143	0.00503070836888245	0.903340256526025	0.680029390982745	1.18145987592844	0.465424257312649
ENSG00000119321	FKBP15	URV	high-impact only	29	7.6228453279919e-4	1.03128950009121e-6	0.0431877226267225	2.8177691231954e-4	0.312842865752201	7.35765318565784e-5
ENSG00000119321	FKBP15	singletons-only	moderate + high-impact	145	0.00169471258990711	0.00205778130949676	0.851082033683449	0.539088631891068	1.29324093889348	0.461576656745475
ENSG00000119321	FKBP15	singletons-only	high-impact only	17	2.4397336272543e-4	2.48625592614396e-7	0.111431222176913	8.5538741576577e-4	0.851061795585912	0.0298365310826824
ENSG00000166166	TRMT61A	URV	moderate + high-impact	70	0.00130830150380636	0.00231119058754904	1.57967388668674	1.01716386776279	2.38757123883952	0.0420704216929901
ENSG00000166166	TRMT61A	singletons-only	moderate + high-impact	38	3.1622592847773e-4	0.00122289250971864	3.76409547482533	1.93900726950713	7.21015212519365	1.5451182767867e-4
ENSG00000175920	DOK7	URV	moderate + high-impact	122	0.00272075118383378	0.0041807631619243104	1.3222480884926	0.956348751527326	1.79962506534315	0.0898437853536208
ENSG00000175920	DOK7	URV	high-impact only	10	8.68386570801667e-5	7.6383856391696e-4	7.15107198369141	2.60780401149277	21.0600370245176	1.5761925491397e-4
ENSG00000175920	DOK7	singletons-only	moderate + high-impact	64	7.3498231344067e-4	0.0010090777616881	1.08285275447144	0.557398384232244	1.96902263672718	0.8046615708802
ENSG00000092096	SLC22A17	URV	moderate + high-impact	76	0.00173629498378212	0.00266952275909027	1.32015834556799	0.877881468292419	1.93471827289728	0.17715798740897
ENSG00000092096	SLC22A17	singletons-only	moderate + high-impact	39	3.0147083775074e-4	0.00137105023262615	3.75948509208654	1.92298736667931	7.25106002810987	1.6595130680963e-4
ENSG00000130294	KIF1A	URV	moderate + high-impact	267	0.00562174072973651	0.00815808529392606	1.30936597819164	1.04357015576912	1.62887141731099	0.0203699982569668
ENSG00000130294	KIF1A	URV	high-impact only	13	2.596144206275e-4	3.8117875946381e-4	1.62344688158541	0.551191743826674	4.05127150623644	0.352515764254947
ENSG00000130294	KIF1A	singletons-only	moderate + high-impact	160	0.00161135450711492	0.00365871483751321	2.09734140174593	1.46414149140846	2.96038770536321	8.43666903652673e-5
ENSG00000197535	MYO5A	URV	moderate + high-impact	313	0.00573355096435677	0.0102221328949106	1.51438218234686	1.23563197697765	1.84477284547426	8.5449127996795e-5
ENSG00000197535	MYO5A	URV	high-impact only	24	4.1751526887166e-4	7.6265046690618e-4	2.16885401281759	0.99012244981223	4.38085841188686	0.0527720458701894
ENSG00000197535	MYO5A	singletons-only	moderate + high-impact	200	0.00212649089050264	0.00396598949929279	1.447307777779	1.03222393810108	1.99790073267514	0.0324689038622857
ENSG00000197535	MYO5A	singletons-only	high-impact only	18	2.0168650335115e-4	3.0510921836459e-4	1.45427374914053	0.420872457899406	4.14258846634613	0.524400926871022
ENSG00000166037	CEP57	URV	moderate + high-impact	124	0.00228099231529352	0.00381261359001749	1.32947769235916	0.942335827957429	1.84433603758651	0.103226828373312
ENSG00000166037	CEP57	URV	high-impact only	16	2.160900812348e-4	8.3872475131193e-4	3.80888035586133	1.66659952114117	8.43967600844021	0.00199636139055348
ENSG00000166037	CEP57	singletons-only	moderate + high-impact	83	8.4701753930225e-4	0.00182972147731571	1.59187912142313	0.946836186241062	2.59551698631556	0.0783212593153353
ENSG00000166037	CEP57	singletons-only	high-impact only	12	5.82878800367043e-5	6.0955892830747e-4	10.2611018660229	3.23662951119106	36.9143277623762	9.54247629724181e-5
ENSG00000169896	ITGAM	URV	moderate + high-impact	248	0.00492946882955274	0.00731945301169451	1.2785410773341	1.00303871201066	1.61471432385534	0.0472607396293011
ENSG00000169896	ITGAM	URV	high-impact only	24	5.0390883580784e-4	6.1045758601391e-4	1.3092942900419	0.569874823679588	2.68731521536108	0.501673766742578
ENSG00000169896	ITGAM	singletons-only	moderate + high-impact	140	0.00135085773194307	0.0035060447650639	2.15111987253201	1.47660711302029	3.0916549407685	9.82830347830976e-5
ENSG00000169896	ITGAM	singletons-only	high-impact only	16	1.5835153148953e-4	3.8091166010941e-4	2.5146911097134	0.806640377829828	6.94750559072116	0.106364964124121
ENSG00000221989	OR2A2	URV	moderate + high-impact	50	7.6036712510162e-4	0.00221489179537189	2.47314168875701	1.52927477261012	3.92443571224259	3.1836023639209e-4
ENSG00000221989	OR2A2	singletons-only	moderate + high-impact	32	2.4424762952117e-4	0.00114496733110475	3.79894193328369	1.81514676844586	7.84726261273414	5.4027667668388e-4
ENSG00000181927	OR4P4	URV	moderate + high-impact	45	0.00133745666936197	0.0017913871024589	1.07793450962147	0.694188207793726	1.59932504210585	0.725147762965827
ENSG00000181927	OR4P4	singletons-only	moderate + high-impact	24	2.2845212965045e-4	0.00109598204799791	3.73878295122861	1.88775630561387	7.7214151078504	2.0025213298513e-4
ENSG00000167674	HDGFL2	URV	moderate + high-impact	81	0.00166767411018776	0.00305060258922044	1.33942665199857	0.905602644746487	1.94172479331558	0.140399625262483
ENSG00000167674	HDGFL2	singletons-only	moderate + high-impact	40	3.1696046081373e-4	0.00137266207351739	3.68561000039395	1.88462266558419	7.0875993251202	2.0777357778234e-4
ENSG00000113300	CNOT6	URV	moderate + high-impact	79	0.00137766037975828	0.00266555771632874	1.74641128169169	1.15229982561799	2.58806714477086	0.00933235819934997
ENSG00000113300	CNOT6	singletons-only	moderate + high-impact	54	4.454537668425e-4	0.00175128815890427	3.05863347549299	1.7151150734015	5.37022389995748	2.1764110041366e-4
ENSG00000136869	TLR4	URV	moderate + high-impact	161	0.00295401589826841	0.00620821354386284	1.74053676201635	1.32236337557636	2.26984010419299	1.0668128735891e-4
ENSG00000136869	TLR4	URV	high-impact only	9	1.8645191350773e-4	2.306411801799e-4	1.57680447517203	0.397374247468132	4.77721096912195	0.478710516623986
ENSG00000136869	TLR4	singletons-only	moderate + high-impact	94	0.00101795385587725	0.00176469053635359	1.36971617658984	0.826374229005427	2.19447182574053	0.215449485021723
ENSG00000115598	IL1RL2	URV	moderate + high-impact	157	0.00337238291499282	0.00441863869580539	1.07453294117392	0.794008643667966	1.42793799142475	0.632826921780148
ENSG00000115598	IL1RL2	URV	high-impact only	21	2.0290527051661e-4	0.00106598197678571	4.27571006142053	1.92624232464133	9.60007149349983	2.5580195435859e-4
ENSG00000115598	IL1RL2	singletons-only	moderate + high-impact	92	9.9019354635546e-4	0.00175177778630274	1.30341581499714	0.814253987842055	2.01651840129247	0.256171363711871
ENSG00000115598	IL1RL2	singletons-only	high-impact only	16	8.62907287218013e-5	7.6136877048454e-4	6.75327474524153	2.31573663894559	20.5540418859334	1.9883463312786e-4
ENSG00000134339	SAA2	URV	moderate + high-impact	8	1.0033145793007e-4	6.8547022198704e-4	6.30281776996111	2.30074757776456	17.7733687589764	4.6552889445361e-4
ENSG00000152049	KCNE4	URV	moderate + high-impact	57	8.3201330461344e-4	0.00213411701126188	2.51250834515575	1.55525128207933	3.96631459690321	2.5858585285576e-4
ENSG00000152049	KCNE4	singletons-only	moderate + high-impact	40	4.1605007978005e-4	8.3867594470353e-4	1.80722027963367	0.846192682822993	3.60952659715164	0.121658606706866
ENSG00000163467	TSACC	URV	moderate + high-impact	40	7.0231137079546e-4	0.00175100692432511	2.34696526562259	1.43677242097223	3.73074712455356	9.67556501413e-4
ENSG00000163467	TSACC	singletons-only	moderate + high-impact	24	1.8633043753748e-4	8.3735224923367e-4	4.73806653310674	2.07072679518243	10.6573921131803	3.7471718441228e-4
ENSG00000118873	RAB3GAP2	URV	moderate + high-impact	293	0.00525463371697965	0.00884423624286777	1.51679363267921	1.21365834141228	1.88169451329654	3.1264043514456e-4
ENSG00000118873	RAB3GAP2	URV	high-impact only	23	2.7470638139027e-4	6.0990821998736e-4	2.3863747768278	0.974625544499495	5.36519600370086	0.0564716303156196
ENSG00000118873	RAB3GAP2	singletons-only	moderate + high-impact	189	0.00191569255151792	0.00426841911596603	1.8863690195176	1.35140024711381	2.59968422498272	2.5963012470831e-4
ENSG00000118873	RAB3GAP2	singletons-only	high-impact only	20	1.7428305967692e-4	6.0956499583018e-4	3.32185424295948	1.28946439067403	8.13850530750116	0.0142513813005887
ENSG00000188710	QRFP	URV	moderate + high-impact	49	9.2006276023485e-4	0.00175429999547009	1.59230491625908	0.969113549580749	2.52090633909186	0.0655563651334973
ENSG00000188710	QRFP	singletons-only	moderate + high-impact	28	2.3050914141314e-4	9.147353058327e-4	4.3801345866316	2.02627691736969	9.24124764717206	3.0172992887656e-4
ENSG00000135617	PRADC1	URV	moderate + high-impact	45	8.7531327248274e-4	0.0017521406878563	1.62550754986364	0.969850599133459	2.63872735000445	0.0646130193517083
ENSG00000135617	PRADC1	URV	high-impact only	9	5.7484655275909e-5	6.8521956468345e-4	8.24530183278589	2.62253050989816	29.6678140245638	3.0461530952652e-4
ENSG00000135617	PRADC1	singletons-only	moderate + high-impact	26	2.8710608153581e-4	4.5738933675555e-4	1.45051051662939	0.532586949289412	3.46327634307468	0.442705505791678
ENSG00000148450	MSRB2	URV	moderate + high-impact	40	6.0225122444171e-4	0.00182764110335153	2.32923031583595	1.35716575738008	3.92244327992597	0.0024950596504717
ENSG00000148450	MSRB2	singletons-only	moderate + high-impact	27	1.7209700708285e-4	0.0011421368304469	4.26555148866808	1.92265213684252	9.68278444392636	3.6375272789412e-4
ENSG00000132837	DMGDH	URV	moderate + high-impact	181	0.00389997258778351	0.00282013640367882	0.530180094737881	0.366758483554877	0.74504946814532	1.5961902377903e-4
ENSG00000132837	DMGDH	URV	high-impact only	32	6.0214289933087e-4	3.050832304986e-4	0.47275698617511003	0.149685857280165	1.16563831955873	0.109914096803971
ENSG00000132837	DMGDH	singletons-only	moderate + high-impact	112	0.00133397732875942	0.00144783668888299	0.79223410183286	0.463362755568951	1.28793141444526	0.35883588727138
ENSG00000132837	DMGDH	singletons-only	high-impact only	25	3.1542647150455e-4	2.2873390806457e-4	0.803177488644907	0.210622685680174	2.24861825256169	0.701778415199814
ENSG00000165078	CPA6	URV	moderate + high-impact	114	0.00204495596525142	0.00358135121616703	1.36534132887882	0.954853418941277	1.91889093807265	0.0867533800079765
ENSG00000165078	CPA6	URV	high-impact only	21	2.1676610494416e-4	9.1422237889343e-4	3.45229459075212	1.5306071722592	7.61560384732038	0.00335765201543015
ENSG00000165078	CPA6	singletons-only	moderate + high-impact	77	7.6330377024842e-4	0.0018284573927556	1.48766735545693	0.883256433430053	2.44593786852319	0.132521939188255
ENSG00000165078	CPA6	singletons-only	high-impact only	17	8.66358983586986e-5	8.3761551348836e-4	7.00908270081225	2.54398016338159	20.7496755788502	1.7970757417984e-4
ENSG00000108298	RPL19	URV	moderate + high-impact	9	1.1487552087892e-4	6.090226957136e-4	5.89710585919889	2.1856127397181	15.8616674035667	7.13039903246e-4
ENSG00000082213	C5orf22	URV	moderate + high-impact	103	0.00182303123635613	0.00389226818612824	1.96107923741175	1.3891975131399	2.72957268867732	1.8594231237434e-4
ENSG00000082213	C5orf22	URV	high-impact only	12	2.1603755780018e-4	3.8121417246011e-4	1.87003495713581	0.611448651227314	4.89819368959817	0.252746259500763
ENSG00000082213	C5orf22	singletons-only	moderate + high-impact	65	6.3125717249171e-4	0.00160036990382114	2.23242576105239	1.29378573364762	3.75343287199648	0.00457115345578885
ENSG00000167004	PDIA3	URV	moderate + high-impact	48	7.7680824576766e-4	0.00213373934110727	2.45363906248991	1.51542900908058	3.89849744105619	3.7482967021018e-4
ENSG00000167004	PDIA3	singletons-only	moderate + high-impact	28	2.4546377698259e-4	8.3848476922799e-4	3.00012672014287	1.33396943745079	6.48298190420768	0.00891734602592043
ENSG00000183682	BMP8A	URV	moderate + high-impact	8	2.1504416769319e-4	3.15066802099406e-7	0.00694385745209501	4.75410811884762e-5	0.165004684337732	7.3333949295095e-4
ENSG00000161981	SNRNP25	URV	moderate + high-impact	35	7.169736361091e-4	0.00129511846016356	1.71347957325774	0.949700559267728	2.95128373993887	0.0724693316854808
ENSG00000161981	SNRNP25	URV	high-impact only	8	1.2909308783638e-4	6.8532333869718e-4	5.74005517246264	2.26434576383587	14.5100978715733	3.8719880857252e-4
ENSG00000161981	SNRNP25	singletons-only	moderate + high-impact	21	2.0096071609606e-4	5.335589780206e-4	2.260494260878	0.862154246578407	5.47309006028034	0.0938919674561808
ENSG00000107798	LIPA	URV	moderate + high-impact	99	0.00159714661103645	0.00342677563400433	2.05408199001086	1.41947578611205	2.92414681196769	1.9823647206573e-4
ENSG00000107798	LIPA	URV	high-impact only	14	3.0189553062114e-4	3.8089768971813e-4	1.27961860031048	0.442161604348282	3.12244199045616	0.622268926994602
ENSG00000107798	LIPA	singletons-only	moderate + high-impact	67	6.6274296688899e-4	0.00159914256230594	2.03015797618475	1.1551869488198	3.45584653257824	0.0147485038766333
ENSG00000069329	VPS35	URV	moderate + high-impact	69	0.00143375031894585	0.00251506962850288	1.43010660601976	0.937249884086444	2.12955255398375	0.0953322312686461
ENSG00000069329	VPS35	singletons-only	moderate + high-impact	37	3.0127929362455e-4	0.00121862432311604	3.59532525706982	1.805344284889	7.02532600232102	3.9584233418188e-4
ENSG00000165416	SUGT1	URV	moderate + high-impact	61	0.00102261072919576	0.00228574248489257	2.33037686313936	1.47870432915373	3.58445916510295	4.0032830749858e-4
ENSG00000165416	SUGT1	singletons-only	moderate + high-impact	40	3.8932862229025e-4	9.9037767463768e-4	2.12423539326775	1.03691473314343	4.1428415853878	0.0399687771056763
ENSG00000163655	GMPS	URV	moderate + high-impact	96	0.00161636069543592	0.00335390697520591	1.90957829288393	1.32629547880166	2.70493005196714	6.6663075410089e-4
ENSG00000163655	GMPS	singletons-only	moderate + high-impact	60	5.4705727950339e-4	0.00167649790594487	2.51464142500013	1.46938426249919	4.22543599971868	0.00102179855855722
ENSG00000066032	CTNNA2	URV	moderate + high-impact	149	0.00258276915306554	0.00450303373047035	1.59220426182713	1.16553560219597	2.1448729509794	0.0039012124372837
ENSG00000066032	CTNNA2	URV	high-impact only	8	8.63080079990158e-5	3.8096489475582e-4	3.81348104579887	1.11587975103423	12.5505716489759	0.0337035903392703
ENSG00000066032	CTNNA2	singletons-only	moderate + high-impact	96	9.3301099411319e-4	0.00236575912614302	2.39856098061585	1.52870903596031	3.68601175542602	2.1817362410669e-4
ENSG00000185697	MYBL1	URV	moderate + high-impact	100	0.00186671695030317	0.00305011417412764	1.37285056847347	0.981251336578084	1.86408789301656	0.0635324142669088
ENSG00000185697	MYBL1	singletons-only	moderate + high-impact	58	5.2054155077296e-4	0.00167617030890248	2.85237130831446	1.61776235295196	4.91486480553909	4.2290656995558e-4
ENSG00000128335	APOL2	URV	moderate + high-impact	92	0.00144787137739171	0.00342990074192642	2.06632860828135	1.41794817051007	2.96589959711783	2.2375322546219e-4
ENSG00000128335	APOL2	URV	high-impact only	13	2.4367398974772e-4	3.8100071276003e-4	1.7698213594698	0.589490923860887	4.53594719115633	0.28663828904542
ENSG00000128335	APOL2	singletons-only	moderate + high-impact	64	6.0215430990759e-4	0.00167664366626689	2.29247523226144	1.32172817454485	3.87377783449972	0.00369651452598241
ENSG00000138684	IL21	URV	moderate + high-impact	22	2.8746135731841e-4	0.00106845304127833	3.74144206663986	1.83977611548662	7.41773165835514	4.2597805533128e-4
ENSG00000138684	IL21	singletons-only	moderate + high-impact	16	1.4354082686111e-4	4.5784945161016e-4	2.89520037538391	0.998342140169481	7.82008420181888	0.0503345772528467
ENSG00000078618	NRDC	URV	moderate + high-impact	210	0.0033662274430662	0.005869593403893	1.5176355461278	1.15592044841096	1.97156002103816	0.00299768734910311
ENSG00000078618	NRDC	URV	high-impact only	24	5.1721282061514e-4	4.5830469746898e-4	0.904120572310031	0.342687542736536	2.01779378144127	0.819102269380123
ENSG00000078618	NRDC	singletons-only	moderate + high-impact	153	0.00150928396027923	0.00365722520006061	1.99969197445468	1.3946138592928	2.83039353615944	2.2578314436239e-4
ENSG00000078618	NRDC	singletons-only	high-impact only	15	1.866718382817e-4	1.5254671305627e-4	0.970998522034454	0.188393827661035	3.27114406423099	0.966260216844321
ENSG00000109971	HSPA8	URV	moderate + high-impact	47	6.4531873786521e-4	0.00167650222013424	2.60131227803751	1.53820607366706	4.29533950452403	5.3511570572273e-4
ENSG00000109971	HSPA8	singletons-only	moderate + high-impact	38	3.4427470439562e-4	0.00106682720298241	2.92689828489754	1.50049882219366	5.56977308464684	0.00213947596531416
ENSG00000168575	SLC20A2	URV	moderate + high-impact	124	0.00218121672413114	0.00388795528820473	1.66092534716786	1.18268341421151	2.29462167694698	0.00387032553664601
ENSG00000168575	SLC20A2	URV	high-impact only	9	1.1547365823244e-4	1.5342195484124e-4	1.63843447873134	0.301917616334095	6.19075749151707	0.521998926006455
ENSG00000168575	SLC20A2	singletons-only	moderate + high-impact	83	7.8983343781084e-4	0.00213275491050102	2.52466882610268	1.56402283780973	3.98789163871466	2.3349170434883e-4
ENSG00000165805	C12orf50	URV	moderate + high-impact	89	0.00159979515709873	0.0028994590170599	1.38997727894847	0.931397287010359	2.02978379297974	0.105025902420157
ENSG00000165805	C12orf50	URV	high-impact only	15	1.8926057970989e-4	0.00106715746797365	4.21357374764149	1.9175466887897	9.2557535902785	4.5933225979077e-4
ENSG00000165805	C12orf50	singletons-only	moderate + high-impact	57	5.6244427539266e-4	0.00137302274040261	2.07877097348419	1.14233139581165	3.64882904408454	0.0175926382931036
ENSG00000130956	HABP4	URV	moderate + high-impact	66	0.0011472849192846	0.0027407043977930802	2.14304991473151	1.4133680933553	3.19264097313334	4.5601924409832e-4
ENSG00000130956	HABP4	singletons-only	moderate + high-impact	40	4.3037162606583e-4	7.6132370061897e-4	1.46016086884357	0.688423678684373	2.92830726706395	0.311051805071375
ENSG00000182324	KCNJ14	URV	moderate + high-impact	66	0.0012063372172065	0.0029863065604569	2.08531763894575	1.39568571694613	3.06321999228832	4.5658702113238e-4
ENSG00000182324	KCNJ14	singletons-only	moderate + high-impact	34	3.7334518065775e-4	6.1434184158741e-4	1.32333971884453	0.553237887318973	2.79907196841816	0.503527818461172
ENSG00000169862	CTNND2	URV	moderate + high-impact	219	0.00411896883114931	0.00693549007233833	1.48607274778562	1.15813305031396	1.88912240905319	0.00209742135496493
ENSG00000169862	CTNND2	singletons-only	moderate + high-impact	136	0.00136354153639247	0.00312400121833775	2.01929959024303	1.36371587253653	2.93936898031141	5.9299657726641e-4
ENSG00000107611	CUBN	URV	moderate + high-impact	836	0.0169850003126474	0.024925533268252	1.23053773624652	1.08173422627496	1.39592147273479	0.00173099218754957
ENSG00000107611	CUBN	URV	high-impact only	99	0.00190944638320192	0.00327760114146295	1.67945018755777	1.17170401769213	2.36078425266312	0.00537983744021331
ENSG00000107611	CUBN	singletons-only	moderate + high-impact	482	0.00507735143881851	0.0097537696281512	1.49015563007511	1.20508706613733	1.83167202071791	2.8231630419151e-4
ENSG00000107611	CUBN	singletons-only	high-impact only	62	6.4568639880653e-4	0.00129555364642119	1.77676631921077	0.976171360154207	3.09523530669026	0.0594930535513177
ENSG00000057608	GDI2	URV	moderate + high-impact	76	0.00129281148517482	0.00312357635675032	2.06175315195314	1.38621808876998	3.01549946273697	4.7377000032256e-4
ENSG00000057608	GDI2	singletons-only	moderate + high-impact	47	4.6019376897867e-4	0.00114335154015419	1.98435852409038	1.02782676957671	3.67264782921606	0.0415493521788287
ENSG00000136603	SKIL	URV	moderate + high-impact	121	0.00232984171448041	0.00152545537386969	0.45615077243675	0.273421167594843	0.721309446119324	4.9847386131995e-4
ENSG00000136603	SKIL	singletons-only	moderate + high-impact	83	0.00106442148927123	6.8650656874809e-4	0.424267936259217	0.197248160391209	0.815695696826799	0.00862521743767541
ENSG00000163995	ABLIM2	URV	moderate + high-impact	156	0.00362287635946155	0.00335302881106093	0.755012776105036	0.535716599336887	1.04098178469946	0.087596574195145
ENSG00000163995	ABLIM2	URV	high-impact only	20	4.3168328087754e-4	5.71178069816877e-7	0.0411304874961217	2.7796253982973e-4	0.323694868296699	2.4764328489057e-4
ENSG00000163995	ABLIM2	singletons-only	moderate + high-impact	85	9.7818851190917e-4	0.0012952935503134	0.843247080410883	0.4705809995584	1.44516225243313	0.545113520173721
ENSG00000163995	ABLIM2	singletons-only	high-impact only	15	2.1580068163177e-4	4.43078927035304e-7	0.0645611456439548	4.5384195056439e-4	0.600332769336316	0.0100296826328601
ENSG00000181143	MUC16	URV	moderate + high-impact	3474	0.0674071911030557	0.0985193793402315	1.09119474468029	1.03044507865052	1.15530893689334	0.00292208735568555
ENSG00000181143	MUC16	URV	high-impact only	263	0.00456573814082458	0.00604502232104714	1.16751798509917	0.90128870692771	1.49461080489066	0.236171914188822
ENSG00000181143	MUC16	singletons-only	moderate + high-impact	2110	0.0231529548106577	0.0379431477664443	1.21635352180586	1.09572965869422	1.34809289872461	2.6329763892485e-4
ENSG00000181143	MUC16	singletons-only	high-impact only	190	0.00218105937182636	0.00290707673957735	1.16652732001795	0.805072080202723	1.64858330838909	0.405301361586026
ENSG00000197713	RPE	URV	moderate + high-impact	40	7.0407314577492e-4	0.00175346525022366	2.45202197917863	1.45747189663505	4.02008479134231	0.00100339030412211
ENSG00000197713	RPE	URV	high-impact only	13	2.0233557330884e-4	4.5855665061645e-4	2.33779583838365	0.83647529987839	5.87659649228776	0.100728148551074
ENSG00000197713	RPE	singletons-only	moderate + high-impact	21	1.4334512731668e-4	8.3743400114597e-4	5.01978294977551	2.10588124381547	12.3766047898007	3.2358476815586e-4
ENSG00000154997	SEPTIN14	URV	moderate + high-impact	44	7.2204192103599e-4	0.00205570573093803	2.4592949312659	1.49858163513834	3.94905549043846	5.1864547389002e-4
ENSG00000154997	SEPTIN14	singletons-only	moderate + high-impact	24	1.8790332725648e-4	8.3745408990063e-4	2.98526908721398	1.28544342312926	6.81093309551941	0.0117799914004905
ENSG00000141965	FEM1A	URV	moderate + high-impact	47	7.1934097490367e-4	0.00222040262212918	2.41819103506734	1.48194339946731	3.88361977738719	5.3406890805818e-4
ENSG00000141965	FEM1A	singletons-only	moderate + high-impact	27	2.4423571331048e-4	7.6382075190423e-4	2.65265644989067	1.20137041838019	5.71582614629597	0.016854498035638
ENSG00000100852	ARHGAP5	URV	moderate + high-impact	129	0.0025125537822887	0.00473634515206862	1.61929106267346	1.19043853247153	2.17500404694651	0.00244862233662002
ENSG00000100852	ARHGAP5	singletons-only	moderate + high-impact	78	7.1928818613728e-4	0.00213677714005557	2.39865238268036	1.46557101954423	3.84961542173531	6.6445283406901e-4
ENSG00000163832	ELP6	URV	moderate + high-impact	66	0.00127695083479682	0.00220863272445992	1.3393325392834	0.853755126890456	2.04069926981473	0.197509103338542
ENSG00000163832	ELP6	URV	high-impact only	14	1.8663601076998e-4	6.8526018156362e-4	3.07186589569026	1.26938290388393	7.13853048685745	0.0140435691075492
ENSG00000163832	ELP6	singletons-only	moderate + high-impact	38	3.4456977011379e-4	0.00106599294517624	2.20973002423171	1.11514299786259	4.26404423842472	0.0239646628506136
ENSG00000163832	ELP6	singletons-only	high-impact only	10	4.33054102783494e-5	5.3294553817974e-4	9.97601555447519	2.91967591287083	41.5215469315292	2.7007312993032e-4
ENSG00000198538	ZNF28	URV	moderate + high-impact	105	0.0017782908437525	0.00403991346232574	1.892288972649	1.35224021904865	2.61480782848977	2.7211717710373e-4
ENSG00000198538	ZNF28	URV	high-impact only	18	2.7249806844113e-4	3.8148854037433e-4	1.08793966005645	0.365763607337601	2.76138574264117	0.868723768130544
ENSG00000198538	ZNF28	singletons-only	moderate + high-impact	63	5.8803621344775e-4	0.00167688212189573	2.10883806829043	1.21244465056417	3.59676927106599	0.00885373975471571
ENSG00000198538	ZNF28	singletons-only	high-impact only	13	1.4349595688215e-4	2.2909578418288e-4	1.0847525570382	0.252650052281285	3.74304747160188	0.903981022560776
ENSG00000067798	NAV3	URV	moderate + high-impact	492	0.00877847357572545	0.0130004214726204	1.21555079423598	1.01632777439501	1.44623479896894	0.0328204885757444
ENSG00000067798	NAV3	URV	high-impact only	22	2.8771882592059e-4	6.125092219794e-4	1.85969581207175	0.773994574216508	4.10027255394236	0.157081464087792
ENSG00000067798	NAV3	singletons-only	moderate + high-impact	328	0.00341425909764698	0.00687811480701254	1.63118690374475	1.25914600225373	2.09496014404223	2.7075478913851e-4
ENSG00000067798	NAV3	singletons-only	high-impact only	18	1.8674642762299e-4	3.8317977417876e-4	1.79924429380675	0.597674273504769	4.73148216237274	0.276177072141768
ENSG00000033867	SLC4A7	URV	moderate + high-impact	228	0.00377170126998409	0.00664129203350744	1.43852224580241	1.1131174383503	1.84204535403809	0.00586113967299884
ENSG00000033867	SLC4A7	URV	high-impact only	23	3.0363917921995e-4	7.6345876105158e-4	2.03161582378852	0.891279870510184	4.44521160759531	0.0902225434064222
ENSG00000033867	SLC4A7	singletons-only	moderate + high-impact	156	0.00152523248124091	0.0038894691500503	1.95464416047203	1.37051723543536	2.75358084559338	2.8785180337076e-4
ENSG00000033867	SLC4A7	singletons-only	high-impact only	18	1.7347040567724e-4	5.3419152867387e-4	2.43060352503424	0.875903004634708	6.52595199986509	0.0871133494975893
ENSG00000113594	LIFR	URV	moderate + high-impact	261	0.00472404057804094	0.00739574319112142	1.26246449833909	0.994793646765983	1.58581214539105	0.0551106070461368
ENSG00000113594	LIFR	URV	high-impact only	24	1.871362528205e-4	8.3778152708523e-4	4.0064212918804	1.72618342526859	9.10719605241285	0.00162826855137821
ENSG00000113594	LIFR	singletons-only	moderate + high-impact	164	0.00160149918128907	0.00403879272009187	1.85001304122219	1.32395355764101	2.56670091143187	4.2297262577761e-4
ENSG00000113594	LIFR	singletons-only	high-impact only	24	1.871362528205e-4	8.3778152708523e-4	3.9877868205896	1.71755527617702	9.04924121344938	0.00171486087994455
ENSG00000243978	RTL9	URV	moderate + high-impact	180	0.00331829663612015	0.00631695679903739	1.57817910675622	1.22015187062922	2.03149379595974	5.8661859947972e-4
ENSG00000243978	RTL9	singletons-only	moderate + high-impact	111	0.00117782241108947	0.00223286840730402	1.77097556340102	1.12410612821359	2.71289385068572	0.0146335082430922
ENSG00000148584	A1CF	URV	moderate + high-impact	143	0.00243835232805136	0.00519452845458883	1.74615410926565	1.29704682439671	2.32662736658971	3.0781369392241e-4
ENSG00000148584	A1CF	URV	high-impact only	24	4.1636344283433e-4	0.00114529183853297	2.68497603036726	1.38438969270537	5.00844679755635	0.00423198298532645
ENSG00000148584	A1CF	singletons-only	moderate + high-impact	94	0.00103274097020327	0.00168220189577057	1.22075792626694	0.730582375554288	1.96553379998865	0.434589049296116
ENSG00000148584	A1CF	singletons-only	high-impact only	14	1.58068307332e-4	2.2960734217481e-4	1.33825144614124	0.324197380292218	4.26452597055636	0.656422924480998
ENSG00000139697	SBNO1	URV	moderate + high-impact	223	0.00435882715570692	0.00724049645038066	1.45972622578086	1.1426355832331	1.84861329197409	0.00274656493591352
ENSG00000139697	SBNO1	URV	high-impact only	8	8.89951076448591e-5	5.3318027201661e-4	5.81814786284263	1.84843065887072	18.3256193969397	0.00322603166440283
ENSG00000139697	SBNO1	singletons-only	moderate + high-impact	132	0.00126635485507032	0.00335237188871946	2.01726941345244	1.37654536685436	2.9192702378439	4.129791117311e-4
ENSG00000013810	TACC3	URV	moderate + high-impact	216	0.00403373055983906	0.00755732852460347	1.57327925389813	1.23569524499401	1.98663964834459	2.9959521024369e-4
ENSG00000013810	TACC3	URV	high-impact only	11	2.2939066848007e-4	6.0989187407069e-4	2.36696189426902	0.94320949934784	5.5113594192713	0.0654046521041446
ENSG00000013810	TACC3	singletons-only	moderate + high-impact	122	0.00132116158040003	0.0022921608089435	1.50660445566559	0.972134440649144	2.2699351547293	0.0660638457297595
ENSG00000143125	PROK1	URV	moderate + high-impact	33	4.3038327377851e-4	0.00152291736429191	2.90419941291577	1.58388847008439	5.23431664591119	7.0993965893961e-4
ENSG00000143125	PROK1	singletons-only	moderate + high-impact	23	1.7223202541632e-4	8.3762532002049e-4	3.62691982090695	1.53753869029843	8.48608103452608	0.00375798533132365
ENSG00000187239	FNBP1	URV	moderate + high-impact	114	0.00201139104159983	0.00358104521491617	1.5038760275566	1.05256033661238	2.11084281017393	0.025601633586208
ENSG00000187239	FNBP1	URV	high-impact only	9	5.82151738346907e-5	4.5710118636395e-4	9.14319649082689	2.67525790703975	33.8741803281467	6.0938695153478e-4
ENSG00000187239	FNBP1	singletons-only	moderate + high-impact	74	7.6149247247965e-4	0.00159991478832724	1.63524002213215	0.940446733258748	2.74125207415517	0.0800671602344418
ENSG00000105136	ZNF419	URV	moderate + high-impact	54	0.00107602818198449	0.00266749009496089	2.13361553420899	1.39450419297515	3.21061073956639	6.2141522551106e-4
ENSG00000105136	ZNF419	singletons-only	moderate + high-impact	24	2.4379394331697e-4	5.3288461375942e-4	1.96503281076843	0.76113023895244	4.61024533985778	0.15419458128595
ENSG00000167671	UBXN6	URV	moderate + high-impact	120	0.00275815788786389	0.0042949856918352404	1.21805840115589	0.8875799652667	1.64756227813068	0.21743559533896
ENSG00000167671	UBXN6	URV	high-impact only	15	2.2961429786794e-4	6.1066520614611e-4	1.94816680075146	0.757417658628572	4.64180220418935	0.15934777490779
ENSG00000167671	UBXN6	singletons-only	moderate + high-impact	56	4.7430755689715e-4	0.00175599703586438	2.93119100060905	1.64915242080028	5.11370495225381	3.4766491738358e-4
ENSG00000167671	UBXN6	singletons-only	high-impact only	11	7.18633207291583e-5	4.5718352050051e-4	6.38759805128575	1.9352648629413	21.6774465791156	0.00294194176344698
ENSG00000133135	RNF128	URV	moderate + high-impact	59	0.00123463347815154	0.00254372577612682	2.15222588028231	1.39833057199087	3.23842649302898	6.7979274199836e-4
ENSG00000133135	RNF128	singletons-only	moderate + high-impact	30	2.8975281034863e-4	7.6972672875839e-4	3.00360978558059	1.33230901606106	6.36999633531989	0.00934685250515688
ENSG00000006740	ARHGAP44	URV	moderate + high-impact	127	0.00254798237677259	0.00442259646257823	1.40696015746614	1.02313043114473	1.90705666781459	0.0360101865534003
ENSG00000006740	ARHGAP44	URV	high-impact only	12	1.1539633614655e-4	6.8524406591771e-4	5.56091178707259	2.12875035349266	14.7451411489446	6.4731352578795e-4
ENSG00000006740	ARHGAP44	singletons-only	moderate + high-impact	70	7.3294221650815e-4	0.00144747048049032	1.48003213430062	0.83436993779884	2.5211210858303	0.174115385309453
ENSG00000173285	OR10K1	URV	moderate + high-impact	62	0.00107514993675965	0.002671740217622	2.08940929979214	1.35286418618619	3.15863026728432	0.00114345735834565
ENSG00000173285	OR10K1	singletons-only	moderate + high-impact	37	2.8673066711267e-4	0.00129623398928601	3.1027161771357	1.56933043651109	6.01277345781163	0.00148297384051899
ENSG00000100522	GNPNAT1	URV	moderate + high-impact	28	5.187450777308e-4	0.00106830413102933	1.24884527833569	0.614768530326256	2.39509170199047	0.525287736106112
ENSG00000100522	GNPNAT1	URV	high-impact only	13	2.4512488929811e-4	4.5823697821278e-4	1.53964774227411	0.559962139070257	3.74431881849135	0.380801989569272
ENSG00000100522	GNPNAT1	singletons-only	moderate + high-impact	18	1.1554850695038e-4	7.6204363542059e-4	5.73603177039071	2.25676582401295	14.9436308193477	3.4160467999211e-4
ENSG00000186132	C2orf76	URV	moderate + high-impact	31	6.6160568545252e-4	0.00114394988315736	1.47933829740915	0.789845570716318	2.6297886796076	0.212456944327811
ENSG00000186132	C2orf76	URV	high-impact only	5	8.60829724017642e-5	5.3327358609966e-4	7.00114270567021	2.35650407375622	21.2970123639103	6.9874738922093e-4
ENSG00000186132	C2orf76	singletons-only	moderate + high-impact	16	1.7302530933602e-4	3.0508764448159e-4	1.38713683436501	0.393228170897539	4.0935184346233	0.584703331696653
ENSG00000050555	LAMC3	URV	moderate + high-impact	370	0.00796434515039363	0.0106959531481004	1.04420258642044	0.857629084926131	1.26280808429006	0.662235041528743
ENSG00000050555	LAMC3	URV	high-impact only	35	6.3199271021896e-4	7.6381437360766e-4	1.1051732863091701	0.522613766961935	2.13633381058039	0.780645749046501
ENSG00000050555	LAMC3	singletons-only	moderate + high-impact	197	0.00199744490935898	0.00442543771601654	1.84063999029315	1.32596451205213	2.52297099617035	3.5126021553144e-4
ENSG00000050555	LAMC3	singletons-only	high-impact only	25	2.5880888793524e-4	5.3389252067496e-4	1.74115583216613	0.675962009558498	4.06439884806148	0.236708106132016
ENSG00000180479	ZNF571	URV	moderate + high-impact	138	0.00251015090688442	0.0048115972939486	1.62340518937435	1.20136117469465	2.16663808074141	0.00188480294680426
ENSG00000180479	ZNF571	URV	high-impact only	23	3.0143676247551e-4	0.00114395771247812	3.57673263884328	1.78431155541503	6.99993040687133	4.933002719778e-4
ENSG00000180479	ZNF571	singletons-only	moderate + high-impact	87	8.3211172662984e-4	0.0022130712771207	1.84583561615684	1.15402508926816	2.90121961187526	0.0112179361273903
ENSG00000180479	ZNF571	singletons-only	high-impact only	14	1.0042486870809e-4	5.3409283183297e-4	4.9604942113527	1.63263018522657	14.8674578802463	0.00560910305992457
ENSG00000184650	ODF4	URV	moderate + high-impact	59	0.00107786185136899	0.00251333607734085	2.24706465645265	1.4552367795671	3.39558748831487	3.8098317158696e-4
ENSG00000184650	ODF4	URV	high-impact only	7	1.2937841614813e-4	3.0451559751412e-4	2.66728509803427	0.752776590059167	8.06915574272766	0.120201371004384
ENSG00000184650	ODF4	singletons-only	moderate + high-impact	36	3.1627750764099e-4	0.00106583012894856	2.73746325722527	1.36467067986732	5.2978833950995	0.0054796164970593
ENSG00000083642	PDS5B	URV	moderate + high-impact	176	0.00316596657683872	0.00535377649720567	1.47665029145298	1.10984699427512	1.94257549432434	0.00796369441608702
ENSG00000083642	PDS5B	URV	high-impact only	8	1.151530782434e-4	4.5833633568104e-4	4.3727462544092	1.36625656707266	12.9884754755184	0.0145682954174173
ENSG00000083642	PDS5B	singletons-only	moderate + high-impact	111	0.00106677544375686	0.00282604073629411	2.17964014968982	1.42781346399406	3.27312095571556	4.1143168042878e-4
ENSG00000155307	SAMSN1	URV	moderate + high-impact	73	0.00132037278897152	0.00236201175873771	1.79928433437483	1.16587163113761	2.70492427849883	0.00880156427598278
ENSG00000155307	SAMSN1	URV	high-impact only	16	2.163390575928e-4	8.3771876836897e-4	4.52959031205398	2.03194665759439	9.81821414526662	3.8804722510243e-4
ENSG00000155307	SAMSN1	singletons-only	moderate + high-impact	44	5.5934023079444e-4	3.8166275485127e-4	0.641735363852271	0.23082603714806	1.46303503524243	0.312090709493049
ENSG00000155307	SAMSN1	singletons-only	high-impact only	10	1.1494256964272e-4	1.5250327987786e-4	1.50315463342464	0.281980751200268	5.52149355997004	0.588637123980148
ENSG00000140367	UBE2Q2	URV	moderate + high-impact	75	0.00124271845289897	0.00183288843539251	1.14679999157797	0.69996490071291	1.81046981922752	0.574920489647703
ENSG00000140367	UBE2Q2	URV	high-impact only	19	1.762972187128e-4	9.1449654571909e-4	4.64402826688007	2.04112094699126	10.5154369345315	3.7168654387664e-4
ENSG00000140367	UBE2Q2	singletons-only	moderate + high-impact	55	6.1940610655454e-4	9.1660141334206e-4	1.02586483505067	0.500768901928608	1.95113785057846	0.94099069078344
ENSG00000140367	UBE2Q2	singletons-only	high-impact only	14	1.156037534217e-4	4.5739935867509e-4	2.94978625011081	0.972028161443316	8.54632834912549	0.0558085076467969
ENSG00000130303	BST2	URV	moderate + high-impact	42	5.4614407575092e-4	0.00159971489223944	2.66800463562514	1.52586233576467	4.56565723344335	7.9359555107383e-4
ENSG00000130303	BST2	singletons-only	moderate + high-impact	31	2.7294306822755e-4	9.1395780022937e-4	2.56161281602244	1.19714695381248	5.35264313972587	0.016440221540451
ENSG00000248144	ADH1C	URV	moderate + high-impact	45	6.0234071827111e-4	0.00190491241019025	2.38373015243065	1.40882621709822	3.95525689007922	0.0014842030733029901
ENSG00000248144	ADH1C	singletons-only	moderate + high-impact	33	2.5821899301953e-4	0.00114226026893123	3.29624089776771	1.59574392913439	6.71575698018673	0.00155275008528311
ENSG00000092203	TOX4	URV	moderate + high-impact	59	8.8896769695507e-4	0.00198049456539568	1.93422087126597	1.1962539921381	3.04549052108846	0.00794267437858465
ENSG00000092203	TOX4	singletons-only	moderate + high-impact	38	3.2971345622822e-4	0.00114209824625114	3.28519318235555	1.66712179398402	6.29060546723302	8.4900763961359e-4
ENSG00000177752	YIPF7	URV	moderate + high-impact	56	9.0984996714461e-4	0.00213697833704601	1.92153734931562	1.1802861065846	3.05018401946263	0.00938293999266804
ENSG00000177752	YIPF7	URV	high-impact only	10	1.1645623124644e-4	4.571841802804e-4	1.64303214828921	0.526647307480118	4.92400038953645	0.380896294113002
ENSG00000177752	YIPF7	singletons-only	moderate + high-impact	36	2.8850278429821e-4	0.00121937157649478	3.70745254403698	1.83040972435164	7.35386170925258	4.0227729286546e-4
ENSG00000185158	LRRC37B	URV	moderate + high-impact	80	0.00136349628759268	0.00305364433964783	1.98903818361229	1.34126127701924	2.89616354158966	8.138957379542e-4
ENSG00000185158	LRRC37B	singletons-only	moderate + high-impact	45	4.3057870805558e-4	0.00114480638518467	2.31189555265921	1.18634004663852	4.3278507791611	0.0148872284299916
ENSG00000176208	ATAD5	URV	moderate + high-impact	305	0.00535469558144277	0.010064953922361	1.459427514441	1.18137052699668	1.79178564482452	5.3836279272201e-4
ENSG00000176208	ATAD5	URV	high-impact only	7	1.4470789433487e-4	1.5281867003689e-4	1.22639288422169	0.227077210622302	4.45237010499441	0.783800201161362
ENSG00000176208	ATAD5	singletons-only	moderate + high-impact	206	0.00207847600496081	0.00472612629923849	1.70153642849396	1.234768035387	2.31677709968681	0.00136378658396596
ENSG00000082293	COL19A1	URV	moderate + high-impact	258	0.0049026278699515	0.00878059663766504	1.44705539963805	1.15959796669386	1.79314583912468	0.00123212513902704
ENSG00000082293	COL19A1	URV	high-impact only	48	6.623694620789e-4	0.00205992444773312	2.40540632585367	1.46174500438114	3.89901976918489	7.1943080982195e-4
ENSG00000082293	COL19A1	singletons-only	moderate + high-impact	149	0.00160934815689649	0.00282431239771023	1.46526941932212	0.981041257309427	2.1400657438079	0.0615795908929819
ENSG00000082293	COL19A1	singletons-only	high-impact only	36	3.1622841198014e-4	0.00106785929848227	3.03691680084203	1.4826647085375	6.00399136768693	0.00299528588963094
ENSG00000110375	UPK2	URV	moderate + high-impact	53	0.0011040184357694	0.00213340107825799	1.82695658327666	1.15069214642927	2.8226414206561	0.0114924090955137
ENSG00000110375	UPK2	URV	high-impact only	7	1.2906058369811e-4	4.570809814031e-4	3.49291866839312	1.16001699280536	9.81976950815965	0.0274519784362638
ENSG00000110375	UPK2	singletons-only	moderate + high-impact	27	2.0089624682531e-4	9.8988768514996e-4	4.34774612904028	1.96234014332232	9.51868228045497	4.2140701599391e-4
ENSG00000197894	ADH5	URV	moderate + high-impact	38	5.5925401922913e-4	0.00167523931604646	2.65525400304242	1.5203796457311	4.52471274419288	8.1315128121617e-4
ENSG00000197894	ADH5	singletons-only	moderate + high-impact	24	2.1509259739017e-4	6.8535545786195e-4	2.70663996816334	1.10027479871282	6.28487440728167	0.031076901885691
ENSG00000109576	AADAT	URV	moderate + high-impact	61	8.7584583371434e-4	0.00160100720732303	1.44610540574819	0.838613554343242	2.39827902468618	0.178603763340867
ENSG00000109576	AADAT	URV	high-impact only	13	1.1582107922993e-4	6.0932688442654e-4	5.00101696709256	1.8493242648584	13.4556598744031	0.00201433303615894
ENSG00000109576	AADAT	singletons-only	moderate + high-impact	48	4.7412739254901e-4	0.00114341027500803	1.78061168547724	0.911246238561756	3.32650187337164	0.0894525249121699
ENSG00000109576	AADAT	singletons-only	high-impact only	11	5.81761603092826e-5	5.331786230727e-4	8.36956793532774	2.5823227233485	30.2984891505289	5.0228870647772e-4
ENSG00000125871	MGME1	URV	moderate + high-impact	78	0.00169543515870172	0.00281728474783276	1.39751158453107	0.937473942538888	2.03479104943398	0.0985410144366394
ENSG00000125871	MGME1	URV	high-impact only	9	1.1475900061325e-4	2.284050955607e-4	1.402698011307	0.321163461083726	4.87818412001143	0.6242337511082
ENSG00000125871	MGME1	singletons-only	moderate + high-impact	43	3.4430132795154e-4	0.00144649378488466	3.2727828926834	1.72342277343851	6.1129965885841004	4.0495062947232e-4
ENSG00000131941	RHPN2	URV	moderate + high-impact	67	0.00136306854642719	0.0024447874528809	1.48632622691472	0.973753451557967	2.21161348290858	0.065640804649039
ENSG00000131941	RHPN2	singletons-only	moderate + high-impact	35	2.8740218033128e-4	0.00114377408491906	3.49168014416414	1.70942709979854	6.97276052882435	8.2051069803013e-4
ENSG00000183770	FOXL2	URV	moderate + high-impact	20	2.4556315127875e-4	0.0010814946943527	3.71172303067119	1.75524692990877	7.69260699085136	8.3225548748788e-4
ENSG00000183770	FOXL2	singletons-only	moderate + high-impact	12	1.0075838551308e-4	3.8553131482187e-4	3.20229128238427	0.967451638152748	10.0149015564092	0.0562489906315974
ENSG00000197498	RPF2	URV	moderate + high-impact	46	7.7672807168556e-4	0.00152668118929562	1.97456061514193	1.13538570150909	3.30470224151986	0.0170329709286376
ENSG00000197498	RPF2	singletons-only	moderate + high-impact	33	2.7393999455446e-4	0.00106764006598259	3.64858508105466	1.73692784025335	7.46702368987527	8.7300525605182e-4
ENSG00000128512	DOCK4	URV	moderate + high-impact	357	0.00712234434236175	0.00975993228816286	1.14975630610982	0.93637058193317	1.4015349595704	0.180119341072721
ENSG00000128512	DOCK4	URV	high-impact only	35	3.8875927414185e-4	0.00129537028632726	3.27961078918105	1.71770364264558	6.09704811991333	4.7621063918046e-4
ENSG00000128512	DOCK4	singletons-only	moderate + high-impact	215	0.00241631341659088	0.00358316733673628	1.20806729626678	0.851724562241334	1.6815434215099	0.282572584068748
ENSG00000128512	DOCK4	singletons-only	high-impact only	28	2.5942137132476e-4	7.6194097280672e-4	3.41914702135735	1.51012987909948	7.34448361214304	0.00411721479556715
ENSG00000149564	ESAM	URV	moderate + high-impact	102	0.00224091506068349	0.00160267900929641	0.449226397249036	0.267528410146439	0.713562798791529	4.2898825833437e-4
ENSG00000149564	ESAM	URV	high-impact only	11	1.7244364707713e-4	1.5245627729643e-4	0.565205529597849	0.0927470623684683	2.23834848396907	0.447379790222482
ENSG00000149564	ESAM	singletons-only	moderate + high-impact	63	7.6085711188024e-4	7.6213494965342e-4	0.599290933323002	0.283477701094883	1.15043140011267	0.128843987021884
ENSG00000171944	OR52A5	URV	moderate + high-impact	94	0.00180743658714833	0.00313089170942258	1.41671115629332	0.9799850175768	2.0063791173056	0.0634917015356991
ENSG00000171944	OR52A5	URV	high-impact only	10	2.1503813008144e-4	3.8132306243805e-4	1.75834806086745	0.584584183179822	4.55005724285245	0.293056286836693
ENSG00000171944	OR52A5	singletons-only	moderate + high-impact	58	5.3055502283649e-4	0.00160096731085753	2.85285359410561	1.61779618695456	4.90705065643457	4.3297937328368e-4
ENSG00000237440	ZNF737	URV	moderate + high-impact	55	0.00100624238086572	0.00221572639234484	2.2284686600289	1.40842416494691	3.43875358504344	8.5113860407581e-4
ENSG00000237440	ZNF737	URV	high-impact only	8	1.4350942479455e-4	1.5272205168842e-4	1.72744662653269	0.329638492248271	6.068081243718	0.467594352687759
ENSG00000237440	ZNF737	singletons-only	moderate + high-impact	36	3.0204769979836e-4	0.0011444473921617	3.3650191778335	1.67399896169881	6.59979649533545	9.084435567026e-4
ENSG00000104967	NOVA2	URV	moderate + high-impact	28	3.3186202070715e-4	0.00114964559283331	3.20929154936081	1.645873337412	6.12344953745822	9.0390485046276e-4
ENSG00000104967	NOVA2	singletons-only	moderate + high-impact	20	2.0118784206631e-4	4.593701670209e-4	2.19324908045841	0.82770054841917	5.21767512943258	0.10752278565735
ENSG00000137252	HCRTR2	URV	moderate + high-impact	91	0.00159742683780448	0.00282582002630526	1.6110186887956	1.07865824595389	2.35346631570778	0.0205648049166439
ENSG00000137252	HCRTR2	singletons-only	moderate + high-impact	59	5.6013525453222e-4	0.00152550214768714	2.68261057473211	1.51941839283233	4.5977668604609	9.3844964950873e-4
ENSG00000148187	MRRF	URV	moderate + high-impact	63	0.00114765393307062	0.00266544983098122	1.8289814274162	1.19216128741499	2.7504515496013	0.00629174089185325
ENSG00000148187	MRRF	singletons-only	moderate + high-impact	34	2.5836813017206e-4	0.00121840786818373	3.3584443382279	1.64873718227374	6.76964223563923	0.00104750637626905
ENSG00000140526	ABHD2	URV	moderate + high-impact	79	0.00144823149359487	0.00236417114520191	1.45788422034722	0.942952701874493	2.19287871986162	0.0883722639252198
ENSG00000140526	ABHD2	singletons-only	moderate + high-impact	52	4.4465097941461e-4	0.00160041003086706	2.81489642896565	1.54570176789757	5.01517947327487	9.3180625608968e-4
ENSG00000120438	TCP1	URV	moderate + high-impact	75	0.00101839763371955	0.00251563791174685	1.8543664155388	1.20986827808095	2.79467356308076	0.00511944665747632
ENSG00000120438	TCP1	singletons-only	moderate + high-impact	54	5.16285465596e-4	0.00144849121417726	2.66262765120675	1.50235055127923	4.58541479590105	0.00112528351328212
ENSG00000112146	FBXO9	URV	moderate + high-impact	72	0.0018811125899327501	8.3822973285832e-4	0.393913609977713	0.200246970510124	0.702060656680954	9.5706105817206e-4
ENSG00000112146	FBXO9	singletons-only	moderate + high-impact	35	4.7365228918149e-4	1.5243197937124e-4	0.278025660743196	0.0549886585348769	0.879482654942638	0.026879263819347
ENSG00000189367	KIAA0408	URV	moderate + high-impact	170	0.0031291993346867	0.00482312351117341	1.38676185641079	1.03001133545702	1.84122753196534	0.0316121527963216
ENSG00000189367	KIAA0408	URV	high-impact only	28	5.1669134623552e-4	3.8407394598799e-4	0.647182762778902	0.230861467354237	1.48657104884501	0.326928325271412
ENSG00000189367	KIAA0408	singletons-only	moderate + high-impact	109	0.00104730402391317	0.00275048272175448	2.15978349272167	1.41613137031271	3.23652884271826	4.7490408284722e-4
ENSG00000189367	KIAA0408	singletons-only	high-impact only	19	2.4378617037116e-4	1.5395167345885e-4	0.599000704675232	0.116336720090961	1.95097608545295	0.432884177254689
ENSG00000173848	NET1	URV	moderate + high-impact	103	0.0019830566379946	0.00266604476469329	1.10404532905282	0.74032678004975	1.60431381592732	0.61795636592389
ENSG00000173848	NET1	URV	high-impact only	6	8.60863943521499e-5	6.0903001437353e-4	6.23514429553881	2.15617359357231	18.8057980248775	9.3634462976466e-4
ENSG00000173848	NET1	singletons-only	moderate + high-impact	63	7.3231851309892e-4	9.1398164985337e-4	1.08366944890678	0.547755521133631	1.98775087719541	0.806833061314039
ENSG00000134830	C5AR2	URV	moderate + high-impact	95	0.00176708157719139	0.00404989331044362	1.81121247991034	1.28006874606405	2.52837202093603	9.7044278410585e-4
ENSG00000134830	C5AR2	singletons-only	moderate + high-impact	49	4.7405248510039e-4	0.001222452008175	1.98715741932713	1.03629024076811	3.66216104459907	0.0391446341725499
ENSG00000100564	PIGH	URV	moderate + high-impact	18	3.3232726067703e-4	8.381446911221e-4	2.75468470903239	1.27859348675471	5.6033369111734	0.0110062968720693
ENSG00000100564	PIGH	singletons-only	moderate + high-impact	10	5.77112448861778e-5	4.5680119389207e-4	8.33516285910194	2.42018763306893	31.1383403487993	0.00103678983459232
ENSG00000120328	PCDHB12	URV	moderate + high-impact	132	0.00235204902076919	0.00487417361551136	1.40880053615915	1.03500380549131	1.8976371804148	0.0297112095237249
ENSG00000120328	PCDHB12	URV	high-impact only	8	7.16661648585097e-5	4.5677133402966e-4	4.74793015942371	1.43586448004546	16.2432801642035	0.0115457911512926
ENSG00000120328	PCDHB12	singletons-only	moderate + high-impact	82	7.3145038488636e-4	0.0023602769013252	2.34424125256102	1.46020788268427	3.716164932944	5.2767218841653e-4
ENSG00000122728	TAF1L	URV	moderate + high-impact	229	0.00437138063834979	0.00829987405126909	1.48125047848025	1.17105396527977	1.85993655557072	0.00119916630546824
ENSG00000122728	TAF1L	singletons-only	moderate + high-impact	134	0.00131860621776316	0.00319795047787408	1.77872672643444	1.19830911637564	2.59794926489127	0.00472858513047403
ENSG00000147570	DNAJC5B	URV	moderate + high-impact	49	8.467469151728e-4	0.0018287403861526	1.84299154672318	1.10541217076229	2.97917357298185	0.0199618768881763
ENSG00000147570	DNAJC5B	singletons-only	moderate + high-impact	34	2.7252194772115e-4	0.00114251212895138	3.45207966230741	1.68107377987236	6.92268978031804	0.00100993471546118
ENSG00000186910	SERPINA11	URV	moderate + high-impact	86	0.00162152825408859	0.00343241975927949	1.8746118330446	1.29765769882312	2.66475980419038	0.00101693484623588
ENSG00000186910	SERPINA11	singletons-only	moderate + high-impact	50	5.0198719897641e-4	0.00114397725689182	2.17219634252795	1.14015677638336	3.9565210255838	0.0194781858702159
ENSG00000134109	EDEM1	URV	moderate + high-impact	130	0.00217011258199953	0.00436936913247649	1.73548615094418	1.25269499896168	2.37228197786966	0.00111547214395824
ENSG00000134109	EDEM1	URV	high-impact only	18	2.5825280539618e-4	5.3446220793239e-4	1.83390513450726	0.714498870049149	4.26772450472467	0.195707654090889
ENSG00000134109	EDEM1	singletons-only	moderate + high-impact	90	8.4768851713994e-4	0.00237147381174186	2.22613989049642	1.3997938748927	3.47640085030907	9.178905052346e-4
ENSG00000134109	EDEM1	singletons-only	high-impact only	14	1.1488604369458e-4	4.5810453636618e-4	3.72457816639286	1.2266993371417	10.8233335203974	0.0216311303795671
ENSG00000123427	EEF1AKMT3	URV	moderate + high-impact	71	0.00124853832903534	0.00228528032585905	1.64395108825137	1.05518846369586	2.4941852870401	0.0286699753695975
ENSG00000123427	EEF1AKMT3	URV	high-impact only	7	7.19601648259831e-5	5.3300078770877e-4	6.93953363858175	2.24518545956679	22.7731894162616	9.992056013599e-4
ENSG00000123427	EEF1AKMT3	singletons-only	moderate + high-impact	49	5.5969568974823e-4	7.6229294452019e-4	1.04747552643472	0.492638185417241	2.04326095774139	0.89772118746528
ENSG00000137807	KIF23	URV	moderate + high-impact	167	0.0030173132515274	0.00525882291669378	1.37397489430084	1.02638124651214	1.81733644168371	0.0331261308308965
ENSG00000137807	KIF23	singletons-only	moderate + high-impact	105	9.9196042086943e-4	0.00274204981675442	2.10118482518974	1.36039101354964	3.18967047756885	0.00101729580485144
ENSG00000104824	HNRNPL	URV	moderate + high-impact	24	3.5980947281529e-4	0.00106661313465949	2.90956911184288	1.45187600205676	5.60034912977572	0.00329005952755801
ENSG00000104824	HNRNPL	singletons-only	moderate + high-impact	15	1.0048963116224e-4	6.0985805704475e-4	5.77067569042006	2.02295940536573	16.5220944716178	0.00143140404318343
ENSG00000036257	CUL3	URV	moderate + high-impact	90	0.00133665104654283	0.0030629549486779	1.94684579340597	1.31355376176507	2.83585208722528	0.00113807788436637
ENSG00000036257	CUL3	singletons-only	moderate + high-impact	65	6.1816787025926e-4	0.00167807702921296	2.10834382076518	1.2193380900714	3.55397505484682	0.00840142143475631
ENSG00000188738	FSIP2	URV	moderate + high-impact	310	0.00600314194684724	0.00984105667949998	1.30880028721581	1.06143954500441	1.60235973587315	0.0122563752083019
ENSG00000188738	FSIP2	URV	high-impact only	20	3.6303174172323e-4	3.1363820719451e-4	0.679448807450469	0.208851230221705	1.69405673141729	0.438548320801233
ENSG00000188738	FSIP2	singletons-only	moderate + high-impact	191	0.00187617303702031	0.00470453560520471	1.79261229519344	1.29582519753826	2.45231893887477	5.3058159163366e-4
ENSG00000188738	FSIP2	singletons-only	high-impact only	14	1.5976170614119e-4	2.3244422522762e-4	0.818515221184764	0.175188067740334	2.89774596074445	0.772202263385769
ENSG00000163374	YY1AP1	URV	moderate + high-impact	94	0.00168097415445832	0.0033540033066179	1.76458732701128	1.21844251225723	2.51134991777932	0.00306545348191023
ENSG00000163374	YY1AP1	URV	high-impact only	24	3.7332489399619e-4	8.3812417518991e-4	2.37203866858268	1.11336893279402	4.74443372392969	0.0264150142631021
ENSG00000163374	YY1AP1	singletons-only	moderate + high-impact	58	5.0288669969056e-4	0.00175237962797087	2.6769045464631	1.52303801118042	4.61944251310555	8.0036509873815e-4
ENSG00000163374	YY1AP1	singletons-only	high-impact only	15	1.1512696720607e-4	5.3338079002946e-4	5.02114578295743	1.75553012834593	14.0418273313673	0.00337711899821047
ENSG00000140527	WDR93	URV	moderate + high-impact	161	0.0028684155371319	0.00457754116025425	1.28648102039958	0.944295323878611	1.72790339467572	0.108663330511268
ENSG00000140527	WDR93	URV	high-impact only	21	2.7263409637584e-4	0.00106774091133661	3.68140573994607	1.77515597274601	7.45537222027766	6.6381732365772e-4
ENSG00000140527	WDR93	singletons-only	moderate + high-impact	114	0.00120517826483322	0.00228768096918971	1.59049801510783	1.0137496206297	2.42946388144928	0.0436698620002336
ENSG00000140527	WDR93	singletons-only	high-impact only	15	1.1482518531765e-4	5.3348598979886e-4	5.33031716900916	1.84163136692422	14.9512436981866	0.00274790405153258
ENSG00000196233	LCOR	URV	moderate + high-impact	360	0.00705948301151329	0.0104698349437678	1.2292287224616	1.00484322806725	1.49389214490529	0.0448447177871286
ENSG00000196233	LCOR	singletons-only	moderate + high-impact	212	0.00215166279551672	0.00473173116109044	1.70837614759859	1.24465626649917	2.31881959854219	0.00109078053879563
ENSG00000178852	EFCAB13	URV	moderate + high-impact	186	0.00322973358523604	0.00693497121026057	1.46338658956134	1.12829367563414	1.88312077965072	0.00442124700956781
ENSG00000178852	EFCAB13	URV	high-impact only	25	4.3515483290276e-4	7.6222645757768e-4	1.29506737414228	0.593753601067026	2.61609813417911	0.498316839998628
ENSG00000178852	EFCAB13	singletons-only	moderate + high-impact	109	0.00102290067234517	0.00289524381374308	2.09680101777526	1.38357390510939	3.13558275551803	6.10052099966e-4
ENSG00000178852	EFCAB13	singletons-only	high-impact only	15	1.3062736225952e-4	4.5705793152231e-4	2.36955313312744	0.787847032928112	6.74101525838009	0.120257095179665
ENSG00000088727	KIF9	URV	moderate + high-impact	188	0.00385847659719698	0.00616961472851166	1.34594119896379	1.03547534537298	1.73061808173644	0.0268435569625269
ENSG00000088727	KIF9	URV	high-impact only	43	6.464297237258e-4	0.00182739658073315	2.52233581360026	1.48771311539496	4.1739521317296	8.0638943572064e-4
ENSG00000088727	KIF9	singletons-only	moderate + high-impact	105	0.00109046056096456	0.00220872074273501	1.65202115562573	1.05307338538701	2.52727840240525	0.0295436308767922
ENSG00000088727	KIF9	singletons-only	high-impact only	27	2.1556183547364e-4	9.1363384454704e-4	3.63487992170855	1.64506400224845	7.85973216282411	0.00183144829505555
ENSG00000044524	EPHA3	URV	moderate + high-impact	191	0.00314114581355287	0.00602480842216198	1.47029306025131	1.11875362653638	1.9135842866598	0.00610846419573186
ENSG00000044524	EPHA3	URV	high-impact only	11	1.7223570340823e-4	3.0538209635439e-4	1.27081663880363	0.365129421911324	3.71374837980033	0.683919772650079
ENSG00000044524	EPHA3	singletons-only	moderate + high-impact	131	0.00123367418999368	0.00343136773050677	1.98597676375897	1.35102473750032	2.88257894323805	5.9989759598388e-4
ENSG00000173402	DAG1	URV	moderate + high-impact	204	0.00371291146039816	0.00655816669977703	1.52425849275304	1.17640732137342	1.95640916533904	0.00164200975436457
ENSG00000173402	DAG1	singletons-only	moderate + high-impact	128	0.00129028773933346	0.00289754176858454	1.84209335267017	1.23096789482533	2.705672811511	0.0034301698836785
ENSG00000139835	GRTP1	URV	moderate + high-impact	123	0.00248435642630084	0.004119104251574	1.24698232995277	0.896510487356895	1.70592985348329	0.185769006141546
ENSG00000139835	GRTP1	URV	high-impact only	24	4.3117570922407e-4	8.3892292869272e-4	1.48726692096469	0.689066470436218	2.99962308016231	0.29905549953151
ENSG00000139835	GRTP1	singletons-only	moderate + high-impact	64	5.7540421006774e-4	0.00183045656327142	2.65716641368926	1.54527686576743	4.47217616122572	5.6350374080527e-4
ENSG00000139835	GRTP1	singletons-only	high-impact only	15	1.2916697195821e-4	4.5705120787653e-4	2.50914638561965	0.806447692232047	7.25237985821021	0.108222537494208
ENSG00000149735	GPHA2	URV	moderate + high-impact	37	7.3254155315228e-4	0.00199213418133526	2.42657081921208	1.4760254732135	3.8993377545152	6.5563417236069e-4
ENSG00000149735	GPHA2	URV	high-impact only	7	1.2925558512657e-4	5.3552951183437e-4	3.82466969449421	1.34314742573271	10.4428599960646	0.0132878986311473
ENSG00000149735	GPHA2	singletons-only	moderate + high-impact	20	1.7237309868862e-4	6.1127981805056e-4	3.40759212100367	1.34335812978739	8.25050399512889	0.0111672913277813
ENSG00000164136	IL15	URV	moderate + high-impact	29	4.4667286615952e-4	0.00114371731135683	1.84088948635478	0.931710650232199	3.47693224423911	0.0776613602168499
ENSG00000164136	IL15	singletons-only	moderate + high-impact	17	1.0173539208194e-4	7.6189117266436e-4	5.12607213495999	1.93393982738979	14.131646601275	0.00118839230487877
ENSG00000077800	FKBP6	URV	moderate + high-impact	52	9.1917111659884e-4	0.00236082666557862	2.15010834366795	1.35134328916756	3.35020293506806	0.00152662857494879
ENSG00000077800	FKBP6	singletons-only	moderate + high-impact	33	2.7335220150411e-4	0.00106596034706504	2.96680690068589	1.39951624582252	6.11552212884487	0.00522546511308042
ENSG00000162365	CYP4A22	URV	moderate + high-impact	37	6.309090492571e-4	0.00190398147282217	2.39808406430491	1.42745618673754	3.94758384589832	0.00120415358953785
ENSG00000162365	CYP4A22	URV	high-impact only	6	8.61521910008449e-5	3.0474357714794e-4	2.35171701665972	0.625850065647752	8.16917527646594	0.194071850004968
ENSG00000162365	CYP4A22	singletons-only	moderate + high-impact	18	1.1477267269892e-4	7.614017080783e-4	5.085436419676	1.93343171131637	13.6392367919927	0.00117838889536381
ENSG00000196781	TLE1	URV	moderate + high-impact	112	0.00218491875787882	0.00396151974988282	1.62737677364358	1.16723441150416	2.23307738689787	0.00457894226180533
ENSG00000196781	TLE1	URV	high-impact only	12	1.7292972791168e-4	7.6182922728833e-4	4.29303036976262	1.80412004958582	10.0092200267945	0.00136727673376835
ENSG00000196781	TLE1	singletons-only	moderate + high-impact	60	6.6060259134953e-4	0.00106655022560598	1.32424825593673	0.693674322734235	2.38477214761635	0.379994237755054
ENSG00000047579	DTNBP1	URV	moderate + high-impact	117	0.00229469628295318	0.00358314486861548	1.35987187048349	0.962090019401283	1.88644519630062	0.0806373942129256
ENSG00000047579	DTNBP1	URV	high-impact only	27	2.4444638020951e-4	9.1587051645055e-4	3.7653032690046	1.71551058498806	8.00693204641112	0.00131278182629591
ENSG00000047579	DTNBP1	singletons-only	moderate + high-impact	73	6.6028836601976e-4	0.00205789034092759	2.37234231328442	1.4123671933933	3.90487851280588	0.00134952355201479
ENSG00000047579	DTNBP1	singletons-only	high-impact only	25	2.1564299907757e-4	7.6267315171037e-4	3.40310977076808	1.44000026245466	7.68227044144687	0.00625664041920693
ENSG00000078674	PCM1	URV	moderate + high-impact	503	0.00928877196550507	0.0135792154708495	1.20072815930408	1.01361282799325	1.41456070942399	0.034580376603392
ENSG00000078674	PCM1	URV	high-impact only	27	4.0508121995705e-4	0.00129605784922848	3.03626266262971	1.60241534421662	5.59052802205233	9.2016421496854e-4
ENSG00000078674	PCM1	singletons-only	moderate + high-impact	315	0.00344265299516666	0.00579738483067775	1.34206622186961	1.02556533831895	1.73706999367776	0.0324088099969413
ENSG00000078674	PCM1	singletons-only	high-impact only	16	1.1612059388336e-4	6.0986467667436e-4	4.94650766096162	1.84814916126152	13.2035683593378	0.00194951760474971
ENSG00000164292	RHOBTB3	URV	moderate + high-impact	138	0.00230568106812572	0.00480753680754601	1.72926026087763	1.27084752766886	2.32548076853298	6.1899685333932e-4
ENSG00000164292	RHOBTB3	URV	high-impact only	18	2.7810824625286e-4	6.0965977163656e-4	2.22900133252567	0.92121105435180894	4.96106888864017	0.0735826527316459
ENSG00000164292	RHOBTB3	singletons-only	moderate + high-impact	95	0.00102102952691575	0.00183200611999712	1.47510483766361	0.910333372927434	2.3189271531321	0.111626065801884
ENSG00000164292	RHOBTB3	singletons-only	high-impact only	15	1.4374941032081e-4	3.8106484834319e-4	2.11045738103514	0.676062128132794	5.92022328013923	0.186492011839511
ENSG00000147251	DOCK11	URV	moderate + high-impact	183	0.00377961984703957	0.00459957395822048	1.15531893334307	0.85609287174631	1.5342002213223	0.337873673476404
ENSG00000147251	DOCK11	URV	high-impact only	17	2.0596542545133e-4	4.5876642210779e-4	3.06421167696047	1.08551648292941	7.69464809869489	0.0356293912920851
ENSG00000147251	DOCK11	singletons-only	moderate + high-impact	109	0.0011333755854772	0.00237035927755388	2.20780124604356	1.4201161210154	3.34748443715374	6.2994739016242e-4
ENSG00000147251	DOCK11	singletons-only	high-impact only	15	1.4732784626597e-4	3.8216691798164e-4	3.35480945395117	1.05826231503035	9.41035825372563	0.0406066217269472
ENSG00000141556	TBCD	URV	moderate + high-impact	108	0.00194299492939628	0.00411392559881824	1.82101285306342	1.30036913543806	2.51495327917491	6.2040485461523e-4
ENSG00000141556	TBCD	URV	high-impact only	12	1.7313325566568e-4	3.8086052561416e-4	2.04133797220401	0.667371165857508	5.49178216535371	0.196795337329288
ENSG00000141556	TBCD	singletons-only	moderate + high-impact	70	7.4787519215766e-4	0.00137125616790119	1.6920357174765	0.947693768942968	2.88970555301605	0.0740957542144354
ENSG00000116688	MFN2	URV	moderate + high-impact	156	0.00283861060829452	0.00555906583933219	1.65745225108641	1.2456847964304	2.18189392070672	6.4855932051877e-4
ENSG00000116688	MFN2	URV	high-impact only	9	1.8640296801793e-4	3.0480223059554e-4	1.70837727654699	0.472834958016596	5.07684270049089	0.386794679801103
ENSG00000116688	MFN2	singletons-only	moderate + high-impact	91	9.1749548823279e-4	0.0020559608541085	1.8418794605663	1.14348337616973	2.88808066956526	0.0129222959696159
ENSG00000114098	ARMC8	URV	moderate + high-impact	100	0.00186766603610222	0.00274329010346105	1.37946331829129	0.933099476344947	1.98986785266423	0.104573920790978
ENSG00000114098	ARMC8	URV	high-impact only	7	5.75508629395753e-5	4.5679902217363e-4	6.92343585549969	2.02169004822635	25.8228175841801	0.00246471558384054
ENSG00000114098	ARMC8	singletons-only	moderate + high-impact	63	5.883117536974e-4	0.00167562850458854	2.56144853905352	1.46544807303398	4.35710458008375	0.00125895453620173
ENSG00000230453	ANKRD18B	URV	moderate + high-impact	11	1.8863787907291e-4	8.4038410512911e-4	3.73828931939972	1.61947399392512	8.48619652372287	0.00247763719920657
ENSG00000105568	PPP2R1A	URV	moderate + high-impact	65	0.00106180597595072	0.00251425525904491	2.08921204042749	1.34789909387229	3.17262713903461	0.00124296604123542
ENSG00000105568	PPP2R1A	singletons-only	moderate + high-impact	42	4.7373259137784e-4	6.8644424062456e-4	1.34766045255443	0.604567245539867	2.73845686445153	0.4454209530822
ENSG00000130234	ACE2	URV	moderate + high-impact	82	0.00165987077777563	0.00268326482728156	1.51498265079341	1.00454302569761	2.22722842924065	0.0476123050780966
ENSG00000130234	ACE2	singletons-only	moderate + high-impact	51	4.6296561078555e-4	0.00145319341759452	2.78157047854432	1.51499754503284	4.96652331766267	0.0012768236903471
ENSG00000130595	TNNT3	URV	moderate + high-impact	76	0.00145033966017968	0.0025161773234792	1.49513223223093	0.98736848386188	2.2104743089147	0.0571804619727176
ENSG00000130595	TNNT3	URV	high-impact only	17	2.8791499093287e-4	9.1538838237399e-4	3.56197564186731	1.68756813737556	7.22166843639431	0.0012707979392393401
ENSG00000130595	TNNT3	singletons-only	moderate + high-impact	43	4.311670876331e-4	9.9073383679098e-4	1.77769643253734	0.876143719584219	3.41564660409576	0.107609259412513
ENSG00000129204	USP6	URV	moderate + high-impact	159	0.00330799736141744	0.00610348750874105	1.42959777465486	1.09102213075613	1.85414911521269	0.0100584855334493
ENSG00000129204	USP6	URV	high-impact only	23	5.1928122773082e-4	8.3977689837121e-4	1.2670367462888	0.597672017727498	2.48360233089455	0.519095915250444
ENSG00000129204	USP6	singletons-only	moderate + high-impact	85	7.6134854302571e-4	0.00243885363834937	2.302330401226	1.43578073930346	3.63186405898356	6.8598701695676e-4
ENSG00000129204	USP6	singletons-only	high-impact only	11	7.22786311942598e-5	4.5698795168451e-4	3.80909559177084	1.07780982034988	13.4686944705751	0.0383322734213928
ENSG00000165533	TTC8	URV	moderate + high-impact	116	0.00209399106789291	0.00404634316739236	1.79623289572114	1.28780024974308	2.46897239916984	7.1832927206516e-4
ENSG00000165533	TTC8	URV	high-impact only	16	2.439897359942e-4	6.1078327714367e-4	2.53303616888967	1.04121599886248	5.71267119866016	0.0410586305567314
ENSG00000165533	TTC8	singletons-only	moderate + high-impact	72	7.1760523859314e-4	0.00167894115714642	2.11675602300248	1.23924224296475	3.50570623551784	0.00685233052439804
ENSG00000165533	TTC8	singletons-only	high-impact only	10	1.0059595772305e-4	2.2922791970091e-4	3.04457433020585	0.732966298820213	10.3657103611487	0.115803096557206
ENSG00000141971	MVB12A	URV	moderate + high-impact	62	0.00117614922552679	0.00198212896223373	1.33556685720451	0.835608445452982	2.06602400029153	0.219309261296746
ENSG00000141971	MVB12A	URV	high-impact only	14	1.2917599591416e-4	6.0919205280767e-4	3.92672189869439	1.48565689840501	10.2101541975296	0.00674635647593314
ENSG00000141971	MVB12A	singletons-only	moderate + high-impact	38	3.729873314679e-4	9.1455962842645e-4	1.86174334622804	0.91754207241534	3.59456649413438	0.083068017245453
ENSG00000141971	MVB12A	singletons-only	high-impact only	11	5.74821543058892e-5	5.3305492242304e-4	7.88689702585116	2.43074731173432	28.5544996015073	7.1151366589639e-4
ENSG00000160321	ZNF208	URV	moderate + high-impact	77	0.00138318982026891	0.00331710993166178	1.93272135323316	1.33389125162741	2.75878904404933	6.5204587254119e-4
ENSG00000160321	ZNF208	URV	high-impact only	22	4.6120698707828e-4	0.00115677477873959	1.92623172866867	1.04412500737366	3.41377657753128	0.0365840669873198
ENSG00000160321	ZNF208	singletons-only	moderate + high-impact	44	4.6196735529498e-4	9.2817689321591e-4	1.51145099635123	0.755464520182544	2.85412110676257	0.232009539313137
ENSG00000160321	ZNF208	singletons-only	high-impact only	13	1.301278678311e-4	3.0932785425576e-4	2.08678412033447	0.581321803111898	6.49414377070936	0.241598250766077
ENSG00000111229	ARPC3	URV	moderate + high-impact	18	3.5971804710981e-4	9.9269056003234e-4	3.300241783257	1.61841696200054	6.43525720871486	0.00147889505588383
ENSG00000111229	ARPC3	singletons-only	moderate + high-impact	10	7.20993986770768e-5	3.8128631768978e-4	5.46334867533196	1.54448201629396	19.1932385627878	0.0097484030398749
ENSG00000198252	STYX	URV	moderate + high-impact	29	3.320365109001e-4	0.00114486301094278	3.17605369431663	1.59700019407416	6.15160113035927	0.0013121214100974
ENSG00000198252	STYX	singletons-only	moderate + high-impact	23	2.1689455752489e-4	6.1098124886816e-4	2.17627162840727	0.858334605950156	5.18782282083851	0.0984116135039346
ENSG00000258311	NA	URV	moderate + high-impact	27	3.8836538026495e-4	0.00129504557829557	2.94306055542909	1.5476368733826	5.45024316820288	0.00131333901327779
ENSG00000258311	NA	singletons-only	moderate + high-impact	17	1.7298932764691e-4	3.8101428310806e-4	1.83831481810797	0.57763030786055	5.17387090339787	0.285103151084591
ENSG00000124233	SEMG1	URV	moderate + high-impact	88	0.00169198125350971	0.00320512764526571	1.66507769750822	1.1514239293935	2.36159299149705	0.00742787926794108
ENSG00000124233	SEMG1	URV	high-impact only	9	1.5773715211619e-4	3.8142298749083e-4	2.75848111836735	0.896744147692235	7.48921061630809	0.0742699978752384
ENSG00000124233	SEMG1	singletons-only	moderate + high-impact	46	3.8712605463372e-4	0.00144877602528227	2.93560303136654	1.59503467347589	5.32131560513507	7.3562060293941e-4
ENSG00000110934	BIN2	URV	moderate + high-impact	91	0.00162300131400068	0.00281803604699813	1.41186967172162	0.945706169753899	2.06112460528856	0.0901762399261162
ENSG00000110934	BIN2	URV	high-impact only	13	2.0092636362006e-4	3.8076111942478e-4	1.52414989968915	0.487435278942698	4.12926377325094	0.444592667162891
ENSG00000110934	BIN2	singletons-only	moderate + high-impact	59	4.8819875679902e-4	0.00190370030416903	2.68295692369883	1.5355616479622	4.62047091107688	6.6536657064064e-4
ENSG00000110934	BIN2	singletons-only	high-impact only	10	8.61292475454985e-5	3.0456054746918e-4	2.28608792646074	0.588611654348108	8.18309715230157	0.220317444000469
ENSG00000138356	AOX1	URV	moderate + high-impact	317	0.00579568836805906	0.00992247714249593	1.44370297748954	1.17050231927571	1.76928377770611	7.0464549737225e-4
ENSG00000138356	AOX1	URV	high-impact only	42	7.8950974952548e-4	0.00137380508928028	1.26137828112611	0.703047400930076	2.16576016109774	0.423874074205739
ENSG00000138356	AOX1	singletons-only	moderate + high-impact	193	0.00205150047906219	0.00381527894474495	1.55325295517981	1.10479093289616	2.14958444809522	0.011960188542037
ENSG00000138356	AOX1	singletons-only	high-impact only	29	3.1623387204106e-4	5.3456496776257e-4	1.64375980159143	0.648648883500087	3.72624050220218	0.277297780962815
ENSG00000150676	CCDC83	URV	moderate + high-impact	100	0.00147052557470209	0.00282499960708065	1.51973400919807	1.00967233640132	2.23890451259258	0.0449991049120985
ENSG00000150676	CCDC83	URV	high-impact only	14	1.7390307475506e-4	7.6231149589897e-4	4.26947014224659	1.79798414018643	9.92524425569169	0.00139175073387798
ENSG00000150676	CCDC83	singletons-only	moderate + high-impact	79	8.5082333526536e-4	0.00152748873291932	1.28809869439358	0.734538482259148	2.16584515957547	0.365501047691148
ENSG00000196549	MME	URV	moderate + high-impact	190	0.00372251488597065	0.00649726152874901	1.5057010353379	1.168017486011	1.92663181318415	0.00181021931608083
ENSG00000196549	MME	URV	high-impact only	30	6.2071675599071e-4	6.137488321337e-4	1.07131575990862	0.469537109623788	2.17159731941297	0.859371512766509
ENSG00000196549	MME	singletons-only	moderate + high-impact	114	0.00112285638511945	0.00282487876530427	1.93840356575355	1.31264820060016	2.85566519655216	0.00110766595381717
ENSG00000196549	MME	singletons-only	high-impact only	18	1.7459980086493e-4	4.5812981909182e-4	2.33637658712206	0.808703084560947	6.16118710934083	0.111986152860935
ENSG00000070610	GBA2	URV	moderate + high-impact	211	0.00403168417336427	0.00601964543971271	1.36108564433756	1.04507305098355	1.75272509531445	0.0227213420909664
ENSG00000070610	GBA2	URV	high-impact only	34	5.7392948919636e-4	0.00106668376554539	1.83374898951852	0.955100511133295	3.32540775703471	0.0673976212561473
ENSG00000070610	GBA2	singletons-only	moderate + high-impact	127	0.00136358632680041	0.00243787038293122	1.55863161372876	1.01188644172443	2.33976959739391	0.0442553105257074
ENSG00000070610	GBA2	singletons-only	high-impact only	23	1.7244551102808e-4	8.3762306357787e-4	4.41110572941127	1.90981083316169	10.0860527474895	7.2891387272222e-4
ENSG00000072682	P4HA2	URV	moderate + high-impact	126	0.00226534333324767	0.00434090457543748	1.76017855250361	1.27780182063757	2.39064004620565	6.9260198407517e-4
ENSG00000072682	P4HA2	URV	high-impact only	16	2.4373719833422e-4	3.8114446892163e-4	1.64083337248312	0.558009584106454	4.11273577583927	0.342329752697347
ENSG00000072682	P4HA2	singletons-only	moderate + high-impact	75	7.7427608862443e-4	0.00159951682122146	1.70094010029247	0.977329633749671	2.85111661450052	0.0598292622361714
ENSG00000072682	P4HA2	singletons-only	high-impact only	13	1.5770552947786e-4	1.5274502621529e-4	1.03149814001991	0.192848827768237	3.68183355199624	0.965920080539208
ENSG00000001461	NIPAL3	URV	moderate + high-impact	110	0.00259615328108628	0.00274482988195897	0.92634241459583	0.629817799065764	1.3253997246228	0.68379607165391
ENSG00000001461	NIPAL3	URV	high-impact only	17	3.5867127820699e-4	3.8112613922166e-4	0.952886154358192	0.335383225516641	2.25875834452591	0.919053638566386
ENSG00000001461	NIPAL3	singletons-only	moderate + high-impact	61	8.3206231449318e-4	2.2975579425424e-4	0.202450825074983	0.0524044698525117	0.551452278485713	6.8989900600613e-4
ENSG00000001461	NIPAL3	singletons-only	high-impact only	11	1.4348260055309e-4	7.62814804992853e-5	0.789884702409321	0.0834315803105572	3.5015239986224	0.785490226731354
ENSG00000187109	NAP1L1	URV	moderate + high-impact	49	6.7538278646948e-4	0.00152628432753113	1.91815739779624	1.11036036052534	3.21319219675027	0.0204821281102031
ENSG00000187109	NAP1L1	singletons-only	moderate + high-impact	37	3.1643543430001e-4	0.00114395103815226	3.00186618011194	1.54798617814126	5.72927361926692	0.0015041760192136
ENSG00000171865	RNASEH1	URV	moderate + high-impact	53	0.0010195611873981	0.0019081124838402	1.43486306222527	0.878104846068377	2.27388633094978	0.145567480855535
ENSG00000171865	RNASEH1	URV	high-impact only	8	1.5769680074566e-4	1.5230455233788e-4	0.901169923929549	0.170235278257853	3.20630855457816	0.883754175455496
ENSG00000171865	RNASEH1	singletons-only	moderate + high-impact	31	2.5882237877258e-4	9.915080100577e-4	3.88017878195314	1.81620595341785	8.04490332264129	6.9587449972485e-4
ENSG00000131650	KREMEN2	URV	moderate + high-impact	49	0.00100697594303255	0.00232202491500767	2.2470057001735	1.41957899852981	3.47042596816813	7.6040845773284e-4
ENSG00000131650	KREMEN2	URV	high-impact only	9	1.1553041433906e-4	3.8336732953412e-4	3.22330213257696	1.01295716127922	9.45199799018997	0.047691073426257
ENSG00000131650	KREMEN2	singletons-only	moderate + high-impact	22	2.0172168848421e-4	6.2010346409798e-4	2.22831594286761	0.843328692064188	5.42962535054991	0.102212885740053
ENSG00000096384	HSP90AB1	URV	moderate + high-impact	69	0.00124845997295447	0.00182821857157483	1.31277473470812	0.807900339914174	2.05689146015755	0.262806665779541
ENSG00000096384	HSP90AB1	URV	high-impact only	6	1.0074567991574e-4	2.2855615195251e-4	2.15551678514305	0.509273211458155	7.51711672685192	0.271692537718362
ENSG00000096384	HSP90AB1	singletons-only	moderate + high-impact	42	3.7300614149484e-4	0.00121821200719461	3.19115046108738	1.65739309259833	5.96341030353822	7.5609612800886e-4
ENSG00000063241	ISOC2	URV	moderate + high-impact	54	0.00109234497825563	0.00236316965671706	2.04758273190352	1.32185254867198	3.10177967351813	0.00167959594587241
ENSG00000063241	ISOC2	singletons-only	moderate + high-impact	28	2.4434040498633e-4	8.3850687709416e-4	2.64789658533952	1.22616699074064	5.56502143549283	0.0144113324863336
ENSG00000002016	RAD52	URV	moderate + high-impact	123	0.00217010326491867	0.00375335889267048	1.27105414218493	0.89855942962766	1.76832632892671	0.171700150295386
ENSG00000002016	RAD52	URV	high-impact only	17	1.7314405162146e-4	8.3886377284878e-4	4.22428067659593	1.78669921754962	9.85897644618224	0.00134286056668143
ENSG00000002016	RAD52	singletons-only	moderate + high-impact	78	8.4855643155384e-4	0.00145595669113661	1.21377447701265	0.691685980697592	2.04354609208854	0.487267110227567
ENSG00000002016	RAD52	singletons-only	high-impact only	14	8.63504363052078e-5	6.104493406269e-4	5.93032362779794	1.98396912830394	18.3044750504131	0.00173630884583909
ENSG00000132589	FLOT2	URV	moderate + high-impact	101	0.00187953293484414	0.00381641679324291	1.80137617859569	1.2796853469734	2.49841574993815	9.3348525293468e-4
ENSG00000132589	FLOT2	URV	high-impact only	12	1.0077445578573e-4	6.0988049106426e-4	4.35118409222152	1.48343837518171	12.8278991304028	0.00811103998817142
ENSG00000132589	FLOT2	singletons-only	moderate + high-impact	57	6.0257568385435e-4	0.00114557141751895	1.60794940587056	0.843600466088325	2.90808827184697	0.143677722171431
ENSG00000103316	CRYM	URV	moderate + high-impact	45	9.0550500375549e-4	0.00145307194020747	1.22640749971063	0.685868209874471	2.0891377651879	0.477682379022862
ENSG00000103316	CRYM	singletons-only	moderate + high-impact	27	2.1545569209369e-4	9.1480251897812e-4	3.71847119379535	1.68194613416652	8.0698156202865	0.0015279352938472
ENSG00000182986	ZNF320	URV	moderate + high-impact	79	0.00143387051877966	0.00259615534735098	1.67575173149892	1.10784651552834	2.47539983483791	0.0153222197543738
ENSG00000182986	ZNF320	singletons-only	moderate + high-impact	49	4.4452869327071e-4	0.00137266788933366	2.72474766434365	1.47322059659653	4.901287550513	0.00178929736911371
ENSG00000168124	OR1F1	URV	moderate + high-impact	75	0.00143380680202593	0.00350814510247016	1.80866180975721	1.25477643054665	2.58258158870963	0.00169616937536632
ENSG00000168124	OR1F1	singletons-only	moderate + high-impact	40	3.5854232098331e-4	0.00114703601048272	2.16425358932056	1.07960139830288	4.24318537924986	0.0300606521460688
ENSG00000167978	SRRM2	URV	moderate + high-impact	943	0.0203856516160077	0.0287632733232975	1.16955607115696	1.03973551242851	1.31242600001401	0.00932889963276351
ENSG00000167978	SRRM2	URV	high-impact only	10	2.2979277935737e-4	2.3020589763701e-4	1.23513709301052	0.383014210844448	2.80559487031747	0.673507227773627
ENSG00000167978	SRRM2	singletons-only	moderate + high-impact	506	0.00546648732256324	0.00953041495281584	1.43665548061692	1.1635970071236	1.76216213487703	8.7916502109608e-4
ENSG00000117984	CTSD	URV	moderate + high-impact	103	0.00172171077061742	0.00335556311111082	1.67819111011126	1.1624778847439	2.3798195124138	0.00630820495100237
ENSG00000117984	CTSD	URV	high-impact only	15	1.5813547604233e-4	3.8148275093645e-4	1.8641785110623	0.56752792973074	5.42802669326446	0.28813702617955
ENSG00000117984	CTSD	singletons-only	moderate + high-impact	70	6.6065623925515e-4	0.00183045182022528	2.42863094120984	1.45522746346021	3.96059652886575	9.3429386228371e-4
ENSG00000117984	CTSD	singletons-only	high-impact only	14	1.4372519927021e-4	3.0507067903474e-4	2.01151345696748	0.565678424313348	6.10055131080759	0.260143096585689
ENSG00000136160	EDNRB	URV	moderate + high-impact	105	0.00177093654151261	0.00345055571069519	1.79178510352136	1.24887987983779	2.52651780321209	0.00186452058187159
ENSG00000136160	EDNRB	singletons-only	moderate + high-impact	67	6.486483664719e-4	0.00168627699575701	2.01761147108554	1.17046812662463	3.38181661157472	0.0123720892841995
ENSG00000188508	KRTDAP	URV	moderate + high-impact	23	5.0188892954437e-4	6.8571400286704e-4	1.23801277878773	0.55543951772257	2.50718174372264	0.581767031673554
ENSG00000188508	KRTDAP	singletons-only	moderate + high-impact	12	7.17108093382607e-5	5.3297740491063e-4	6.34544555698021	2.05815765494851	20.6932667869963	0.00162657441729064
ENSG00000256812	CAPNS2	URV	moderate + high-impact	46	8.4586382073291e-4	0.0020124296810526	2.22080657361793	1.36401801134055	3.52511894714274	0.00169613885671926
ENSG00000256812	CAPNS2	singletons-only	moderate + high-impact	27	2.5807648365997e-4	6.9474477879432e-4	2.37080338645662	1.00172894427821	5.25367856575517	0.0495681764654348
ENSG00000160226	CFAP410	URV	moderate + high-impact	54	0.00108142561852689	0.00201625511102275	1.60492162427949	0.990695999934346	2.52338401698814	0.054435423155172503
ENSG00000160226	CFAP410	URV	high-impact only	7	7.27213349292569e-5	4.5902960456479e-4	7.16982070952263	2.17778920513736	24.1435806579286	0.00169465374837585
ENSG00000160226	CFAP410	singletons-only	moderate + high-impact	29	3.1704894565488e-4	5.4338682213863e-4	1.40946087874577	0.548950621310124	3.2596650719034	0.455452526037567
ENSG00000140015	KCNH5	URV	moderate + high-impact	173	0.00287046366570905	0.00526549323291799	1.65019559243481	1.23603194149242	2.17813109307002	8.3663608329887e-4
ENSG00000140015	KCNH5	URV	high-impact only	15	2.1540990181542e-4	2.2953560866116e-4	0.792454778287386	0.16974961010028	2.4189263150624	0.715397170476029
ENSG00000140015	KCNH5	singletons-only	moderate + high-impact	120	0.00124864409112501	0.00251819085897409	1.41803513536936	0.921038329452043	2.13414263566759	0.110528293992409
ENSG00000140015	KCNH5	singletons-only	high-impact only	12	1.2914998982385e-4	2.2920438778247e-4	0.884731374898329	0.156400742956673	3.14345631923313	0.869352481837571
ENSG00000167825	OR5I1	URV	moderate + high-impact	83	0.00145234307099407	0.00308946160318777	1.8542945307922	1.25048687888544	2.69809459935907	0.00251099551754985
ENSG00000167825	OR5I1	URV	high-impact only	7	1.4352177226622e-4	3.0981855620734e-4	2.03346821356391	0.587166167855571	6.03330707681408	0.243260193610689
ENSG00000167825	OR5I1	singletons-only	moderate + high-impact	52	4.6035378427513e-4	0.00153876624372816	2.75020353316275	1.50430013677982	4.90925442246081	0.00129503214366067
ENSG00000100603	SNW1	URV	moderate + high-impact	91	0.00155362435047541	0.00327376905124173	1.72387692915196	1.18157495322653	2.47262855790766	0.00524357560119371
ENSG00000100603	SNW1	URV	high-impact only	9	8.64800022331034e-5	4.5674212476571e-4	4.78707446450322	1.47529293227038	15.3042553476349	0.0102959501900383
ENSG00000100603	SNW1	singletons-only	moderate + high-impact	54	4.8877912553598e-4	0.00152258141497474	2.71703314304809	1.50066742400233	4.78996515266385	0.00126438770660797
ENSG00000115363	EVA1A	URV	moderate + high-impact	38	6.5983931380577e-4	0.00198160952571891	2.33291911814723	1.38653734794582	3.84416080888091	0.00172378019641173
ENSG00000115363	EVA1A	singletons-only	moderate + high-impact	21	2.1511899008406e-4	4.5746568695069e-4	1.75923832993166	0.63548023195415	4.35949079388882	0.26037728313066
ENSG00000056050	HPF1	URV	moderate + high-impact	46	7.3432135112949e-4	0.00213357742231021	2.35035855556871	1.42994348166655	3.78374118400788	9.6694099247296e-4
ENSG00000056050	HPF1	URV	high-impact only	14	2.7336066340632e-4	6.8607639085056e-4	2.17923114106108	0.930750278037773	4.75771712752131	0.0712802918837842
ENSG00000056050	HPF1	singletons-only	moderate + high-impact	29	2.450680297302e-4	9.1405595308164e-4	2.84139477233934	1.26084771488589	6.19333160930924	0.0126661263813816
ENSG00000187446	CHP1	URV	moderate + high-impact	27	3.5908824891864e-4	8.3776372655799e-4	2.49403019921189	1.16967169146509	5.00188352580242	0.0193896335515832
ENSG00000187446	CHP1	singletons-only	moderate + high-impact	20	1.5792323693023e-4	6.8523594811738e-4	4.47665378924033	1.78184835060933	10.9356334956738	0.00193960033555973
ENSG00000155313	USP25	URV	moderate + high-impact	199	0.00361708665524905	0.00542061565917641	1.27664092300353	0.964434192139606	1.66862879705791	0.0868330532093524
ENSG00000155313	USP25	URV	high-impact only	13	1.8719452375236e-4	4.5789221340218e-4	2.39136385062046	0.850579746480031	6.04170206208616	0.0942275169054418
ENSG00000155313	USP25	singletons-only	moderate + high-impact	132	0.00129257820397297	0.00320273463703192	1.95279963985219	1.3238126114335	2.83732300467751	9.2492834303159e-4
ENSG00000155313	USP25	singletons-only	high-impact only	10	8.68334646504046e-5	3.0524108973634e-4	3.83975016576173	1.05110604197869	12.8336396449549	0.0424895342143816
ENSG00000198825	INPP5F	URV	moderate + high-impact	277	0.005177980897953	0.00830646437652745	1.37250666105359	1.09309809580502	1.70969917357198	0.00680637268678108
ENSG00000198825	INPP5F	URV	high-impact only	29	5.7581401922701e-4	4.5828727199309e-4	0.772754842259408	0.296086762201491	1.69177946844391	0.544242538932855
ENSG00000198825	INPP5F	singletons-only	moderate + high-impact	173	0.00175452391248066	0.00396212780074515	1.80652831271228	1.2765470551778	2.52109615119564	0.00103191126094271
ENSG00000198825	INPP5F	singletons-only	high-impact only	19	2.3070518674355e-4	3.0508599985898e-4	1.19876934108287	0.352925899027422	3.1504201527394	0.744614752611896
ENSG00000138442	WDR12	URV	moderate + high-impact	95	0.00152038760922442	0.00304602520990654	1.75867668021901	1.19878825328133	2.53145694829113	0.00442259556679991
ENSG00000138442	WDR12	URV	high-impact only	16	2.0094433790351e-4	8.3752714443572e-4	3.96986409333908	1.76053027977368	8.74160264315049	0.00124777186671265
ENSG00000138442	WDR12	singletons-only	moderate + high-impact	67	6.7388358184213e-4	0.00152289700063538	1.80750534084231	1.04062606135863	3.03987773136002	0.0361535176633064
ENSG00000138442	WDR12	singletons-only	high-impact only	11	8.60368688723192e-5	3.8065350400903e-4	4.39085950786864	1.31282344198539	14.165465996878	0.0179197436001348
ENSG00000167470	MIDN	URV	moderate + high-impact	99	0.00178443765547121	0.00391035689917429	1.76508693092677	1.24153870007266	2.47409865788755	0.00181492097749725
ENSG00000167470	MIDN	singletons-only	moderate + high-impact	54	6.0413773016834e-4	9.3650499715592e-4	1.34074066358723	0.671043304578371	2.50356508241469	0.390209504802294
ENSG00000206535	LNP1	URV	moderate + high-impact	31	4.7443547663472e-4	0.00168249757341762	2.56937671925252	1.4347334927764	4.50666841847971	0.00182040472213496
ENSG00000206535	LNP1	singletons-only	moderate + high-impact	20	1.8636514612251e-4	5.3532552674298e-4	1.63402823137437	0.585503592879324	4.20626802513214	0.334143015251082
ENSG00000158201	ABHD3	URV	moderate + high-impact	94	0.00147930455450676	0.00275241131682681	1.35526618198962	0.924229026900749	1.97194149246848	0.117802029750469
ENSG00000158201	ABHD3	URV	high-impact only	22	2.4388840782595e-4	0.0010717404141389	3.5693098133461	1.67013466215899	7.51331974325281	9.4640601755668e-4
ENSG00000158201	ABHD3	singletons-only	moderate + high-impact	66	7.1850139654255e-4	0.00122462405583001	1.30739699251595	0.768966420533003	2.21853968657363	0.30985031251135
ENSG00000158201	ABHD3	singletons-only	high-impact only	16	1.2913204858733e-4	5.3562927571354e-4	2.75534624076358	1.02807679292952	8.2519814129749	0.0432517055575453
ENSG00000162591	MEGF6	URV	moderate + high-impact	266	0.00596690088892209	0.00747903766569016	0.992586189762517	0.784632235125055	1.24343512397523	0.949395956051554
ENSG00000162591	MEGF6	URV	high-impact only	39	7.7736887747155e-4	0.00130326403744042	1.38512147469142	0.781026577962068	2.34272565949217	0.254481999936445
ENSG00000162591	MEGF6	singletons-only	moderate + high-impact	151	0.0016428432880636	0.00283662420617627	1.52204255154143	1.02753776147367	2.20692382424235	0.0365440937812145
ENSG00000162591	MEGF6	singletons-only	high-impact only	25	1.8798321131185e-4	9.1733975562089e-4	4.00541129175976	1.77835640013129	9.08316747774842	9.289498715459e-4
ENSG00000276180	H4C9	URV	moderate + high-impact	36	6.0246670600907e-4	0.00137080054097403	1.95452063815363	1.07607825188034	3.41712930245279	0.0285540906557602
ENSG00000276180	H4C9	singletons-only	moderate + high-impact	24	1.8661550633182e-4	8.3760989957442e-4	3.86257146886896	1.67281156319745	8.75942941649107	0.00197535768078805
ENSG00000215454	KRTAP10-4	URV	moderate + high-impact	16	4.4531428253928e-4	4.59093366105214e-6	0.0770845043769264	7.6458589353415e-4	0.538051760641473	0.0037538838143244
ENSG00000009694	TENM1	URV	moderate + high-impact	264	0.00470795529398083	0.00753720935879139	1.50233086629911	1.18242783815888	1.89211681869764	0.00102170799640589
ENSG00000009694	TENM1	URV	high-impact only	10	1.3041695136316e-4	2.30835474709e-4	2.14995922565374	0.519162982338636	7.07374176637289	0.264269838414145
ENSG00000009694	TENM1	singletons-only	moderate + high-impact	175	0.00190031970067291	0.00330498563458567	1.57799861590246	1.08929233285518	2.24212684879016	0.0165903293221681
ENSG00000165682	CLEC1B	URV	moderate + high-impact	43	0.00110633462369791	4.5895466465534e-4	0.272526996165943	0.100445204852341	0.617694045467676	9.7307648029709e-4
ENSG00000165682	CLEC1B	URV	high-impact only	8	1.4394922102214e-4	2.82618299856245e-7	0.212967526369566	0.0015483879720555	1.96198825279034	0.210529131803738
ENSG00000165682	CLEC1B	singletons-only	moderate + high-impact	25	3.1607714562867e-4	2.2912256665535e-4	0.6195816969917	0.159385586910168	1.78942558415559	0.402280514640328
ENSG00000019186	CYP24A1	URV	moderate + high-impact	133	0.00239231509903784	0.00426575462518819	1.36231740293417	0.989412076368534	1.85086119362509	0.0579259338183493
ENSG00000019186	CYP24A1	URV	high-impact only	26	3.33144222129e-4	0.00106594499818619	3.34592403096895	1.66432892813277	6.5003371796995	0.00101743703543922
ENSG00000019186	CYP24A1	singletons-only	moderate + high-impact	88	9.6408135506073e-4	0.00159969185807567	1.32480597977283	0.788671569847461	2.14502281587884	0.278246421873136
ENSG00000019186	CYP24A1	singletons-only	high-impact only	20	1.8751738309295e-4	5.3295039440874e-4	2.9686168396673	1.12157054896255	7.28668277723499	0.029704480223649
ENSG00000120784	ZFP30	URV	moderate + high-impact	130	0.00220980119416204	0.00464937523906936	1.69172276542885	1.23839719148892	2.28111257922808	0.00116177213985791
ENSG00000120784	ZFP30	URV	high-impact only	21	4.3045278464651e-4	6.1025014780554e-4	1.31985504446598	0.550714086073371	2.82202632141016	0.510938250772923
ENSG00000120784	ZFP30	singletons-only	moderate + high-impact	84	8.0372505719784e-4	0.0021340220569378	2.00812833288474	1.23417528178241	3.19480074553461	0.00560340405312276
ENSG00000120784	ZFP30	singletons-only	high-impact only	12	1.2942313049244e-4	2.2927787811997e-4	1.20787705128275	0.288618615632937	4.02766345287002	0.775391045981611
ENSG00000125864	BFSP1	URV	moderate + high-impact	119	0.00261284109981483	0.00206213463191185	0.568440538349031	0.366424544293307	0.848866549940001	0.00497758425359796
ENSG00000125864	BFSP1	URV	high-impact only	15	3.7341666979123e-4	5.8547372989391e-7	0.0674868412549741	5.1422161767073e-4	0.49373641769593	0.00251141350855222
ENSG00000125864	BFSP1	singletons-only	moderate + high-impact	72	8.6088857398082e-4	9.145347050251e-4	0.634251536617066	0.322201831131763	1.15530472864117	0.141715200710725
ENSG00000105707	HPN	URV	moderate + high-impact	73	0.00135423953018659	0.00243848104395403	1.52629899489322	0.98993786940544	2.29521601881521	0.0554042378287254
ENSG00000105707	HPN	singletons-only	moderate + high-impact	43	3.8947689522724e-4	0.00121878769655763	2.884125764865	1.49273294922456	5.40155516344707	0.00207361528363248
ENSG00000177479	ARIH2	URV	moderate + high-impact	44	6.7386232999035e-4	0.00175108509132688	2.31710101040153	1.36050084585868	3.85574622395006	0.00235979598010327
ENSG00000177479	ARIH2	singletons-only	moderate + high-impact	32	3.011332984352e-4	8.3752039500231e-4	2.63529526445626	1.21290878773293	5.43863699317286	0.0156670504056647
ENSG00000101199	ARFGAP1	URV	moderate + high-impact	102	0.00197973576967278	0.00251592381365021	0.959353233442917	0.631652285722938	1.41486995782374	0.83909778131703
ENSG00000101199	ARFGAP1	URV	high-impact only	12	2.7277747533945e-4	9.20299482720947e-7	0.0379063038295134	2.770592544055e-4	0.395082526669462	0.00204469755156733
ENSG00000101199	ARFGAP1	singletons-only	moderate + high-impact	62	7.3209990288784e-4	8.3901921727296e-4	0.907298346954961	0.441638996983064	1.70575590988902	0.773767681875628
ENSG00000172382	PRSS27	URV	moderate + high-impact	66	0.00111107351455679	0.00253505133176741	2.00972981495913	1.29354959921576	3.05681568754923	0.00228292111776073
ENSG00000172382	PRSS27	singletons-only	moderate + high-impact	43	4.1886490987807e-4	0.00107362118602335	2.26776583107124	1.13151298673179	4.33836869172768	0.0220582182100754
ENSG00000051341	POLQ	URV	moderate + high-impact	609	0.0114580793951576	0.0183189203665548	1.25583853143295	1.07844443422441	1.45709223012076	0.00357563577225284
ENSG00000051341	POLQ	URV	high-impact only	81	0.00146601942446806	0.0026719565065744	1.4242008283652	0.937476171213224	2.11348070904789	0.0957833100853781
ENSG00000051341	POLQ	singletons-only	moderate + high-impact	378	0.00394780475241151	0.00785871331671647	1.48346286335759	1.16643980894621	1.87209052751147	0.00148422735368114
ENSG00000051341	POLQ	singletons-only	high-impact only	54	5.7479515764654e-4	0.00106822801559744	1.2929001560241	0.656932213627399	2.39989008335693	0.442409668106839
ENSG00000091947	TMEM101	URV	moderate + high-impact	56	9.3377323930971e-4	0.00205713219323243	2.20653009670484	1.36786343649652	3.46441431568066	0.00153201228236322
ENSG00000091947	TMEM101	URV	high-impact only	10	1.439502372829e-4	5.3328926437702e-4	3.89864522690176	1.43020621507299	10.1174675397781	0.00920227091919623
ENSG00000091947	TMEM101	singletons-only	moderate + high-impact	33	3.0222753613277e-4	9.1427813287304e-4	2.66462135702679	1.24783093976718	5.4435008666327	0.0124832812836874
ENSG00000161010	MRNIP	URV	moderate + high-impact	104	0.00221134576163258	0.00244039980484802	0.809856549306882	0.534506810319755	1.18943681960295	0.290125718341706
ENSG00000161010	MRNIP	URV	high-impact only	26	6.6039968352126e-4	1.5379460350336e-4	0.15921506916109	0.0304211762019298	0.524589057954676	0.00107188982298256
ENSG00000161010	MRNIP	singletons-only	moderate + high-impact	61	6.8974120135003e-4	9.9093929161886e-4	0.87488036968027	0.436404744987956	1.63919789474438	0.687272620420695
ENSG00000161010	MRNIP	singletons-only	high-impact only	15	2.0085174586496e-4	7.64276708198663e-5	0.228526739782311	0.0232065113605142	1.08642809217531	0.0654611842914103
ENSG00000163026	WDCP	URV	moderate + high-impact	166	0.00292527902276736	0.00457468007801877	1.26306375314247	0.928753013217186	1.69365515594829	0.134160037748287
ENSG00000163026	WDCP	URV	high-impact only	13	1.7203232596661e-4	6.0968271445832e-4	4.65690294026577	1.80648276343154	11.3603583344602	0.00214014574876775
ENSG00000163026	WDCP	singletons-only	moderate + high-impact	106	0.00111882294705052	0.00213338624039815	1.41611589631866	0.886211278077129	2.20251527281032	0.142206769526801
ENSG00000166603	MC4R	URV	moderate + high-impact	72	0.00154818567338491	0.00198557845897721	1.03687261673859	0.655239503674694	1.58477247154905	0.872255457463826
ENSG00000166603	MC4R	URV	high-impact only	8	1.7201028091327e-4	6.8595531465342e-4	4.20354859612039	1.73060911248795	9.89688119524403	0.00209625664244961
ENSG00000166603	MC4R	singletons-only	moderate + high-impact	38	4.4431944282281e-4	5.3370394569462e-4	0.899091498387464	0.366132718562035	1.95024770586059	0.798686197196794
ENSG00000254440	PBOV1	URV	moderate + high-impact	22	5.168562655725e-4	7.87167880385316e-5	0.128066296397757	0.0134866144267322	0.537809120611608	0.00217804846558134
ENSG00000254440	PBOV1	singletons-only	moderate + high-impact	13	1.7239257600573e-4	7.68663926330838e-5	0.268530635773032	0.0278420823826908	1.22201082372769	0.0951110223561198
ENSG00000092621	PHGDH	URV	moderate + high-impact	144	0.00302665767483053	0.00457159945602432	1.2773031352733	0.941451007313093	1.70853602248805	0.11400758446784
ENSG00000092621	PHGDH	URV	high-impact only	17	2.5889079398566e-4	4.5723975714488e-4	1.58169967610794	0.578171598998367	3.82087290606032	0.350216705198486
ENSG00000092621	PHGDH	singletons-only	moderate + high-impact	80	7.6003326505542e-4	0.00205639610410423	2.30861876338036	1.41186145152672	3.69259818056008	0.00110348277991357
ENSG00000092621	PHGDH	singletons-only	high-impact only	13	1.1479297631463e-4	3.8085597234769e-4	2.96149441167792	0.896506894982755	8.97586008521198	0.0731026390872771
ENSG00000214929	SPATA31D1	URV	moderate + high-impact	258	0.00496208494922569	0.00800541553768148	1.43469419391185	1.14031742906448	1.79023686910224	0.00232021342830657
ENSG00000214929	SPATA31D1	URV	high-impact only	10	2.0073513819852e-4	2.2925890006114e-4	1.64843808387411	0.423295443850261	4.8495048732897	0.430798720358223
ENSG00000214929	SPATA31D1	singletons-only	moderate + high-impact	155	0.00154896142547058	0.00358128479373746	1.80029169197029	1.24592657854493	2.56219407196121	0.00203923910594606
ENSG00000175482	POLD4	URV	moderate + high-impact	23	2.8968378072439e-4	9.9692169226268e-4	3.31331884814968	1.5583967213111	6.79869455504506	0.00237249668176354
ENSG00000175482	POLD4	singletons-only	moderate + high-impact	15	1.3095988125878e-4	4.6104593635795e-4	3.44045439664731	1.16339834113246	9.55490074310194	0.0268262826716088
ENSG00000146469	VIP	URV	moderate + high-impact	46	7.4822851620639e-4	0.00168445085665732	2.10160011348695	1.23057727665747	3.47809079000218	0.00736146268274529
ENSG00000146469	VIP	singletons-only	moderate + high-impact	29	2.5933916343202e-4	8.4059684373078e-4	3.39396043329924	1.54205367975114	7.16880339880706	0.00310157933845512
ENSG00000164548	TRA2A	URV	moderate + high-impact	65	0.0012065908043732	0.00236048097495516	1.876801103645	1.20681531368332	2.84672168447195	0.00588648999267283
ENSG00000164548	TRA2A	URV	high-impact only	11	1.8699048992163e-4	2.2851454634672e-4	1.77093973470149	0.451975168724921	5.27077067926223	0.373641814174005
ENSG00000164548	TRA2A	singletons-only	moderate + high-impact	37	3.3101419167457e-4	0.00106596968985747	3.2653979455719	1.61660912486701	6.37292281307072	0.00134603008130518
ENSG00000171466	ZNF562	URV	moderate + high-impact	36	5.5947010023655e-4	0.00175133413704931	2.42793259589825	1.38190231569456	4.16115031074166	0.00245198425257998
ENSG00000171466	ZNF562	singletons-only	moderate + high-impact	20	1.5784053604847e-4	6.8528016844298e-4	3.08169157070581	1.20098352016138	7.70809285102169	0.0201466997678585
ENSG00000186472	PCLO	URV	moderate + high-impact	1019	0.0196976959085435	0.0265454218342444	1.07699052592019	0.953117053074667	1.21370876081589	0.232049631369875
ENSG00000186472	PCLO	URV	high-impact only	22	2.8910085688897e-4	5.3630301840831e-4	1.27887025002605	0.522656474769305	2.88617011746295	0.570261356588225
ENSG00000186472	PCLO	singletons-only	moderate + high-impact	622	0.0066331578694779	0.0122273639080279	1.37669400356342	1.13821462581298	1.65716290966954	0.0011026118138463
ENSG00000186472	PCLO	singletons-only	high-impact only	18	1.7316163078063e-4	4.5890031893324e-4	1.66260081299593	0.618161965439746	4.37070792188475	0.303864404904304
ENSG00000160188	RSPH1	URV	moderate + high-impact	66	0.00127672048591969	0.00221482285961552	1.52493385265311	0.973371468370385	2.32268801033126	0.06486048852869
ENSG00000160188	RSPH1	URV	high-impact only	8	1.1496008022892e-4	2.2884493989748e-4	1.98522139929351	0.412765824644564	7.16755091637699	0.35770509591231
ENSG00000160188	RSPH1	singletons-only	moderate + high-impact	40	3.3005374090165e-4	0.00129484570220137	3.09420511987888	1.59158987801813	5.89091092959435	0.00113333802370574
ENSG00000019582	CD74	URV	moderate + high-impact	53	0.00109329607188693	0.00182867946972457	1.37011057652763	0.829291031555588	2.18430905356317	0.211928769207925
ENSG00000019582	CD74	URV	high-impact only	6	5.74177905829361e-5	4.5682375877558e-4	7.24436416503448	2.0753041972719	27.5409486489096	0.00225619017093592
ENSG00000019582	CD74	singletons-only	moderate + high-impact	29	2.7372176642637e-4	7.617323990936e-4	2.02418603845723	0.8751701829482	4.43168077420729	0.0967172250487834
ENSG00000164106	SCRG1	URV	moderate + high-impact	20	3.0105009851029e-4	9.1380085413382e-4	2.93806633028221	1.38944886672434	5.95572243503093	0.0057216742781645
ENSG00000164106	SCRG1	singletons-only	moderate + high-impact	14	1.0038234709995e-4	5.3306106420226e-4	5.09025011304929	1.74325416604887	14.736805588289	0.00369486926968188
ENSG00000118113	MMP8	URV	moderate + high-impact	122	0.00208516323456384	0.00436067633569225	1.69286905625612	1.22427451510475	2.31109714713223	0.00170685612408228
ENSG00000118113	MMP8	URV	high-impact only	20	3.7450940406806e-4	5.3699046517581e-4	1.41142572656985	0.571026924989124	3.09778331920844	0.431864760883077
ENSG00000118113	MMP8	singletons-only	moderate + high-impact	82	7.4919002674875e-4	0.0022902919392216	2.09429080719865	1.2907235197447	3.33854895426685	0.00314655659228325
ENSG00000118113	MMP8	singletons-only	high-impact only	13	1.4446466275313e-4	2.3014959174846e-4	1.04161208113527	0.255755118569599	3.34797999781618	0.949091389323744
ENSG00000168234	TTC39C	URV	moderate + high-impact	91	0.0015925393337943	0.00327586067810659	1.85484904089698	1.27253262638016	2.65660392621527	0.00159498091503774
ENSG00000168234	TTC39C	URV	high-impact only	11	1.722713729622e-4	1.5247854181194e-4	0.735790667167323	0.140038315697097	2.57040571559273	0.657214507514193
ENSG00000168234	TTC39C	singletons-only	moderate + high-impact	55	4.8785655446627e-4	0.00159957449654447	2.38397374348931	1.33400927458724	4.16662399657351	0.00386288441960869
ENSG00000164346	NSA2	URV	moderate + high-impact	27	4.3149380072999e-4	0.00106667164299988	2.07277326060754	1.06661980026088	3.86071969107248	0.0323678810797511
ENSG00000164346	NSA2	URV	high-impact only	6	1.442279178304e-4	2.286789815808e-4	1.22515982443741	0.285772879135103	4.12605062669123	0.763215826627742
ENSG00000164346	NSA2	singletons-only	moderate + high-impact	16	1.0074687927393e-4	6.8562375888778e-4	4.7878637647463	1.88466328311986	13.1544720944674	0.00116941246368618
ENSG00000103710	RASL12	URV	moderate + high-impact	52	0.00113634513642402	0.00167822219412315	1.33783405212413	0.819434272628039	2.08939611958979	0.23390636543111
ENSG00000103710	RASL12	URV	high-impact only	10	7.24443560599118e-5	6.0928818024459e-4	4.14728300582201	1.61623415502761	13.1639426006022	0.00235354973039781
ENSG00000103710	RASL12	singletons-only	moderate + high-impact	22	2.0173641777739e-4	6.0966567785207e-4	2.24336538658273	1.0410454402096	4.99884817534877	0.0398510548207825
ENSG00000268988	SPANXN2	URV	moderate + high-impact	9	1.2925215544134e-4	6.1025308022506e-4	4.29505046296733	1.60006522180907	11.3611836105097	0.00457560194533591
ENSG00000223614	ZNF735	URV	moderate + high-impact	46	9.5323610800111e-4	0.00160200101392926	1.57215661384805	0.931005202692824	2.55262842425245	0.0885806574980567
ENSG00000223614	ZNF735	URV	high-impact only	4	5.83704500266294e-5	4.5699702079843e-4	5.50033638401269	1.55215861943934	20.9349976809346	0.00887736952788831
ENSG00000223614	ZNF735	singletons-only	moderate + high-impact	25	2.0318775389081e-4	8.3877532243954e-4	3.84489096891983	1.70561203665027	8.47142516430767	0.00157425007349155
ENSG00000267157	NA	URV	moderate + high-impact	11	1.7602645777327e-4	7.6336206611019e-4	3.73024979513174	1.52720892283745	8.8701137106952	0.00459014914865874
ENSG00000242441	GTF2A1L	URV	moderate + high-impact	122	0.00218020608597117	0.00426913421950982	1.71755534739179	1.24677435026964	2.33434061736212	0.00114678647965216
ENSG00000242441	GTF2A1L	URV	high-impact only	16	2.8762168039143e-4	2.2898841204591e-4	0.854492362221371	0.222424427920936	2.42444655428542	0.786921359325832
ENSG00000242441	GTF2A1L	singletons-only	moderate + high-impact	73	7.6059602462962e-4	0.00152499165398989	1.44558997358983	0.827915453120532	2.43288013398446	0.188968965030898
ENSG00000242441	GTF2A1L	singletons-only	high-impact only	11	1.2973525732105e-4	1.5252858062087e-4	1.25279583396199	0.236258983059333	4.51239377356935	0.759444032619451
ENSG00000197728	RPS26	URV	moderate + high-impact	6	1.148446034467e-4	4.5702235732312e-4	5.00206156720368	1.70061519054562	14.0358179900869	0.00462908942012263
ENSG00000137672	TRPC6	URV	moderate + high-impact	175	0.00303175229616555	0.0047373519658211	1.41505648176174	1.05100502914236	1.87869203671494	0.0227446522642669
ENSG00000137672	TRPC6	URV	high-impact only	22	2.4396925532637e-4	7.633459176757e-4	3.46806717684307	1.53266969067348	7.48862941661615	0.00368614915065901
ENSG00000137672	TRPC6	singletons-only	moderate + high-impact	121	0.00127818959790119	0.00244308776367098	1.72065714560741	1.12435063387447	2.56859744311437	0.0133038185463494
ENSG00000137672	TRPC6	singletons-only	high-impact only	18	1.4360292885309e-4	6.1038558903053e-4	4.68818308103335	1.80453747831585	11.8395150599649	0.00211094127132427
ENSG00000143493	INTS7	URV	moderate + high-impact	166	0.00269955982522967	0.00518348626938543	1.61963749690337	1.20489438827525	2.15152816066004	0.00163803735358614
ENSG00000143493	INTS7	URV	high-impact only	16	2.4467019413911e-4	4.5818018371452e-4	1.8912177692344	0.686246658642285	4.60555923980117	0.20384703049221
ENSG00000143493	INTS7	singletons-only	moderate + high-impact	107	0.00106348246321645	0.00251493427449545	1.88691111458401	1.21646016408298	2.86670541319193	0.00515148996206893
ENSG00000143493	INTS7	singletons-only	high-impact only	11	8.66158878221877e-5	3.8071291337545e-4	4.43854123881006	1.29965910685684	14.5002692867494	0.0189721179316455
ENSG00000164199	ADGRV1	URV	moderate + high-impact	1225	0.0237014513991466	0.0352388630884463	1.19633739473715	1.07283972982227	1.33149352958784	0.00134820270353297
ENSG00000164199	ADGRV1	URV	high-impact only	92	0.00146011703482253	0.00267125387342942	1.66521945011962	1.10232824779498	2.45860021095672	0.0162068035126286
ENSG00000164199	ADGRV1	singletons-only	moderate + high-impact	759	0.00831203918454791	0.0138035284386992	1.24063087011283	1.03847379067936	1.4753011801927	0.017839592192487
ENSG00000164199	ADGRV1	singletons-only	high-impact only	63	6.7908943939703e-4	0.00122072336914609	1.35418809527407	0.731059484807556	2.38851147724055	0.323249316713799
ENSG00000105700	KXD1	URV	moderate + high-impact	58	9.5033488702869e-4	0.00251692408495378	1.93303014847994	1.23810407231529	2.96942239974544	0.00416514888525688
ENSG00000105700	KXD1	singletons-only	moderate + high-impact	34	3.0247675843119e-4	9.9074190126005e-4	2.82952243601556	1.37646095366603	5.68575473838447	0.00525405725038219
ENSG00000184445	KNTC1	URV	moderate + high-impact	392	0.00724577939907625	0.0108193662387214	1.15798315515141	0.949165253456617	1.40365806157373	0.146416708924233
ENSG00000184445	KNTC1	URV	high-impact only	54	8.8312918077091e-4	0.00152495578067109	1.36969204244372	0.778151356647798	2.30473431471502	0.265638999595648
ENSG00000184445	KNTC1	singletons-only	moderate + high-impact	244	0.00245436461274755	0.00563685904089026	1.62994844777734	1.21763002885868	2.16047259776541	0.00119947629632389
ENSG00000184445	KNTC1	singletons-only	high-impact only	43	4.2126836754948e-4	0.00106701086360036	1.78979923460177	0.884437990876048	3.44833098038112	0.10275741789596
ENSG00000137507	LRRC32	URV	moderate + high-impact	153	0.00323266758075769	0.00611971973636613	1.52203412883501	1.16295029969222	1.97289585710983	0.00249267386210039
ENSG00000137507	LRRC32	singletons-only	moderate + high-impact	74	9.1888219972497e-4	7.6725781046684e-4	0.519264302052987	0.250448054258331	0.976726769288101	0.0415800248920133
ENSG00000162757	C1orf74	URV	moderate + high-impact	59	9.1812517977526e-4	0.0022859881328195	2.1266571376104	1.3599236858911	3.25987436816329	0.0012205622379684
ENSG00000162757	C1orf74	URV	high-impact only	7	1.0036873187539e-4	2.2868893631564e-4	2.12483870118153	0.502661050109358	7.35245573991307	0.279472493122045
ENSG00000162757	C1orf74	singletons-only	moderate + high-impact	38	3.7271631906329e-4	9.1429790646626e-4	2.02533497398636	0.978746076405491	3.97697991527042	0.0567899408825303
ENSG00000055118	KCNH2	URV	moderate + high-impact	148	0.00296365408487686	0.00505445981535324	1.56371426881746	1.16605972658338	2.07022917453322	0.00320206296295711
ENSG00000055118	KCNH2	singletons-only	moderate + high-impact	80	8.0587855264642e-4	0.00183716798916816	1.96714758357827	1.18744825341433	3.16796503370388	0.00950008209906616
ENSG00000085982	USP40	URV	moderate + high-impact	237	0.00460077736442247	0.00762499120378606	1.33571157756472	1.0519730354018	1.68154269568663	0.0179889225490667
ENSG00000085982	USP40	URV	high-impact only	38	8.1975890399463e-4	6.1306190937459e-4	0.685802743072031	0.300546227042133	1.37730822849546	0.30574156110721
ENSG00000085982	USP40	singletons-only	moderate + high-impact	138	0.00133884767277764	0.00342950179050893	1.87460925115659	1.28669293440116	2.69419085720799	0.00128080901207694
ENSG00000085982	USP40	singletons-only	high-impact only	22	2.5924904654028e-4	3.0496369777686e-4	1.12597419304393	0.327799607943066	3.06938298926685	0.833662414208191
ENSG00000158270	COLEC12	URV	moderate + high-impact	121	0.00234317399937458	0.00327805294347297	1.08895302352808	0.757016696520022	1.53291907425782	0.637621257395096
ENSG00000158270	COLEC12	URV	high-impact only	9	1.4417478117102e-4	6.8549069173948e-4	4.35001834808012	1.72686868570611	10.814515730094	0.0023360905331119
ENSG00000158270	COLEC12	singletons-only	moderate + high-impact	74	8.6232092067169e-4	0.00106715202190841	1.01529352971736	0.538304436209241	1.7928211047755	0.960345937259894
ENSG00000138363	ATIC	URV	moderate + high-impact	153	0.00285521539751864	0.00479761552172367	1.42924915039762	1.05940405682015	1.90270221305728	0.0199968934411917
ENSG00000138363	ATIC	URV	high-impact only	25	4.3115864005627e-4	0.00129432343291647	2.83881984147589	1.52987108555064	5.14074742386935	0.00128178193332307
ENSG00000138363	ATIC	singletons-only	moderate + high-impact	98	0.00109065135294361	0.00167536633013212	1.05851664531109	0.635540866350605	1.69527757955934	0.82029603367334
ENSG00000138363	ATIC	singletons-only	high-impact only	13	1.2993201607109e-4	3.0454251918662e-4	1.601154450197	0.474724109641881	4.52155684674933	0.412579795060201
ENSG00000175322	ZNF519	URV	moderate + high-impact	83	0.00146811679742492	0.00358928184640579	1.84127037569048	1.272105370267	2.62722738768431	0.00144742784458196
ENSG00000175322	ZNF519	URV	high-impact only	9	1.152053985725e-4	3.0553737932399e-4	2.06086944461127	0.559094793825327	6.61172534370687	0.259034719975589
ENSG00000175322	ZNF519	singletons-only	moderate + high-impact	47	4.0341339043654e-4	0.00145022092677117	2.35731211414526	1.2622030058092	4.29808839932224	0.00785333491338458
ENSG00000140937	CDH11	URV	moderate + high-impact	166	0.00320161208808762	0.00503688821072331	1.33164155351341	0.995945142115175	1.75760843815301	0.0532086210756612
ENSG00000140937	CDH11	URV	high-impact only	9	1.306138125597e-4	6.8828490111622e-4	4.42890618177615	1.72355916360851	11.3489696210029	0.00248470669825251
ENSG00000140937	CDH11	singletons-only	moderate + high-impact	92	0.00104767836057323	0.00145055685455518	1.17625853604563	0.687420385964678	1.92012389776473	0.539238770858755
ENSG00000178105	DDX10	URV	moderate + high-impact	158	0.00251599784386956	0.00526095523772284	1.64596833025142	1.22032876259031	2.19668208117467	0.00128292438307109
ENSG00000178105	DDX10	URV	high-impact only	18	3.7348099591744e-4	2.2918009708334e-4	0.711512664686603	0.188100935445933	1.95988484041839	0.541650715152008
ENSG00000178105	DDX10	singletons-only	moderate + high-impact	106	0.00107824071375685	0.00236353142144986	1.69303567844083	1.07918681040048	2.59761236758757	0.0226152591865197
ENSG00000178105	DDX10	singletons-only	high-impact only	11	1.4382767060467e-4	7.63831143160209e-5	0.649121043758986	0.0677110314488034	2.94559357747396	0.614504497810686
ENSG00000141338	ABCA8	URV	moderate + high-impact	346	0.00679724826624532	0.0113547626174453	1.36593141640474	1.12526275105594	1.64872304109683	0.00179111556412803
ENSG00000141338	ABCA8	URV	high-impact only	61	0.0010924414475578	0.00175299631355819	1.38662696728181	0.83489295892779	2.22097242032973	0.199966666714786
ENSG00000141338	ABCA8	singletons-only	moderate + high-impact	203	0.00209795517839053	0.00434276040630459	1.6284048541682	1.17403815139951	2.22950714659109	0.00387655229346606
ENSG00000141338	ABCA8	singletons-only	high-impact only	37	4.0231470244539e-4	6.8573373289047e-4	1.36659041805149	0.603144310173129	2.84305349874434	0.435607168466656
ENSG00000079215	SLC1A3	URV	moderate + high-impact	110	0.00192118554309131	0.00388796988665337	1.66333834365024	1.17693340764864	2.316046148719	0.00438618768904209
ENSG00000079215	SLC1A3	singletons-only	moderate + high-impact	67	6.3083130147386e-4	0.00175238454947387	2.1858313033585	1.26854860761843	3.66963667622343	0.00549968624907471
ENSG00000150667	FSIP1	URV	moderate + high-impact	144	0.00230531421192902	0.00503220352075995	1.66349619267963	1.21963128861117	2.24445625614616	0.00151461390035668
ENSG00000150667	FSIP1	URV	high-impact only	27	4.0539592106875e-4	9.1500274954821e-4	2.03851775725572	0.981526058225085	4.00153295393966	0.0558111269353261
ENSG00000150667	FSIP1	singletons-only	moderate + high-impact	99	8.9384566549012e-4	0.00281925248400586	1.82312887654144	1.17766266757451	2.787858898303	0.00752093191526115
ENSG00000150667	FSIP1	singletons-only	high-impact only	19	1.8861763273196e-4	4.5760959172066e-4	1.77350283426023	0.620626868411019	4.58047377716736	0.269459606412042
ENSG00000140274	DUOXA2	URV	moderate + high-impact	94	0.00203680076919313	0.00145342883248401	0.469181011753585	0.27540255501725	0.756736954454656	0.00140180249652155
ENSG00000140274	DUOXA2	URV	high-impact only	9	2.2949360023852e-4	7.67185891071938e-5	0.392745445935762	0.0423172447613343	1.65361694807694	0.22978833711448
ENSG00000140274	DUOXA2	singletons-only	moderate + high-impact	57	7.1708030651365e-4	5.3494651781677e-4	0.385251616654951	0.157337994537208	0.825484748975386	0.0125762201795707
ENSG00000154803	FLCN	URV	moderate + high-impact	162	0.00347150179547016	0.00465323216313096	1.11627334298782	0.82953685697545	1.47976330135371	0.45998980422879
ENSG00000154803	FLCN	URV	high-impact only	23	3.4436409643664e-4	6.8602326336659e-4	1.72530770775126	0.756787289611611	3.62015698696701	0.184614533235068
ENSG00000154803	FLCN	singletons-only	moderate + high-impact	90	8.8955731130084e-4	0.00213412981280956	2.18517385397412	1.37026749351472	3.40631288535669	0.00133384815165727
ENSG00000154803	FLCN	singletons-only	high-impact only	18	1.5780052040868e-4	5.335446554269e-4	3.13732872279991	1.16293694720064	7.97724928958185	0.0252461500510586
ENSG00000197721	CR1L	URV	moderate + high-impact	75	0.00137914902126221	0.0022866442047779602	1.13842359575981	0.72590250528416	1.73751965041769	0.562724086799867
ENSG00000197721	CR1L	URV	high-impact only	12	2.0112407688328e-4	2.293974480447e-4	0.766703896520021	0.185480364224563	2.42780214009506	0.671592418368055
ENSG00000197721	CR1L	singletons-only	moderate + high-impact	41	3.3085246328808e-4	0.00137158726476158	2.9073891215036	1.53600368251044	5.46700606588298	0.00125355957297968
ENSG00000188976	NOC2L	URV	moderate + high-impact	163	0.00360806039945726	0.00588475959506178	1.23741211327789	0.944502452876708	1.60392532916696	0.120406568504221
ENSG00000188976	NOC2L	URV	high-impact only	21	4.6010062876019e-4	6.8696185123087e-4	1.67292481362382	0.759093777775019	3.35490934044989	0.19007876105587
ENSG00000188976	NOC2L	singletons-only	moderate + high-impact	80	8.0521387250304e-4	0.0018311941919979	1.65427181776502	1.01426506810723	2.63379309353422	0.043985158926388
ENSG00000188976	NOC2L	singletons-only	high-impact only	10	5.75850530084178e-5	4.5780209722644e-4	7.68946639544463	2.27875862025217	28.3182360456588	0.00131976485508822
ENSG00000114853	ZBTB47	URV	moderate + high-impact	48	8.3556103822865e-4	0.00175493139142496	2.2436851641543	1.3412794245349	3.63264544350419	0.00262401112567878
ENSG00000114853	ZBTB47	singletons-only	moderate + high-impact	27	2.7326898005894e-4	6.0994466044847e-4	2.12961187214122	0.867192272854523	4.78939427760017	0.0955404370255472
ENSG00000184113	CLDN5	URV	moderate + high-impact	16	2.0354028887691e-4	7.7095247647568e-4	3.73580715103666	1.61561850595798	8.36370509227354	0.00269198236182489
ENSG00000184113	CLDN5	singletons-only	moderate + high-impact	10	8.72783503213366e-5	3.0780769576952e-4	3.74134753973055	0.991234389204892	12.833725552036	0.0514119804958927
ENSG00000163518	FCRL4	URV	moderate + high-impact	136	0.00264032100629853	0.00405055075878743	1.13440181168155	0.816655756957711	1.54843652783736	0.443832364125726
ENSG00000163518	FCRL4	URV	high-impact only	20	2.8713802401902e-4	9.9124911190354e-4	3.4591088489869	1.65871467974358	6.9711468754414	0.00131827650235561
ENSG00000163518	FCRL4	singletons-only	moderate + high-impact	80	9.0368782342199e-4	0.00129889109393434	1.20580825136744	0.68675570957435506	2.0121297187119	0.499221611931479
ENSG00000163518	FCRL4	singletons-only	high-impact only	13	1.1496214524018e-4	3.8129930690741e-4	3.11631187755248	0.975126429424884	9.19612494798162	0.0547904407065064
ENSG00000090263	MRPS33	URV	moderate + high-impact	33	7.3159563011448e-4	0.00137061835865948	1.60961130390862	0.906007402809738	2.73914795514839	0.101787589634301
ENSG00000090263	MRPS33	URV	high-impact only	9	1.4393573767118e-4	3.8081004319304e-4	2.5116786558321	0.782586678995033	7.16042507132957	0.115372521811253
ENSG00000090263	MRPS33	singletons-only	moderate + high-impact	18	1.2960602952346e-4	6.8520608726936e-4	4.98780091841574	1.91655062455125	12.907539093705	0.00133581695014928
ENSG00000175602	CCDC85B	URV	moderate + high-impact	8	1.0139514960709e-4	5.35137274314e-4	4.74389212173261	1.62993236958727	13.6700294627575	0.00520894935613958
ENSG00000179455	MKRN3	URV	moderate + high-impact	147	0.00311214873415902	0.00206223860189344	0.562053776000547	0.365260955887966	0.831741946008106	0.00326219121104454
ENSG00000179455	MKRN3	singletons-only	moderate + high-impact	96	0.00123337956314933	7.6388312521408e-4	0.459442049097919	0.222023798477875	0.857646487367087	0.0130024991202879
ENSG00000174032	SLC25A30	URV	moderate + high-impact	76	0.00130645578446675	0.00304581723700077	1.8937314123565	1.27467817498064	2.76355207762625	0.00189071803619278
ENSG00000174032	SLC25A30	URV	high-impact only	17	3.0209732854036e-4	6.0956549004924e-4	1.72935430971829	0.716804857261246	3.81490349423714	0.210968789377811
ENSG00000174032	SLC25A30	singletons-only	moderate + high-impact	45	4.0192324376047e-4	0.00129427747699802	2.52061331954397	1.35004443512232	4.5892903541093	0.00439499888239825
ENSG00000174032	SLC25A30	singletons-only	high-impact only	11	1.0078400696436e-4	3.0461325645946e-4	2.48417025795649	0.678754234778467	8.10268572712631	0.158719409081891
ENSG00000176299	OR4M1	URV	moderate + high-impact	13	2.0066048958277e-4	8.3749916642054e-4	3.39772714154857	1.45981041772359	7.69183532328324	0.00528397028980898
ENSG00000146909	NOM1	URV	moderate + high-impact	167	0.00305743855183549	0.00533263196495683	1.44194964206374	1.10676169868124	1.86181116864681	0.00751824338993523
ENSG00000146909	NOM1	URV	high-impact only	19	2.5825157930226e-4	9.8981703252672e-4	2.95672430577821	1.51698882037954	5.94129081663259	0.00191024286573438
ENSG00000146909	NOM1	singletons-only	moderate + high-impact	98	0.00100420516567435	0.00213269135764334	1.62503227018212	1.11444084855613	2.44611021139775	0.0130163607385961
ENSG00000146909	NOM1	singletons-only	high-impact only	13	1.1480048876382e-4	3.8067017704811e-4	2.36444414818667	0.9751898086791	6.30033999135932	0.0559924584751648
ENSG00000188672	RHCE	URV	moderate + high-impact	16	2.4443840394084e-4	9.1420691014794e-4	3.09362010782625	1.4176654243035	6.54520342209806	0.00534034584983323
ENSG00000103168	TAF1C	URV	moderate + high-impact	300	0.00653360423123012	0.00800463004249757	0.985193543762672	0.787965020860136	1.22098931538358	0.893529897502994
ENSG00000103168	TAF1C	URV	high-impact only	35	8.0484926901709e-4	8.5997536044742e-5	0.150103933674712	0.0179907279040763	0.545529593355965	0.00138252345350509
ENSG00000103168	TAF1C	singletons-only	moderate + high-impact	160	0.00189907449218137	0.00215725111568647	0.84741859876029	0.546367283405068	1.26942802107152	0.432266748256713
ENSG00000103168	TAF1C	singletons-only	high-impact only	21	3.0163477329932e-4	2.95645980314447e-6	0.132487399163234	0.00122499542897782	0.945698353037275	0.0417653888985963
ENSG00000188822	CNR2	URV	moderate + high-impact	74	0.00154898733139624	0.00289646639801689	1.62131652176228	1.09612652635232	2.34929800150758	0.0163077656992674
ENSG00000188822	CNR2	singletons-only	moderate + high-impact	38	3.3006929273642e-4	0.00114263200799703	2.86942267559051	1.44157194483022	5.55194507813263	0.00324896540197539
ENSG00000176774	MAGEB18	URV	moderate + high-impact	38	6.507001544443e-4	0.00137878555974254	1.9951050653056	1.09826018979311	3.47777649750196	0.024306030020847
ENSG00000176774	MAGEB18	singletons-only	moderate + high-impact	22	1.7476140152277e-4	7.6405032493408e-4	3.97766852047535	1.62499730426922	9.49873561253673	0.00308458311943116
ENSG00000110318	CEP126	URV	moderate + high-impact	228	0.00405617941412044	0.00748559383407224	1.4805074873582	1.16215955854217	1.87089591133818	0.0016921548904365
ENSG00000110318	CEP126	URV	high-impact only	16	1.8841237324345e-4	3.8179551524554e-4	1.74489105761266	0.566479535082904	4.70732282835169	0.311458014023683
ENSG00000110318	CEP126	singletons-only	moderate + high-impact	147	0.00149800718561775	0.00328324457330718	1.67415320436777	1.14753523983503	2.4023367621679	0.00809812651208819
ENSG00000110318	CEP126	singletons-only	high-impact only	15	1.4539000533943e-4	3.8142564489395e-4	2.04471487930659	0.631228030378955	5.90313360034788	0.219091789918324
ENSG00000215274	GAGE10	URV	moderate + high-impact	14	4.3211990119996e-4	1.95075550006702e-6	0.0811703952039767	6.2575373741997e-4	0.582560508426549	0.00555910549105221
ENSG00000162735	PEX19	URV	moderate + high-impact	99	0.00177757203393044	0.00251523489955919	1.18574115670815	0.788612147353733	1.7349313841209	0.402629811972252
ENSG00000162735	PEX19	URV	high-impact only	23	3.0116513885508e-4	9.9057599232164e-4	3.3942420933584	1.6337070337376	6.78876754235774	0.00148492609623707
ENSG00000162735	PEX19	singletons-only	moderate + high-impact	69	7.3114984728239e-4	0.00137142400686444	1.29299165698851	0.729453205152091	2.205990538703	0.367689491535831
ENSG00000162735	PEX19	singletons-only	high-impact only	17	1.4346660132807e-4	5.3342139258637e-4	3.40197511771992	1.19560724003502	9.15988705741994	0.0229574692845145
ENSG00000006659	LGALS14	URV	moderate + high-impact	36	6.7457337546304e-4	0.00168008365449114	2.32607194809175	1.35518932041504	3.87566185121201	0.00270525077084138
ENSG00000006659	LGALS14	singletons-only	moderate + high-impact	18	2.1534834554943e-4	2.298834145498e-4	0.932603204953381	0.232144722474981	2.85427812111206	0.910285172578754
ENSG00000133640	LRRIQ1	URV	moderate + high-impact	408	0.00809051663431372	0.0116301641951902	1.20493478232165	0.999166461254278	1.44458052470428	0.0510115579960168
ENSG00000133640	LRRIQ1	URV	high-impact only	40	8.2941341531912e-4	0.0012251661316366	1.24358779702402	0.686539334748622	2.13685779656832	0.456528007421555
ENSG00000133640	LRRIQ1	singletons-only	moderate + high-impact	245	0.0025138730467732	0.00542546565020146	1.61505372328649	1.20827710159932	2.13704177182325	0.00140549133363743
ENSG00000133640	LRRIQ1	singletons-only	high-impact only	24	2.7750539238066e-4	3.83126425757e-4	0.955863746583223	0.303522518730547	2.48896180691831	0.93143826970531
ENSG00000164031	DNAJB14	URV	moderate + high-impact	45	7.3663090743664e-4	0.00175296591768335	2.18414299085287	1.28997136804053	3.59178355462091	0.00427917605957806
ENSG00000164031	DNAJB14	singletons-only	moderate + high-impact	31	2.727423966096e-4	9.1426214119382e-4	2.86077343834288	1.32893228966964	5.93693327076143	0.00817988503097922
ENSG00000123104	ITPR2	URV	moderate + high-impact	485	0.008849804836465	0.0138132507714883	1.28181023815584	1.07733284213886	1.51775629261535	0.0054000310528769
ENSG00000123104	ITPR2	URV	high-impact only	69	0.00117855870662161	0.00190763775380965	1.35486438733436	0.839938277504793	2.11310616622086	0.206049252315869
ENSG00000123104	ITPR2	singletons-only	moderate + high-impact	307	0.00316074125741743	0.00663292069196476	1.51967167418919	1.17005029568494	1.95716175092637	0.00192326459668757
ENSG00000123104	ITPR2	singletons-only	high-impact only	47	5.0366751599111e-4	9.15529580953e-4	1.2902129879239	0.645926613855892	2.41627337184252	0.452342399014042
ENSG00000110696	C11orf58	URV	moderate + high-impact	25	4.0317310503362e-4	0.00106630626148942	2.30057895910807	1.1658836666599	4.351334184616	0.0174072175064256
ENSG00000110696	C11orf58	URV	high-impact only	6	1.3064977421344e-4	1.5250263219731e-4	1.16124357608119	0.212248386906121	4.33971323498258	0.841960859812002
ENSG00000110696	C11orf58	singletons-only	moderate + high-impact	15	1.0038186118808e-4	6.0915767330096e-4	5.4248285719968	1.95783687848539	15.2571425020783	0.00151163638266183
ENSG00000131981	LGALS3	URV	moderate + high-impact	51	9.3500319601292e-4	0.00198712185695828	1.77613054034176	1.09662447806206	2.80685246739033	0.0203162995745291
ENSG00000131981	LGALS3	singletons-only	moderate + high-impact	32	2.5905694641915e-4	0.00106759866161706	3.0784909077944	1.46541952568742	6.38241750407127	0.00329162777586389
ENSG00000183918	SH2D1A	URV	moderate + high-impact	10	1.4470440829879e-4	5.3521480687435e-4	4.3286994419485	1.57343900102529	11.3123263489918	0.00571596799890839
ENSG00000083097	DOP1A	URV	moderate + high-impact	439	0.00798734856196746	0.0113185034715601	1.27199194037527	1.05073649371218	1.53026968630401	0.0140324589125669
ENSG00000083097	DOP1A	URV	high-impact only	27	3.3166358585116e-4	9.161227162511e-4	3.40612533596818	1.62942772737689	6.78567691656225	0.00163964042449583
ENSG00000083097	DOP1A	singletons-only	moderate + high-impact	293	0.00328792702938941	0.00489370295375093	1.22873592921118	0.916225987876343	1.62489897040471	0.165595306131287
ENSG00000083097	DOP1A	singletons-only	high-impact only	21	2.1576322490408e-4	4.5802952047438e-4	2.40126133851638	0.85771691172255	6.0063322707994	0.0915181470913853
ENSG00000128573	FOXP2	URV	moderate + high-impact	118	0.00223811568656553	0.00284271980657509	0.98920569720599	0.669541895789173	1.42429945045296	0.954896701330629
ENSG00000128573	FOXP2	URV	high-impact only	9	8.62929832301147e-5	4.5805533306793e-4	6.03238840839285	1.91783746038143	18.9429175519088	0.00282599667155958
ENSG00000128573	FOXP2	singletons-only	moderate + high-impact	82	8.7487776665258e-4	0.00160765362388285	1.46871968512185	0.84985995818552	2.43473337542112	0.162921615237358
ENSG00000131375	CAPN7	URV	moderate + high-impact	173	0.00307453351525483	0.00518002186075306	1.6021612936613	1.20344527535789	2.10588027375794	0.0014938475695192
ENSG00000131375	CAPN7	URV	high-impact only	26	4.6061887537729e-4	6.0954857646759e-4	1.25128864001228	0.534814027927927	2.62505220504123	0.583826280304889
ENSG00000131375	CAPN7	singletons-only	moderate + high-impact	111	0.00117889080830197	0.00220891930521835	1.58729543150682	1.00679557471353	2.43552783076116	0.0468034845351771
ENSG00000131375	CAPN7	singletons-only	high-impact only	17	1.7332580135176e-4	3.808527572541e-4	1.63643830102985	0.524195848174178	4.49372296946077	0.374554870669454
ENSG00000153767	GTF2E1	URV	moderate + high-impact	107	0.00205012810445996	0.00229796120583899	0.938606077936114	0.616132381446296	1.38559099983497	0.757003932330932
ENSG00000153767	GTF2E1	URV	high-impact only	8	1.1477545858986e-4	6.0982614441316e-4	5.14714898232243	1.77883164651856	14.4949878401105	0.00286932419856989
ENSG00000153767	GTF2E1	singletons-only	moderate + high-impact	71	8.3151534181992e-4	9.9494846033448e-4	1.03265640093766	0.545786045397916	1.83452553578459	0.916734280143367
ENSG00000147316	MCPH1	URV	moderate + high-impact	364	0.00682013936492045	0.0115118928550421	1.37478412868226	1.13187223964306	1.66023979851429	0.00149458176390527
ENSG00000147316	MCPH1	URV	high-impact only	29	5.175632398566e-4	0.00114306913786989	1.63511081618755	0.843623356786395	3.01853454948008	0.140522957564418
ENSG00000147316	MCPH1	singletons-only	moderate + high-impact	226	0.00252516807457629	0.00381094287440508	1.13073471773654	0.80327755957868	1.56370789348273	0.473224647069392
ENSG00000147316	MCPH1	singletons-only	high-impact only	16	2.0151291547002e-4	1.53186856366e-4	0.433188818320684	0.0793069673284548	1.60380112232386	0.225917903896275
ENSG00000165376	CLDN2	URV	moderate + high-impact	20	2.5913817632588e-4	8.4143563937886e-4	3.42025470623815	1.54547637487773	7.24323968029565	0.00312925140210929
ENSG00000165376	CLDN2	singletons-only	moderate + high-impact	15	1.4375492984123e-4	3.8286610356013e-4	3.0875183326095	0.990027316763614	8.60762683126463	0.0518816382927152
ENSG00000134470	IL15RA	URV	moderate + high-impact	60	0.00130815526023885	0.00167549522195969	1.05964285547044	0.632277145109696	1.70119227729063	0.818678235268448
ENSG00000134470	IL15RA	URV	high-impact only	9	5.79263688217955e-5	5.3290358929306e-4	6.34803171676042	1.89805681570939	23.4412043129021	0.00294872456836559
ENSG00000134470	IL15RA	singletons-only	moderate + high-impact	32	3.3040766929494e-4	6.8534794139317e-4	1.32822816306528	0.552661289490201	2.93457630349578	0.508600596607052
ENSG00000152785	BMP3	URV	moderate + high-impact	118	0.00213845670603373	0.00359889724474952	1.43983625579846	1.01452429522761	2.00701150617253	0.0415298135185668
ENSG00000152785	BMP3	singletons-only	moderate + high-impact	74	7.3215669016803e-4	0.00175855893981397	2.23513706427894	1.32296404136676	3.66908172283172	0.00319870944963108
ENSG00000100312	ACR	URV	moderate + high-impact	39	9.6316850160126e-4	4.5862479533092e-4	0.315612078204446	0.118559841190763	0.703399008195436	0.00330276661207562
ENSG00000100312	ACR	singletons-only	moderate + high-impact	23	3.1621881374761e-4	7.64476053389335e-5	0.200466074520247	0.0207493692971295	0.872893789143324	0.0295150228225722
ENSG00000147905	ZCCHC7	URV	moderate + high-impact	105	0.00190896028515523	0.00381371968431271	1.73906300999839	1.23652656115111	2.41236952696216	0.00174258420712903
ENSG00000147905	ZCCHC7	URV	high-impact only	13	2.4499568069967e-4	3.8193784059099e-4	1.33486170852279	0.442867920050006	3.45172011724385	0.583093249964865
ENSG00000147905	ZCCHC7	singletons-only	moderate + high-impact	64	6.171345032525e-4	0.00160166170923558	2.09371148728083	1.20170382023731	3.54367499983825	0.00994212757101209
ENSG00000273294	C1QTNF3-AMACR	URV	moderate + high-impact	7	1.007676685999e-4	4.568168232868e-4	4.92575695308923	1.62702894436208	14.536914021761	0.00595030314474299
ENSG00000273294	C1QTNF3-AMACR	URV	high-impact only	7	1.007676685999e-4	4.568168232868e-4	4.92575695308923	1.62702894436208	14.536914021761	0.00595030314474299
ENSG00000150750	C11orf53	URV	moderate + high-impact	64	0.00127698965091476	0.00160452667476297	0.86278618659802	0.514486928940554	1.38646064431904	0.552717047825723
ENSG00000150750	C11orf53	URV	high-impact only	8	1.7216613493689e-4	1.5387675649158e-4	0.459558329236735	0.084880189189646	1.68610833317938	0.258635073778237
ENSG00000150750	C11orf53	singletons-only	moderate + high-impact	37	5.1645047001293e-4	7.76685622862665e-5	0.139775747961925	0.0157462309276268	0.532964840399531	0.00151385101316093
ENSG00000102290	PCDH11X	URV	moderate + high-impact	11	1.0198186743985e-4	6.8680284050831e-4	4.14910565818035	1.51271835936817	11.7813566678086	0.00611489535833953
ENSG00000109062	SLC9A3R1	URV	moderate + high-impact	70	0.00169655191253059	0.00130656851287331	0.484809200304945	0.277386789405142	0.798380876731198	0.0036124821933563
ENSG00000109062	SLC9A3R1	singletons-only	moderate + high-impact	37	4.7385995428916e-4	3.0666303102163e-4	0.338668183177537	0.105669583777758	0.857446105917485	0.0204075909638128
ENSG00000144791	LIMD1	URV	moderate + high-impact	164	0.00341461197392251	0.00587249896093748	1.53259502413105	1.1725776969541	1.98069139376718	0.00206693452769779
ENSG00000144791	LIMD1	URV	high-impact only	6	1.004728085787e-4	3.8141163540816e-4	2.71964865551583	0.926864724149783	8.15684620435053	0.0671864069402732
ENSG00000144791	LIMD1	singletons-only	moderate + high-impact	91	9.181969387931e-4	0.00205849829497283	1.92608324780234	1.20141798627711	3.00935919142653	0.00727208559566672
ENSG00000080824	HSP90AA1	URV	moderate + high-impact	88	0.0014371615952769	0.0028965699772533	1.79023236198431	1.20786763009035	2.60441713861639	0.00423748812991342
ENSG00000080824	HSP90AA1	singletons-only	moderate + high-impact	63	6.1772319003594e-4	0.00152444174153351	2.10677564574061	1.19059307161853	3.60730507620316	0.0114295786172383
ENSG00000109452	INPP4B	URV	moderate + high-impact	156	0.00333759497018778	0.0030666102756167	0.750612434804522	0.526617328300284	1.04288494886188	0.0887354597193569
ENSG00000109452	INPP4B	URV	high-impact only	17	3.7533251017914e-4	1.48455335537008e-6	0.0625556432889114	4.4543549666509e-4	0.46161679102764003	0.00162474245834388
ENSG00000109452	INPP4B	singletons-only	moderate + high-impact	97	0.0011946011522727	0.00114854350017123	0.745232427306493	0.415483028519491	1.24978910736987	0.276204331651154
ENSG00000109452	INPP4B	singletons-only	high-impact only	11	1.5853786985033e-4	4.09716417462222e-7	0.132516088273578	9.8357169413904e-4	1.08123161177843	0.0622788073090238
ENSG00000138385	SSB	URV	moderate + high-impact	37	5.1695993664655e-4	0.00121926350413588	2.09472078516576	1.13131236632391	3.71736190025145	0.0198263126002625
ENSG00000138385	SSB	singletons-only	moderate + high-impact	27	2.302207003255e-4	8.3804570140722e-4	3.22610008655222	1.49135025930844	6.85080260223662	0.00369626840842208
ENSG00000076650	GPATCH1	URV	moderate + high-impact	214	0.00410658261585273	0.00724127342238001	1.44307320871679	1.12768543558969	1.83047040451018	0.00388946671465695
ENSG00000076650	GPATCH1	URV	high-impact only	21	4.1653129664227e-4	4.5755379352782e-4	1.20029953007405	0.464483208468178	2.63643494363629	0.680749312756895
ENSG00000076650	GPATCH1	singletons-only	moderate + high-impact	131	0.00127750531485362	0.00319951500252273	1.84006881896552	1.24451246064573	2.67764848106121	0.00259249702459352
ENSG00000076650	GPATCH1	singletons-only	high-impact only	16	2.0100773408095e-4	1.5235437194497e-4	0.808296048490996	0.155542092084687	2.58636752237508	0.751325407336924
ENSG00000163328	GPR155	URV	moderate + high-impact	202	0.00349220498814911	0.00677952521405261	1.51306753213766	1.16989799994931	1.93900263307211	0.00182902240424332
ENSG00000163328	GPR155	URV	high-impact only	28	4.173013289513e-4	3.8126803503529e-4	1.0671729578534	0.373889677543569	2.52686824863613	0.892669862015314
ENSG00000163328	GPR155	singletons-only	moderate + high-impact	135	0.0013510733220942	0.00312292411633988	1.68622860981073	1.13794922984602	2.45967524905348	0.00978946958233873
ENSG00000163328	GPR155	singletons-only	high-impact only	24	2.8767545341095e-4	3.0478954683409e-4	1.15788218997493	0.347362124018379	3.09369844969991	0.791258460175504
ENSG00000134574	DDB2	URV	moderate + high-impact	94	0.00187853805203317	0.00357967131112014	1.73783898260417	1.21881359931833	2.43458897258539	0.00266487780544777
ENSG00000134574	DDB2	URV	high-impact only	11	1.8649596538182e-4	1.524767339152e-4	1.00687610073807	0.191301647175979	3.50845535651414	0.992336829949815
ENSG00000134574	DDB2	singletons-only	moderate + high-impact	50	4.4464514066218e-4	0.00144688901183255	2.67587885935774	1.45476461399359	4.80075137617196	0.0019251057433487
ENSG00000104413	ESRP1	URV	moderate + high-impact	102	0.00182422961030661	0.00357906605699392	1.79156835063672	1.25504941346427	2.51599940463353	0.00160134476971319
ENSG00000104413	ESRP1	URV	high-impact only	6	1.3068561350489e-4	2.2839694075853e-4	1.80302736969642	0.440209656841218	5.83128354844258	0.378244027014279
ENSG00000104413	ESRP1	singletons-only	moderate + high-impact	65	7.0261917789681e-4	0.00121849170328483	1.52428113753757	0.832842248239555	2.65308718485176	0.165131667110313
ENSG00000198208	RPS6KL1	URV	moderate + high-impact	136	0.002860724357682	0.00412947678776514	1.18746709026517	0.869067665488422	1.59208491756246	0.273493138561489
ENSG00000198208	RPS6KL1	URV	high-impact only	18	3.7348226648949e-4	5.3637457000496e-4	1.44603785462627	0.575749514299407	3.21428140004753	0.409411241025017
ENSG00000198208	RPS6KL1	singletons-only	moderate + high-impact	72	6.7674612667574e-4	0.00190728412427451	2.32164226125549	1.38926209987102	3.79395563974991	0.00162698480320045
ENSG00000198208	RPS6KL1	singletons-only	high-impact only	10	1.0051586139085e-4	2.2880889482732e-4	2.30993080707079	0.543863430223233	8.0459099938816	0.23419345923318
ENSG00000248643	RBM14-RBM4	URV	moderate + high-impact	84	0.00150680007634191	0.00281926355023173	1.82695647586771	1.23149231124691	2.65206527557875	0.00324979768635503
ENSG00000248643	RBM14-RBM4	singletons-only	moderate + high-impact	56	6.4578066336027e-4	8.3889476957707e-4	1.42753964156278	0.713223445193625	2.62258476202719	0.29701646214391503
ENSG00000123562	MORF4L2	URV	moderate + high-impact	15	2.0204018944063e-4	7.7190747827543e-4	3.6771617577611	1.56511995291119	8.34427359047483	0.00351556103781059
ENSG00000123562	MORF4L2	singletons-only	moderate + high-impact	10	7.22534253005364e-5	3.8529255108295e-4	4.06701332566622	1.07622726591729	15.1277432504754	0.0390650993054609
ENSG00000187048	CYP4A11	URV	moderate + high-impact	38	5.4533948490356e-4	0.00175296430138667	2.5187374089499	1.43391736119076	4.32035355421425	0.00163137547768788
ENSG00000187048	CYP4A11	URV	high-impact only	8	1.0084317827019e-4	2.2952156540072e-4	1.10404680977503	0.254167732605784	3.97616579524652	0.88506217540853
ENSG00000187048	CYP4A11	singletons-only	moderate + high-impact	26	2.2993028504395e-4	7.6287745540978e-4	2.44162860399769	1.0171359514281	5.57036671175848	0.0459062384655629
ENSG00000176909	MAMSTR	URV	moderate + high-impact	51	8.8136940855456e-4	0.00160212810695618	1.72575752471437	1.01806835057274	2.81535656086482	0.0430293891228622
ENSG00000176909	MAMSTR	URV	high-impact only	4	5.94019294445359e-5	4.5707056731454e-4	6.40413398541633	1.88644090323503	23.5717488222686	0.00342361780178158
ENSG00000176909	MAMSTR	singletons-only	moderate + high-impact	33	3.6016468164593e-4	6.1082792891743e-4	1.56422638103671	0.65766547333856	3.3722268586283	0.294496051908859
ENSG00000101079	NDRG3	URV	moderate + high-impact	70	0.00133400927628752	0.00312357232333159	1.90148597247975	1.28235274368646	2.77327149711983	0.00166155799434897
ENSG00000101079	NDRG3	URV	high-impact only	8	1.1484209774881e-4	2.2922140732349e-4	1.94850717806249	0.46425146525947	6.59740531630549	0.332436592973552
ENSG00000101079	NDRG3	singletons-only	moderate + high-impact	39	3.8724284648825e-4	9.1414655813584e-4	1.55692198614699	0.737952278788152	3.10394698094846	0.235695163534456
ENSG00000178460	MCMDC2	URV	moderate + high-impact	113	0.00196894519792192	0.00396148597560394	1.74488988764536	1.24077248758855	2.41706974071833	0.00165080549842367
ENSG00000178460	MCMDC2	URV	high-impact only	11	2.4557428123253e-4	2.2903958468431e-4	1.03615303335387	0.268245027357481	2.97863890308501	0.952640117247106
ENSG00000178460	MCMDC2	singletons-only	moderate + high-impact	69	6.610651116816e-4	0.001751742974549	1.8951646763864	1.08732087748059	3.20673279700106	0.0248611479057514
ENSG00000149273	RPS3	URV	moderate + high-impact	15	1.008802118976e-4	6.0905886284331e-4	4.66905161356551	1.59340093825494	13.796013551001	0.00557329588589017
ENSG00000149273	RPS3	singletons-only	moderate + high-impact	15	1.008802118976e-4	6.0905886284331e-4	4.24168758806152	1.46324661281523	12.4948549470182	0.00838590030496611
ENSG00000114455	HHLA2	URV	moderate + high-impact	87	0.00183779355947145	0.00359361487752352	1.7686525323247	1.24165307162682	2.4784992427187	0.00189237876320636
ENSG00000114455	HHLA2	URV	high-impact only	12	2.4426390731876e-4	2.2934390611803e-4	0.877833745602394	0.226530303663418	2.54586451890838	0.825595073144421
ENSG00000114455	HHLA2	singletons-only	moderate + high-impact	47	4.453567468817e-4	0.00122387612798779	2.2901885296718	1.19848540154433	4.22284808337733	0.0131311697694085
ENSG00000062725	APPBP2	URV	moderate + high-impact	74	0.00121919952763897	0.00205894501186188	1.62205307407677	1.02161902931108	2.49644493503245	0.0406691058137554
ENSG00000062725	APPBP2	singletons-only	moderate + high-impact	54	5.1653559981683e-4	0.00137124280827664	2.5110100007496	1.36656155188594	4.44959046877838	0.00368433540705482
ENSG00000113558	SKP1	URV	moderate + high-impact	8	1.4362922771005e-4	6.85328116144e-4	3.72881652419691	1.4592804109032	9.38159567654195	0.00677576664821689
ENSG00000142611	PRDM16	URV	moderate + high-impact	296	0.00683520803820979	0.0102305833344285	1.29671564137234	1.0583327895665	1.57818309913187	0.0126110980964733
ENSG00000142611	PRDM16	singletons-only	moderate + high-impact	136	0.00139237110205164	0.00297511558503143	1.78159460929787	1.20009119798966	2.59922304494297	0.00466966467141372
ENSG00000219435	CATSPERZ	URV	moderate + high-impact	22	4.2262671182378e-4	9.1432232264004e-4	1.75018721645416	0.839417492662133	3.44473167553751	0.130665873172176
ENSG00000219435	CATSPERZ	singletons-only	moderate + high-impact	13	7.41226307500829e-5	6.0923046028884e-4	5.3204537978549	1.74521842686092	17.5307759166883	0.00351525265896246
ENSG00000182010	RTKN2	URV	moderate + high-impact	121	0.00249060148775267	0.00549236360532701	1.60482048598521	1.19463354184166	2.13366176811137	0.00192894444193814
ENSG00000182010	RTKN2	URV	high-impact only	21	4.6288726734363e-4	0.00106779246033657	1.76703235948604	0.862076768406167	3.4189296994122	0.116199634445955
ENSG00000182010	RTKN2	singletons-only	moderate + high-impact	60	5.6260605094763e-4	0.00160207209396315	1.9848219648804	1.1067225218142	3.45877111631425	0.0221961375091653
ENSG00000075413	MARK3	URV	moderate + high-impact	150	0.00264602722780084	0.00472156236920575	1.44263496674116	1.05882412854676	1.94015880284968	0.0207774714288855
ENSG00000075413	MARK3	singletons-only	moderate + high-impact	95	9.4961506229185e-4	0.0022084815188757	1.99348116495481	1.2532016910842	3.0979894508961	0.00413578786057567
ENSG00000119729	RHOQ	URV	moderate + high-impact	8	1.0163267607299e-4	5.3309331631225e-4	4.70623140375611	1.56073908751145	13.9633730653871	0.00690615614113799
ENSG00000104613	INTS10	URV	moderate + high-impact	153	0.0030188438273185	0.00511133847193768	1.47127005341936	1.09861800761521	1.94696659413874	0.0101161391683352
ENSG00000104613	INTS10	URV	high-impact only	11	2.4438095404183e-4	3.8082357051749e-4	1.34377589738526	0.487171004309053	3.33936912720087	0.542678432522882
ENSG00000104613	INTS10	singletons-only	moderate + high-impact	84	8.3392095594515e-4	0.00198192417320435	2.21278444224153	1.34834767289736	3.53735013370634	0.00208403051302353
ENSG00000174903	RAB1B	URV	moderate + high-impact	17	2.5925740478212e-4	7.616732941441e-4	2.80042427699135	1.21924477705153	6.11200656495063	0.0164689564676698
ENSG00000174903	RAB1B	singletons-only	moderate + high-impact	12	7.24396441044723e-5	5.3312903500048e-4	5.56006545219491	1.73129027988932	18.7622888562755	0.00441939956591997
ENSG00000160695	VPS11	URV	moderate + high-impact	201	0.00423408873563564	0.00609697812863137	1.28878642407073	0.989559623128132	1.65930808902679	0.0595813203171239
ENSG00000160695	VPS11	singletons-only	moderate + high-impact	115	0.00117672306962881	0.00251444897210237	1.91624829223998	1.24413711112836	2.88264525611443	0.00372088688393224
ENSG00000164304	CAGE1	URV	moderate + high-impact	99	0.00182427367939572	0.00327915217101295	1.62858735151003	1.13665297783292	2.28968565967053	0.00859010792606185
ENSG00000164304	CAGE1	URV	high-impact only	14	2.0087425301969e-4	6.8586120727924e-4	3.32982910799341	1.39582988804453	7.58247800639574	0.00788814856705444
ENSG00000164304	CAGE1	singletons-only	moderate + high-impact	64	6.181787282184e-4	0.00160049651565939	2.25336497170158	1.28845666452216	3.82370982424038	0.00508727605527748
ENSG00000111911	HINT3	URV	moderate + high-impact	15	2.1767180321225e-4	8.3776279719755e-4	3.2019336119258	1.39343527097224	7.09730692902535	0.0070841005043758
ENSG00000116833	NR5A2	URV	moderate + high-impact	87	0.00158007468341946	0.00289721099988247	1.59482012373982	1.07309131671926	2.32064924675237	0.0216653773669897
ENSG00000116833	NR5A2	singletons-only	moderate + high-impact	57	5.3295022967067e-4	0.00152405855222335	2.38785704578087	1.32832279696536	4.16758973462627	0.00425032606850162
ENSG00000124587	PEX6	URV	moderate + high-impact	195	0.00441840736526285	0.00427409100965413	0.753077948650827	0.553053591615269	1.0070263325497	0.0559509882047009
ENSG00000124587	PEX6	URV	high-impact only	26	6.3092133329178e-4	7.75681985544698e-5	0.148322419646056	0.0167435998573474	0.560530246864551	0.00201703012439414
ENSG00000124587	PEX6	singletons-only	moderate + high-impact	110	0.00134894480699522	0.00122165119591009	0.59139730807152	0.327255069835848	1.00281897521835	0.0512971723001823
ENSG00000124587	PEX6	singletons-only	high-impact only	16	2.2938066036369e-4	5.30536255519346e-7	0.117735638437026	9.4871527766948e-4	0.893564259901964	0.0351101508647157
ENSG00000138081	FBXO11	URV	moderate + high-impact	98	0.00166808471907276	0.00244013051498169	1.52051816941699	1.00178551877366	2.24450089037107	0.0490654676949228
ENSG00000138081	FBXO11	singletons-only	moderate + high-impact	73	7.1974763416869e-4	0.00175311551011857	2.2184601394175	1.30501150443255	3.66332653987793	0.00384783376206277
ENSG00000173166	RAPH1	URV	moderate + high-impact	200	0.00373224159403072	0.00710720133317932	1.49033008820062	1.16248500865245	1.89590825941161	0.00185524406249726
ENSG00000173166	RAPH1	URV	high-impact only	19	2.5935104251175e-4	3.8289640750664e-4	1.11677906153863	0.467641732948595	2.3746168197566	0.777437426860791
ENSG00000173166	RAPH1	singletons-only	moderate + high-impact	119	0.00122069114723562	0.00259560094541516	1.5144471866283	1.01272334053837	2.23055064328882	0.0434155679577879
ENSG00000173166	RAPH1	singletons-only	high-impact only	15	1.5892323172954e-4	3.0634901655542e-4	1.10471356450082	0.427567803538723	2.48810741428268	0.810284550305542
ENSG00000088899	LZTS3	URV	moderate + high-impact	99	0.00184449328334779	0.00368278859272062	1.68810691770812	1.18723955404887	2.36376319172599	0.00399472107556453
ENSG00000088899	LZTS3	singletons-only	moderate + high-impact	54	5.6241464435788e-4	0.00115068350874249	1.96169496392462	1.03489645907028	3.53738118486476	0.0394405104442339
ENSG00000130707	ASS1	URV	moderate + high-impact	93	0.00190738894129302	0.00388462935504946	1.72685852936039	1.22692311233014	2.39500584790789	0.00203418954316359
ENSG00000130707	ASS1	URV	high-impact only	17	3.442771016205e-4	4.57009381013e-4	1.16511730242352	0.443181364511189	2.65594255781695	0.737324060969195
ENSG00000130707	ASS1	singletons-only	moderate + high-impact	44	4.1597289415649e-4	0.00114227217108585	2.27594435991223	1.16641045764303	4.27017240151688	0.0169397475552502
ENSG00000130707	ASS1	singletons-only	high-impact only	11	1.1482270816753e-4	2.2848588913993e-4	1.81166042052209	0.435303501473224	6.07774632603685	0.381997819808168
ENSG00000168556	ING2	URV	moderate + high-impact	34	6.1799234293654e-4	0.00152954233583115	2.33575211393693	1.33201785129425	3.96640633053572	0.00371099091224791
ENSG00000168556	ING2	singletons-only	moderate + high-impact	17	1.7258664437778e-4	3.8207068841495e-4	2.11033503094479	0.681083916032883	5.72782731921634	0.182652023241467
ENSG00000165912	PACSIN3	URV	moderate + high-impact	108	0.00202481396185619	0.00412543242289433	1.70641871794681	1.2186818580852	2.35575094128343	0.00216388488819808
ENSG00000165912	PACSIN3	URV	high-impact only	12	1.5794142309873e-4	3.8085519522458e-4	2.25187591925118	0.72400423193871	6.21161958332385	0.151181737676463
ENSG00000165912	PACSIN3	singletons-only	moderate + high-impact	61	6.0321492706819e-4	0.00145018554279031	2.00498289676869	1.11239932803836	3.48406743408849	0.0215859258298399
ENSG00000165912	PACSIN3	singletons-only	high-impact only	10	7.18697262399981e-5	3.8079177219258e-4	4.09300892384145	1.14025785280617	14.51966889236	0.031565363090353
ENSG00000109738	GLRB	URV	moderate + high-impact	117	0.00214423701004982	0.00412362340368602	1.63173077681182	1.1738072687797	2.2348009985075	0.00402863391556962
ENSG00000109738	GLRB	singletons-only	moderate + high-impact	69	7.3330795359556e-4	0.00137443664933207	1.80426871877585	1.0144863442762	3.06977907445797	0.0447984637898529
ENSG00000173933	RBM4	URV	moderate + high-impact	86	0.00147866878317316	0.00281837783503933	1.81599540472405	1.22112747063171	2.64309636563013	0.00374529676597835
ENSG00000173933	RBM4	singletons-only	moderate + high-impact	61	6.8940622701288e-4	9.9071173409248e-4	1.41989051218125	0.740061461483844	2.53852041374512	0.277147983092093
ENSG00000165630	PRPF18	URV	moderate + high-impact	48	8.3412814508017e-4	0.0016760290186588	1.82613967055003	1.07884192522088	2.9773059708776	0.0258649986287114
ENSG00000165630	PRPF18	singletons-only	moderate + high-impact	32	2.8787616816443e-4	9.1421590512301e-4	2.97066617242991	1.43142014531318	5.98831393489897	0.00432791327058435
ENSG00000146072	TNFRSF21	URV	moderate + high-impact	129	0.00230960759561693	0.00335886121423518	1.15505720101572	0.804922333007949	1.62376109268949	0.425348953115189
ENSG00000146072	TNFRSF21	singletons-only	moderate + high-impact	84	8.178195160773e-4	0.00205894215911824	2.1127148673798	1.28516943258019	3.38487607031176	0.00373215089189083
ENSG00000143155	TIPRL	URV	moderate + high-impact	45	8.7637727191272e-4	6.1095112183421e-4	0.726505105048947	0.32494028204887	1.42967889522254	0.374419532230378
ENSG00000143155	TIPRL	singletons-only	moderate + high-impact	30	4.316437284427e-4	3.63460315687497e-7	0.0725898805428043	5.0529467855924e-4	0.5349649806136	0.00374625739202128
ENSG00000075539	FRYL	URV	moderate + high-impact	542	0.00973015279567678	0.0148811093327197	1.28784655115788	1.08752303769297	1.51843399746109	0.00358514022021517
ENSG00000075539	FRYL	URV	high-impact only	52	6.1920764491852e-4	0.00129672931181715	1.94634676370389	1.06880272029935	3.39718489267072	0.0302719735281645
ENSG00000075539	FRYL	singletons-only	moderate + high-impact	347	0.00366435274425271	0.00701706630328632	1.44757279634233	1.12263807779492	1.85138173637737	0.00467669404220339
ENSG00000075539	FRYL	singletons-only	high-impact only	46	4.8976117009405e-4	9.1590500308186e-4	1.82732228007742	0.899630095500517	3.48190818208677	0.0926052377542905
ENSG00000120156	TEK	URV	moderate + high-impact	247	0.00491788318232179	0.00382545139929898	0.641877841679416	0.468792140232512	0.860674388456057	0.00259555246286935
ENSG00000120156	TEK	URV	high-impact only	20	4.1628954279827e-4	2.3065067321737e-4	0.465310325955946	0.119573150111534	1.32123855038771	0.163307003125291
ENSG00000120156	TEK	singletons-only	moderate + high-impact	159	0.00200727646221781	0.0014538505833244	0.535676444183641	0.319437790326964	0.851106240403373	0.00719504201731647
ENSG00000120156	TEK	singletons-only	high-impact only	13	1.7223915723906e-4	7.73424618311147e-5	0.319033539774485	0.032572464160299	1.52075713625994	0.166897119704098
ENSG00000135973	GPR45	URV	moderate + high-impact	93	0.00165101921847744	0.00307779939293234	1.75188064966739	1.20546851680159	2.49809667841694	0.00380381559346421
ENSG00000135973	GPR45	singletons-only	moderate + high-impact	55	5.8843072683585e-4	0.00107399897820127	1.50061954503607	0.804050723436925	2.64135986070852	0.192769879242812
ENSG00000163646	CLRN1	URV	moderate + high-impact	55	0.00110362044047602	8.3969821661396e-4	0.525097523257032	0.262326079843342	0.960602895898585	0.0358252373928482
ENSG00000163646	CLRN1	URV	high-impact only	7	1.1466341239823e-4	1.5265184602425e-4	1.10349054700675	0.200758377507103	4.27143022205977	0.896171756459042
ENSG00000163646	CLRN1	singletons-only	moderate + high-impact	38	5.3032206107026e-4	7.70666738073523e-5	0.141983854720853	0.0158986558832938	0.547170879242561	0.00190736179993523
ENSG00000082146	STRADB	URV	moderate + high-impact	40	7.170969116132e-4	0.00182922146569507	2.29104618046327	1.36701748310605	3.74078556792206	0.0020599234706582
ENSG00000082146	STRADB	URV	high-impact only	10	1.5783856429762e-4	1.5282167497449e-4	0.848178137948196	0.161007600745442	2.99339856989856	0.815091942623343
ENSG00000082146	STRADB	singletons-only	moderate + high-impact	23	1.8645698127117e-4	7.6191572673514e-4	2.9152125873659	1.21580330223599	6.80769879120755	0.0174296912641849
ENSG00000105649	RAB3A	URV	moderate + high-impact	29	5.3054804627229e-4	0.00121881237783191	2.05337047415095	1.08265787040165	3.72149475087891	0.0284780012371094
ENSG00000105649	RAB3A	singletons-only	moderate + high-impact	19	1.4339738505241e-4	6.8532694917149e-4	4.1091549169814	1.5830687917255	10.4368793975586	0.00438131748023396
ENSG00000155100	OTUD6B	URV	moderate + high-impact	66	0.00150061453099799	9.9450472633365e-4	0.41939121740053	0.21844711817294	0.740280146064349	0.00194889450078461
ENSG00000155100	OTUD6B	URV	high-impact only	7	1.5889840841538e-4	1.5274820013039e-4	0.493100976164681	0.0618248047419891	2.07993924681403	0.372015772744993
ENSG00000155100	OTUD6B	singletons-only	moderate + high-impact	40	5.0487432754525e-4	3.8291183589152e-4	0.476873837431006	0.159514021896872	1.16711811803915	0.110247663597876
ENSG00000176853	FAM91A1	URV	moderate + high-impact	90	0.00159369044204944	0.00328000536774979	1.83738721814032	1.25813986635344	2.63636648254558	0.00196273993152729
ENSG00000176853	FAM91A1	URV	high-impact only	10	2.0196342061703e-4	7.67931525408989e-5	0.586385854768049	0.0631099970175104	2.43778404532323	0.510673604378751
ENSG00000176853	FAM91A1	singletons-only	moderate + high-impact	59	6.0342249912296e-4	0.0012972491664773	1.76450400724835	0.958107068925975	3.1098490644548	0.0674890014931954
ENSG00000101457	DNTTIP1	URV	moderate + high-impact	50	9.0441070482795e-4	0.00129573809042499	1.3537610935727	0.758784251816923	2.29475058944979	0.293178033005678
ENSG00000101457	DNTTIP1	URV	high-impact only	8	1.0100953701038e-4	2.2845687568231e-4	2.73819680053634	0.635466282941593	9.58509498181869	0.161424337546768
ENSG00000101457	DNTTIP1	singletons-only	moderate + high-impact	33	2.8697892376089e-4	0.00098998631041064011	3.31574696036837	1.58294686958276	6.71335471029514	0.00196632001034669
ENSG00000143951	WDPCP	URV	moderate + high-impact	161	0.0030308317860941	0.00474195803541117	1.18098228014162	0.870327448019696	1.57949816553323	0.279740868061823
ENSG00000143951	WDPCP	URV	high-impact only	33	5.768077833191e-4	0.00122190980985049	2.16607355491967	1.18496693518895	3.79834638427027	0.0132707083705886
ENSG00000143951	WDPCP	singletons-only	moderate + high-impact	101	0.00100455173799592	0.00236849352263099	1.89217681886062	1.20310295500591	2.90826107439712	0.00645533282483035
ENSG00000143951	WDPCP	singletons-only	high-impact only	22	1.723949954609e-4	7.6307335332686e-4	3.57309506403946	1.54578083162108	8.33708919830376	0.00348871423711872
ENSG00000143924	EML4	URV	moderate + high-impact	262	0.00483520087503533	0.0073976277357291	1.31603768559898	1.03717055510384	1.65490613182311	0.0242488807881232
ENSG00000143924	EML4	URV	high-impact only	18	3.3017076557521e-4	2.2922188260629e-4	0.97093657918042	0.257425264980039	2.67279018779087	0.959251377508653
ENSG00000143924	EML4	singletons-only	moderate + high-impact	165	0.00169233829658905	0.00358199924815285	1.78328915623836	1.24267535026154	2.51892604666139	0.00200220408097729
ENSG00000143924	EML4	singletons-only	high-impact only	15	1.7220093010334e-4	2.2891746551335e-4	1.90511911467556	0.482467880462715	5.76562049943313	0.322793437721033
ENSG00000037042	TUBG2	URV	moderate + high-impact	43	7.1676725492368e-4	0.00167515807057203	2.23070781750291	1.30747651492735	3.68830592860155	0.00388650325494855
ENSG00000037042	TUBG2	singletons-only	moderate + high-impact	28	3.0107887143344e-4	5.3305983630486e-4	1.51807177409501	0.597752375996513	3.46278095542473	0.360022124965079
ENSG00000138650	PCDH10	URV	moderate + high-impact	227	0.00393996378289101	0.00651455179944081	1.47207412064688	1.13628498117196	1.88829669737316	0.0037711002486448
ENSG00000138650	PCDH10	singletons-only	moderate + high-impact	152	0.00176712058502974	0.00222326227930911	0.964444999772169	0.622025028598754	1.44811635410969	0.865779234752595
ENSG00000172782	FADS6	URV	moderate + high-impact	87	0.00149587352664842	0.00305449169856256	1.58160479666026	1.07766182560177	2.28680599038265	0.0198428429887324
ENSG00000172782	FADS6	URV	high-impact only	12	1.0056814517187e-4	6.8523932959993e-4	4.1656507826229	1.49469759470291	12.6010887557459	0.00434208978338524
ENSG00000172782	FADS6	singletons-only	moderate + high-impact	55	5.754973471682e-4	0.00114528679657479	1.44849783387277	0.788320323699228	2.57049262480029	0.221673354272523
ENSG00000170458	CD14	URV	moderate + high-impact	95	0.00205170463448514	0.00137742876058576	0.484865035429819	0.284804189551504	0.779479345449724	0.00213654841515165
ENSG00000170458	CD14	URV	high-impact only	11	1.7207845066879e-4	2.2870192111909e-4	1.18289572887233	0.292783590087494	3.68202527044152	0.791919821203
ENSG00000170458	CD14	singletons-only	moderate + high-impact	55	7.1755455823228e-4	3.8251757589229e-4	0.379182571505168	0.135956906903838	0.864993188310251	0.0191396294217917
ENSG00000162645	GBP2	URV	moderate + high-impact	132	0.00213746090978598	0.00479844466510733	1.65885631523667	1.20434234613631	2.25881111476779	0.00221053549629946
ENSG00000162645	GBP2	URV	high-impact only	21	4.026871159203e-4	6.8565815553563e-4	1.60539127451835	0.708351429132247	3.33695513838952	0.243334658499125
ENSG00000162645	GBP2	singletons-only	moderate + high-impact	93	8.7481842424291e-4	0.00243707985105416	1.75247614511461	1.10007762871701	2.74227475436053	0.0188071046312465
ENSG00000162645	GBP2	singletons-only	high-impact only	12	1.1497156585158e-4	3.0472154912668e-4	1.8631386139098	0.506192363825305	6.01657211192981	0.328739586740577
ENSG00000143476	DTL	URV	moderate + high-impact	143	0.00323242100474717	0.00206423692098854	0.550823116541958	0.358936160229235	0.810537055309778	0.00187986348210956
ENSG00000143476	DTL	URV	high-impact only	13	3.180102810345e-4	2.2916169519151e-4	0.964527023392891	0.305845661732189	2.15024932451842	0.938461486731906
ENSG00000143476	DTL	singletons-only	moderate + high-impact	86	0.0010772054634442	8.4037828737654e-4	0.608010944806417	0.303201931971956	1.10879192659007	0.108596276950681
ENSG00000119401	TRIM32	URV	moderate + high-impact	165	0.00329976473018159	0.0054898577381166	1.42129860367328	1.07047285683475	1.86510948841188	0.0156303036852474
ENSG00000119401	TRIM32	URV	high-impact only	7	1.167477625444e-4	4.577113024213e-4	5.01652148725623	1.70764596076016	14.0420776030411	0.00453655118563001
ENSG00000119401	TRIM32	singletons-only	moderate + high-impact	93	0.00104664107222553	0.00152505254404586	1.17825452078973	0.691402445873193	1.92425253194524	0.533456066266767
ENSG00000172530	BANP	URV	moderate + high-impact	41	7.1732938659957e-4	0.00183491694866446	2.00790630019399	1.19303639460451	3.29322706669053	0.00945537752787018
ENSG00000172530	BANP	singletons-only	moderate + high-impact	22	1.7231886355321e-4	7.650713671251e-4	3.42223143809035	1.42149140958779	8.09687874845868	0.0068267010293922
ENSG00000138495	COX17	URV	moderate + high-impact	9	1.2939761984361e-4	5.335689983276e-4	4.18224922028042	1.48579713509825	11.3140423729223	0.00793424399949982
ENSG00000033800	PIAS1	URV	moderate + high-impact	84	0.00142120146678088	0.00213613724221738	1.52530671337739	0.973417559761087	2.31408876894088	0.0647478567329627
ENSG00000033800	PIAS1	singletons-only	moderate + high-impact	57	5.4545718200668e-4	0.00144829706330778	2.42900498557125	1.33828597290434	4.25660638290734	0.00422511394685632
ENSG00000174720	LARP7	URV	moderate + high-impact	142	0.00271054807697752	0.00397828101886058	1.26283646953117	0.91743713657195	1.70132419471138	0.148313047904156
ENSG00000174720	LARP7	URV	high-impact only	13	1.3112308667565e-4	6.8655890210001e-4	4.29418542877335	1.73777797157434	10.8337675665706	0.00216626001244991
ENSG00000174720	LARP7	singletons-only	moderate + high-impact	93	9.8097106692033e-4	0.00191104541590871	1.53065807825061	0.957653046023708	2.34936780072588	0.0737699685812818
ENSG00000174720	LARP7	singletons-only	high-impact only	11	8.6953468923128e-5	3.8186801490998e-4	3.17921750356957	1.00434890633147	9.63250323954891	0.0492309576585133
ENSG00000184502	GAST	URV	moderate + high-impact	25	5.8858793066976e-4	8.3861790648923e-4	1.17236049052318	0.560161222024958	2.27390720208854	0.657918132389939
ENSG00000184502	GAST	singletons-only	moderate + high-impact	12	7.18303658246206e-5	5.3318450080871e-4	6.27070346606134	1.82042091076738	22.3803193789587	0.00397308256481776
ENSG00000143520	FLG2	URV	moderate + high-impact	303	0.00590778312787034	0.00597320635805361	0.711700259581187	0.548594380700749	0.91129899882712	0.00650912188031083
ENSG00000143520	FLG2	URV	high-impact only	54	0.00110434234727689	6.9331989381187e-4	0.366219574218515	0.160130962106292	0.729921560230249	0.00297616573015391
ENSG00000143520	FLG2	singletons-only	moderate + high-impact	199	0.00232264041535943	0.00282786552558773	0.797509406836711	0.540795834977	1.14618868385323	0.226955150838795
ENSG00000143520	FLG2	singletons-only	high-impact only	36	4.3011180018151e-4	4.586424554995e-4	0.58516565997454	0.217896867320141	1.32042638932766	0.208897323461916
ENSG00000006831	ADIPOR2	URV	moderate + high-impact	44	7.173480135806e-4	0.00190405251581815	2.16479216274345	1.28921967600674	3.54146698123999	0.00406967235225297
ENSG00000006831	ADIPOR2	singletons-only	moderate + high-impact	27	2.8694389016852e-4	5.3320815921773e-4	1.64107981766222	0.638103474687216	3.79605310849647	0.287057931320958
ENSG00000128713	HOXD11	URV	moderate + high-impact	37	7.3424451797598e-4	0.0013051976562043	1.53188348598552	0.833821762761778	2.6751591498465	0.163056951910606
ENSG00000128713	HOXD11	singletons-only	moderate + high-impact	18	1.4402344909134e-4	6.1180523243191e-4	4.27135218266764	1.62220442321184	10.8981379196645	0.00412631487428361
ENSG00000165280	VCP	URV	moderate + high-impact	68	9.660390615493e-4	0.00213586085520217	2.02367400840179	1.26062332848499	3.16437926826124	0.00410898882840227
ENSG00000165280	VCP	singletons-only	moderate + high-impact	51	5.6116927717536e-4	9.1551565197053e-4	1.53726665546805	0.764474327438881	2.88886121007404	0.216986457777094
ENSG00000182054	IDH2	URV	moderate + high-impact	78	0.00154824627421528	0.00289354258864237	1.77526396662326	1.20363351823422	2.56434887066962	0.00436431812640725
ENSG00000182054	IDH2	singletons-only	moderate + high-impact	43	4.300708991056e-4	9.8989023103949e-4	1.90433286358478	0.971849182938996	3.55559802803605	0.0599566076483606
ENSG00000106244	PDAP1	URV	moderate + high-impact	22	5.1653268869333e-4	1.5367724626365e-4	0.204026941755372	0.0403688135295669	0.64736863497213	0.0044400837927413
ENSG00000106244	PDAP1	singletons-only	moderate + high-impact	14	2.0112606620221e-4	6.44569606051519e-7	0.1200305730087	9.3292168154058e-4	0.996387712028101	0.0494933975262621
ENSG00000167881	SRP68	URV	moderate + high-impact	98	0.00162100674989417	0.00358420533627554	1.80373887463737	1.24698555034832	2.5676527623081	0.00204343342364166
ENSG00000167881	SRP68	URV	high-impact only	10	1.2914347850464e-4	2.2858880084304e-4	1.58202220670505	0.373605109627513	5.31782059397153	0.500421515328171
ENSG00000167881	SRP68	singletons-only	moderate + high-impact	60	6.3092264621161e-4	0.00121902983843243	1.27287036775427	0.664307758796738	2.31807357196536	0.454014584617608
ENSG00000120519	SLC10A7	URV	moderate + high-impact	57	9.0564513575496e-4	0.00244022464761054	1.93659321069736	1.25800111053104	2.93664120076409	0.00310857081642324
ENSG00000120519	SLC10A7	URV	high-impact only	12	1.8752427442022e-4	6.0993622860474e-4	3.34983014066874	1.32559812519957	8.01366772356968	0.012000542436411
ENSG00000120519	SLC10A7	singletons-only	moderate + high-impact	33	3.3031376495508e-4	7.6231493807013e-4	1.36121116887388	0.599615759557315	2.89745276361983	0.446618423168738
ENSG00000108849	PPY	URV	moderate + high-impact	14	3.0190602745253e-4	7.67619982503633e-5	0.155149759258682	0.0162933801196096	0.661641975261285	0.00818194991872345
ENSG00000115548	KDM3A	URV	moderate + high-impact	271	0.00505515153010049	0.00778445760643311	1.19638448422203	0.949946129816827	1.494203869762	0.125910420629865
ENSG00000115548	KDM3A	URV	high-impact only	12	1.2998137492918e-4	4.582043137285e-4	2.87883843162957	0.978102221870464	7.96250323702527	0.0545792541802225
ENSG00000115548	KDM3A	singletons-only	moderate + high-impact	167	0.00167924042362452	0.00381244528969626	1.75057736092649	1.22885500118951	2.45690166905706	0.00225066340513935
ENSG00000171224	FAM241B	URV	moderate + high-impact	35	5.8838176234627e-4	0.0011443669857652	1.52531059814457	0.805747028886705	2.71907035316606	0.185808843942668
ENSG00000171224	FAM241B	singletons-only	moderate + high-impact	22	1.8666111825658e-4	6.8603496059379e-4	3.63648688473211	1.53922402248691	8.4440650760749	0.00419439790310139
ENSG00000164111	ANXA5	URV	moderate + high-impact	67	0.00122205131700815	0.00252276213895466	1.70779364642088	1.11304120664547	2.56318410036605	0.0150514233808429
ENSG00000164111	ANXA5	URV	high-impact only	19	2.3083015055864e-4	8.3929557964735e-4	3.04331195969438	1.33193640078228	6.71841740174092	0.00922512585029667
ENSG00000164111	ANXA5	singletons-only	moderate + high-impact	37	2.8711462177759e-4	0.00129625243668256	2.80311959376733	1.41379097631684	5.50045211557235	0.00353918367898587
ENSG00000164111	ANXA5	singletons-only	high-impact only	12	7.19201849755845e-5	5.3351045605133e-4	3.48989697126195	1.07555912408126	12.1162228284874	0.0375208406140112
ENSG00000114923	SLC4A3	URV	moderate + high-impact	269	0.00544686485621133	0.00786850254451121	1.29369751037486	1.02829757771863	1.61356953986669	0.0283298421449403
ENSG00000114923	SLC4A3	URV	high-impact only	14	2.4473786229487e-4	2.3058686686382e-4	1.1948260974274	0.310172845244053	3.43436169434964	0.769156549789244
ENSG00000114923	SLC4A3	singletons-only	moderate + high-impact	157	0.00161030302249327	0.00343497654025661	1.77839956655646	1.23724006099832	2.51676493622445	0.00220267685092546
ENSG00000166415	WDR72	URV	moderate + high-impact	258	0.00476315446505287	0.00710726929630793	1.13972942516799	0.891937705943963	1.4429980066786	0.291144473469231
ENSG00000166415	WDR72	URV	high-impact only	38	6.4631167933955e-4	0.00152513607617176	2.06333724677022	1.1791077209774	3.49257498025568	0.0121522521125593
ENSG00000166415	WDR72	singletons-only	moderate + high-impact	166	0.00185166408307632	0.00282860813231701	1.08967324838989	0.731433336176199	1.58566252869661	0.664881885429098
ENSG00000166415	WDR72	singletons-only	high-impact only	24	1.8740062649379e-4	8.3821170492717e-4	3.76343041032069	1.62185930412535	8.5662662605209	0.00252083382093249
ENSG00000198342	ZNF442	URV	moderate + high-impact	84	0.00177787653913529	0.00289491942628713	1.33510930640321	0.898484288329749	1.93980471714181	0.149124526176114
ENSG00000198342	ZNF442	URV	high-impact only	12	1.8669639234964e-4	3.0485674415929e-4	1.30342827460816	0.356452347901047	3.91955102892922	0.665402232632012
ENSG00000198342	ZNF442	singletons-only	moderate + high-impact	45	4.0177882126266e-4	0.00129454215809751	2.8265562215412	1.47862278495141	5.25064879936323	0.00209976544319457
ENSG00000091640	SPAG7	URV	moderate + high-impact	54	7.6020355415243e-4	0.00190388437726574	2.11561557901542	1.27439834109396	3.42352266619676	0.00438651380114174
ENSG00000091640	SPAG7	singletons-only	moderate + high-impact	43	4.1602958645366e-4	0.00106630059223973	1.8262607383225	0.905769056836832	3.51886085291065	0.0903182604143035
ENSG00000076053	RBM7	URV	moderate + high-impact	27	4.3326641510524e-4	9.8996351325365e-4	2.22659258501745	1.11168574735768	4.23349172210262	0.0250181450025874
ENSG00000076053	RBM7	singletons-only	moderate + high-impact	20	1.5864460947037e-4	6.851291748234e-4	3.81273628050758	1.52337100407018	9.30468175352274	0.00505660523308527
ENSG00000125170	DOK4	URV	moderate + high-impact	91	0.00144928298843009	0.00274992751016489	1.7652567077404	1.175814799176	2.59261286565926	0.00680235290848286
ENSG00000125170	DOK4	URV	high-impact only	9	1.2917020229227e-4	7.67941674731685e-5	0.820429695012415	0.0861028750575418	3.72476347881886	0.821845384186542
ENSG00000125170	DOK4	singletons-only	moderate + high-impact	69	6.8890374752701e-4	0.00160390556772667	2.31576705841296	1.34654676779233	3.85610848014418	0.00297817552049839
ENSG00000110429	FBXO3	URV	moderate + high-impact	68	0.00117808549180415	0.00236501779023483	1.9240046194063	1.23603756434369	2.92001075378994	0.00436105198054804
ENSG00000110429	FBXO3	singletons-only	moderate + high-impact	40	4.3171577145625e-4	7.6327111962312e-4	1.79842674375736	0.821304566242279	3.6233946593671	0.135496933941213
ENSG00000167653	PSCA	URV	moderate + high-impact	17	2.3143922796737e-4	9.1588913629028e-4	2.95389190817934	1.33342708389439	6.36409764267991	0.00848157294677587
ENSG00000185567	AHNAK2	URV	moderate + high-impact	631	0.0121604842200237	0.0195905193951203	1.24844400169973	1.07761448741868	1.44131524145032	0.00331734281939222
ENSG00000185567	AHNAK2	URV	high-impact only	52	0.00103408476901516	6.9646072947769e-4	0.659224598220179	0.308535587186141	1.25784781400129	0.218022723571603
ENSG00000185567	AHNAK2	singletons-only	moderate + high-impact	377	0.00419240507040157	0.00650404887971336	1.19339286728997	0.92325777048118	1.52666411244849	0.174007032607811
ENSG00000185567	AHNAK2	singletons-only	high-impact only	38	5.3111739890299e-4	7.95534360417592e-5	0.174287738286101	0.0198951456919773	0.661882477061167	0.00622604548752403
ENSG00000069493	CLEC2D	URV	moderate + high-impact	44	8.33814636508e-4	0.0018288664331246	2.04982831931403	1.24011212575762	3.29057765547515	0.00587739636919593
ENSG00000069493	CLEC2D	singletons-only	moderate + high-impact	28	2.5988405516043e-4	7.6187876446264e-4	2.76586560554404	1.22894858612171	5.90831440785451	0.0153130310980414
ENSG00000258890	CEP95	URV	moderate + high-impact	211	0.00421599412116827	0.00709241416692276	1.41269941031266	1.1002500572313	1.79702886077391	0.00719119543615521
ENSG00000258890	CEP95	URV	high-impact only	27	6.7700599639429e-4	5.3552102590974e-4	0.806318142982279	0.341035897198728	1.64394176328115	0.57657550155533
ENSG00000258890	CEP95	singletons-only	moderate + high-impact	120	0.00116590650168146	0.00297258196509806	1.86967539650709	1.2424868670855	2.76569417525324	0.00308472235558988
ENSG00000258890	CEP95	singletons-only	high-impact only	13	1.2945797301659e-4	3.0511242171915e-4	2.31246751307563	0.729386842446009	6.3430048658844	0.140305227452208
ENSG00000145526	CDH18	URV	moderate + high-impact	193	0.0034310566259668	0.00594984670694814	1.52871048150379	1.16981569645835	1.97707127000403	0.00215154257346117
ENSG00000145526	CDH18	URV	high-impact only	8	1.1516806629697e-4	1.5260553653299e-4	1.31571483160099	0.240405785412733	5.00689755210475	0.718322620791649
ENSG00000145526	CDH18	singletons-only	moderate + high-impact	123	0.00132001286188469	0.00236475051610578	1.4324854871057	0.923183893554983	2.16392504770802	0.106579916280658
ENSG00000203896	LIME1	URV	moderate + high-impact	27	0.00057759863780255005	1.6141818702444e-4	0.188476402042748	0.032302761921084	0.646409275609076	0.00474273429173777
ENSG00000203896	LIME1	singletons-only	moderate + high-impact	17	2.3115870257382e-4	7.77203342403147e-5	0.178931984115788	0.0147771289245683	0.97687986961304	0.0462834481496016
ENSG00000258881	NA	URV	moderate + high-impact	36	5.308264063211e-4	0.00129446749845963	2.18313220343114	1.18856727194002	3.86064402287154	0.0129079733497233
ENSG00000258881	NA	singletons-only	moderate + high-impact	22	2.0087006381643e-4	6.0913385331014e-4	3.62053235894813	1.46970840452253	8.37886059822826	0.00647708338276121
ENSG00000160209	PDXK	URV	moderate + high-impact	72	0.00191010665578699	0.0013795589286814	0.481039667709687	0.281625767619288	0.77662590354645	0.00210963888247384
ENSG00000160209	PDXK	URV	high-impact only	10	1.8713430685546e-4	1.5278237027231e-4	1.14588072062391	0.220599229573594	3.88659178338111	0.848483030798199
ENSG00000160209	PDXK	singletons-only	moderate + high-impact	36	4.3118472268406e-4	4.586490196262e-4	0.69586081813159	0.260539481040563	1.60845152503529	0.413871379628273
ENSG00000119900	OGFRL1	URV	moderate + high-impact	68	0.00127788043530716	0.00221932494439945	1.71831478933152	1.1064986583553	2.59094300327733	0.0169152172022735
ENSG00000119900	OGFRL1	singletons-only	moderate + high-impact	42	3.7416648259103e-4	0.00122181688787069	2.51080210186808	1.31833491732109	4.68530376624005	0.00580902692796614
ENSG00000178974	FBXO34	URV	moderate + high-impact	144	0.00262379526129738	0.00450590899472468	1.51469651454807	1.11326889070799	2.03462957890246	0.00879955568190649
ENSG00000178974	FBXO34	singletons-only	moderate + high-impact	94	9.3211866736868e-4	0.00221288780567276	1.83527391506137	1.17257200773162	2.82916199894824	0.00851494582496337
ENSG00000167769	ACER1	URV	moderate + high-impact	83	0.00163751076629233	0.00297252481790006	1.47000188999341	0.995186142741623	2.12540305421446	0.0528089619376086
ENSG00000167769	ACER1	URV	high-impact only	12	2.596147409479e-4	8.3823769854575e-4	3.19371944339541	1.45627108975224	6.71752968609846	0.00463010577753298
ENSG00000167769	ACER1	singletons-only	moderate + high-impact	48	4.7403707537079e-4	0.00114283563996032	1.77222078180586	0.911765912860172	3.27281516803381	0.0891956830631642
ENSG00000087237	CETP	URV	moderate + high-impact	128	0.00258097346107618	0.00487428531377737	1.53527031533714	1.13741063177806	2.04485487519334	0.00560068871932895
ENSG00000087237	CETP	URV	high-impact only	23	4.7334292454863e-4	7.6190497820314e-4	1.59801573810503	0.760604325087776	3.07437032537531	0.203312947179727
ENSG00000087237	CETP	singletons-only	moderate + high-impact	70	6.452667354049e-4	0.00190365101156446	2.10388027807331	1.27656750699452	3.41243707135016	0.00418626422135027
ENSG00000087237	CETP	singletons-only	high-impact only	15	1.2914182777907e-4	4.5682023846293e-4	3.10102056560569	1.15798969398877	8.00095913074784	0.026128332037979
ENSG00000149054	ZNF215	URV	moderate + high-impact	187	0.00363174085818038	0.00624858668744465	1.52373385727402	1.16792817514801	1.96766222308645	0.00217504235940813
ENSG00000149054	ZNF215	URV	high-impact only	15	4.1601932061784e-4	3.8101527256845e-4	0.919898691342677	0.317886167971278	2.20452432059285	0.8623233554891
ENSG00000149054	ZNF215	singletons-only	moderate + high-impact	107	0.00110491115568096	0.00228633445177949	1.50770855723408	0.950615548113429	2.33080648459075	0.0799339842767067
ENSG00000119862	LGALSL	URV	moderate + high-impact	44	7.7458516472933e-4	0.00152247072544148	1.8748585648809	1.08111396163419	3.12640481816379	0.0261655364670459
ENSG00000119862	LGALSL	singletons-only	moderate + high-impact	28	2.4400650257338e-4	8.3732198377967e-4	3.19000151091726	1.43700474829601	6.81393447361979	0.00523506973889798
ENSG00000138433	CIR1	URV	moderate + high-impact	80	0.00127815634851259	0.00251484865270923	1.8663540695163	1.22655586238845	2.77374259532761	0.00416936215498476
ENSG00000138433	CIR1	URV	high-impact only	24	2.8850541834262e-4	6.099806548745e-4	2.21251191086001	0.920251682304822	4.87716630822603	0.0740995291247465
ENSG00000138433	CIR1	singletons-only	moderate + high-impact	56	5.3205426814808e-4	0.00144782644541504	2.35681687534121	1.30445445092529	4.1253145353559	0.00522650104488809
ENSG00000138433	CIR1	singletons-only	high-impact only	21	2.0209681070534e-4	5.3364558818378e-4	2.45881579473626	0.919174365366125	6.01657282352698	0.0714585294290224
ENSG00000143643	TTC13	URV	moderate + high-impact	112	0.00222773491616046	0.00319867731803549	1.27114133421861	0.879392220049264	1.79902609144769	0.19687358501566
ENSG00000143643	TTC13	URV	high-impact only	16	1.8668988669237e-4	7.6134390467794e-4	4.12503218560583	1.69980405739956	9.67385155164825	0.00227599887261742
ENSG00000143643	TTC13	singletons-only	moderate + high-impact	64	7.180192190893e-4	0.00106611501578114	1.12220322508492	0.585193991144538	2.02378738712116	0.716441441126425
ENSG00000143643	TTC13	singletons-only	high-impact only	11	8.63400996844223e-5	3.8069317260837e-4	3.17563009263949	0.880260618842257	10.9003753391902	0.0759496645972377
ENSG00000158195	WASF2	URV	moderate + high-impact	32	4.8821084483974e-4	0.0012185472748326	2.05826108107617	1.07702220363183	3.77477097076825	0.0297106360964774
ENSG00000158195	WASF2	singletons-only	moderate + high-impact	23	1.8720522276233e-4	7.6165009438245e-4	3.61174659338475	1.49472228906051	8.42702048643088	0.00517713428152355
ENSG00000122870	BICC1	URV	moderate + high-impact	209	0.00372040214830677	0.00641502234792858	1.38419592644056	1.06163218209643	1.78693912171846	0.0168198201061097
ENSG00000122870	BICC1	URV	high-impact only	5	5.7515368255368e-5	4.5718343319702e-4	4.6676485296377	1.30649556404119	17.9700668298272	0.0182773484204899
ENSG00000122870	BICC1	singletons-only	moderate + high-impact	131	0.00127898677320636	0.00320508942002638	1.80942497896527	1.22092507610344	2.64124075612042	0.00352034186865979
ENSG00000136877	FPGS	URV	moderate + high-impact	102	0.0017675328241926	0.00343569661408363	1.78574401732141	1.23629385312649	2.53394318261115	0.00236229233749075
ENSG00000136877	FPGS	URV	high-impact only	11	2.008427986064e-4	1.5297635406088e-4	0.894397544292725	0.175120371733841	2.96540870866315	0.870241832974038
ENSG00000136877	FPGS	singletons-only	moderate + high-impact	64	6.6072372253989e-4	0.00137304998177898	1.98110908984778	1.10482277208357	3.41086810615251	0.0227744530624165
ENSG00000083782	EPYC	URV	moderate + high-impact	70	0.00151050021222762	8.4577411420378e-4	0.42746645043432	0.218419251055176	0.756395446894057	0.00245009661395867
ENSG00000083782	EPYC	URV	high-impact only	8	2.4472460348984e-4	1.23334448700572e-6	0.132866208962715	0.00102366702047633	0.971699183700222	0.0455737397989541
ENSG00000083782	EPYC	singletons-only	moderate + high-impact	45	5.464464206763e-4	5.3610075667092e-4	0.87183726739277	0.363722446520697	1.81265008869075	0.730282383909332
ENSG00000180697	C3orf22	URV	moderate + high-impact	51	8.1714570041758e-4	0.00213231447408418	2.01068230741168	1.23309239572056	3.2036005647885	0.0057277559835881
ENSG00000180697	C3orf22	singletons-only	moderate + high-impact	32	3.0107534342649e-4	8.3768477860569e-4	2.50223465814636	1.1628974075117	5.12158039707427	0.0202187047470809
ENSG00000105698	USF2	URV	moderate + high-impact	43	8.9085710187239e-4	0.00145286572849877	1.49008249731768	0.861663409013362	2.46598400947179	0.148204656505065
ENSG00000105698	USF2	singletons-only	moderate + high-impact	22	1.8696556113256e-4	6.8526698560985e-4	3.70250180745572	1.52970787102927	8.61332784952213	0.00461468724427949
ENSG00000158966	CACHD1	URV	moderate + high-impact	272	0.00511295154647687	0.00709287747277911	1.19734242584899	0.93942793156545	1.51110880180573	0.143372644358582
ENSG00000158966	CACHD1	URV	high-impact only	26	3.6282142874772e-4	0.00114307701005691	2.90711956413747	1.4771200977392	5.528060140386	0.00255900794420982
ENSG00000158966	CACHD1	singletons-only	moderate + high-impact	175	0.00188240024022582	0.00335468808267429	1.49755574052195	1.04093275274323	2.11462434257048	0.0300778957671837
ENSG00000158966	CACHD1	singletons-only	high-impact only	18	1.7382196128429e-4	4.5740557064357e-4	2.51651650103069	0.875705875586834	6.53341399195314	0.0836681939463308
ENSG00000162714	ZNF496	URV	moderate + high-impact	122	0.00247135768483396	0.00304870450733483	1.01301230568202	0.699677287940231	1.43215593567095	0.94352794011394
ENSG00000162714	ZNF496	singletons-only	moderate + high-impact	77	7.6219154648996e-4	0.00182835886850065	2.17524200626467	1.28948618509995	3.56607481316462	0.00419220497858808
ENSG00000180543	TSPYL5	URV	moderate + high-impact	60	0.00102083337808886	0.00167736263264083	1.46365569668743	0.881385921283526	2.3464325670931	0.136797639434823
ENSG00000180543	TSPYL5	singletons-only	moderate + high-impact	39	3.3183549064806e-4	0.0012194061403803	2.65699099789191	1.35992707715617	5.11410018645545	0.00467182592457949
ENSG00000162897	FCAMR	URV	moderate + high-impact	73	0.00138287818252102	0.00297089223463268	1.86897059102497	1.25471709603683	2.73312697604581	0.0024705615417091
ENSG00000162897	FCAMR	URV	high-impact only	12	2.447914909591e-4	3.0496596783857e-4	0.898225006152729	0.271423239394793	2.42020000991981	0.842550946766652
ENSG00000162897	FCAMR	singletons-only	moderate + high-impact	45	4.4700020878992e-4	0.00106651781901754	2.24646117336247	1.1394106126116	4.22713206133119	0.0205800236246617
ENSG00000267508	ZNF285	URV	moderate + high-impact	49	7.8856357693361e-4	0.00221497093281432	2.10710769550996	1.30387772838743	3.33505532286921	0.00275646288983311
ENSG00000267508	ZNF285	URV	high-impact only	10	1.0037383055428e-4	3.8116638298702e-4	2.43552901736424	0.742368987184514	7.51626296424021	0.13571927514184
ENSG00000267508	ZNF285	singletons-only	moderate + high-impact	33	2.8675312280966e-4	9.9167436849852e-4	2.4907021836847	1.19901503597849	5.01627866084916	0.0153956959743392
ENSG00000205111	CDKL4	URV	moderate + high-impact	71	0.00117927833028144	0.00152754287223999	0.876888666453093	0.509518288632153	1.43913181876751	0.614146556313605
ENSG00000205111	CDKL4	URV	high-impact only	17	3.0253732202687e-4	7.68214526551594e-5	0.081728727116758	0.00724730758356138	0.467077949022131	0.00228031670246842
ENSG00000205111	CDKL4	singletons-only	moderate + high-impact	51	5.8934434735396e-4	7.6376700273094e-4	0.8469986932803	0.399155223647304	1.64913463823519	0.638465118626786
ENSG00000205111	CDKL4	singletons-only	high-impact only	13	1.7270860857441e-4	7.64944293551092e-5	0.360774871512965	0.0382185069013361	1.57185387361749	0.195325586868574
ENSG00000109686	SH3D19	URV	moderate + high-impact	155	0.00301501201005049	0.00548235082555538	1.48033847264264	1.11412781787427	1.94447750156673	0.00732118113191604
ENSG00000109686	SH3D19	URV	high-impact only	12	1.7446568314896e-4	5.3293453594665e-4	3.35358932417544	1.21489111775117	8.57836654339391	0.021035887401574
ENSG00000109686	SH3D19	singletons-only	moderate + high-impact	92	8.7587439713468e-4	0.00236033019896331	1.97651939777681	1.23826027888084	3.09315779276661	0.00480970599052633
ENSG00000183291	SELENOF	URV	moderate + high-impact	38	5.4875254551613e-4	0.00175119687369092	2.24123473892669	1.28674796878044	3.82142876391914	0.00490481886590555
ENSG00000183291	SELENOF	singletons-only	moderate + high-impact	25	2.1658453137228e-4	7.6141541883495e-4	2.19383226847209	0.933598640717185	4.94571307752146	0.0705109547432153
ENSG00000010278	CD9	URV	moderate + high-impact	47	8.1845081492481e-4	0.00182723186677975	1.81517578960887	1.08028429478585	2.95802376722107	0.0251363324767728
ENSG00000010278	CD9	singletons-only	moderate + high-impact	31	2.5888644128118e-4	9.8970221416046e-4	2.95326322886364	1.38801482707498	6.11919069226144	0.00565625974332984
ENSG00000159140	SON	URV	moderate + high-impact	401	0.00780289647399454	0.0114401397321483	1.27242241591994	1.05239089881645	1.52939799253885	0.0132893352750654
ENSG00000159140	SON	singletons-only	moderate + high-impact	248	0.00258157111868039	0.00518334959332729	1.51035855928094	1.12158799225238	2.01125188184195	0.00707788547076904
ENSG00000265491	RNF115	URV	moderate + high-impact	80	0.00155155359740274	0.00228561915467741	1.22600328643956	0.80779900495091	1.80444680920866	0.327936088329754
ENSG00000265491	RNF115	URV	high-impact only	14	2.1561931658411e-4	8.3795960059759e-4	3.21279787235151	1.44520342236319	7.07537552884251	0.00468396677777572
ENSG00000265491	RNF115	singletons-only	moderate + high-impact	52	5.4599007683046e-4	0.00106628514790261	1.47666683786549	0.789070545571668	2.60089799897454	0.209971935135124
ENSG00000169031	COL4A3	URV	moderate + high-impact	313	0.00628504892137787	0.010743694162398	1.37493498343934	1.1227371879367	1.67433627880553	0.00226564586161149
ENSG00000169031	COL4A3	URV	high-impact only	30	6.7487380875699e-4	7.6314414280926e-4	1.10519798837805	0.520190383005646	2.13743117455919	0.781534056221217
ENSG00000169031	COL4A3	singletons-only	moderate + high-impact	181	0.00198033839978794	0.00327637295606241	1.17007181668137	0.806791792514902	1.66617850205797	0.400318654447112
ENSG00000169031	COL4A3	singletons-only	high-impact only	17	2.0128191581735e-4	2.2865091590257e-4	0.881769506506793	0.2140120810919	2.76999260708839	0.841800863091077
ENSG00000023902	PLEKHO1	URV	moderate + high-impact	94	0.00202307580575493	0.00198213098676171	0.917116361683132	0.582951087055759	1.38797515281263	0.692158325072937
ENSG00000023902	PLEKHO1	URV	high-impact only	8	1.7314891478101e-4	2.79162003605824e-7	0.24026243508438	0.00175564307768534	1.88839724201576	0.220805948427084
ENSG00000023902	PLEKHO1	singletons-only	moderate + high-impact	53	5.1635154318397e-4	0.00129477643337189	2.6367727991571	1.43455287861767	4.66964907994638	0.00234767629169708
ENSG00000069956	MAPK6	URV	moderate + high-impact	59	9.0432644173449e-4	0.00236689708434372	1.95012303535612	1.23448323950125	3.02619586368245	0.00470260426281477
ENSG00000069956	MAPK6	singletons-only	moderate + high-impact	39	4.0182826360499e-4	8.4005917693785e-4	1.53878856606045	0.714659349992924	3.09489449198256	0.258789398520557
ENSG00000137720	C11orf1	URV	moderate + high-impact	36	6.3386975990624e-4	0.00144680438471692	1.83352209895735	1.02031557523448	3.17222090229812	0.0429336125905019
ENSG00000137720	C11orf1	URV	high-impact only	9	1.879557430602e-4	6.8518738519228e-4	3.67682729150336	1.51244001766631	8.58180127225377	0.00501035152535967
ENSG00000137720	C11orf1	singletons-only	moderate + high-impact	21	2.0138187294967e-4	5.330922411316e-4	2.1654563701036	0.816431567077675	5.30450007693256	0.115690946630031
ENSG00000077063	CTTNBP2	URV	moderate + high-impact	366	0.00727417673296073	0.0107516291501912	1.18765427357034	0.974355213750857	1.43850944931711	0.087900722028609
ENSG00000077063	CTTNBP2	URV	high-impact only	43	7.1843192664923e-4	0.00114507028756729	1.16190869217875	0.613672204724137	2.08207669140115	0.632009197823924
ENSG00000077063	CTTNBP2	singletons-only	moderate + high-impact	226	0.002354691489695	0.00472638081268103	1.62248597685381	1.19255934054903	2.18118677706071	0.00235928293640064
ENSG00000077063	CTTNBP2	singletons-only	high-impact only	33	3.885168497277e-4	4.5871072065794e-4	0.899508223110869	0.338160333980723	2.06333747831878	0.81399125422155
ENSG00000133020	MYH8	URV	moderate + high-impact	344	0.0062809758687773	0.0108930971156673	1.2698612039225	1.03777664827319	1.54516946679923	0.0206885331957868
ENSG00000133020	MYH8	URV	high-impact only	57	0.00106117122978732	0.00121910885372034	1.04652406699469	0.587571965397272	1.75966085803665	0.870528088479839
ENSG00000133020	MYH8	singletons-only	moderate + high-impact	215	0.00217988385845631	0.00479789015378965	1.62911641420147	1.19051369399714	2.20524288018708	0.00257238652756853
ENSG00000133020	MYH8	singletons-only	high-impact only	40	4.445204517849e-4	6.8571785717522e-4	1.22566371602868	0.5621668037356	2.46915108375867	0.589992071916509
ENSG00000163285	GABRG1	URV	moderate + high-impact	107	0.00192791216833664	0.00375653867877285	1.73601803824832	1.22288221614561	2.42614027573185	0.00237081491930369
ENSG00000163285	GABRG1	URV	high-impact only	10	1.8836512544337e-4	3.0613387756153e-4	1.95371934589091	0.586044126062352	5.38338393818978	0.25188298097129
ENSG00000163285	GABRG1	singletons-only	moderate + high-impact	61	6.8990033096814e-4	9.9832476749619e-4	1.23940521222341	0.635618752919872	2.25959174047298	0.511760274682262
ENSG00000125458	NT5C	URV	moderate + high-impact	39	6.0315284259787e-4	0.00159900501308285	2.23559652779774	1.29409518393154	3.75325832334291	0.00463199944373494
ENSG00000125458	NT5C	URV	high-impact only	8	1.0034010823725e-4	3.0449800018575e-4	2.80869938743578	0.771240955064883	9.11397046122745	0.111096335347995
ENSG00000125458	NT5C	singletons-only	moderate + high-impact	27	2.2973820582856e-4	8.3749044312356e-4	3.14411876457773	1.43187450203893	6.78014947086398	0.00517644148493823
ENSG00000108556	CHRNE	URV	moderate + high-impact	143	0.00283655677726064	0.00483249137204031	1.47677618266725	1.09287791618435	1.96954696018634	0.0117416952007057
ENSG00000108556	CHRNE	URV	high-impact only	38	5.9074441867361e-4	0.00145607859390043	2.39062867298528	1.35720743622213	4.08541232237836	0.00317038186312923
ENSG00000108556	CHRNE	singletons-only	moderate + high-impact	77	8.0649405542578e-4	0.00160653541583344	1.58891647640329	0.936482776821102	2.60488036043503	0.0844103849586773
ENSG00000108556	CHRNE	singletons-only	high-impact only	24	2.307006837136e-4	6.1184130055406e-4	2.11634109263781	0.900416009891759	4.75940067173518	0.0831858620858721
ENSG00000101146	RAE1	URV	moderate + high-impact	53	9.2276015790132e-4	0.00167521890155438	1.70160868344545	1.0103147276536	2.7630552381634	0.0458381105128488
ENSG00000101146	RAE1	URV	high-impact only	10	2.3315485516901e-4	1.5241464805206e-4	0.723092461771257	0.139021973555203	2.41644573825565	0.630425910198927
ENSG00000101146	RAE1	singletons-only	moderate + high-impact	36	3.1661964240556e-4	0.00106600446980082	3.09751667861441	1.51527862857885	6.11485935824557	0.00248619789322568
ENSG00000166199	ALKBH3	URV	moderate + high-impact	79	0.00169233125318804	0.00121863554361089	0.478357994396779	0.264586257342228	0.808523973207841	0.00484206975072154
ENSG00000166199	ALKBH3	singletons-only	moderate + high-impact	52	6.599371699487e-4	5.3314472596825e-4	0.625189795921867	0.258626223138529	1.30456084607645	0.224210313090569
ENSG00000170262	MRAP	URV	moderate + high-impact	39	9.3210798189893e-4	4.6128734932034e-4	0.346471546722677	0.136162776602746	0.74254232517723	0.00477650111646666
ENSG00000170262	MRAP	singletons-only	moderate + high-impact	25	3.0111402421614e-4	3.0551656528625e-4	0.673413442127219	0.204716388904685	1.78418912912333	0.448194292261916
ENSG00000006634	DBF4	URV	moderate + high-impact	65	0.0011795101622146	0.00244022681225201	1.4038719886752	0.905971546600263	2.1214376541353	0.12582691726705
ENSG00000006634	DBF4	singletons-only	moderate + high-impact	41	3.1751991811712e-4	0.00144757252401592	2.40043394924101	1.31006986436342	4.51474896355162	0.00495186345982357
ENSG00000157093	LYZL4	URV	moderate + high-impact	38	5.3119350125229e-4	0.0014464929138979	2.2070651671826	1.21185367137663	3.89360148404639	0.0105338959515737
ENSG00000157093	LYZL4	singletons-only	moderate + high-impact	28	2.440024431119e-4	8.3741298434301e-4	2.95979680071221	1.33239963374188	6.33310107442597	0.00873307952569857
ENSG00000105072	C19orf44	URV	moderate + high-impact	149	0.0031304152808825	0.00465509637624959	1.21899002351682	0.908559183201674	1.61267363103686	0.182715185197154
ENSG00000105072	C19orf44	URV	high-impact only	13	1.7285096744271e-4	6.8585457781823e-4	3.7430928849622	1.52392172566816	8.90103502861677	0.00485796523009041
ENSG00000105072	C19orf44	singletons-only	moderate + high-impact	79	7.8995437665461e-4	0.00182798870864057	1.63897634635444	1.00197558093005	2.62990715912903	0.0491229773620376
ENSG00000105072	C19orf44	singletons-only	high-impact only	10	5.78744240736717e-5	4.5680222742333e-4	6.07048550440684	1.73162370945713	23.0536575636354	0.00534387706892281
ENSG00000204052	LRRC73	URV	moderate + high-impact	59	8.7708430706192e-4	0.00176184787243678	2.01715660423067	1.21096287848765	3.25035226485522	0.00794230044796052
ENSG00000204052	LRRC73	singletons-only	moderate + high-impact	41	3.8814678631461e-4	0.00107048458455217	2.47020211508325	1.23120158346973	4.74078222120253	0.0120414329180683
ENSG00000127418	FGFRL1	URV	moderate + high-impact	102	0.00246315998080112	0.00386467614298411	1.2953936189192	0.9257150135339	1.78164994676659	0.128595633338833
ENSG00000127418	FGFRL1	singletons-only	moderate + high-impact	42	3.7466669091335e-4	0.00123256912823121	2.56786580175361	1.34430962158591	4.78580358800695	0.00502397939568833
ENSG00000088833	NSFL1C	URV	moderate + high-impact	61	0.00129090511196834	0.00205731194598055	1.41147159421692	0.886270478638692	2.17661438814515	0.142484360991858
ENSG00000088833	NSFL1C	singletons-only	moderate + high-impact	32	2.7268311525966e-4	9.9002660728776e-4	3.05761511900131	1.41969592467558	6.37662247392541	0.00500899074286498
ENSG00000141401	IMPA2	URV	moderate + high-impact	75	0.00169394037558706	0.00251340889619581	1.31921696907264	0.872266696209658	1.94037641542882	0.183827004749632
ENSG00000141401	IMPA2	URV	high-impact only	10	1.4356477877266e-4	6.0903585320428e-4	3.5866178337469	1.32051707979144	9.33001242393943	0.0134966648206559
ENSG00000141401	IMPA2	singletons-only	moderate + high-impact	39	3.4446530779704e-4	0.00114198678715521	2.87553490383322	1.425058976141	5.59211061329152	0.00387018608826327
ENSG00000174516	PELI3	URV	moderate + high-impact	95	0.00153846887024822	0.00330457969913793	1.80084758128525	1.23049009947201	2.59036336755626	0.00285742184671967
ENSG00000174516	PELI3	URV	high-impact only	6	7.19645129009063e-5	3.8064073771465e-4	2.10329051491298	0.606732462212665	7.29820882690745	0.233311353305508
ENSG00000174516	PELI3	singletons-only	moderate + high-impact	64	6.4666932988966e-4	0.00145703141028561	2.03920464367006	1.13377381209479	3.52540960697475	0.0183975044310687
ENSG00000178921	PFAS	URV	moderate + high-impact	377	0.00791415582987089	0.0129766249911991	1.32068104485851	1.10093890558515	1.57621031083246	0.00296238736226029
ENSG00000178921	PFAS	URV	high-impact only	35	5.6021680133969e-4	0.00114432960861799	1.87952344349988	0.975763573888517	3.4294507559077	0.0587173367421934
ENSG00000178921	PFAS	singletons-only	moderate + high-impact	198	0.00202485629471635	0.00435195471795031	1.49637707451782	1.07679635021346	2.05383698379065	0.0169117218195608
ENSG00000178921	PFAS	singletons-only	high-impact only	23	2.5868563997997e-4	3.8248966571386e-4	1.2128914690982	0.383425912362683	3.18475725477395	0.720262991747834
ENSG00000109805	NCAPG	URV	moderate + high-impact	203	0.00360917431687382	0.00625418876846332	1.40323083245807	1.08929970711498	1.78556904006539	0.00942347030628476
ENSG00000109805	NCAPG	URV	high-impact only	22	4.0316800309954e-4	9.1504721273331e-4	2.25509937489182	1.09759336506575	4.33803536332526	0.0281655061897754
ENSG00000109805	NCAPG	singletons-only	moderate + high-impact	133	0.0013663801031609	0.00289778709096108	1.51491611155665	1.01898520799385	2.20474522985485	0.0403921273166443
ENSG00000109805	NCAPG	singletons-only	high-impact only	13	8.70359510023506e-5	5.3345536676022e-4	4.47243220250486	1.64324865647517	13.2103690732174	0.00409990378423752
ENSG00000265763	ZNF488	URV	moderate + high-impact	88	0.00192319415157455	0.00358491548739098	1.74957718432277	1.2230048999929	2.45818616417445	0.00259340114278306
ENSG00000265763	ZNF488	URV	high-impact only	12	2.5851439807271e-4	6.1043330194853e-4	2.06666665055129	0.859702837628523	4.5323938568916	0.100392701864775
ENSG00000265763	ZNF488	singletons-only	moderate + high-impact	48	5.1647092888661e-4	9.1513809683671e-4	1.50713532324417	0.74674294970283694	2.83266860844848	0.240075976044655
ENSG00000127324	TSPAN8	URV	moderate + high-impact	52	8.7612995889991e-4	0.00198338982265427	2.0513215300591	1.26033097239618	3.25056909376956	0.00447102913281749
ENSG00000127324	TSPAN8	URV	high-impact only	8	1.5814833971048e-4	2.2902968134024e-4	1.24053017736186	0.308073807386699	3.89318093039314	0.735863731318435
ENSG00000127324	TSPAN8	singletons-only	moderate + high-impact	33	2.8724831293952e-4	9.9153227304823e-4	2.93431170669379	1.39555568884651	5.96958686917738	0.00529780068758401
ENSG00000110975	SYT10	URV	moderate + high-impact	128	0.00284075471576231	0.00381401546904182	1.03747309645422	0.742257418583726	1.42423761229452	0.825065715455098
ENSG00000110975	SYT10	URV	high-impact only	21	5.0247561194472e-4	7.6255175724057e-4	1.47428590378819	0.691478276791941	2.88918759383068	0.298673613326121
ENSG00000110975	SYT10	singletons-only	moderate + high-impact	72	9.4663863046039e-4	4.5929488622078e-4	0.332972903483826	0.131031031753196	0.702292423215947	0.002436641110522
ENSG00000110975	SYT10	singletons-only	high-impact only	10	1.2922330442596e-4	7.65074142948788e-5	0.666291808134287	0.0691721009706899	3.06808057589507	0.639500814917533
ENSG00000142534	RPS11	URV	moderate + high-impact	28	5.7346821363479e-4	8.3772614465433e-4	1.57819613141633	0.763590223561784	3.01122244755243	0.20664106988156
ENSG00000142534	RPS11	singletons-only	moderate + high-impact	16	1.2904724639001e-4	5.3293141815041e-4	4.56264461069428	1.62347893575273	12.2967588798849	0.00502940255304241
ENSG00000183779	ZNF703	URV	moderate + high-impact	20	3.0411400776616e-4	7.6782126925625e-4	2.24798347756174	0.997069777724621	4.77079896514094	0.0507877253491716
ENSG00000183779	ZNF703	singletons-only	moderate + high-impact	13	1.0166899978369e-4	4.597259394951e-4	5.10046037205583	1.66487940941816	15.1702702328169	0.0054540143791344
ENSG00000154556	SORBS2	URV	moderate + high-impact	290	0.00538640969521643	0.00838421788636757	1.2857398252633	1.02588261399558	1.59895585480102	0.0294690677687209
ENSG00000154556	SORBS2	URV	high-impact only	25	4.0348717095418e-4	8.3781532635625e-4	1.92977259856898	0.898497032051827	3.85575862847476	0.0890911743124398
ENSG00000154556	SORBS2	singletons-only	moderate + high-impact	184	0.0018970713665368	0.003960689054545	1.65670693969006	1.17488048396492	2.30268933206715	0.00442768526562443
ENSG00000154556	SORBS2	singletons-only	high-impact only	17	1.4513769242746e-4	5.3295405467156e-4	4.04608700824296	1.48667031723506	10.4788251529241	0.00752663441068802
ENSG00000112214	FHL5	URV	moderate + high-impact	59	9.6098426320766e-4	0.00243700769789372	1.92665830363384	1.22894802763994	2.96113534312589	0.00479614177001475
ENSG00000112214	FHL5	singletons-only	moderate + high-impact	37	4.1593943206078e-4	6.0938102051277e-4	0.935728969134528	0.39013300274445	2.00808087748462	0.871813267396132
ENSG00000077616	NAALAD2	URV	moderate + high-impact	191	0.00335621455901757	0.00609705673351371	1.42944273715659	1.09507317303398	1.84795828192426	0.00906955076725868
ENSG00000077616	NAALAD2	URV	high-impact only	27	3.8996268086366e-4	4.5762567802461e-4	0.827587489137157	0.310913785688924	1.9085824208296	0.673087805717111
ENSG00000077616	NAALAD2	singletons-only	moderate + high-impact	127	0.00124229190142487	0.00312409367472306	1.81492353728517	1.22359959946036	2.65192470818273	0.00344033665629218
ENSG00000077616	NAALAD2	singletons-only	high-impact only	24	2.6080902798461e-4	4.5744890748026e-4	1.31382432615848	0.475220550645009	3.2096961299279	0.577087893299677
ENSG00000089280	FUS	URV	moderate + high-impact	113	0.00203796603019655	0.00381499831814718	1.54603219238601	1.09475708909008	2.14795311712311	0.0140362811087711
ENSG00000089280	FUS	URV	high-impact only	9	5.77082460398625e-5	4.5733762319266e-4	6.06626491853415	1.68372179350871	23.0677150236194	0.00676692137954271
ENSG00000089280	FUS	singletons-only	moderate + high-impact	69	6.7462656702052e-4	0.00175297341128891	1.79717597430948	1.05293485532896	2.98897503273652	0.0321914483822179
ENSG00000140521	POLG	URV	moderate + high-impact	330	0.00641426224237785	0.00956495393467025	1.23369755991238	1.00280027220999	1.50686451840878	0.0470438868853482
ENSG00000140521	POLG	URV	high-impact only	34	5.0232845097187e-4	0.00129692554754804	2.51893002027153	1.35940204728147	4.49907870515926	0.00404265017761696
ENSG00000140521	POLG	singletons-only	moderate + high-impact	206	0.00218137291855049	0.00412855194329972	1.4491725593112	1.04543559970273	1.97942020658396	0.0265348146346647
ENSG00000140521	POLG	singletons-only	high-impact only	22	1.8656919803405e-4	6.8713715024811e-4	3.30730064039001	1.33349993549967	7.8384995393751	0.011053137147468
ENSG00000007255	TRAPPC6A	URV	moderate + high-impact	48	8.4783771521936e-4	0.00198162147717135	1.70992069290074	1.03657284881305	2.74593999892685	0.0361222129354436
ENSG00000007255	TRAPPC6A	URV	high-impact only	9	1.0079780487613e-4	5.3329499261886e-4	4.68928173106795	1.5996213186895	13.7318715675384	0.0056885524531354904
ENSG00000007255	TRAPPC6A	singletons-only	moderate + high-impact	23	2.2989466857078e-4	5.3352631950272e-4	2.50373734719119	0.968071680509109	5.9027335615561896	0.0577354720869637
ENSG00000135241	PNPLA8	URV	moderate + high-impact	177	0.0034181531587543	0.00595134753677144	1.47598496224735	1.13113232329888	1.90603535646465	0.00454400896476581
ENSG00000135241	PNPLA8	URV	high-impact only	23	4.6001553538894e-4	7.6430855450578e-4	1.30881057238582	0.65291283717452	2.41137674579723	0.424632029218136
ENSG00000135241	PNPLA8	singletons-only	moderate + high-impact	107	0.00107739649690502	0.00243931374788053	1.82094155124158	1.17358742848988	2.7708065044286	0.00814026348919517
ENSG00000135241	PNPLA8	singletons-only	high-impact only	15	1.1530575368835e-4	5.3390050578377e-4	3.68168500424362	1.25129727086796	10.5534531821553	0.0189970489844774
ENSG00000141750	STAC2	URV	moderate + high-impact	115	0.00228718358351686	0.00389299115937335	1.40560064360615	1.0044256439676	1.93545013969316	0.0471435707417835
ENSG00000141750	STAC2	URV	high-impact only	15	2.0123831850246e-4	6.104536991341e-4	2.20030519713298	0.852544077903683	5.33345366546285	0.100036290790719
ENSG00000141750	STAC2	singletons-only	moderate + high-impact	70	7.0526506632444e-4	0.00160234634761648	1.81907581320921	1.05634309078071	3.03092170024888	0.031622876626889
ENSG00000141750	STAC2	singletons-only	high-impact only	11	5.7416148916779e-5	5.3346876605872e-4	6.35090920784913	1.89380496735305	23.6164930797019	0.00299830577075766
ENSG00000112576	CCND3	URV	moderate + high-impact	54	9.638596821862e-4	0.00198900741443141	1.69553156935422	1.03945822231926	2.68658922279355	0.0349495364916141
ENSG00000112576	CCND3	singletons-only	moderate + high-impact	35	3.1639148001834e-4	9.9155531257927e-4	2.91605972346836	1.3809574756893	5.88857947978286	0.00592278682204117
ENSG00000172046	USP19	URV	moderate + high-impact	284	0.00538626778918894	0.00899664839417872	1.39431695890257	1.12448876467274	1.71639633185139	0.00271293192661237
ENSG00000172046	USP19	URV	high-impact only	11	1.7230840937781e-4	2.2927245593262e-4	1.37780603421463	0.339946525171339	4.29582562584809	0.62021753125779
ENSG00000172046	USP19	singletons-only	moderate + high-impact	170	0.00180901738114266	0.00335381456881584	1.48608702640572	1.02630785482405	2.11361826579654	0.0363165583405846
ENSG00000180263	FGD6	URV	moderate + high-impact	280	0.00546375310423357	0.00868886032927784	1.36856479280714	1.1013698443184	1.68737805395097	0.00502956760003692
ENSG00000180263	FGD6	URV	high-impact only	26	3.1549308798801e-4	8.3794421322306e-4	2.95333216095152	1.3566437850691	6.07880433583868	0.00754023910041535
ENSG00000180263	FGD6	singletons-only	moderate + high-impact	173	0.00189304149005265	0.00312454715642104	1.26260881813911	0.87930449794994	1.76908185830559	0.199932679402505
ENSG00000180263	FGD6	singletons-only	high-impact only	22	2.0081740156393e-4	6.0948875772894e-4	3.10348381133542	1.23686280861536	7.31659017060398	0.0173020991973553
ENSG00000188486	H2AX	URV	moderate + high-impact	9	1.2979230636179e-4	5.3455258472361e-4	3.57230620158646	1.37093488638553	9.47553557288843	0.0101675936949571
ENSG00000111802	TDP2	URV	moderate + high-impact	94	0.00181151905163688	0.00343213282907844	1.5471502612727701	1.08502065239315	2.16612599312685	0.0166791957807453
ENSG00000111802	TDP2	URV	high-impact only	19	3.0347539264958e-4	7.6167891814438e-4	2.73927766438502	1.20961295275695	5.81983286075439	0.0170907187816124
ENSG00000111802	TDP2	singletons-only	moderate + high-impact	58	5.1739042332387e-4	0.00167608882822879	2.30879465446687	1.29717978451859	4.02117719891622	0.00498257742324504
ENSG00000111802	TDP2	singletons-only	high-impact only	14	1.0079058020646e-4	5.330938929098e-4	4.1520242601938	1.35623299300114	12.5681646228399	0.0135846101922684
ENSG00000185219	ZNF445	URV	moderate + high-impact	210	0.00350057506129135	0.00648856535293384	1.44364511459222	1.11556552722988	1.85063159426523	0.00567626335219784
ENSG00000185219	ZNF445	singletons-only	moderate + high-impact	142	0.00147679700297376	0.00297566870407682	1.47011752080052	1.00004584249186	2.1177302595681	0.0499736519125336
ENSG00000160868	CYP3A4	URV	moderate + high-impact	84	0.00186463293835697	0.0032802594431863	1.38377708216548	0.956638043994425	1.95881030722383	0.0833692323196994
ENSG00000160868	CYP3A4	URV	high-impact only	18	4.735389915886e-4	6.8713461522232e-4	1.09120830074767	0.478685246153745	2.27311031703533	0.825699535062613
ENSG00000160868	CYP3A4	singletons-only	moderate + high-impact	46	4.0181882805868e-4	0.00137202673602903	2.4556062442508	1.38905228372667	4.32403448977431	0.00256673731696921
ENSG00000180592	SKIDA1	URV	moderate + high-impact	113	0.00246590096850517	0.00198088144636758	0.662146393760428	0.42281038587801	0.996336651245518	0.0478898892365121
ENSG00000180592	SKIDA1	singletons-only	moderate + high-impact	72	9.4640480913748e-4	4.5776087564744e-4	0.340007328226073	0.129752878451341	0.750000609833935	0.00573206907870405
ENSG00000089356	FXYD3	URV	moderate + high-impact	52	0.00142450081660262	9.1562279477908e-4	0.425786692385173	0.219769189033905	0.757427929222744	0.00276753847242472
ENSG00000089356	FXYD3	URV	high-impact only	5	1.8745771866856e-4	7.63678904442987e-5	0.255309843613842	0.0270699028287738	1.09457283941872	0.0686201890056569
ENSG00000089356	FXYD3	singletons-only	moderate + high-impact	25	3.0167196406223e-4	3.0483680510808e-4	0.725515456234503	0.220683505111513	1.91912401624728	0.5403805710543
ENSG00000124657	OR2B6	URV	moderate + high-impact	60	0.00110426800920212	0.0023645352063787	1.87655375608958	1.20516939004234	2.85417291719049	0.00600143401968478
ENSG00000124657	OR2B6	singletons-only	moderate + high-impact	32	3.1575848764909e-4	7.6239062094803e-4	2.33202972552215	1.0607248328629	4.80956691715777	0.0359648197132274
ENSG00000156920	ADGRG4	URV	moderate + high-impact	430	0.00849041855663139	0.0123951562535562	1.19729816144683	0.996147933157882	1.43112715023526	0.0549221681469487
ENSG00000156920	ADGRG4	URV	high-impact only	31	6.6872194562263e-4	8.4974837702959e-4	1.21981187658021	0.596863290282044	2.30060609220613	0.567341915205941
ENSG00000156920	ADGRG4	singletons-only	moderate + high-impact	254	0.00272776465779167	0.0050941135677894	1.59405212718381	1.18001837799507	2.12765650146107	0.00269289487013979
ENSG00000156920	ADGRG4	singletons-only	high-impact only	17	1.8909332265983e-4	3.085751868063e-4	1.44316088078497	0.426486042864901	4.05755109442824	0.525508128107852
ENSG00000091527	CDV3	URV	moderate + high-impact	38	6.3454275106428e-4	0.00121829627178884	1.7575921893572	0.922274224413561	3.16599067470305	0.0844234344825143
ENSG00000091527	CDV3	singletons-only	moderate + high-impact	26	2.3111573834236e-4	7.6138465098653e-4	3.35720804309216	1.45538552734784	7.40404971958573	0.00548016046302369
ENSG00000080986	NDC80	URV	moderate + high-impact	97	0.00184188640296572	0.00289652701869108	1.43947142632555	0.989299138718951	2.04538200993448	0.0566836545203362
ENSG00000080986	NDC80	URV	high-impact only	17	2.5863549325187e-4	7.6181851611344e-4	2.66575827436245	1.28645348425596	5.34395956265549	0.00998725798061639
ENSG00000080986	NDC80	singletons-only	moderate + high-impact	60	5.7623196900231e-4	0.00152410139784332	2.1535572916836	1.22514017332664	3.69347160375647	0.00847953922914513
ENSG00000080986	NDC80	singletons-only	high-impact only	11	7.19464808927996e-5	4.5693700500887e-4	5.57587742514959	1.64816640086971	19.2079279592848	0.00658775376394394
ENSG00000183495	EP400	URV	moderate + high-impact	539	0.0113424512106745	0.0168584128868446	1.27662503644876	1.09029011279745	1.48879533805286	0.00260162058292202
ENSG00000183495	EP400	URV	high-impact only	21	3.7436287608138e-4	2.2924971627094e-4	0.68631953593181	0.180950148628165	1.88902670621041	0.498036314396169
ENSG00000183495	EP400	singletons-only	moderate + high-impact	301	0.00337386848797854	0.00503316292000064	1.18985512954099	0.88753202104584	1.57341009834655	0.240245225770744
ENSG00000183495	EP400	singletons-only	high-impact only	17	2.1534355541225e-4	1.5278870795343e-4	0.748843933885099	0.14265614781447	2.54517761465287	0.673177591676022
ENSG00000186306	OR10T2	URV	moderate + high-impact	96	0.00167885471280291	0.00328630266362787	1.47875599156942	1.02498074007482	2.09577773795738	0.0368167825376416
ENSG00000186306	OR10T2	singletons-only	moderate + high-impact	59	5.4499443901684e-4	0.00160398675401199	2.23613566821288	1.26890361573378	3.84321836940857	0.00603578595918752
ENSG00000177879	AP3S1	URV	moderate + high-impact	10	8.76183530871396e-5	5.3409314223062e-4	4.37435386954409	1.42946644254385	13.7338156672135	0.0104214728521519
ENSG00000134202	GSTM3	URV	moderate + high-impact	43	9.4712856226542e-4	0.0019048157586104	1.74159937917421	1.05370481863777	2.79265815303589	0.0310986702514515
ENSG00000134202	GSTM3	singletons-only	moderate + high-impact	18	1.4399828135983e-4	6.0943203237083e-4	3.98735540945895	1.50782740118238	10.2499284657252	0.00626106143590299
ENSG00000176714	CCDC121	URV	moderate + high-impact	9	7.16817648320533e-5	5.3349333114851e-4	4.42621751252971	1.43019746893944	14.5533344211553	0.0104397371291043
ENSG00000170509	HSD17B13	URV	moderate + high-impact	61	0.00113811634626217	0.00258901803262609	1.83313506384232	1.20003527907346	2.74115232433555	0.00569545051422904
ENSG00000170509	HSD17B13	URV	high-impact only	12	2.4747055128242e-4	4.5699082813246e-4	2.05204519801471	0.744065397928473	5.01294446934609	0.154830477664391
ENSG00000170509	HSD17B13	singletons-only	moderate + high-impact	37	3.1681424313161e-4	0.00114204940683661	2.71050070930898	1.36217781484785	5.26542537460486	0.00516462157134578
ENSG00000054690	PLEKHH1	URV	moderate + high-impact	286	0.00559609963242065	0.00876177372992638	1.23349763439286	0.989035090756821	1.52700403648761	0.062344794568344
ENSG00000054690	PLEKHH1	URV	high-impact only	31	5.4804628030108e-4	8.3826948409173e-4	1.4897636675551	0.708913350398741	2.88893820972843	0.278032616768013
ENSG00000054690	PLEKHH1	singletons-only	moderate + high-impact	158	0.00164008734241018	0.0033519371664798	1.60728452762342	1.10387700835816	2.30235645036032	0.0139377694757058
ENSG00000054690	PLEKHH1	singletons-only	high-impact only	18	1.4427880343206e-4	6.0928579303912e-4	4.6243830756178	1.702190310348	12.0694494211332	0.0034481710963673
ENSG00000169504	CLIC4	URV	moderate + high-impact	32	4.025179563009e-4	0.00114295393747907	2.61973721010298	1.3406763284717	4.93439836508099	0.0056607197216888
ENSG00000169504	CLIC4	singletons-only	moderate + high-impact	24	2.3023861870105e-4	6.0972364220038e-4	2.315466965027	0.915699193348756	5.44124587520545	0.0744573949477961
ENSG00000185130	H2BC13	URV	moderate + high-impact	10	1.4331988162446e-4	5.3286160422544e-4	3.84432027713931	1.39617733263025	10.0820325113829	0.0105403004377866
ENSG00000179941	BBS10	URV	moderate + high-impact	167	0.00271151475493885	0.00473935472129431	1.47334066478395	1.08962135785926	1.96577459325359	0.0124334391015052
ENSG00000179941	BBS10	URV	high-impact only	24	3.4463094138346e-4	4.6165440665167e-4	1.09846755395328	0.412361044808751	2.54719894799978	0.838613846973729
ENSG00000179941	BBS10	singletons-only	moderate + high-impact	114	0.00113361660693524	0.0026724729679835	1.90359357055379	1.2471336950096	2.85358241186965	0.00327541499439821
ENSG00000179941	BBS10	singletons-only	high-impact only	19	2.1523015824809e-4	3.0636551847391e-4	1.29389229314456	0.387005517145646	3.55993113634435	0.648515310377893
ENSG00000185722	ANKFY1	URV	moderate + high-impact	243	0.00454857857723496	0.00692929478142379	1.31381547358049	1.02496402115443	1.66776269105498	0.0315520424871282
ENSG00000185722	ANKFY1	URV	high-impact only	18	2.2982493587155e-4	3.8068763613528e-4	1.63879281577205	0.553976964494995	4.15485902788183	0.346720051616717
ENSG00000185722	ANKFY1	singletons-only	moderate + high-impact	154	0.00159337763586098	0.00327403543437323	1.78048020617597	1.22531504871586	2.54239632965201	0.00288811409109546
ENSG00000185722	ANKFY1	singletons-only	high-impact only	15	1.724153843449e-4	2.284207104096e-4	1.35858502455517	0.341596902863194	4.15112666719208	0.629516753198611
ENSG00000132670	PTPRA	URV	moderate + high-impact	124	0.00241331325363167	0.00411360934564955	1.51162687416487	1.09136014774621	2.06310973849016	0.013561383198838
ENSG00000132670	PTPRA	URV	high-impact only	8	1.3142348447576e-4	3.8093035087961e-4	3.02194033778613	0.948881733845195	8.73370142529178	0.0604169451208285
ENSG00000132670	PTPRA	singletons-only	moderate + high-impact	70	6.7553458735423e-4	0.00175183706765506	2.24072125187655	1.31159951842685	3.7213936744528	0.00373460342319165
ENSG00000188493	C19orf54	URV	moderate + high-impact	62	0.00122169165209042	0.00198146748691464	1.44363980570322	0.900044003435139	2.23460176331381	0.124092855643644
ENSG00000188493	C19orf54	URV	high-impact only	9	1.148578751779e-4	4.5695370872369e-4	4.76419216859752	1.61608975443551	13.4077086947957	0.0059539575301204
ENSG00000188493	C19orf54	singletons-only	moderate + high-impact	35	3.1602493762417e-4	9.903363533587e-4	2.30466728821499	1.07343831878022	4.72329908205878	0.0329213059179667
ENSG00000153814	JAZF1	URV	moderate + high-impact	32	5.3409586718813e-4	0.00106750531249394	1.75292976539284	0.895750816385244	3.2341505214479	0.09819894919491
ENSG00000153814	JAZF1	singletons-only	moderate + high-impact	20	1.5822497123087e-4	6.8608844168736e-4	3.88172462614272	1.51767014891805	9.55667833848138	0.00565743105334005
ENSG00000115507	OTX1	URV	moderate + high-impact	63	0.00104863442012742	0.00185512142936365	1.5145424242988	0.933531540339719	2.37334545386129	0.0906958443937315
ENSG00000115507	OTX1	singletons-only	moderate + high-impact	40	3.7343124242506e-4	0.00107467088923441	2.68259569004895	1.35051466889409	5.13295094078694	0.00568669754049467
ENSG00000174276	ZNHIT2	URV	moderate + high-impact	51	0.00115547199009995	9.2855717245186e-4	0.727792602975013	0.376401260237495	1.29425521799209	0.292547666582128
ENSG00000174276	ZNHIT2	singletons-only	moderate + high-impact	27	3.9012064864825e-4	5.11828184963126e-6	0.0767033890288248	6.6305099586573e-4	0.564801080170896	0.00543763023913968
ENSG00000182931	WFDC10B	URV	moderate + high-impact	22	2.7234463864215e-4	9.8991760995654e-4	2.91261406064649	1.358953380114	6.02625352699662	0.00686606433124148
ENSG00000182931	WFDC10B	singletons-only	moderate + high-impact	16	1.2901006025679e-4	5.3303518016765e-4	3.34136886998876	1.17240000929121	9.08388955715958	0.0251739102589358
ENSG00000090661	CERS4	URV	moderate + high-impact	130	0.00238616425723229	0.00510424871590912	1.58035303622343	1.16403516842452	2.12224823595017	0.00368891463940302
ENSG00000090661	CERS4	URV	high-impact only	14	3.0191521684251e-4	4.5696608681324e-4	1.24077566605814	0.446315854311112	3.00695143191925	0.658540115583672
ENSG00000090661	CERS4	singletons-only	moderate + high-impact	73	6.8955275891447e-4	0.00190410052612249	2.00366576759285	1.1889875323689	3.29675558279031	0.00978284241120597
ENSG00000169139	UBE2V2	URV	moderate + high-impact	27	4.6228831847522e-4	0.00106847804062971	1.70067636036743	0.853567614714235	3.21644416287912	0.126780456395435
ENSG00000169139	UBE2V2	URV	high-impact only	8	7.25347778696396e-5	3.8123453861355e-4	4.74685740502831	1.34482555904083	16.7310970491393	0.0168382979900161
ENSG00000169139	UBE2V2	singletons-only	moderate + high-impact	20	1.4522637954829e-4	7.6243150349429e-4	3.95355121592562	1.56743544982876	9.90791035035238	0.00414084384797675
ENSG00000179218	CALR	URV	moderate + high-impact	69	0.00139224867101251	0.00228568853856106	1.456098148479	0.94167256304414	2.19290108767044	0.0894755517685127
ENSG00000179218	CALR	singletons-only	moderate + high-impact	36	3.3033818998781e-4	9.9025925869454e-4	2.83858135389204	1.3721440889306	5.64278696764787	0.00578321066172049
ENSG00000154237	LRRK1	URV	moderate + high-impact	460	0.00946801781294353	0.013261898858806	1.16940528270732	0.981051264212522	1.38668843027588	0.0802097566321724
ENSG00000154237	LRRK1	URV	high-impact only	31	5.456102708587e-4	6.0941761917984e-4	1.13360650364633	0.489922683543655	2.33916431281932	0.753294888248269
ENSG00000154237	LRRK1	singletons-only	moderate + high-impact	262	0.0027553060274862	0.00533596655651274	1.56013045537838	1.16785170537161	2.06106737619569	0.00293910557730437
ENSG00000154237	LRRK1	singletons-only	high-impact only	22	2.1546286084466e-4	5.3315541733872e-4	2.55141729449427	0.981048547438674	6.06497356153794	0.0544210715489978
ENSG00000204764	RANBP17	URV	moderate + high-impact	288	0.0056588534831994	0.00862146972678086	1.28012614706832	1.02532856729723	1.58605405275897	0.0295367347210889
ENSG00000204764	RANBP17	URV	high-impact only	45	8.5236544661006e-4	0.00129634502893848	1.4739645275187	0.829371253489295	2.49134119879856	0.178629806892633
ENSG00000204764	RANBP17	singletons-only	moderate + high-impact	175	0.00181618849260269	0.00373641312440273	1.71150187443963	1.20466999574208	2.39448355612322	0.00309456996471025
ENSG00000204764	RANBP17	singletons-only	high-impact only	28	2.9073111819871e-4	6.1055729406363e-4	1.80428304570647	0.744637203186785	4.00523452317932	0.181280624228185
ENSG00000164816	DEFA5	URV	moderate + high-impact	43	0.00104683191872737	4.573238959366e-4	0.36967402740548	0.147156365928184	0.777627151089863	0.00673054776314064
ENSG00000164816	DEFA5	singletons-only	moderate + high-impact	25	3.4429661835662e-4	7.63524301311698e-5	0.219418604169652	0.0239981912864265	0.875982791549007	0.028705564651395
ENSG00000170743	SYT9	URV	moderate + high-impact	95	0.00202187509939125	0.00183140663867918	0.877908082008403	0.552869025816769	1.33682153578963	0.556069290476354
ENSG00000170743	SYT9	URV	high-impact only	10	2.2981153349356e-4	7.71681849100691e-5	0.481694880800711	0.0523045308646033	1.99386029753837	0.354741504017384
ENSG00000170743	SYT9	singletons-only	moderate + high-impact	60	8.3143852711053e-4	1.5338222008e-4	0.216100992004378	0.0446554127442031	0.63469923496151	0.00275190846698581
ENSG00000091428	RAPGEF4	URV	moderate + high-impact	198	0.00402706058282993	0.00655454090942616	1.46697465239997	1.13604249303613	1.87549693496375	0.00365848652476863
ENSG00000091428	RAPGEF4	URV	high-impact only	26	5.0731670892732e-4	9.1489490465713e-4	1.60013459802724	0.785634914417418	3.05264786537622	0.186573468941215
ENSG00000091428	RAPGEF4	singletons-only	moderate + high-impact	113	0.00118053143153356	0.00236240064867868	1.59771516744414	1.02633688653528	2.42812482675956	0.0383482293487595
ENSG00000091428	RAPGEF4	singletons-only	high-impact only	16	1.3177959104981e-4	5.3346784709529e-4	3.57289834246676	1.28175703755029	9.56411468541955	0.0162778119232169
ENSG00000183196	CHST6	URV	moderate + high-impact	106	0.00211209699001839	0.00402028740803159	1.58415465742379	1.15054381197469	2.14638861405073	0.00539836736477772
ENSG00000183196	CHST6	singletons-only	moderate + high-impact	56	6.3226257109462e-4	9.2858818081624e-4	1.12280166625825	0.562872168583521	2.08007011649755	0.729019705706271
ENSG00000120341	SEC16B	URV	moderate + high-impact	202	0.00443525897201024	0.00648574410891104	1.15121174100051	0.892707002586098	1.46789065508662	0.27266083926373
ENSG00000120341	SEC16B	URV	high-impact only	38	7.2116138798547e-4	0.00175496344476776	2.10818372058281	1.30944628788028	3.35434416930569	0.00272574398859837
ENSG00000120341	SEC16B	singletons-only	moderate + high-impact	110	0.00128246411770029	0.00160338322682111	0.863243235172699	0.514353548145062	1.38809579135938	0.554715820880843
ENSG00000120341	SEC16B	singletons-only	high-impact only	23	2.5913564799171e-4	3.8125271065575e-4	1.1460598769925	0.381712216941387	2.94300857979576	0.792220164376646
ENSG00000077943	ITGA8	URV	moderate + high-impact	263	0.00482632342601869	0.00861753312741288	1.41560057525657	1.13035871786482	1.76012986243	0.00271901078612302
ENSG00000077943	ITGA8	URV	high-impact only	35	5.3378732609623e-4	0.00106794112832118	1.48334640517965	0.772461998712391	2.6991713241135	0.226286217894628
ENSG00000077943	ITGA8	singletons-only	moderate + high-impact	161	0.001780882439047	0.00289855007583601	1.14362672785751	0.770653974482851	1.65868239926849	0.495912682908743
ENSG00000077943	ITGA8	singletons-only	high-impact only	24	2.5934313377925e-4	4.5788557136941e-4	1.0853282945917	0.38872525525421	2.67974869398232	0.866774331926826
ENSG00000213020	ZNF611	URV	moderate + high-impact	97	0.0018063586978986	0.00396247365927339	1.58832439303839	1.12558753842663	2.21151801519374	0.00899877122384041
ENSG00000213020	ZNF611	URV	high-impact only	15	2.4371818767375e-4	4.5760428791832e-4	1.8493973023899	0.68184171124033	4.44556022988445	0.212249207415421
ENSG00000213020	ZNF611	singletons-only	moderate + high-impact	54	4.7317350511337e-4	0.00159946522044487	2.4220548402833	1.33542142282251	4.29090444476889	0.00410751243836649
ENSG00000213020	ZNF611	singletons-only	high-impact only	10	1.0036126554384e-4	2.2882601838266e-4	2.70841447747158	0.649551672808902	9.27454233283115	0.156521134191325
ENSG00000132702	HAPLN2	URV	moderate + high-impact	50	0.00106629992386786	0.00240578748329235	1.90397817019114	1.21548560652901	2.91785089067324	0.00552009524824537
ENSG00000132702	HAPLN2	singletons-only	moderate + high-impact	21	2.3070470533278e-4	3.8874287619208e-4	1.55394655077598	0.511851456912769	4.04088735057607	0.410848833725851
ENSG00000185627	PSMD13	URV	moderate + high-impact	64	0.00143853126979946	0.00184766556752119	1.15373072125668	0.714131984972427	1.79017868614251	0.545692832118487
ENSG00000185627	PSMD13	singletons-only	moderate + high-impact	37	3.5964396411573e-4	9.1955904854595e-4	2.85786781638918	1.38615299333203	5.59673626507228	0.00548275969179102
ENSG00000279761	OR5D13	URV	moderate + high-impact	86	0.0015062761622077	0.00275298637774967	1.66830586685412	1.11416092754717	2.44329881959463	0.0137627179984361
ENSG00000279761	OR5D13	singletons-only	moderate + high-impact	60	5.5985495355342e-4	0.00160427665926098	2.15710392392462	1.21815353305447	3.71698062662894	0.00914966417942542
ENSG00000184164	CRELD2	URV	moderate + high-impact	77	0.0017988704101615	0.00312986998714573	1.48870800161168	1.02505065629606	2.12166162018837	0.0370034148607031
ENSG00000184164	CRELD2	URV	high-impact only	12	2.0297935130863e-4	3.8412858133245e-4	1.95138288145802	0.641305778405025	5.17148654696642	0.222572985556236
ENSG00000184164	CRELD2	singletons-only	moderate + high-impact	36	3.0211723623312e-4	0.00114315241339166	2.90280990857686	1.44857431303496	5.74526025626278	0.00305481365520255
ENSG00000164011	ZNF691	URV	moderate + high-impact	64	0.00140618694162491	0.00229624895560334	1.69893544571991	1.09340285210739	2.5630264026718	0.019361091035818
ENSG00000164011	ZNF691	singletons-only	moderate + high-impact	35	3.3042303877e-4	9.1631400280393e-4	2.84626728730875	1.3367830804393	5.77073807827243	0.00774496638719646
ENSG00000165118	C9orf64	URV	moderate + high-impact	80	0.00147828730958338	0.00334982701615813	1.79488653661555	1.22871690666552	2.58084897898424	0.00284829056915115
ENSG00000165118	C9orf64	URV	high-impact only	15	2.7328458120575e-4	4.5691623234739e-4	1.68820051332454	0.624311633314654	4.01705797200102	0.282471863130415
ENSG00000165118	C9orf64	singletons-only	moderate + high-impact	50	4.8806163951332e-4	0.00121810718992888	1.636225953203	0.867162893370742	2.97030212901368	0.12502857272394
ENSG00000165118	C9orf64	singletons-only	high-impact only	11	1.1490677375661e-4	2.2841342258713e-4	1.50395985946473	0.359114052187154	5.09438449790764	0.545004143512868
ENSG00000071991	CDH19	URV	moderate + high-impact	197	0.00332856484497292	0.00634937864090639	1.50092394508667	1.15110316671978	1.93871406853021	0.00300638976803391
ENSG00000071991	CDH19	URV	high-impact only	21	3.6114762339235e-4	4.6005591880311e-4	0.845840046189827	0.311666014662556	1.98630241637708	0.715327424645563
ENSG00000071991	CDH19	singletons-only	moderate + high-impact	131	0.00132628915268982	0.00298278921759459	1.61865767769333	1.0848779478133601	2.37549303251209	0.0189485277978285
ENSG00000071991	CDH19	singletons-only	high-impact only	16	1.7346965190746e-4	3.0590790434438e-4	0.968228954085506	0.27359880729138	2.90260645407836	0.956261680639692
ENSG00000127125	PPCS	URV	moderate + high-impact	56	0.00119607645234896	0.00214700636608703	1.60306913296063	1.0125696438147	2.46565052576158	0.0443022817163811
ENSG00000127125	PPCS	URV	high-impact only	9	1.4561096900439e-4	5.3398830225324e-4	4.08408649387962	1.51315481842172	10.4983743854648	0.00676193962683636
ENSG00000127125	PPCS	singletons-only	moderate + high-impact	32	3.1717524684411e-4	7.6597638714269e-4	2.5546743242411	1.1391538034733	5.35883359691535	0.0241550037699882
ENSG00000139613	SMARCC2	URV	moderate + high-impact	160	0.00307395199754511	0.00365741510193725	1.05968888635153	0.758041466672009	1.45110665362185	0.727283722408524
ENSG00000139613	SMARCC2	URV	high-impact only	5	1.0041631868116e-4	2.2844928627419e-4	2.66067475358237	0.637176455872041	9.09677656147618	0.163781697112022
ENSG00000139613	SMARCC2	singletons-only	moderate + high-impact	99	9.9066765164214e-4	0.00228495217816221	2.03619509002431	1.2864305401343	3.14893736866614	0.00286315777053914
ENSG00000285082	NA	URV	moderate + high-impact	10	1.1482638417908e-4	4.6048519396703e-4	4.27979451347896	1.4207463797632	12.3116460232461	0.0112160277718736
ENSG00000143641	GALNT2	URV	moderate + high-impact	131	0.00243892450867695	0.00365736979798427	1.27497102449117	0.908117918579559	1.75674801223613	0.156901109271098
ENSG00000143641	GALNT2	URV	high-impact only	15	2.2979883610261e-4	5.3293533389371e-4	2.39352695179328	0.924574670781372	5.65819938992091	0.0704616424818582
ENSG00000143641	GALNT2	singletons-only	moderate + high-impact	80	8.608888284322e-4	0.00152336985797009	1.35393406764525	0.783491045979301	2.24069401074741	0.267555312433039
ENSG00000143641	GALNT2	singletons-only	high-impact only	10	7.20657278785563e-5	3.8064723179739e-4	6.91446101673154	2.01526394422113	23.7242242931601	0.00299740062592002
ENSG00000162545	CAMK2N1	URV	moderate + high-impact	7	2.15847214776e-4	3.50863211683868e-6	0.0853973834983709	7.8161516255042e-4	0.649218686534891	0.0112411470497205
ENSG00000141622	RNF165	URV	moderate + high-impact	62	0.00104913702813711	0.00175508942540126	1.62625874621952	0.986575540319902	2.58484329073846	0.0562368159789816
ENSG00000141622	RNF165	URV	high-impact only	5	7.1785119635987e-5	3.8065816423766e-4	5.90006918970209	1.72163861863861	20.2142815876783	0.0059460347381991
ENSG00000141622	RNF165	singletons-only	moderate + high-impact	41	4.597887087182e-4	6.86860035088e-4	1.40720431124922	0.634458705257919	2.84440909250872	0.38090008471434
ENSG00000189050	RNFT1	URV	moderate + high-impact	72	0.00136529507440491	0.00282000027626346	1.84748767275842	1.23376604712463	2.71257871888736	0.00334785907175894
ENSG00000189050	RNFT1	URV	high-impact only	18	3.0221037128231e-4	6.0975394011375e-4	1.65392522286401	0.685389443431392	3.66028999786399	0.24937869469873
ENSG00000189050	RNFT1	singletons-only	moderate + high-impact	43	4.0230729430108e-4	0.00114274026265021	2.26889520364833	1.15188446049804	4.30674560480194	0.0188191670340293
ENSG00000189050	RNFT1	singletons-only	high-impact only	12	1.2953693472232e-4	2.2875040526787e-4	1.63630485491051	0.377517977247192	5.66857250832125	0.47933562003876
ENSG00000178952	TUFM	URV	moderate + high-impact	94	0.00159154058577877	0.00289552271254135	1.60834503097477	1.0881162939029	2.32673605919195	0.0179318638234499
ENSG00000178952	TUFM	URV	high-impact only	8	1.0037216215131e-4	4.570645893677e-4	3.98196110867953	1.43619497057403	11.4464331679498	0.00942030106836644
ENSG00000178952	TUFM	singletons-only	moderate + high-impact	67	6.5947850467307e-4	0.00160008617177871	2.02932548931579	1.17993645771122	3.38395168513713	0.0115018389766024
ENSG00000065427	KARS1	URV	moderate + high-impact	187	0.00367798418920902	0.0047994201639564	1.13572177427699	0.846148973333982	1.50216830662729	0.389452348984589
ENSG00000065427	KARS1	URV	high-impact only	24	3.7522840920023e-4	8.3756842187199e-4	1.97183163133458	0.908097540908134	3.9955214408149	0.0838165093973148
ENSG00000065427	KARS1	singletons-only	moderate + high-impact	114	0.00119269841247853	0.00236119366163305	1.71983859650658	1.10157806864906	2.61783392286561	0.0178800926052657
ENSG00000065427	KARS1	singletons-only	high-impact only	16	1.1563026144221e-4	6.090797663803e-4	4.71882815968519	1.70093829319703	12.9851741364259	0.00349752010450499
ENSG00000163785	RYK	URV	moderate + high-impact	57	9.8293210707714e-4	0.00243719806781284	1.90991890046854	1.21321652824303	2.94449399996515	0.00577809929573136
ENSG00000163785	RYK	singletons-only	moderate + high-impact	32	3.1632512605954e-4	7.6166063005997e-4	1.68361337910919	0.739490956724244	3.58290638540025	0.205271038178672
ENSG00000109705	NKX3-2	URV	moderate + high-impact	32	5.5125106047642e-4	0.00107402152320808	1.62778082641038	0.823545193897449	3.03427700992274	0.154702677009135
ENSG00000109705	NKX3-2	singletons-only	moderate + high-impact	20	1.6050079916685e-4	6.8855760135597e-4	3.94192505799877	1.51760832899752	9.85086899468733	0.00583854367407921
ENSG00000169016	E2F6	URV	moderate + high-impact	29	4.3465381943564e-4	0.00114491707517059	2.55719106639204	1.31668979958386	4.76951205562069	0.00648186507201864
ENSG00000169016	E2F6	singletons-only	moderate + high-impact	20	1.7523761052748e-4	6.1061305455959e-4	2.73312539100773	1.03026157995658	6.88194056904792	0.0437124268361919
ENSG00000150556	LYPD6B	URV	moderate + high-impact	42	8.3197122304413e-4	0.00167605361669366	1.91817515494611	1.12632206018512	3.1533567611048	0.0174942969364942
ENSG00000150556	LYPD6B	URV	high-impact only	4	1.0081947796559e-4	2.2850198453419e-4	3.02480114528297	0.713693325812476	10.5105522766563	0.122788154284393
ENSG00000150556	LYPD6B	singletons-only	moderate + high-impact	24	2.0070357031377e-4	7.6156879868293e-4	3.63888384914844	1.5595309961104	8.19286149498676	0.00356038678865678
ENSG00000101327	PDYN	URV	moderate + high-impact	71	0.00149159305627499	0.00175464370698167	1.08265668926338	0.665745752994177	1.68706321928352	0.738702969825853
ENSG00000101327	PDYN	URV	high-impact only	7	1.2912801380297e-4	6.0916249203947e-4	4.2931189853186	1.56258044385717	11.4401611774186	0.00565952229051447
ENSG00000101327	PDYN	singletons-only	moderate + high-impact	43	4.5899315094188e-4	8.3859496292503e-4	1.49622628305744	0.702502423179477	2.93142472251216	0.280874687139995
ENSG00000147548	NSD3	URV	moderate + high-impact	200	0.00364208781321034	0.00510432326747807	1.22528880140146	0.921830089726232	1.60616807824132	0.158447528619107
ENSG00000147548	NSD3	singletons-only	moderate + high-impact	135	0.00140545013938962	0.00281804360848965	1.76438249110434	1.18420270138097	2.5781303608497	0.00586566985254255
ENSG00000136270	TBRG4	URV	moderate + high-impact	128	0.00231397976533053	0.00457454235838321	1.62665467655008	1.18642856101325	2.20222577701129	0.00285217714540209
ENSG00000136270	TBRG4	URV	high-impact only	12	1.7224667776473e-4	2.285531934673e-4	1.56774478807747	0.390150819295845	4.85715337198653	0.488858178006994
ENSG00000136270	TBRG4	singletons-only	moderate + high-impact	79	8.7621849698083e-4	0.00137199533738679	1.17809891660206	0.668954517894703	1.98202061547072	0.557145110213117
ENSG00000136270	TBRG4	singletons-only	high-impact only	11	1.1491817179357e-4	2.2850544823253e-4	1.93231590896684	0.464872417509928	6.44768732237934	0.334139348932179
ENSG00000128510	CPA4	URV	moderate + high-impact	95	0.00169466859262998	0.00342644730790711	1.68542738885984	1.16822024211939	2.38930283006657	0.00582110856494134
ENSG00000128510	CPA4	URV	high-impact only	10	1.3023699048112e-4	5.3292169081505e-4	3.80719490648376	1.36846278215068	10.1883737506401	0.0117728884571323
ENSG00000128510	CPA4	singletons-only	moderate + high-impact	58	5.8923109292569e-4	0.00129439510419042	1.61526660423993	0.883885331264194	2.82300460097932	0.115370955194957
ENSG00000184261	KCNK12	URV	moderate + high-impact	7	8.68692692988448e-5	4.5755977983902e-4	4.61165120195416	1.4337098196301	14.7827429856705	0.0114380737748734
ENSG00000136478	TEX2	URV	moderate + high-impact	210	0.0039881446964046	0.00595270424851768	1.17043243157636	0.895578656950696	1.5124557329231	0.244704254324284
ENSG00000136478	TEX2	URV	high-impact only	16	1.4355109194363e-4	5.3316487681847e-4	3.85751924020302	1.41414715352461	9.99136545510359	0.00979235961172331
ENSG00000136478	TEX2	singletons-only	moderate + high-impact	133	0.00144905112904351	0.00244136772881288	1.24800744043103	0.813748245871829	1.86386597833262	0.301706949726364
ENSG00000136478	TEX2	singletons-only	high-impact only	15	1.1488268803561e-4	5.3310976688399e-4	4.77410588341556	1.68572502449541	13.1806882897106	0.0041478917070884
ENSG00000148935	GAS2	URV	moderate + high-impact	69	0.00149184903835195	7.6507327127356e-4	0.447231695393228	0.215514956921473	0.832303659023827	0.00942379650135394
ENSG00000148935	GAS2	singletons-only	moderate + high-impact	44	5.8801542176074e-4	2.3010554642583e-4	0.281073916945476	0.0708990566176133	0.80086910043737	0.0147167894044824
ENSG00000143217	NECTIN4	URV	moderate + high-impact	114	0.00183682222382741	0.0041187033487713	1.54631561041881	1.10591340403212	2.13997406990295	0.0113222562528578
ENSG00000143217	NECTIN4	singletons-only	moderate + high-impact	78	7.4671521967932e-4	0.00198435370069494	1.8732980316653	1.15400717065563	3.01723760740366	0.0116749234355511
ENSG00000186513	OR9Q2	URV	moderate + high-impact	74	0.00118967021976743	0.00259109464712748	1.74547528351522	1.13784331116368	2.62267228324438	0.0114765102120984
ENSG00000186513	OR9Q2	singletons-only	moderate + high-impact	47	4.0137143809537e-4	0.00144744137847135	2.24673074287129	1.20452770601401	4.13311856683109	0.0115513551833601
ENSG00000177156	TALDO1	URV	moderate + high-impact	129	0.00249742671329108	0.00450162405868409	1.45583570362374	1.06681449482073	1.95859268918824	0.0185345819026945
ENSG00000177156	TALDO1	URV	high-impact only	12	2.5842162444055e-4	4.5743659953949e-4	1.40394776260642	0.498957612591672	3.45024959379734	0.496318365212087
ENSG00000177156	TALDO1	singletons-only	moderate + high-impact	66	6.315566169022e-4	0.00167710269997232	2.29827977694895	1.32976268342601	3.86484532241072	0.00341803206375302
ENSG00000172456	FGGY	URV	moderate + high-impact	163	0.0030702142818405	0.00518390680502791	1.25668542197933	0.935351702165596	1.66825195229379	0.127462126238664
ENSG00000172456	FGGY	URV	high-impact only	28	5.0223722752927e-4	7.6243927325152e-4	1.31695163496829	0.599862757339203	2.65215707525194	0.47367617767328
ENSG00000172456	FGGY	singletons-only	moderate + high-impact	97	9.3282951451595e-4	0.00243835934336225	2.00789814562244	1.27302649249999	3.11295150947411	0.00307465613916924
ENSG00000172456	FGGY	singletons-only	high-impact only	17	1.5783868140894e-4	4.5721718536848e-4	2.58434575608992	0.883650822564626	6.93598347377549	0.0805654637755353
ENSG00000007306	CEACAM7	URV	moderate + high-impact	52	9.9013789282642e-4	0.00258908193011064	1.69875231565755	1.09942724023988	2.58175101400872	0.0176209853718121
ENSG00000007306	CEACAM7	URV	high-impact only	6	7.16799974488163e-5	5.3293048782604e-4	4.8250114854168	1.5194476029157	16.2073929086441	0.00811993842886372
ENSG00000007306	CEACAM7	singletons-only	moderate + high-impact	29	2.4388115989722e-4	9.1366120794526e-4	2.51912766440996	1.1359160438222	5.41232796484345	0.0238176893848784
ENSG00000146263	MMS22L	URV	moderate + high-impact	268	0.00479601821774718	0.0068653370231655	1.11089074284602	0.865014388500021	1.41214961189612	0.404038973181822
ENSG00000146263	MMS22L	URV	high-impact only	30	3.8871078583525e-4	9.1506193991758e-4	2.47179317604962	1.20202291920692	4.81317991114229	0.0152395172231558
ENSG00000146263	MMS22L	singletons-only	moderate + high-impact	185	0.00202639183974727	0.00335582754132156	1.18910679437026	0.823475618759124	1.68400762498515	0.348017442569672
ENSG00000146263	MMS22L	singletons-only	high-impact only	26	2.3082801999573e-4	7.6251706599257e-4	3.53303937895337	1.5437693720564	7.73944957470017	0.00361983325181947
ENSG00000162512	SDC3	URV	moderate + high-impact	104	0.00250324368909034	0.00230601169473781	0.682386763734345	0.446513681237331	1.00886933098766	0.0556117771675206
ENSG00000162512	SDC3	singletons-only	moderate + high-impact	47	6.3269638561158e-4	2.3356297579366e-4	0.263159455176075	0.0701425587333933	0.715406157322599	0.00651025788723902
ENSG00000204178	MACO1	URV	moderate + high-impact	95	0.00147734778491831	0.0029775275937302	1.80897191597501	1.22388912659254	2.6230455983471	0.00340894481999432
ENSG00000204178	MACO1	URV	high-impact only	7	1.0072845532964e-4	2.293803480515e-4	2.34101742221601	0.541235540175725	8.35263873378935	0.233816575598858
ENSG00000204178	MACO1	singletons-only	moderate + high-impact	68	7.1712860107582e-4	0.0013731219501429	1.94096451042215	1.09589718609579	3.29472770708145	0.0240126735081284
ENSG00000180116	C12orf40	URV	moderate + high-impact	143	0.00258106401826591	0.00482407197311003	1.57332093087639	1.16630992572087	2.09663714498307	0.00338232381302395
ENSG00000180116	C12orf40	URV	high-impact only	15	2.1728080456554e-4	6.8807461151699e-4	2.79263016229669	1.15331614110194	6.40153191460906	0.0240336201118303
ENSG00000180116	C12orf40	singletons-only	moderate + high-impact	80	8.5046917305345e-4	0.00160525940356416	1.38829228749653	0.831089562227224	2.23474332170528	0.202562690455042
ENSG00000180116	C12orf40	singletons-only	high-impact only	10	1.303694065431e-4	7.72520929274585e-5	0.566136141066616	0.0576593521685707	2.71512169620729	0.513755700251982
ENSG00000138613	APH1B	URV	moderate + high-impact	75	0.00157757267391306	0.00274335303831762	1.4727099464635	0.98370730900403	2.15715155734442	0.0597511196471516
ENSG00000138613	APH1B	URV	high-impact only	8	1.8658156171914e-4	6.0946084707545e-4	3.77266350745089	1.49579696545357	8.97842699561157	0.00611870138062653
ENSG00000138613	APH1B	singletons-only	moderate + high-impact	43	4.7324022744698e-4	7.6228303315872e-4	1.16278401512845	0.532212882180603	2.3472083262055	0.690976931083854
ENSG00000183010	PYCR1	URV	moderate + high-impact	77	0.00182405972837112	0.00114810288941501	0.502002396764853	0.28289908673149	0.829173639019366	0.00591263783222296
ENSG00000183010	PYCR1	singletons-only	moderate + high-impact	45	5.6012038605031e-4	4.584769098437e-4	0.689821056512858	0.266416177899924	1.5214847671386	0.37775710316222
ENSG00000022840	RNF10	URV	moderate + high-impact	173	0.00309820771928659	0.00503273456167557	1.43002845772154	1.06480638931033	1.89621633573112	0.0180231554716924
ENSG00000022840	RNF10	URV	high-impact only	9	1.151392253712e-4	5.3369431602517e-4	3.62801050528198	1.24636416184795	10.2695741451343	0.0191829673049835
ENSG00000022840	RNF10	singletons-only	moderate + high-impact	112	0.0011333660079287	0.00251395626202684	1.8753618457233	1.20987958147471	2.8441564826509	0.00552254672395169
ENSG00000171217	CLDN20	URV	moderate + high-impact	60	9.7502439450265e-4	0.0022113359740677	1.89941931028003	1.19150125438274	2.95588556882985	0.00772876262374955
ENSG00000171217	CLDN20	singletons-only	moderate + high-impact	42	4.1581454218392e-4	9.9097693374939e-4	2.25054992370112	1.11613940171166	4.31344952640513	0.0244904866808662
ENSG00000154277	UCHL1	URV	moderate + high-impact	39	6.4507008906656e-4	0.0015986785370801	1.77566721944316	1.02285837570072	3.00721400710154	0.0415895770888776
ENSG00000154277	UCHL1	singletons-only	moderate + high-impact	24	2.0073647418001e-4	7.612794513616e-4	3.3037879399625	1.41117876521559	7.47713261641331	0.00684442781820838
ENSG00000156219	ART3	URV	moderate + high-impact	85	0.00146263556668602	0.00328546731442514	1.78424449554173	1.22213375930203	2.56983479373435	0.00304302439660775
ENSG00000156219	ART3	URV	high-impact only	8	1.2926865996891e-4	2.318566747773e-4	1.63933959116691	0.388495540085093	5.49922234191219	0.468292856939434
ENSG00000156219	ART3	singletons-only	moderate + high-impact	53	5.1647288101141e-4	0.00129805887487455	1.71883291689122	0.914432124208347	3.13924389367174	0.0912229050997537
ENSG00000198889	DCAF12L1	URV	moderate + high-impact	33	6.3295480879016e-4	0.00156375056580312	2.24356193431388	1.27468162940308	3.82546078842647	0.0058531524558717
ENSG00000198889	DCAF12L1	singletons-only	moderate + high-impact	17	2.0123803671444e-4	2.3662809971243e-4	1.40576158226753	0.343178705673845	4.31489266000397	0.600348094976425
ENSG00000104218	CSPP1	URV	moderate + high-impact	288	0.00547497242459482	0.00816135022715703	1.1516738096184	0.914424927220475	1.43835365636782	0.226672883220206
ENSG00000104218	CSPP1	URV	high-impact only	32	7.2326725697859e-4	8.3949532688669e-4	1.0817076026926	0.529124197600376	2.0337390734939498	0.818927004574216
ENSG00000104218	CSPP1	singletons-only	moderate + high-impact	184	0.00186995065065108	0.00411784892672192	1.68540154807121	1.197987671702	2.33834175631567	0.00308839562448293
ENSG00000104218	CSPP1	singletons-only	high-impact only	18	1.7309071018732e-4	4.5728746587615e-4	2.64849025404976	0.942787760592793	6.76062119602674	0.0634296492296247
ENSG00000159322	ADPGK	URV	moderate + high-impact	76	0.00152025320351921	0.00289666193406972	1.69362484717098	1.1422907525144	2.4600093414447	0.0094651115479204
ENSG00000159322	ADPGK	URV	high-impact only	7	7.20953069865475e-5	4.5683532966629e-4	4.81046439786931	1.51094769316752	15.8827771474902	0.00880575740052736
ENSG00000159322	ADPGK	singletons-only	moderate + high-impact	36	3.7319473052881e-4	7.6318812307438e-4	1.69864266284128	0.770116565181413	3.4891991698626	0.180673002692892
ENSG00000197969	VPS13A	URV	moderate + high-impact	649	0.0125322889906064	0.0181715057547375	1.15840266439824	0.995506263316368	1.34296072160902	0.0571129232530199
ENSG00000197969	VPS13A	URV	high-impact only	52	9.2704260765141e-4	0.001374734386984	1.34862189189837	0.771632788946212	2.24673481752707	0.282404368302279
ENSG00000197969	VPS13A	singletons-only	moderate + high-impact	391	0.00409594245867117	0.00808625593951766	1.43443563048957	1.13119969728019	1.80617283594531	0.00316396798277463
ENSG00000197969	VPS13A	singletons-only	high-impact only	34	3.5949275972925e-4	6.8692435784655e-4	1.43900180353204	0.632048396529501	3.01801469461565	0.368756274272714
ENSG00000177519	RPRM	URV	moderate + high-impact	26	5.3204604107209e-4	0.00115231134371873	1.76525492508301	0.948583731448003	3.12064466233013	0.0715571419410826
ENSG00000177519	RPRM	singletons-only	moderate + high-impact	12	7.1958507469318e-5	5.3503256551142e-4	5.01345298782765	1.5896178303899	16.7226934943848	0.00645515519769257
ENSG00000073578	SDHA	URV	moderate + high-impact	43	9.1743683443662e-4	0.00122141148705868	1.22610803222261	0.680717828202662	2.08838303116791	0.481407513270634
ENSG00000073578	SDHA	singletons-only	moderate + high-impact	23	1.8635243175541e-4	7.6217938719344e-4	3.44143190067541	1.44898936628392	7.94360987544808	0.00594886961396612
ENSG00000221932	HEPN1	URV	moderate + high-impact	13	1.7202912004032e-4	6.0931194276175e-4	3.4673285043754	1.33594028533744	8.5671699221571	0.0119055036561295
ENSG00000204149	AGAP6	URV	moderate + high-impact	13	4.0342727949921e-4	1.579781893897e-4	0.237039847460834	0.0466483046207452	0.756915141294415	0.0119312784926663
ENSG00000147885	IFNA16	URV	moderate + high-impact	29	5.4467683337905e-4	9.9042548475099e-4	1.82167030976125	0.923592163042842	3.38185536826288	0.0815116825525176
ENSG00000147885	IFNA16	singletons-only	moderate + high-impact	14	1.0033992884306e-4	5.3303702048994e-4	4.73678109961074	1.5789058443264	14.0304025728558	0.00642853362227191
ENSG00000204262	COL5A2	URV	moderate + high-impact	270	0.00519484795699581	0.00785244610161824	1.23588621041242	0.978768356618506	1.54749422303082	0.0746144431090674
ENSG00000204262	COL5A2	URV	high-impact only	20	4.3135039549736e-4	3.8132783661345e-4	0.63475463395715	0.222196181082873	1.5070167438644	0.321281819823805
ENSG00000204262	COL5A2	singletons-only	moderate + high-impact	166	0.00169268712686303	0.00365772267544139	1.75640725360259	1.22687842089911	2.47709835592488	0.00241905417876365
ENSG00000204262	COL5A2	singletons-only	high-impact only	15	1.8669000352509e-4	1.5254669503237e-4	0.99062399170923	0.189571789311937	3.38960074781276	0.98935178346596
ENSG00000086189	DIMT1	URV	moderate + high-impact	80	0.00142060546533784	0.00175951276386058	1.13387191600631	0.700782175900483	1.76125512771927	0.595906354302956
ENSG00000086189	DIMT1	URV	high-impact only	20	3.446955242501e-4	5.3615590363372e-4	1.51402482025237	0.602632681011965	3.39644697312339	0.356678017706673
ENSG00000086189	DIMT1	singletons-only	moderate + high-impact	57	5.741635049184e-4	0.00129810631502694	1.93192855596016	1.06511789418729	3.36329429796506	0.031017105986012
ENSG00000086189	DIMT1	singletons-only	high-impact only	14	1.0057464354316e-4	5.3380580095969e-4	5.23842721749392	1.77993853237218	15.3218744413811	0.00331361398864538
ENSG00000073734	ABCB11	URV	moderate + high-impact	156	0.00279955778728183	0.00467569896740012	1.25806455123054	0.921424215297468	1.69326231871878	0.145786186561964
ENSG00000073734	ABCB11	URV	high-impact only	13	2.4399859344272e-4	3.8323612706122e-4	1.54348882798999	0.520556692271678	3.91992696454918	0.407202631953461
ENSG00000073734	ABCB11	singletons-only	moderate + high-impact	100	9.9089846536128e-4	0.00237266316326977	2.00868180171788	1.27582962985086	3.09136943149463	0.00308178003259785
ENSG00000174898	CATSPERD	URV	moderate + high-impact	198	0.0041495190555402	0.0060964940278749	1.20718997249656	0.92331515500932	1.56053647057147	0.165727507626876
ENSG00000174898	CATSPERD	URV	high-impact only	17	2.8830276199481e-4	4.5702457501111e-4	1.3564585701982	0.483331617845548	3.31733931707623	0.538859758842423
ENSG00000174898	CATSPERD	singletons-only	moderate + high-impact	105	0.00103497232856122	0.00251377251429838	1.96068087645471	1.26277566051916	2.98471697674108	0.00313953030946923
ENSG00000174898	CATSPERD	singletons-only	high-impact only	11	1.018319154362e-4	3.0461982216112e-4	2.71401847974462	0.720600372476635	9.12133148264668	0.132346836857669
ENSG00000153207	AHCTF1	URV	moderate + high-impact	99	0.00201042361205271	0.00373778396095281	1.4158326035166	1.0015088871243	1.96870232787417	0.0490378217659512
ENSG00000153207	AHCTF1	URV	high-impact only	10	1.0138681097394e-4	4.5810110595653e-4	4.90066227961483	1.58216775176969	14.6422316150391	0.00711727748449809
ENSG00000153207	AHCTF1	singletons-only	moderate + high-impact	52	4.7390621916245e-4	0.00144900959194224	1.90182549804154	1.04779355990134	3.36761281779021	0.03505807740052
ENSG00000133422	MORC2	URV	moderate + high-impact	183	0.0036570839217239	0.00541205704978878	1.23908979347885	0.934878553598363	1.62134391018684	0.133527915839636
ENSG00000133422	MORC2	URV	high-impact only	12	1.5814734374584e-4	5.3333106314093e-4	4.17846146970011	1.56561447275381	10.5059950546413	0.0055630687114363
ENSG00000133422	MORC2	singletons-only	moderate + high-impact	110	0.00117608400776285	0.00213336402783573	1.44388359027263	0.903418198927589	2.2411881217807	0.121735275140448
ENSG00000133422	MORC2	singletons-only	high-impact only	10	7.19974958443596e-5	3.8080838452339e-4	5.70300847300772	1.63787047335954	19.7608335573484	0.00751778751068022
ENSG00000185926	OR4C46	URV	moderate + high-impact	25	3.4589349251705e-4	0.00114563027171826	2.64985083817921	1.32743794938444	5.12650728165491	0.00650872383437762
ENSG00000185926	OR4C46	singletons-only	moderate + high-impact	16	1.4433496773796e-4	4.5829925953128e-4	2.47231783505387	0.842132375112962	6.74510141686767	0.0961558881959819
ENSG00000205744	DENND1C	URV	moderate + high-impact	146	0.00307846786340933	0.00396585805686518	1.0705285276704	0.772652649182588	1.45521342639485	0.674435669063202
ENSG00000205744	DENND1C	URV	high-impact only	28	4.746933722432e-4	7.6282638796607e-4	1.70867831960379	0.797899083859023	3.36949707006611	0.159410405674567
ENSG00000205744	DENND1C	singletons-only	moderate + high-impact	88	9.4971622764629e-4	0.00167775363980259	1.48496313138179	0.874834776094458	2.42457228856186	0.13866790367141
ENSG00000205744	DENND1C	singletons-only	high-impact only	19	1.4395324095954e-4	6.8568257455555e-4	4.15542837518644	1.6470246402058	10.3462128244104	0.00315776349737695
ENSG00000159197	KCNE2	URV	moderate + high-impact	40	6.5933334787539e-4	0.00129454180873357	1.79261183451662	0.986068313449311	3.11570785352144	0.0553556361775016
ENSG00000159197	KCNE2	singletons-only	moderate + high-impact	27	2.2932698929352e-4	8.3737613065831e-4	3.08740263703903	1.38206718222861	6.67776914210779	0.00688650090637455
ENSG00000102104	RS1	URV	moderate + high-impact	27	5.3110697811193e-4	8.05087959445338e-5	0.17440677630505	0.0200352591633182	0.663197214120658	0.00636811280578098
ENSG00000102104	RS1	singletons-only	moderate + high-impact	19	2.5845225839625e-4	7.82576465460969e-5	0.342817359193854	0.0377158361160783	1.40935761731938	0.154654757236599
ENSG00000115839	RAB3GAP1	URV	moderate + high-impact	227	0.00446142557631115	0.00556587412820531	1.06545298328431	0.811962647317304	1.37995434145228	0.64088547078327
ENSG00000115839	RAB3GAP1	URV	high-impact only	30	4.5060035925496e-4	0.00106642188126995	2.36087789800149	1.2049486711603	4.40993357184343	0.0135316012544687
ENSG00000115839	RAB3GAP1	singletons-only	moderate + high-impact	140	0.00150992816200779	0.00266792387902884	1.52654436734108	1.02092935894909	2.2282589197739	0.0396690505551741
ENSG00000115839	RAB3GAP1	singletons-only	high-impact only	20	1.5973612531249e-4	6.8551961596488e-4	3.92106939502336	1.56192889209469	9.5883233893773	0.00438501801881164
ENSG00000185650	ZFP36L1	URV	moderate + high-impact	54	8.9037171601762e-4	3.8319491970456e-4	0.335511814016694	0.119015420409051	0.768252194578219	0.00765545586250316
ENSG00000185650	ZFP36L1	singletons-only	moderate + high-impact	46	6.0326312132258e-4	3.0627619995793e-4	0.373641989349267	0.118303562646692	0.923481481587877	0.0314554622968106
ENSG00000163939	PBRM1	URV	moderate + high-impact	252	0.0044824232012662	0.00769814287120795	1.38655700322346	1.09298797755897	1.74433016618092	0.00752037702653485
ENSG00000163939	PBRM1	singletons-only	moderate + high-impact	157	0.00163721146919444	0.00327729419048546	1.50806180151138	1.03134361718122	2.16332895597843	0.0345067451577383
ENSG00000173846	PLK3	URV	moderate + high-impact	118	0.00262418366788319	0.00305058106440833	0.938872432937193	0.650654794462318	1.31648408946697	0.723330394925313
ENSG00000173846	PLK3	URV	high-impact only	13	2.296467148839e-4	7.68300621608852e-5	0.499583086811649	0.0519581297689171	1.81541402175239	0.37543312640935
ENSG00000173846	PLK3	singletons-only	moderate + high-impact	64	8.6017869964548e-4	3.0632093070346e-4	0.28737338115458	0.0926633574254338	0.687544075012635	0.00309239015641682
ENSG00000102221	JADE3	URV	moderate + high-impact	68	0.00132913689972431	0.00231094012089052	1.63905705416601	1.05828496098355	2.47698110454075	0.0275118377628452
ENSG00000102221	JADE3	singletons-only	moderate + high-impact	38	3.6202155248565e-4	9.9653845145718e-4	2.64148771194522	1.30006586416221	5.20089258216288	0.00800754263163728
ENSG00000167434	CA4	URV	moderate + high-impact	77	0.00139324834650002	0.00305020973380372	1.73497118179365	1.17662978137795	2.51408558127749	0.00599708896758855
ENSG00000167434	CA4	URV	high-impact only	9	1.2947509145065e-4	3.0605514239543e-4	2.4124278140816	0.676333552131066	7.39746021696269	0.162448730145177
ENSG00000167434	CA4	singletons-only	moderate + high-impact	46	4.3123023991159e-4	0.0012196917500335	2.46437724787081	1.29403572639068	4.53042735481581	0.00693849350248499
ENSG00000179387	ELMOD2	URV	moderate + high-impact	56	0.00101888381784459	0.00152623672839598	1.34103359658027	0.784706588685342	2.19545764999489	0.273008958905322
ENSG00000179387	ELMOD2	URV	high-impact only	8	7.19969285245708e-5	3.8081777594914e-4	5.91116159352345	1.70593248259212	20.4543162801665	0.00627801252906957
ENSG00000179387	ELMOD2	singletons-only	moderate + high-impact	34	3.7325429392736e-4	6.1014573063695e-4	1.39725593020791	0.592797581554477	2.98321620915748	0.423819486383085
ENSG00000167550	RHEBL1	URV	moderate + high-impact	46	0.00100356090938296	3.8153777264026e-4	0.327872984693125	0.119483767998386	0.729386118582018	0.00441848163562164
ENSG00000167550	RHEBL1	URV	high-impact only	12	3.4416325309318e-4	7.67082590179233e-5	0.209847509502244	0.0231126651712117	0.837367476719779	0.023552220737642
ENSG00000167550	RHEBL1	singletons-only	moderate + high-impact	30	4.0143851113642e-4	1.5276152730308e-4	0.367714256507248	0.0737284440728543	1.14983122991748	0.090873769339173
ENSG00000152104	PTPN14	URV	moderate + high-impact	268	0.00543715707039284	0.00801906268284771	1.26713989080791	1.00986014164709	1.57628513015576	0.0410651875614448
ENSG00000152104	PTPN14	URV	high-impact only	18	3.5919518612668e-4	2.2894073766799e-4	0.725705261339153	0.190173098749136	2.02148903285778	0.570217126725236
ENSG00000152104	PTPN14	singletons-only	moderate + high-impact	155	0.00159488835671457	0.00335389343536872	1.74291579217278	1.20882095534261	2.47180897805177	0.00336162247854899
ENSG00000152104	PTPN14	singletons-only	high-impact only	13	1.7235035088265e-4	7.6495581666233e-5	0.610650025223157	0.0650895432417439	2.64768621469338	0.553616377923215
ENSG00000183671	CMKLR2	URV	moderate + high-impact	76	0.00157684705112965	8.3935818360038e-4	0.45550804759606	0.230515084056637	0.816840150117683	0.00685334823869499
ENSG00000183671	CMKLR2	singletons-only	moderate + high-impact	49	6.3087448301875e-4	3.8170594565012e-4	0.451391685562452	0.157977783218518	1.05804980753367	0.0688912536560353
ENSG00000146409	SLC18B1	URV	moderate + high-impact	102	0.00195204891149196	0.00335104882219902	1.30260256875295	0.894980515370213	1.85865003462692	0.163732022005775
ENSG00000146409	SLC18B1	URV	high-impact only	19	3.3039648376167e-4	5.3304667429979e-4	1.38302021883929	0.532260219725091	3.1904729870244	0.483586506643016
ENSG00000146409	SLC18B1	singletons-only	moderate + high-impact	63	6.0296562009783e-4	0.00159914768918516	2.35767259587734	1.3448104020015	4.01357899200456	0.00330880772192521
ENSG00000146409	SLC18B1	singletons-only	high-impact only	14	1.2953884294534e-4	3.8071262409188e-4	2.84020868773386	0.844760814154576	8.5460984287494	0.0882870641725715
ENSG00000157017	GHRL	URV	moderate + high-impact	46	8.175277239182e-4	0.00160754846078027	1.89775775186066	1.10878207233525	3.13358105697947	0.020447857775443
ENSG00000157017	GHRL	URV	high-impact only	8	7.18181133567545e-5	3.811951947469e-4	5.5246809066732	1.57488971965124	19.2440296900875	0.00894955476220838
ENSG00000157017	GHRL	singletons-only	moderate + high-impact	30	2.7267281849864e-4	8.4186912001503e-4	2.52170508863267	1.14993170244429	5.29381331536293	0.0220428203658437
ENSG00000245680	ZNF585B	URV	moderate + high-impact	71	0.00121868413973345	0.00236167486280735	1.49985677049942	0.955364055116973	2.295260614237	0.077154892447076
ENSG00000245680	ZNF585B	URV	high-impact only	12	1.7215343999704e-4	3.053139616881e-4	2.22535574595146	0.666800955893445	6.17915719340844	0.176888690757563
ENSG00000245680	ZNF585B	singletons-only	moderate + high-impact	42	3.7290377356134e-4	0.00121917507792698	2.75871184883062	1.41701130501971	5.20970288916994	0.00340878745170325
ENSG00000196510	ANAPC7	URV	moderate + high-impact	107	0.00193746388145104	0.00350422129662894	1.65167264859805	1.15688817063619	2.31870729356581	0.00631828594995232
ENSG00000196510	ANAPC7	singletons-only	moderate + high-impact	66	7.6071225126099e-4	0.00106687959891508	1.19435752692698	0.637461525320677	2.11326947513173	0.563637442957481
ENSG00000092140	G2E3	URV	moderate + high-impact	88	0.0016028396474434	0.00335712923932735	1.69457879131961	1.16234089881719	2.42909954272865	0.00666550110725594
ENSG00000092140	G2E3	singletons-only	moderate + high-impact	54	5.6223631293122e-4	0.00114457845572839	1.64506559754049	0.865585749329304	2.98151288321764	0.12464453671171
ENSG00000125991	ERGIC3	URV	moderate + high-impact	88	0.00164866443705813	0.00282116367847336	1.79687841263546	1.21520523735412	2.59808537339223	0.00387910488714915
ENSG00000125991	ERGIC3	URV	high-impact only	10	1.2926119550331e-4	3.8260894267161e-4	3.46493669785523	1.10554112310134	9.8360494985506	0.0342627889782764
ENSG00000125991	ERGIC3	singletons-only	moderate + high-impact	59	6.7375246528232e-4	9.1409881711857e-4	1.20679817500551	0.608155924225629	2.22538824894859	0.573376029121576
ENSG00000100243	CYB5R3	URV	moderate + high-impact	104	0.00252931445336268	0.00282081423394339	0.980497824634614	0.669787146434488	1.39840475351331	0.91609623650088
ENSG00000100243	CYB5R3	URV	high-impact only	12	1.5835160128245e-4	6.0915641325624e-4	3.85191179168163	1.49510819614486	9.54054854522684	0.00630242067830222
ENSG00000100243	CYB5R3	singletons-only	moderate + high-impact	51	5.3126561022355e-4	0.00106681305995717	1.72613867588067	0.888890093714698	3.17961555096959	0.103812457967011
ENSG00000142449	FBN3	URV	moderate + high-impact	671	0.0142988576345317	0.0199244432214477	1.07627396297132	0.93205342953181	1.23856158721005	0.313688834218803
ENSG00000142449	FBN3	URV	high-impact only	79	0.00162407961755683	0.00152785116233645	0.802600391808686	0.478863256360456	1.27992247050763	0.367553478089399
ENSG00000142449	FBN3	singletons-only	moderate + high-impact	359	0.00376473787843879	0.00739800868163736	1.46272114104843	1.13803928758396	1.86522768343624	0.00325471448118897
ENSG00000142449	FBN3	singletons-only	high-impact only	51	6.1745338886204e-4	6.1073152529212e-4	0.772313673746572	0.329976947217669	1.59830605122762	0.505301166607388
ENSG00000134759	ELP2	URV	moderate + high-impact	213	0.00405914388388082	0.00488067009940899	0.989061498614091	0.737673590086933	1.30642836916778	0.939718720271676
ENSG00000134759	ELP2	URV	high-impact only	29	7.8936842893417e-4	1.5328335814509e-4	0.218321307726721	0.04461954884107	0.650992061507041	0.00358203708195182
ENSG00000134759	ELP2	singletons-only	moderate + high-impact	129	0.0014342995745626	0.00221108895269923	1.12639028591724	0.714616622602041	1.72188919276959	0.598068512899735
ENSG00000134759	ELP2	singletons-only	high-impact only	17	2.4401727758809e-4	6.52800025542836e-7	0.0995059162853146	7.8863972983921e-4	0.771093610191605	0.0214368514784412
ENSG00000139154	AEBP2	URV	moderate + high-impact	19	1.8803091777974e-4	6.8539048069956e-4	2.5271095828277	1.00072534970898	6.06902398260365	0.0498297954486829
ENSG00000139154	AEBP2	singletons-only	moderate + high-impact	16	1.1569649737429e-4	6.0916977364984e-4	4.1931435306172	1.49350996155245	11.5898996947416	0.00746189317711132
ENSG00000226288	OR52I2	URV	moderate + high-impact	13	1.7200609895509e-4	6.0943776431748e-4	3.32986337927876	1.30674008563687	8.08481722417001	0.0130733343610532
ENSG00000137462	TLR2	URV	moderate + high-impact	149	0.00276716989265051	0.00466511149568276	1.35431413660667	0.995377789868263	1.81737401913536	0.0534576863159149
ENSG00000137462	TLR2	URV	high-impact only	9	1.1469514571634e-4	5.3443077900556e-4	4.0566741631121	1.43015655671829	11.2798450694881	0.00959731752173698
ENSG00000137462	TLR2	singletons-only	moderate + high-impact	90	0.00114692928810728	7.6838785561213e-4	0.452822784331904	0.215278438466358	0.853949449131441	0.0127318311108038
ENSG00000064787	BCAS1	URV	moderate + high-impact	133	0.00298429326301952	0.00214509300329871	0.570407135265996	0.370160450308801	0.846003565527039	0.00445120924789977
ENSG00000064787	BCAS1	URV	high-impact only	22	5.0272102493739e-4	8.24436674740299e-5	0.198124820109526	0.0231043517533307	0.750848789994638	0.0128964770385401
ENSG00000064787	BCAS1	singletons-only	moderate + high-impact	79	9.4720309933359e-4	9.949065441427e-4	0.817774220450684	0.42332945063871	1.46168981182174	0.512799909452494
ENSG00000064787	BCAS1	singletons-only	high-impact only	15	2.0112351724553e-4	7.71557739574308e-5	0.417806406624422	0.04479366595446	1.79734115326955	0.271550248442146
ENSG00000104147	OIP5	URV	moderate + high-impact	57	0.00120710364761416	6.1286601894238e-4	0.38364090365624	0.172063410974384	0.750808716975311	0.00382721065786962
ENSG00000104147	OIP5	URV	high-impact only	10	2.2943020820277e-4	2.92380702824051e-7	0.167900705201255	0.00131647765944148	1.29107365868596	0.100226891488806
ENSG00000104147	OIP5	singletons-only	moderate + high-impact	37	5.0289749624825e-4	1.5387114768822e-4	0.311967383112464	0.06274713009346	0.960963878943591	0.0413312843127192
ENSG00000133193	FAM104A	URV	moderate + high-impact	47	8.6556555990611e-4	0.00193168450598608	1.76230536939444	1.05403745412507	2.85791748207243	0.0313469891654707
ENSG00000133193	FAM104A	URV	high-impact only	4	1.2998060246412e-4	4.6160931274577e-4	4.51762702741267	1.5485332525224	12.4074687607449	0.00723213456403093
ENSG00000133193	FAM104A	singletons-only	moderate + high-impact	27	3.1720396367049e-4	3.9117680012482e-4	0.867842151228523	0.291743853205562	2.19374188513578	0.777164999136666
ENSG00000117013	KCNQ4	URV	moderate + high-impact	96	0.00195625248036244	0.00275683223584666	1.1450210120970301	0.776086608021797	1.65015670575156	0.485345657845596
ENSG00000117013	KCNQ4	URV	high-impact only	12	2.3021859685359e-4	8.3887442994748e-4	3.18326081984974	1.39897095668552	6.97651719265614	0.00667818642014584
ENSG00000117013	KCNQ4	singletons-only	moderate + high-impact	52	6.322391985232e-4	6.1397393752285e-4	0.653968813612277	0.29399656692132	1.31309882244996	0.241480091682952
ENSG00000174963	ZIC4	URV	moderate + high-impact	59	0.00132113734068397	6.9513331866128e-4	0.41824305093076	0.193248258136442	0.799526150737836	0.00671981244950204
ENSG00000174963	ZIC4	singletons-only	moderate + high-impact	32	4.1616665881672e-4	2.3133228941486e-4	0.561705018138094	0.150086669609092	1.52775765846724	0.282070325617107
ENSG00000140284	SLC27A2	URV	moderate + high-impact	144	0.00279927797485559	0.00457649926013425	1.2519603390069	0.918289005178784	1.68370447428291	0.15252343232929
ENSG00000140284	SLC27A2	URV	high-impact only	10	1.2955417690951e-4	5.3350150738774e-4	4.29175753447939	1.52901854599763	11.5857916883476	0.00680473466335496
ENSG00000140284	SLC27A2	singletons-only	moderate + high-impact	95	0.00100554480257865	0.00190715435878041	1.26076607126545	0.764237186148793	2.01555592784427	0.354794274221405
ENSG00000148337	CIZ1	URV	moderate + high-impact	137	0.00255532877393796	0.00335362315501852	1.06629434647016	0.750181197911528	1.48318422351148	0.713068708137224
ENSG00000148337	CIZ1	URV	high-impact only	11	1.2921158886547e-4	5.3302641165754e-4	4.25430160456097	1.53742357356964	11.3397828254609	0.0064531825265608
ENSG00000148337	CIZ1	singletons-only	moderate + high-impact	88	9.9059166208491e-4	0.00144794537985203	1.05121815465582	0.607655113522004	1.73908594356496	0.85212953157929
ENSG00000152217	SETBP1	URV	moderate + high-impact	275	0.00555004903487928	0.00836640287358373	1.30365018243532	1.04390957755873	1.61475938755111	0.0198094243646204
ENSG00000152217	SETBP1	singletons-only	moderate + high-impact	153	0.00160653647312187	0.00314292954405986	1.6505284111873	1.13132313267237	2.36467180863595	0.0100186032933119
ENSG00000120457	KCNJ5	URV	moderate + high-impact	88	0.00157791773481645	0.00213854359360046	1.16256697038111	0.740887432553956	1.76592722502419	0.500852644726427
ENSG00000120457	KCNJ5	singletons-only	moderate + high-impact	59	5.739589511664e-4	0.00145295065138903	2.28243384360049	1.26951744829435	3.96499138047754	0.0066617061089731
ENSG00000142166	IFNAR1	URV	moderate + high-impact	115	0.00228572205443183	0.00342838430095435	1.21280912672648	0.848631656620344	1.69984600985113	0.28286840816467
ENSG00000142166	IFNAR1	URV	high-impact only	9	1.0418903493595e-4	4.5690402088136e-4	4.88923104964377	1.59339201286372	14.4698433885381	0.00680668800400575
ENSG00000142166	IFNAR1	singletons-only	moderate + high-impact	67	7.2407776880061e-4	0.00129525387548845	1.43032593830144	0.778252377096206	2.50468297879925	0.239834072028378
ENSG00000168412	MTNR1A	URV	moderate + high-impact	79	0.00167792555651165	0.00236196399206158	1.15802309173582	0.757571742823191	1.71846321656712	0.486917163823114
ENSG00000168412	MTNR1A	singletons-only	moderate + high-impact	39	3.5861477497972e-4	0.0010664428902447	2.6455987709936	1.32581377179425	5.08854098449818	0.00668184772059344
ENSG00000186364	NUDT17	URV	moderate + high-impact	74	0.00115142319032465	0.00282097783800279	1.76951726618406	1.17077807640025	2.62787315536851	0.00736869642484539
ENSG00000186364	NUDT17	singletons-only	moderate + high-impact	51	4.8913086197441e-4	0.00129584800452326	1.76373273855092	0.946200140418162	3.17284449577373	0.0730361488346399
ENSG00000137558	PI15	URV	moderate + high-impact	61	0.0010190633538412	0.00190943027346431	1.40991440231973	0.863371659355171	2.23236037947267	0.165041222772136
ENSG00000137558	PI15	singletons-only	moderate + high-impact	43	3.7370177105542e-4	0.00129629692642298	2.48350750561752	1.29344488034366	4.65287983305914	0.00696963375047643
ENSG00000108587	GOSR1	URV	moderate + high-impact	60	0.00113632537049304	0.00182800356149762	1.36619441206997	0.840613642222461	2.15189669865045	0.201624509300068
ENSG00000108587	GOSR1	URV	high-impact only	9	2.1650484424792e-4	4.5701400645758e-4	2.98574194304974	1.1003242836775	7.21904975643478	0.0331725488121004
ENSG00000108587	GOSR1	singletons-only	moderate + high-impact	39	3.4684328383092e-4	0.0011420751179993	2.72659244295707	1.38405673372179	5.26708774527281	0.00428122115130647
ENSG00000178363	CALML3	URV	moderate + high-impact	46	7.035322940212e-4	0.00175290612029362	2.09451956708065	1.23488844259269	3.44685216104764	0.00693188110961018
ENSG00000178363	CALML3	singletons-only	moderate + high-impact	30	3.015373213244e-4	6.8602971840822e-4	1.75359723231412	0.741803101838823	3.74921105486307	0.188826769659347
ENSG00000198203	SULT1C2	URV	moderate + high-impact	93	0.00219395378217592	0.00297340363875111	1.22555633358743	0.841781888729525	1.74340252986963	0.280981886936316
ENSG00000198203	SULT1C2	URV	high-impact only	14	3.5873126708341e-4	9.1631147292905e-4	2.78854517911486	1.35238583975495	5.46310553549251	0.00658888213125419
ENSG00000198203	SULT1C2	singletons-only	moderate + high-impact	47	5.4487867637271e-4	6.8575948784052e-4	1.05487543366964	0.478617696952373	2.10941740123199	0.887062194436056
ENSG00000182179	UBA7	URV	moderate + high-impact	229	0.00522131987855467	0.00594987449261271	0.916324994987072	0.70563300632284	1.17530387887208	0.497895471331679
ENSG00000182179	UBA7	URV	high-impact only	36	8.171158067428e-4	2.2912527861309e-4	0.257573842544919	0.0701345601523317	0.67212863385051	0.0034072816460895
ENSG00000182179	UBA7	singletons-only	moderate + high-impact	128	0.00149160002258448	0.00183025330279054	0.861632087204867	0.530009078333773	1.34874412612957	0.525118321134412
ENSG00000182179	UBA7	singletons-only	high-impact only	23	3.0102084565993e-4	1.5257114101952e-4	0.452316888778238	0.0872384160271606	1.50256625474411	0.214971802638293
ENSG00000008710	PKD1	URV	moderate + high-impact	310	0.00661643422616081	0.010541453663818	1.32559423870082	1.0825657436233	1.6129400551316	0.00673450277710441
ENSG00000008710	PKD1	singletons-only	moderate + high-impact	166	0.00184473652590596	0.00294000129088069	1.14195665017217	0.770652270797239	1.65452599011803	0.499123640055397
ENSG00000170633	RNF34	URV	moderate + high-impact	120	0.00199602980017652	0.00396068998153719	1.6717797462304	1.19004365448998	2.31421241957959	0.00344435802731147
ENSG00000170633	RNF34	URV	high-impact only	9	1.29688875224e-4	2.2890301700852e-4	2.22513656603052	0.537119457241213	7.32801218124087	0.244868219871469
ENSG00000170633	RNF34	singletons-only	moderate + high-impact	79	8.7537082334224e-4	0.00137099022333605	1.20467054043352	0.684551227416581	2.02545758104121	0.504998983840078
ENSG00000198965	OR10R2	URV	moderate + high-impact	84	0.00138109594739388	0.00274853818005613	1.54652255394852	1.02362439030175	2.28645650003403	0.0387083579127009
ENSG00000198965	OR10R2	singletons-only	moderate + high-impact	59	5.60126316079e-4	0.00152609483755959	2.15840355931598	1.23077963719203	3.67377085585587	0.00815213772640322
ENSG00000128578	STRIP2	URV	moderate + high-impact	181	0.00414453235666252	0.00297252094092283	0.615590608263685	0.430511334757277	0.856497837612675	0.00338483595688621
ENSG00000128578	STRIP2	URV	high-impact only	25	5.8896087893125e-4	3.8130799930035e-4	0.595913764982758	0.211131395930288	1.37879395061008	0.243013620400984
ENSG00000128578	STRIP2	singletons-only	moderate + high-impact	103	0.00126166284447642	0.00114287096197987	0.738675767638133	0.404161331646376	1.26056555017991	0.278207371482003
ENSG00000128578	STRIP2	singletons-only	high-impact only	16	2.0070739070291e-4	1.5240468097401e-4	0.874129726268704	0.170800274689347	2.90420817346932	0.84373834581332
ENSG00000197479	PCDHB11	URV	moderate + high-impact	136	0.00233766848521329	0.00419210988701461	1.55879178850946	1.12417615381246	2.12969414983877	0.00835678154735031
ENSG00000197479	PCDHB11	URV	high-impact only	8	1.0043544697692e-4	3.8077697225002e-4	3.67152028524926	1.09736271057238	11.5625057157463	0.0357042338059097
ENSG00000197479	PCDHB11	singletons-only	moderate + high-impact	89	8.7467970226213e-4	0.00213280513629835	1.91908614525221	1.18873576533751	3.02685129311739	0.00835465679830327
ENSG00000116717	GADD45A	URV	moderate + high-impact	34	4.3138689339958e-4	0.00121977682033357	2.16081421499128	1.24479286144703	3.90572380315991	0.00727152668885911
ENSG00000116717	GADD45A	singletons-only	moderate + high-impact	25	2.3003085044713e-4	6.8595559260874e-4	1.89129124401143	0.872462834051707	3.96747937803838	0.100403487973426
ENSG00000102452	NALCN	URV	moderate + high-impact	298	0.00510692827720579	0.0081714057304083	1.3874510223375	1.10457072723833	1.72942059859172	0.00523591435589654
ENSG00000102452	NALCN	URV	high-impact only	64	0.00106235493092325	0.00153081519414313	1.28009767447912	0.75522186918177	2.08766674377995	0.347994691877775
ENSG00000102452	NALCN	singletons-only	moderate + high-impact	209	0.00220898920953299	0.00419796782906765	1.5463324859203	1.11425759632619	2.11733889203229	0.00968236473978645
ENSG00000102452	NALCN	singletons-only	high-impact only	49	5.4533916772027e-4	8.4069928285725e-4	1.14426014293621	0.552632392899546	2.24195506833923	0.706568915009142
ENSG00000139626	ITGB7	URV	moderate + high-impact	195	0.0035873055099343	0.00619049453094116	1.48179860768036	1.13765689318795	1.9111267492697	0.00389427537230291
ENSG00000139626	ITGB7	URV	high-impact only	23	3.4442569257179e-4	8.3982872965955e-4	2.28547204912742	1.06766131244707	4.61476470008394	0.0341254478299693
ENSG00000139626	ITGB7	singletons-only	moderate + high-impact	120	0.0013199337244493201	0.00213884370106243	1.32539985596244	0.846846170164407	2.01640911638177	0.211344880808923
ENSG00000139626	ITGB7	singletons-only	high-impact only	17	1.722092931577e-4	3.8142775048042e-4	1.94260091008281	0.616016533198457	5.36683741026916	0.240603809953445
ENSG00000118518	RNF146	URV	moderate + high-impact	65	0.00133434054530809	0.00223720282781476	1.50637437172969	0.964636322114881	2.28663899018425	0.0707577046548311
ENSG00000118518	RNF146	URV	high-impact only	5	8.63748567912981e-5	3.8332598022329e-4	5.35417735725021	1.61417813063883	17.1659971987457	0.00758198467696958
ENSG00000118518	RNF146	singletons-only	moderate + high-impact	36	3.5870255249722e-4	8.4636200661133e-4	2.05736047964044	0.958390561276641	4.16468968739914	0.0633984924040845
ENSG00000149196	HIKESHI	URV	moderate + high-impact	12	1.7263583754738e-4	6.8510299067911e-4	3.30472823105556	1.29254067722366	8.10893673398364	0.0136646685845371
ENSG00000136842	TMOD1	URV	moderate + high-impact	72	0.00106106735212049	0.00236181889258835	1.81514671788317	1.18274921984917	2.74087276758156	0.00709623342127863
ENSG00000136842	TMOD1	singletons-only	moderate + high-impact	50	5.3067852118041e-4	9.9089007742391e-4	1.49454517472451	0.804651601860924	2.6311551907277	0.191380154700485
ENSG00000067208	EVI5	URV	moderate + high-impact	174	0.0034363566608165	0.00442283861288428	1.06807479516619	0.785200811476264	1.42962510532805	0.66793543954483
ENSG00000067208	EVI5	URV	high-impact only	25	2.8891376201347e-4	8.3834580524384e-4	2.66626757005674	1.21727690512034	5.56538227193759	0.015457101190028
ENSG00000067208	EVI5	singletons-only	moderate + high-impact	106	0.00115118393204614	0.00198183030482518	1.32121669764705	0.817960042448706	2.06750809832982	0.247245217442293
ENSG00000067208	EVI5	singletons-only	high-impact only	21	1.7366505702108e-4	6.8568503304544e-4	3.82824617274286	1.54938367092884	9.16278730478751	0.004449745384418
ENSG00000110848	CD69	URV	moderate + high-impact	41	5.4587256260273e-4	0.00137154689332156	1.82546548706078	1.02109592758216	3.1934883776509	0.0425520292985655
ENSG00000110848	CD69	singletons-only	moderate + high-impact	32	2.72672975665e-4	9.9017959244365e-4	2.80355373568618	1.31860710713959	5.78175005634213	0.00823424070935019
ENSG00000171729	TMEM51	URV	moderate + high-impact	59	0.00112003216976058	0.00243764200260535	1.92341447668349	1.23760839575699	2.92173235900926	0.00419673650341046
ENSG00000171729	TMEM51	URV	high-impact only	4	8.60232441806589e-5	3.0451363270855e-4	3.94132522414142	1.05100903174338	13.5969963788138	0.0425975696119757
ENSG00000171729	TMEM51	singletons-only	moderate + high-impact	33	3.4439228841713e-4	6.8581301720676e-4	1.65965811575316	0.7130557545565	3.54974469576442	0.227746948846255
ENSG00000159399	HK2	URV	moderate + high-impact	119	0.00228109063380973	0.00388447038642661	1.61095412019595	1.15017800556404	2.2192314764844	0.00610962856498665
ENSG00000159399	HK2	URV	high-impact only	11	1.4345428871256e-4	1.5238276594055e-4	1.19609603012526	0.218302681714582	4.38828116285424	0.81123786576861
ENSG00000159399	HK2	singletons-only	moderate + high-impact	69	6.8856106547842e-4	0.0015993677613594	2.12732956511716	1.23088715024311	3.55966347031605	0.00770858706329636
ENSG00000159399	HK2	singletons-only	high-impact only	10	1.1477792717123e-4	1.5234418246807e-4	1.4131073376568	0.249851006256041	5.49655564206158	0.658390718845045
ENSG00000170956	CEACAM3	URV	moderate + high-impact	34	7.8952015680324e-4	0.00106678402379479	1.29558804221746	0.6897786037641	2.28274769282424	0.404148837577362
ENSG00000170956	CEACAM3	URV	high-impact only	6	1.4377608152468e-4	2.2854645802246e-4	1.38762816497562	0.345575533965539	4.35667613465674	0.610641872813858
ENSG00000170956	CEACAM3	singletons-only	moderate + high-impact	18	1.4363301658676e-4	6.0923342420971e-4	4.45448910263041	1.68233268448996	11.3505246899624	0.00347064864905045
ENSG00000117399	CDC20	URV	moderate + high-impact	60	0.00114772935610104	0.00205733258038074	1.60987290227101	1.01600912116597	2.47927936810924	0.0428749622929836
ENSG00000117399	CDC20	singletons-only	moderate + high-impact	34	3.0119353253611e-4	9.903933577844e-4	2.63938257963877	1.29987804426956	5.18291407484401	0.00833158308522686
ENSG00000189334	S100A14	URV	moderate + high-impact	38	7.1676699191472e-4	0.00159936371012592	2.15919206546961	1.2622888013129001	3.57249625759401	0.00576112817983232
ENSG00000189334	S100A14	URV	high-impact only	5	7.17085486136864e-5	3.807582365277e-4	4.57044471938354	1.32236793873367	15.7529102257671	0.0177129838292255
ENSG00000189334	S100A14	singletons-only	moderate + high-impact	18	2.0068833167097e-4	3.0463206794342e-4	1.36276112230828	0.399181745402755	3.8291373985131	0.592636918587538
ENSG00000177688	SUMO4	URV	moderate + high-impact	23	3.4406495291462e-4	0.00114221506989457	2.63528584162423	1.3147982492861	5.1137340393907	0.00713401466349206
ENSG00000177688	SUMO4	singletons-only	moderate + high-impact	16	1.5772310472152e-4	3.8100085396693e-4	1.79554079953909	0.558346524203026	5.09572780119655	0.307130039198278
ENSG00000152291	TGOLN2	URV	moderate + high-impact	78	0.00155034375087908	0.0013799599176807	0.812731238083079	0.468718150008017	1.32944756947375	0.422828106967106
ENSG00000152291	TGOLN2	URV	high-impact only	8	1.8689790314715e-4	2.3002713756495e-4	1.34772499417595	0.342673955597648	4.04434462627645	0.634744708815754
ENSG00000152291	TGOLN2	singletons-only	moderate + high-impact	50	6.8958951922027e-4	1.5478959743615e-4	0.211666136982811	0.0429031239097386	0.641959714889013	0.00348829188057986
ENSG00000183715	OPCML	URV	moderate + high-impact	64	0.00116101564245258	0.00228710857704875	1.80402535485341	1.17834182683739	2.68647660379571	0.00751191629104131
ENSG00000183715	OPCML	singletons-only	moderate + high-impact	40	4.156952121411e-4	8.3903984222285e-4	1.80831965147356	0.853023174301986	3.58965931046302	0.117799012782577
ENSG00000284299	NA	URV	moderate + high-impact	58	0.00124755828049761	9.9271805782465e-4	0.68708528420955	0.367997185798468	1.18426342409832	0.185013112440305
ENSG00000284299	NA	singletons-only	moderate + high-impact	37	5.0194422558488e-4	1.5355311596343e-4	0.214455077082372	0.0411092924881337	0.696595981418084	0.00733369396650962
ENSG00000224420	ADM5	URV	moderate + high-impact	5	5.73330036122145e-5	4.5712317520957e-4	5.1526049997835	1.40761842281819	19.9638196429491	0.0142469954674451
ENSG00000198185	ZNF334	URV	moderate + high-impact	166	0.0032416155475758	0.00503695382699145	1.3281349690378501	0.993522653674819	1.75215123151361	0.0552164560457569
ENSG00000198185	ZNF334	URV	high-impact only	27	5.8794837531763e-4	6.1106617068709e-4	1.07196506485831	0.471599152881186	2.16659847009912	0.857497056909172
ENSG00000198185	ZNF334	singletons-only	moderate + high-impact	101	9.9027186539636e-4	0.00244048795589263	1.93524770953636	1.24603728230913	2.94965294128971	0.00377486329876231
ENSG00000198185	ZNF334	singletons-only	high-impact only	17	1.7218928408313e-4	3.8143425536217e-4	1.99746229889971	0.645895892704544	5.44636478693727	0.214836624165857
ENSG00000215717	TMEM167B	URV	moderate + high-impact	29	5.1688002556145e-4	0.0012179963591144	2.41236721040446	1.28329212159893	4.34688702155024	0.00723484923029927
ENSG00000215717	TMEM167B	singletons-only	moderate + high-impact	17	1.8723230097904e-4	3.0456299690678e-4	1.77054406404622	0.518611790239563	5.01691799984705	0.334577815580516
ENSG00000145241	CENPC	URV	moderate + high-impact	88	0.00192300598381511	0.00305805415946693	1.21495303835018	0.832061965877812	1.73541112059155	0.30571726535382
ENSG00000145241	CENPC	URV	high-impact only	11	1.4647072562853e-4	5.3383875880771e-4	4.21361178385716	1.49558407744742	11.2459949212026	0.00776370686095273
ENSG00000145241	CENPC	singletons-only	moderate + high-impact	45	4.0446157728956e-4	0.00129800036351237	1.95248734924096	1.0013341724455	3.69307350984589	0.0495594319335239
ENSG00000078070	MCCC1	URV	moderate + high-impact	167	0.00289909858662146	0.00556474627837101	1.53053065274749	1.14712879594504	2.02005850421263	0.0041875850189067
ENSG00000078070	MCCC1	URV	high-impact only	32	5.7461392637475e-4	9.9005426333163e-4	1.45216545368623	0.727423923529238	2.72249326923717	0.27802346321832
ENSG00000078070	MCCC1	singletons-only	moderate + high-impact	111	0.00117728330514716	0.00221012124632314	1.50369501960148	0.946863700737168	2.32144995896999	0.0825767113188163
ENSG00000078070	MCCC1	singletons-only	high-impact only	22	1.8714848379354e-4	6.8520835439389e-4	2.67168489962424	1.05497642368566	6.44786342019541	0.0387080322208572
ENSG00000070367	EXOC5	URV	moderate + high-impact	48	7.3588883310058e-4	0.00183322488449883	2.04081561654508	1.20217827306147	3.35342608754031	0.0091653969784079
ENSG00000070367	EXOC5	singletons-only	moderate + high-impact	34	3.3163284540247e-4	8.4031892822161e-4	2.33117801072855	1.07445821709714	4.78221714227882	0.0330543882676426
ENSG00000165804	ZNF219	URV	moderate + high-impact	46	7.6698772625289e-4	0.00178786652695395	2.08601750585129	1.23114316048279	3.43002109905603	0.00706511254318198
ENSG00000165804	ZNF219	singletons-only	moderate + high-impact	31	3.4689013596505e-4	5.4371585989075e-4	1.19001484214852	0.46141026412867	2.72624417822625	0.701510214078196
ENSG00000133142	TCEAL4	URV	moderate + high-impact	12	1.7240990756748e-4	6.1164480865268e-4	3.43788932799935	1.2958322137315	8.65739639935609	0.014366025577184501
ENSG00000205810	KLRC3	URV	moderate + high-impact	22	3.014182673021e-4	8.3824532694976e-4	2.45201456944169	1.1258434451161	5.07657989014479	0.0250035336462169
ENSG00000205810	KLRC3	singletons-only	moderate + high-impact	16	1.2930849108259e-4	5.3332367416137e-4	3.91120994252614	1.41053797152547	10.4304262094872	0.0100781411256825
ENSG00000163885	CFAP100	URV	moderate + high-impact	150	0.00290212261321369	0.00449928259048673	1.12680664643733	0.824367469859273	1.51728257837604	0.446614117494723
ENSG00000163885	CFAP100	URV	high-impact only	18	2.2962634770285e-4	7.623412340948e-4	3.19965487820268	1.35102560031843	7.18067883149142	0.00939330867254573
ENSG00000163885	CFAP100	singletons-only	moderate + high-impact	86	8.7642616956372e-4	0.00190586327874029	1.68717497051996	1.02071112843334	2.71150295385812	0.0416469663633718
ENSG00000163885	CFAP100	singletons-only	high-impact only	13	8.61461858445524e-5	5.3316791687835e-4	5.02753999812216	1.58850717932908	15.9348424674955	0.00680663840091922
ENSG00000115866	DARS1	URV	moderate + high-impact	111	0.00208591993606617	0.00366125020500115	1.53780688697116	1.08594049907514	2.14097433452122	0.0160235980251323
ENSG00000115866	DARS1	URV	high-impact only	22	3.3058334748932e-4	7.6436265241003e-4	2.25793512748309	1.01386705287543	4.69219150124892	0.0464107572935193
ENSG00000115866	DARS1	singletons-only	moderate + high-impact	60	5.6199408681892e-4	0.00160052781979346	2.25029847835874	1.25990732541317	3.90793750982979	0.00684036434923518
ENSG00000115866	DARS1	singletons-only	high-impact only	15	1.1485954573842e-4	5.3349982435434e-4	3.55008220523745	1.22180833347632	10.0401710088652	0.0209806569461659
ENSG00000184500	PROS1	URV	moderate + high-impact	55	9.4959181449808e-4	0.00213362719766413	1.97082231016707	1.22386762007252	3.08791246942672	0.00598842673035005
ENSG00000184500	PROS1	URV	high-impact only	9	1.0197498919464e-4	3.8111765605163e-4	2.6531715294514	0.812643068731787	8.14168343445404	0.102052057906629
ENSG00000184500	PROS1	singletons-only	moderate + high-impact	35	3.0242534170482e-4	0.0010667372596977	2.5727997910466	1.25391413076038	5.10465929162689	0.0109686830748593
ENSG00000205937	RNPS1	URV	moderate + high-impact	18	3.012662563734e-4	6.8691916221092e-4	2.44893239787559	1.0636370502944	5.22700347855041	0.0361724475037256
ENSG00000205937	RNPS1	singletons-only	moderate + high-impact	12	8.61491582147075e-5	4.5745583002065e-4	4.74503830104423	1.5060509976441	14.8349544137124	0.00901087213019658
ENSG00000251287	ALG1L2	URV	moderate + high-impact	17	3.0316561538373e-4	8.4208637799432e-4	2.14853947317406	0.965495245856558	4.50540291459107	0.0603317383903299
ENSG00000251287	ALG1L2	singletons-only	moderate + high-impact	11	5.825874885065e-5	5.3548479979884e-4	5.48084770172781	1.56820037027145	20.7496067960794	0.00819300108826371
ENSG00000124839	RAB17	URV	moderate + high-impact	60	0.00113324488611893	0.00175181493917849	1.15910063709592	0.708716510553545	1.81832459990237	0.542380939709835
ENSG00000124839	RAB17	URV	high-impact only	8	7.19533749777128e-5	4.5683677514202e-4	5.41249765721236	1.61799820957799	18.4993152552706	0.00703598410711737
ENSG00000124839	RAB17	singletons-only	moderate + high-impact	40	4.5901959462292e-4	6.0938933542984e-4	0.936798137031051	0.389218380311194	2.01492259374354	0.874323686644038
ENSG00000136305	CIDEB	URV	moderate + high-impact	52	0.00114777141290288	0.00198000732650626	1.59222189722055	1.00698089108922	2.43453225514064	0.0467679910871791
ENSG00000136305	CIDEB	URV	high-impact only	14	3.0151458251675e-4	8.3765858752785e-4	2.59705664732822	1.30025486904091	4.99490481453944	0.00833905206158347
ENSG00000136305	CIDEB	singletons-only	moderate + high-impact	25	2.151874600751e-4	7.6131758434404e-4	2.20683434255099	0.929454566084737	5.05607431756406	0.0718548055663124
ENSG00000204941	PSG5	URV	moderate + high-impact	44	7.2095222120239e-4	0.00183118269494771	1.7309216631695	1.08560606985643	2.73785842410182	0.0223456761513724
ENSG00000204941	PSG5	URV	high-impact only	11	1.2999568672417e-4	5.3388491213669e-4	4.04132572867949	1.44965974128238	10.8614667591801	0.00881803951405336
ENSG00000204941	PSG5	singletons-only	moderate + high-impact	25	2.4563486273684e-4	6.8650536182546e-4	1.55849043725797	0.707699105039648	3.1222224433376	0.250774240664084
ENSG00000136928	GABBR2	URV	moderate + high-impact	101	0.00192204302097868	0.00335306143851398	1.59919111474163	1.11333518534603	2.25418384913568	0.011786911820438
ENSG00000136928	GABBR2	singletons-only	moderate + high-impact	60	6.0283288012518e-4	0.00137161983212857	2.04528506022008	1.13057079240452	3.55513308810288	0.0190668600284212
ENSG00000132664	POLR3F	URV	moderate + high-impact	60	0.00119866013188663	0.00243659593290508	1.55665143625309	1.00000688388138	2.36496823625539	0.049996552368215
ENSG00000132664	POLR3F	URV	high-impact only	20	3.9177223444408e-4	9.1367359258345e-4	1.9228749672537	0.932292914549541	3.75464522709248	0.0752203875805622
ENSG00000132664	POLR3F	singletons-only	moderate + high-impact	30	2.6181991378535e-4	9.1366688479369e-4	3.1808330056872	1.45849429937119	6.688543387263	0.00438348413720135
ENSG00000060237	WNK1	URV	moderate + high-impact	496	0.0095181025915256	0.0146959713164996	1.28101778528145	1.08355717239488	1.50778631406231	0.00398097291033939
ENSG00000060237	WNK1	URV	high-impact only	18	3.7394054241764e-4	6.8608435254307e-4	1.76120584486686	0.784541500498323	3.63352205296281	0.161359227964803
ENSG00000060237	WNK1	singletons-only	moderate + high-impact	302	0.00330029539283302	0.00550436885211832	1.27550205729422	0.964559258930442	1.66743323759982	0.0869119903016071
ENSG00000187871	GFRAL	URV	moderate + high-impact	93	0.0015693136240637	0.00312947443343932	1.68898016902697	1.15527013319348	2.4196108721159	0.00753966510509241
ENSG00000187871	GFRAL	singletons-only	moderate + high-impact	59	6.1785496895691e-4	0.0012211763129068	1.47047315637345	0.792465306963366	2.60527296719076	0.213495984668263
ENSG00000197403	OR6N1	URV	moderate + high-impact	85	0.001705795464889	0.00244201516977976	1.23224781790374	0.813702241952419	1.81380001616348	0.314629987782322
ENSG00000197403	OR6N1	URV	high-impact only	10	1.1467521678548e-4	5.3365188249406e-4	4.29936634711117	1.50500523986003	12.059673479289	0.007485251477094
ENSG00000197403	OR6N1	singletons-only	moderate + high-impact	46	4.7309680962054e-4	9.9223483944685e-4	1.52659729521031	0.760034712863843	2.90145470804675	0.225284881880301
ENSG00000092841	MYL6	URV	moderate + high-impact	51	9.1954746185082e-4	0.00197991635420869	1.76072097531597	1.07549868803515	2.80063309026526	0.0252583440780373
ENSG00000092841	MYL6	singletons-only	moderate + high-impact	31	2.732742301092e-4	9.1367379296659e-4	2.78004236226136	1.28626890836245	5.79463715220112	0.0103167797066034
ENSG00000123610	TNFAIP6	URV	moderate + high-impact	63	0.00107737650269915	0.00251322488048296	1.8016218436933	1.15303648343829	2.75828360864721	0.0103984237655297
ENSG00000123610	TNFAIP6	URV	high-impact only	7	5.86372009188066e-5	4.5677689460352e-4	4.9848178335425	1.32856729359403	19.6870936730355	0.0179223201997541
ENSG00000123610	TNFAIP6	singletons-only	moderate + high-impact	38	3.4534405424542e-4	0.00106627128763902	2.45005758257167	1.19364182365241	4.83855464069397	0.0155888053384644
ENSG00000198881	ASB12	URV	moderate + high-impact	71	0.00164587524926274	0.00184708727675545	1.12672633436557	0.703552670542226	1.73128008850657	0.606439588373936
ENSG00000198881	ASB12	URV	high-impact only	8	1.3005539453172e-4	1.5380127617728e-4	2.32315761790122	0.440111881847447	8.30878194227281	0.280014530981873
ENSG00000198881	ASB12	singletons-only	moderate + high-impact	36	3.4747858794152e-4	9.1878192156105e-4	3.09191839081995	1.4706846490245	6.1707638071939	0.00374812105673084
ENSG00000101421	CHMP4B	URV	moderate + high-impact	16	2.8672838472545e-4	1.86530821395783e-7	0.0813800144249786	6.3895349099202e-4	0.613320173023029	0.00826590760777501
ENSG00000101421	CHMP4B	singletons-only	moderate + high-impact	14	2.007304389078e-4	1.38782839488671e-7	0.143328962173154	0.00111442160438839	1.12228004719324	0.0691826818268871
ENSG00000134330	IAH1	URV	moderate + high-impact	53	0.00126188386378545	7.615220590981e-4	0.389379728833616	0.180011630113519	0.751125558935824	0.00366514870586809
ENSG00000134330	IAH1	URV	high-impact only	6	1.7222128211666e-4	1.5229084238308e-4	0.945778709037263	0.179299343590594	3.31048199786669	0.937457371072269
ENSG00000134330	IAH1	singletons-only	moderate + high-impact	29	3.8715277444446e-4	1.5234784407711e-4	0.26738715400073	0.0491244152650347	0.9227697677138	0.0352512753280672
ENSG00000100815	TRIP11	URV	moderate + high-impact	429	0.00791625000749242	0.0113103429332169	1.13694154888694	0.939496536180801	1.36709281322674	0.184714100801995
ENSG00000100815	TRIP11	URV	high-impact only	49	8.0309359507591e-4	8.4108484976642e-4	0.854972174696704	0.423306485974507	1.58664367559019	0.634014623696046
ENSG00000100815	TRIP11	singletons-only	moderate + high-impact	275	0.00289746599626802	0.0055745729909471	1.53167788991002	1.15142600932977	2.0159031254364	0.00376108501696659
ENSG00000100815	TRIP11	singletons-only	high-impact only	37	4.4458458395092e-4	4.5944023970296e-4	0.73095336320842	0.276520734069213	1.66680128968526	0.475238313770122
ENSG00000114395	CYB561D2	URV	moderate + high-impact	55	0.0012199233793743	4.606795006476e-4	0.364090052606797	0.147326453032504	0.748255835531783	0.0041609077437571
ENSG00000114395	CYB561D2	URV	high-impact only	7	1.7253971490389e-4	2.57007525932253e-7	0.268352721819574	0.00202315086865031	2.09791166588247	0.265618330540867
ENSG00000114395	CYB561D2	singletons-only	moderate + high-impact	39	5.3165743642692e-4	1.5398229548145e-4	0.318944304183574	0.0647784261406437	0.967148785078874	0.042518757064447
ENSG00000112699	GMDS	URV	moderate + high-impact	53	9.7538095535672e-4	0.001754584898144	1.99064392291195	1.21348931565038	3.15564214294918	0.00736792223544669
ENSG00000112699	GMDS	singletons-only	moderate + high-impact	32	4.0154047067179e-4	3.0475717760865e-4	0.773900612787842	0.237684727162048	1.98515399367785	0.619306758170862
ENSG00000182628	SKA2	URV	moderate + high-impact	29	4.4708495775556e-4	0.00152275265801574	2.31882144797202	1.32805265999512	3.97623831634547	0.00366892412953668
ENSG00000182628	SKA2	URV	high-impact only	12	2.1635448181479e-4	3.807632314314e-4	1.20599142379523	0.389037537932632	3.24189727525819	0.727918781557015
ENSG00000182628	SKA2	singletons-only	moderate + high-impact	18	1.8638630638234e-4	3.8069757106085e-4	1.67730539619126	0.538833410735515	4.55284189906569	0.350033421394311
ENSG00000170382	LRRN2	URV	moderate + high-impact	131	0.00268400656977676	0.00397080662169144	1.19019083013159	0.851482978935736	1.63495606305393	0.301590012835298
ENSG00000170382	LRRN2	singletons-only	moderate + high-impact	80	8.3268912278499e-4	0.0016791004748278901	2.06137890642141	1.22237615488084	3.35773444024288	0.00758420716758201
ENSG00000005075	POLR2J	URV	moderate + high-impact	9	1.0049271358711e-4	3.819859427029e-4	4.4625454827087	1.36867805465593	13.6626838539443	0.0149514332902284
ENSG00000168874	ATOH8	URV	moderate + high-impact	55	9.3701927158426e-4	0.00200636280434774	1.94049261360367	1.19796139567309	3.05831861446331	0.00788232461727789
ENSG00000168874	ATOH8	singletons-only	moderate + high-impact	34	3.6038495122439e-4	6.9460886830599e-4	1.84409661789675	0.809261404224806	3.87662425039422	0.138655187161192
ENSG00000188906	LRRK2	URV	moderate + high-impact	551	0.00967275442885376	0.0154312845620746	1.27851831760389	1.08441476776608	1.50106463194051	0.00367545632706356
ENSG00000188906	LRRK2	URV	high-impact only	57	8.6282820514219e-4	0.00122252180499104	1.13044313344101	0.619318233710074	1.95603546495763	0.677314604133961
ENSG00000188906	LRRK2	singletons-only	moderate + high-impact	371	0.00401956723098619	0.00694912201743219	1.29641329841807	1.00773690173538	1.65281863212755	0.0435177610566972
ENSG00000188906	LRRK2	singletons-only	high-impact only	44	5.1737091450998e-4	6.1184228250009e-4	1.01947228382129	0.437162768063485	2.12991495701335	0.961559010678437
ENSG00000114805	PLCH1	URV	moderate + high-impact	340	0.00704349230623256	0.00807728596051079	0.884484843909896	0.707913724244586	1.09489335999669	0.263715890764301
ENSG00000114805	PLCH1	URV	high-impact only	40	9.6196117102299e-4	3.8212508607538e-4	0.324885996011192	0.114858533744955	0.742239980712569	0.00553470418456026
ENSG00000114805	PLCH1	singletons-only	moderate + high-impact	199	0.00236701659771237	0.00259046164136094	0.784697102464745	0.526361999480754	1.13689022888131	0.205337086295891
ENSG00000114805	PLCH1	singletons-only	high-impact only	21	2.8725566349895e-4	7.63867520047563e-5	0.165501593145687	0.0173966122217989	0.717255087451628	0.0126088252740868
ENSG00000067606	PRKCZ	URV	moderate + high-impact	108	0.00186516768814803	0.00380730538506302	1.6259003708479	1.14484891508048	2.27453180862466	0.00715686644364832
ENSG00000067606	PRKCZ	singletons-only	moderate + high-impact	70	8.1797932684251e-4	9.9014965802548e-4	0.94343588877048	0.488763928541582	1.69921469261974	0.85286462939264
ENSG00000108433	GOSR2	URV	moderate + high-impact	89	0.00177959760512244	0.00199409539991528	0.825298218522557	0.525119996149322	1.25036388913531	0.374878024006682
ENSG00000108433	GOSR2	URV	high-impact only	12	2.7307298395353e-4	3.8518199513206e-4	1.42592138015629	0.485461689361601	3.5536683265257	0.490198355641345
ENSG00000108433	GOSR2	singletons-only	moderate + high-impact	54	7.1709075190362e-4	3.0708431791737e-4	0.276541181159232	0.0870577642274273	0.685657748480699	0.00378449807977732
ENSG00000204019	CT83	URV	moderate + high-impact	20	3.3240427222457e-4	9.1684970399246e-4	2.3351881768935	1.26950125233506	4.42404513765947	0.00754810136095585
ENSG00000204019	CT83	singletons-only	moderate + high-impact	10	1.1585593131815e-4	1.53129227338e-4	1.64769095812596	0.308271064733949	6.06609577814632	0.51198908397793
ENSG00000111665	CDCA3	URV	moderate + high-impact	58	0.0010372941513375	0.00175209505021051	1.29775662318829	0.778996554341518	2.08782555566316	0.30743761993164
ENSG00000111665	CDCA3	URV	high-impact only	12	1.8799575493602e-4	6.8518543766138e-4	3.4765199311157	1.411286426606	8.1970833329274	0.00786712724724059
ENSG00000111665	CDCA3	singletons-only	moderate + high-impact	38	3.740990961502e-4	9.1394121822951e-4	1.77129173737803	0.843721279023094	3.52724611590765	0.126574359868946
ENSG00000178209	PLEC	URV	moderate + high-impact	994	0.0224446746694789	0.0333735370617149	1.1816432262371	1.05701301047622	1.31827935283114	0.00348939619651922
ENSG00000178209	PLEC	URV	high-impact only	45	7.9213260685531e-4	0.00101218335098415	1.19478444546987	0.622069697084837	2.14352397704538	0.576232419533709
ENSG00000178209	PLEC	singletons-only	moderate + high-impact	495	0.00571288702744436	0.00759122426753859	1.00747287842446	0.795957411883322	1.26326675924681	0.94960368986216
ENSG00000178209	PLEC	singletons-only	high-impact only	34	4.0288535458839e-4	4.6516827405069e-4	1.15355754535472	0.44209814769319	2.59774517496373	0.7513876841323
ENSG00000165449	SLC16A9	URV	moderate + high-impact	132	0.0025702090036919	0.00342835101573792	1.1362314463018	0.802372729752075	1.57793908667821	0.46306134940222
ENSG00000165449	SLC16A9	URV	high-impact only	15	2.3016060661021e-4	6.8533326904705e-4	3.35661465334715	1.40518861654262	7.54676621180287	0.00770561697318828
ENSG00000165449	SLC16A9	singletons-only	moderate + high-impact	84	9.0423946584006e-4	0.00159967325158662	1.33469971686472	0.789563657046858	2.17804680607021	0.272080758973463
ENSG00000121871	SLITRK3	URV	moderate + high-impact	224	0.00442989358475086	0.00396165650603418	0.730153322649608	0.53390655217976	0.978865326592266	0.0350706707255243
ENSG00000121871	SLITRK3	singletons-only	moderate + high-impact	149	0.00189262045486395	0.00129570174709585	0.530049605811107	0.30506971235407	0.864666675120579	0.00974474006531223
ENSG00000008513	ST3GAL1	URV	moderate + high-impact	72	0.00147736425392822	0.00121946082876181	0.675885168182073	0.376682210471605	1.13812344859761	0.145900229310977
ENSG00000008513	ST3GAL1	singletons-only	moderate + high-impact	45	6.0242018819188e-4	2.2887478131661e-4	0.27027730648	0.071211297516505	0.737405902297245	0.00802946554861639
ENSG00000078142	PIK3C3	URV	moderate + high-impact	194	0.00350816252601114	0.00602791723137504	1.43460862318394	1.09492669800563	1.86060622106006	0.00934406216315264
ENSG00000078142	PIK3C3	URV	high-impact only	29	6.6233971744907e-4	7.634857652406e-4	1.12607049758194	0.531313099517297	2.17791271727298	0.741935748490426
ENSG00000078142	PIK3C3	singletons-only	moderate + high-impact	127	0.0013514859819655	0.00251761857420602	1.55585985985153	1.02445011693851	2.30807965014688	0.038527535485561
ENSG00000078142	PIK3C3	singletons-only	high-impact only	18	1.4467184093309e-4	6.0992459473089e-4	3.86720535385882	1.45900320733891	9.91784999541901	0.00759966686989644
ENSG00000156515	HK1	URV	moderate + high-impact	156	0.00289668798521056	0.00403714414443497	1.1314087386765601	0.815506234723585	1.5429355613436	0.451819620713486
ENSG00000156515	HK1	URV	high-impact only	10	1.1480440971899e-4	5.3309195037329e-4	4.27919413058054	1.50386438826586	11.9225156018659	0.00749961738320115
ENSG00000156515	HK1	singletons-only	moderate + high-impact	101	0.00119026216042929	0.00137142299256531	0.9502403102437	0.543828807445419	1.57611706088727	0.849400074606663
ENSG00000144278	GALNT13	URV	moderate + high-impact	112	0.00209486230637311	0.00152902451522285	0.574769379078137	0.34706441494954	0.903736919594577	0.0153130372536143
ENSG00000144278	GALNT13	singletons-only	moderate + high-impact	82	0.00104725663295063	6.8842516832786e-4	0.454634231292368	0.211814063617051	0.868746564914692	0.0153654392408606
ENSG00000116791	CRYZ	URV	moderate + high-impact	83	0.001567751362472	0.00259715690574251	1.31485694064575	0.879106381276029	1.91842931500658	0.177735050361401
ENSG00000116791	CRYZ	URV	high-impact only	17	2.31137158018e-4	6.8760920481191e-4	2.27139031208623	0.94979986844174	5.11602570601477	0.0642907252204886
ENSG00000116791	CRYZ	singletons-only	moderate + high-impact	50	5.3197629940357e-4	9.9221509321276e-4	1.62406250511536	0.823631018279829	2.99977823765618	0.15455236344583
ENSG00000116791	CRYZ	singletons-only	high-impact only	13	8.62285621155322e-5	5.3368307226029e-4	5.0558541303651	1.69728433002974	15.4136229154335	0.00426899904401368
ENSG00000099814	CEP170B	URV	moderate + high-impact	278	0.00581398510955601	0.0106718966953339	1.35672339712401	1.10439881661636	1.65691847387651	0.00392926885926126
ENSG00000099814	CEP170B	URV	high-impact only	9	1.7262486237088e-4	3.0687278204565e-4	1.66850392216757	0.477637049257608	4.88393204174685	0.395275844027833
ENSG00000099814	CEP170B	singletons-only	moderate + high-impact	146	0.00161527459282301	0.0026234726087301	1.26252564203186	0.831929906294467	1.86806646307884	0.266132511408248
ENSG00000171587	DSCAM	URV	moderate + high-impact	364	0.00685691525993682	0.0109854505857183	1.31018110997481	1.07564997868069	1.58634716339327	0.00762244427671521
ENSG00000171587	DSCAM	URV	high-impact only	11	1.0038247224544e-4	3.057931767668e-4	3.35207005168439	0.939989272118401	10.673353414106	0.0610933294969294
ENSG00000171587	DSCAM	singletons-only	moderate + high-impact	231	0.00242485621571111	0.0047297711307324	1.49831088783274	1.09796474097839	2.01775121077677	0.0113886038450569
ENSG00000171587	DSCAM	singletons-only	high-impact only	11	1.0038247224544e-4	3.057931767668e-4	3.78278748532002	1.06178887535521	12.0209356444746	0.0409988618138564
ENSG00000181392	SYNE4	URV	moderate + high-impact	93	0.00187278620026477	0.00282275417856596	1.2605872005118	0.850749021809257	1.82455420739923	0.241873344090637
ENSG00000181392	SYNE4	URV	high-impact only	21	2.4465179596149e-4	9.9057489086585e-4	3.05726719791695	1.39047096756776	6.54421815345234	0.00614095705331341
ENSG00000181392	SYNE4	singletons-only	moderate + high-impact	54	5.627454611374e-4	0.00114376392039257	1.55443689868373	0.812402737834171	2.8324727658463	0.176164851639101
ENSG00000181392	SYNE4	singletons-only	high-impact only	15	8.65990410704852e-5	6.8553565862964e-4	3.92585298973146	1.36655236352511	11.9123819509899	0.0113535600195896
ENSG00000214128	TMEM213	URV	moderate + high-impact	35	6.0454095716477e-4	0.00129524832506786	1.61301239107234	0.869204679572565	2.86782599259833	0.125845172533412
ENSG00000214128	TMEM213	singletons-only	moderate + high-impact	21	1.7346101013846e-4	6.8561434116361e-4	3.51076465752878	1.40484602197255	8.48989315857928	0.00819188354190314
ENSG00000162460	TMEM82	URV	moderate + high-impact	67	0.00149632580572111	0.00297819312164368	1.73122751051445	1.16276609200715	2.52660037645488	0.00753283750630473
ENSG00000162460	TMEM82	singletons-only	moderate + high-impact	36	4.3167032277464e-4	4.5925089419425e-4	0.873924406840858	0.327784249803856	1.99126353030421	0.763312185314134
ENSG00000172534	HCFC1	URV	moderate + high-impact	115	0.00230885536593699	0.00311043634511625	1.33062113142484	0.912138705923195	1.89498350143021	0.134803076262943
ENSG00000172534	HCFC1	singletons-only	moderate + high-impact	65	6.6398451910369e-4	0.00145996763645257	2.21651530411413	1.23955867563573	3.81761061642925	0.00820283354841389
ENSG00000167378	IRGQ	URV	moderate + high-impact	104	0.00194781588250107	0.00368928891526466	1.56749827242369	1.10234158308779	2.19261127988992	0.0130005077764016
ENSG00000167378	IRGQ	URV	high-impact only	8	1.1580556738677e-4	4.5893351849225e-4	4.225574854583	1.41194789847673	12.0645108298433	0.0114766571755078
ENSG00000167378	IRGQ	singletons-only	moderate + high-impact	58	6.1978487192996e-4	0.00115265507709312	1.57851721983256	0.833260763395195	2.84063846731702	0.155511419558098
ENSG00000236279	CLEC2L	URV	moderate + high-impact	32	5.4632424949756e-4	0.00121995094174412	2.13477963637132	1.14835368138613	3.80180673668864	0.0176670175217619
ENSG00000236279	CLEC2L	singletons-only	moderate + high-impact	18	1.5831416449044e-4	5.3346074544075e-4	3.54717589140587	1.31571415825492	9.00151603332997	0.0138989396094086
ENSG00000206026	SMIM21	URV	moderate + high-impact	43	8.1926203787569e-4	9.1513814863197e-4	0.738778240233407	0.364494216732298	1.38382298414106	0.357609494307906
ENSG00000206026	SMIM21	URV	high-impact only	8	1.5808202731926e-4	4.07075433723317e-7	0.0465526574698993	3.359441311623e-4	0.508147133101909	0.00800862484139753
ENSG00000206026	SMIM21	singletons-only	moderate + high-impact	29	3.4594685805637e-4	3.8140602908376e-4	0.561899438384972	0.179592314032396	1.46074086399225	0.250569755721645
ENSG00000185989	RASA3	URV	moderate + high-impact	195	0.0039318558899089	0.00586385755855275	1.22578139445715	0.93725081877468	1.58496044847784	0.134898919183995
ENSG00000185989	RASA3	URV	high-impact only	28	5.3599176794532e-4	7.6166978248436e-4	1.24858254519216	0.582059451263509	2.46053158132678	0.54972815737453
ENSG00000185989	RASA3	singletons-only	moderate + high-impact	109	0.00109268426616066	0.00251276504187194	1.90620792384119	1.23028519741846	2.89237274699005	0.00441404303321236
ENSG00000185989	RASA3	singletons-only	high-impact only	18	1.5940318942509e-4	5.3298124024911e-4	2.78042824910988	1.00796568502668	7.24258836620922	0.0483306350059128
ENSG00000204219	TCEA3	URV	moderate + high-impact	76	0.00176404585841279	0.00122068100403543	0.507283141275709	0.28827046147228	0.837182241029047	0.00679342975293729
ENSG00000204219	TCEA3	URV	high-impact only	14	2.1534385746296e-4	2.288371471273e-4	0.860942258358149	0.217115738376688	2.59271676208065	0.805054576238399
ENSG00000204219	TCEA3	singletons-only	moderate + high-impact	52	6.8835443668433e-4	3.0534305869417e-4	0.318938918169798	0.102143267775718	0.773664954876562	0.00915394518497858
ENSG00000204219	TCEA3	singletons-only	high-impact only	12	1.5770477382203e-4	7.62675605381483e-5	0.579080314376496	0.0613341469045662	2.55196002509361	0.512703251136345
ENSG00000155827	RNF20	URV	moderate + high-impact	176	0.00281490596445805	0.00526926400802399	1.54367129360406	1.15135700561452	2.04524857478463	0.00410353974215938
ENSG00000155827	RNF20	URV	high-impact only	22	3.1615989297051e-4	5.3554042181702e-4	1.60505739076533	0.597481004070131	3.78445267549445	0.326971490082022
ENSG00000155827	RNF20	singletons-only	moderate + high-impact	124	0.0013499167764145	0.002289456611296	1.36559763071592	0.87692268821771	2.06583087166998	0.163246032671149
ENSG00000155827	RNF20	singletons-only	high-impact only	19	2.0099775748128e-4	3.8122173981806e-4	1.43735433829958	0.423769327890748	4.07875415527493	0.533927362993576
ENSG00000087470	DNM1L	URV	moderate + high-impact	88	0.00127593478632736	0.00205708855239719	1.49030726590196	0.939912796828092	2.28984070961339	0.0880895055988665
ENSG00000087470	DNM1L	URV	high-impact only	15	1.7207674720133e-4	4.5702399608109e-4	3.39699250609624	1.19829070478438	8.72021155884191	0.0232322434311431
ENSG00000087470	DNM1L	singletons-only	moderate + high-impact	69	6.7389829698484e-4	0.00167563418086277	2.12248676432205	1.23224804299162	3.5494237779187	0.00746537593166396
ENSG00000087470	DNM1L	singletons-only	high-impact only	12	1.0040400796003e-4	3.8076011723647e-4	4.62308437146941	1.36073091274453	14.3960713502922	0.016148356060811
ENSG00000180347	ITPRID1	URV	moderate + high-impact	241	0.00406547989482843	0.0072773692088002	1.39971630879624	1.09224795761847	1.77825910337683	0.00831535538304395
ENSG00000180347	ITPRID1	URV	high-impact only	20	4.3275678321252e-4	3.8507834530418e-4	0.703946055141671	0.24147570473969	1.70222020168013	0.458316381326821
ENSG00000180347	ITPRID1	singletons-only	moderate + high-impact	165	0.00170846498640347	0.00352142308090981	1.64864696766187	1.1451259799334499	2.33481717101334	0.00776080493786957
ENSG00000180347	ITPRID1	singletons-only	high-impact only	13	1.4424598565552e-4	2.2964518377943e-4	1.48272631599043	0.363162827800566	4.72665490525606	0.548237306184835
ENSG00000158125	XDH	URV	moderate + high-impact	393	0.00749641009428468	0.0117326847563484	1.31386587015937	1.08703676214511	1.57909486157234	0.00506139193813659
ENSG00000158125	XDH	URV	high-impact only	59	0.00110370697821842	0.00144738525261589	1.19236840861131	0.690722843284799	1.96099042799368	0.51325687256047
ENSG00000158125	XDH	singletons-only	moderate + high-impact	237	0.00252276342665934	0.00464635300322561	1.43978487734424	1.05525328863237	1.93819264318068	0.0220495205261434
ENSG00000158125	XDH	singletons-only	high-impact only	39	4.0139437491526e-4	8.3786944833716e-4	1.71366976900701	0.810071423502774	3.4009389281335	0.152280737511393
ENSG00000070269	TMEM260	URV	moderate + high-impact	185	0.00330315987158758	0.00449670074991677	1.12147909008397	0.827562821510627	1.49470421216199	0.451391824264236
ENSG00000070269	TMEM260	URV	high-impact only	29	3.3206545370683e-4	9.9068087412853e-4	2.75060009538272	1.36755170526436	5.34239412601452	0.00550718696713226
ENSG00000070269	TMEM260	singletons-only	moderate + high-impact	128	0.0014363935927474	0.00213413134872499	1.14172412408363	0.732539093164779	1.71662817765699	0.545711885998389
ENSG00000070269	TMEM260	singletons-only	high-impact only	24	2.1619137604944e-4	6.8581308841984e-4	2.86961170795392	1.24422247234478	6.38847524306184	0.0149332113109325
ENSG00000182307	C8orf33	URV	moderate + high-impact	75	0.00150595567202214	0.0023661695695783	1.53673649744669	1.00071006633277	2.29458578671949	0.0496362998942818
ENSG00000182307	C8orf33	singletons-only	moderate + high-impact	44	4.1592490554248e-4	0.00114404658233676	2.45229874395518	1.2562411203492	4.59278233869382	0.00962592231741999
ENSG00000152467	ZSCAN1	URV	moderate + high-impact	117	0.00243083703865913	0.00443249811254243	1.59116759858576	1.15994865841278	2.15252625394876	0.00442707113167273
ENSG00000152467	ZSCAN1	URV	high-impact only	13	2.3040006249781e-4	1.5464898452737e-4	0.715901998607845	0.139827260483919	2.37517979646634	0.617004234038316
ENSG00000152467	ZSCAN1	singletons-only	moderate + high-impact	64	6.4739643220548e-4	0.00145105000270026	1.81198214745666	1.0238866658936	3.09330426813141	0.0415933828738817
ENSG00000084453	SLCO1A2	URV	moderate + high-impact	154	0.00260516782981102	0.00550077941655078	1.51858229683993	1.13305058491237	2.01429149222046	0.00557459165432572
ENSG00000084453	SLCO1A2	URV	high-impact only	32	4.7652495332745e-4	8.4220706257881e-4	1.23343806415049	0.586675969587562	2.41808200335807	0.564029930507554
ENSG00000084453	SLCO1A2	singletons-only	moderate + high-impact	99	9.6561975729148e-4	0.00244265251037709	1.75260824303726	1.11248815536949	2.7035766677557	0.0162572621089527
ENSG00000084453	SLCO1A2	singletons-only	high-impact only	21	1.8892828074335e-4	6.1096805544809e-4	2.08768234952432	0.792701727659342	5.20004903769756	0.131906684764197
ENSG00000162980	ARL5A	URV	moderate + high-impact	35	4.3228043312553e-4	0.00152436109475246	2.28255232952395	1.24672988143076	4.09563416725352	0.00811870587853358
ENSG00000162980	ARL5A	singletons-only	moderate + high-impact	27	2.7373056506659e-4	6.0976401412723e-4	1.39308177169461	0.561952000515204	3.18377595767021	0.457221392957518
ENSG00000033178	UBA6	URV	moderate + high-impact	178	0.00335307753298131	0.00534594308005914	1.33284292795154	1.03174866278501	1.72958633571774	0.0282519294260044
ENSG00000033178	UBA6	URV	high-impact only	30	4.9088323098561e-4	9.1697858965327e-4	1.58931192843078	0.887401787336045	2.94083806977683	0.114885968102388
ENSG00000033178	UBA6	singletons-only	moderate + high-impact	110	0.00103857058848067	0.00289996178485185	1.76558477007372	1.16674207460189	2.73108350782589	0.00515025007843573
ENSG00000033178	UBA6	singletons-only	high-impact only	21	1.8754350556361e-4	6.1106581539621e-4	1.76322626625904	0.877917303917613	4.62570467544737	0.111870869073422
ENSG00000188171	ZNF626	URV	moderate + high-impact	75	0.00142050597655484	0.00320136764647046	1.63889884993249	1.10137229517585	2.39716691338401	0.0154781935225667
ENSG00000188171	ZNF626	URV	high-impact only	12	1.5795176569132e-4	8.3843028669836e-4	3.11673362326576	1.26899483787772	7.65574004419661	0.0136827115877171
ENSG00000188171	ZNF626	singletons-only	moderate + high-impact	45	4.0200926742039e-4	0.00129546711330464	2.08365646805964	1.0811599923189401	3.9011443629226	0.0289396702333762
ENSG00000155508	CNOT8	URV	moderate + high-impact	34	5.0332251545679e-4	9.1411624828033e-4	1.81822551599172	0.896942583265143	3.45268448462169	0.0942636365361732
ENSG00000155508	CNOT8	URV	high-impact only	6	8.68120760830964e-5	3.8084619487768e-4	5.18152385803813	1.55807301720061	16.6458838111736	0.00885227605389749
ENSG00000155508	CNOT8	singletons-only	moderate + high-impact	27	2.7319141506126e-4	6.0923446831565e-4	2.01427174003196	0.819064057638078	4.55049533083183	0.121739694289362
ENSG00000164440	TXLNB	URV	moderate + high-impact	153	0.00269744539595235	0.00464787312208956	1.21024592848348	0.892214277630155	1.62072773889583	0.215810920822845
ENSG00000164440	TXLNB	URV	high-impact only	30	3.732887520068e-4	0.00137120685730362	2.38656381893653	1.25302632686446	4.47969307024734	0.00861866029530101
ENSG00000164440	TXLNB	singletons-only	moderate + high-impact	102	0.00113303930515678	0.00182842387236794	1.02844934529458	0.627240879017382	1.62939413566931	0.908088564611006
ENSG00000164440	TXLNB	singletons-only	high-impact only	23	1.7231317913327e-4	9.1383778344436e-4	3.12007517867827	1.36017356530727	7.32493070768504	0.00747433051746627
ENSG00000110172	CHORDC1	URV	moderate + high-impact	38	5.8248493345384e-4	0.00137406058684475	1.91073237312339	1.06977525320516	3.2804649682862	0.0295975197449806
ENSG00000110172	CHORDC1	singletons-only	moderate + high-impact	22	1.8809282657031e-4	6.8648787280882e-4	3.25490285579646	1.32248614713515	7.67450017725214	0.0114142946436537
ENSG00000011454	RABGAP1	URV	moderate + high-impact	166	0.00338204197786733	0.00396482003371756	1.04482755679816	0.757136213749137	1.41513891548618	0.783920320323003
ENSG00000011454	RABGAP1	URV	high-impact only	8	1.4914685344658e-4	4.5717470298392e-4	4.31022058640558	1.50845133947419	11.3984931422712	0.00806525562524563
ENSG00000011454	RABGAP1	singletons-only	moderate + high-impact	105	0.00120859260629915	0.00160092311724444	0.900610087627006	0.530349618992562	1.46331895626693	0.681976481747814
ENSG00000156284	CLDN8	URV	moderate + high-impact	48	9.1784141974565e-4	0.00198011374166692	1.95239532951152	1.19300603451952	3.10586761822015	0.00858282512936492
ENSG00000156284	CLDN8	singletons-only	moderate + high-impact	28	3.0138554753027e-4	5.3320704220632e-4	1.80687120474158	0.714694144087338	4.10119996158071	0.198527368229837
ENSG00000115825	PRKD3	URV	moderate + high-impact	180	0.00353983907587275	0.00495502939911442	1.24073826347282	0.929397709719859	1.63332092906246	0.140694586242778
ENSG00000115825	PRKD3	URV	high-impact only	14	1.4612694770917e-4	6.0948311522801e-4	3.68761790055246	1.40134355924382	9.43760634308877	0.00928449418408783
ENSG00000115825	PRKD3	singletons-only	moderate + high-impact	108	0.00121100281603975	0.00190627642722577	1.25638639257753	0.777599784387261	1.95998548158651	0.340249016834718
ENSG00000115825	PRKD3	singletons-only	high-impact only	12	8.78166184266148e-5	4.5711177669371e-4	4.90854957455119	1.54811529410521	15.5216705165038	0.00795757409661757
ENSG00000100395	L3MBTL2	URV	moderate + high-impact	159	0.00283973601772545	0.00495672128362342	1.51918422361649	1.12901092325764	2.01938353426322	0.00624307593543794
ENSG00000100395	L3MBTL2	URV	high-impact only	14	2.1530416326267e-4	6.0941003542606e-4	2.84936634420404	1.14232523963154	6.64726741006196	0.0260361876620236
ENSG00000100395	L3MBTL2	singletons-only	moderate + high-impact	101	0.00110445066546684	0.00182951076786812	1.3926666357521	0.850334488378552	2.20282339631578	0.182263832507606
ENSG00000108602	ALDH3A1	URV	moderate + high-impact	111	0.00228065387017894	0.00411448342062492	1.53829925658843	1.10588261524086	2.10813448155366	0.0111624995486885
ENSG00000108602	ALDH3A1	URV	high-impact only	18	3.0141131339079e-4	8.3802175861099e-4	2.64135514245037	1.21118558150145	5.47393690545733	0.0158831504866398
ENSG00000108602	ALDH3A1	singletons-only	moderate + high-impact	55	5.4508062305862e-4	0.0012948067726184	1.93470572526951	1.03891292194428	3.46612820448182	0.0379787963569604
ENSG00000163156	SCNM1	URV	moderate + high-impact	50	7.8938861097213e-4	0.00137112545642588	1.23983982044336	0.684318485166382	2.13825187084969	0.464490066642105
ENSG00000163156	SCNM1	URV	high-impact only	10	1.8669109499926e-4	1.5247215081556e-4	1.13549634385924	0.221161548455186	3.79622929977541	0.856916088235722
ENSG00000163156	SCNM1	singletons-only	moderate + high-impact	38	3.2993591008307e-4	0.00114228043474772	2.82391013646913	1.41153190028718	5.50018151870151	0.00393414697201699
ENSG00000164597	COG5	URV	moderate + high-impact	231	0.00422578486726919	0.00610168130948565	1.20763980278579	0.927070749997546	1.55538525586651	0.159143551158748
ENSG00000164597	COG5	URV	high-impact only	42	8.3687720423189e-4	7.6394276308282e-4	0.828181266332474	0.394101893560634	1.57524491275181	0.583231157347353
ENSG00000164597	COG5	singletons-only	moderate + high-impact	152	0.00153828583934318	0.00342979186884714	1.73560126898631	1.195841147295	2.47835493565205	0.0041835568222458
[truncated: 46,462 more rows]
