# Supplementary material for: Large-scale exome analyses reveal new rare variant contributions in amyotrophic lateral sclerosis
Source: Nat Genet. 2026 Mar 31;58(4):717–25. doi: 10.1038/s41588-026-02535-9 (PMC13083253; doi:10.1038/s41588-026-02535-9)
Supplement: Supplementary file 8 — Summary statistics for the ultra-rare domain-based analyses: ACAT omnibus test across the four filtering strategies. [file 41588_2026_2535_MOESM8_ESM.csv]

gene_id	gene_name	transcript_id	domain_name	P
ENSG00000183735	TBK1	ENST00000331710	Prot_kinase_dom	5.1349511304218855e-11
ENSG00000183735	TBK1	ENST00000331710	Kinase-like_dom_sf	6.228484821607184e-9
ENSG00000183735	TBK1	ENST00000331710	TBK1_CCD1	4.0541119353141264e-8
ENSG00000142168	SOD1	ENST00000270142	SOD_Cu/Zn_BS	7.992580634934956e-8
ENSG00000165280	VCP	ENST00000358901	CDC48_domain_2-like_sf	2.1616956458657274e-7
ENSG00000183735	TBK1	ENST00000331710	TBK1_ULD	7.953434061595325e-7
ENSG00000149054	ZNF215	ENST00000278319	KRAB	8.040770892958553e-7
ENSG00000138363	ATIC	ENST00000236959	AICAR_Tfase_dup_dom_sf	8.433363068598593e-7
ENSG00000137601	NEK1	ENST00000507142	Low complexity region	1.1445198345491977e-6
ENSG00000165280	VCP	ENST00000358901	Cdc48_dom2	1.951288572988632e-6
ENSG00000138363	ATIC	ENST00000236959	Cytidine_deaminase-like	2.422291393088661e-6
ENSG00000162433	AK4	ENST00000327299	Adenyl_kin_sub	2.6978740084280326e-6
ENSG00000168259	DNAJC7	ENST00000457167	TPR-like_helical_dom_sf	4.219649676969546e-6
ENSG00000137601	NEK1	ENST00000507142	Kinase-like_dom_sf	5.05563077928542e-6
ENSG00000165269	AQP7	ENST00000297988	MIP	1.0654639064261814e-5
ENSG00000165269	AQP7	ENST00000297988	Aquaporin-like	1.0654639064261814e-5
ENSG00000144868	TMEM108	ENST00000321871	Low complexity region	1.6247519040151112e-5
ENSG00000105136	ZNF419	ENST00000221735	Znf_C2H2_sf	1.7851403605558407e-5
ENSG00000175324	LSM1	ENST00000311351	Coiled-coil	1.8161421814427786e-5
ENSG00000183770	FOXL2	ENST00000648323	WH_DNA-bd_sf	1.9655996108876448e-5
ENSG00000114455	HHLA2	ENST00000619531	Ig-like_dom_sf	2.1191285650267072e-5
ENSG00000243955	GSTA1	ENST00000334575	Glutathione_S-Trfase	2.1272144848254304e-5
ENSG00000162063	CCNF	ENST00000397066	Low complexity region	2.3684355717419247e-5
ENSG00000090402	SI	ENST00000264382	Gal_mutarotase_sf_dom	2.441368682339721e-5
ENSG00000004777	ARHGAP33	ENST00000007510	RhoGAP_dom	2.6109944657383815e-5
ENSG00000120948	TARDBP	ENST00000240185	Low complexity region	2.772327898958483e-5
ENSG00000111450	STX2	ENST00000392373	Coiled-coil	3.010038796695174e-5
ENSG00000140526	ABHD2	ENST00000352732	AB_hydrolase_1	3.594888619727514e-5
ENSG00000137601	NEK1	ENST00000507142	Prot_kinase_dom	4.079837900979237e-5
ENSG00000091640	SPAG7	ENST00000206020	R3H_dom_sf	4.117780521867691e-5
ENSG00000243955	GSTA1	ENST00000334575	Glutathione-S-Trfase_C-like	4.52643947141615e-5
ENSG00000243955	GSTA1	ENST00000334575	Glutathione-S-Trfase_C_sf	4.52643947141615e-5
ENSG00000160803	UBQLN4	ENST00000368309	STI1_HS-bd	4.606736068712039e-5
ENSG00000004777	ARHGAP33	ENST00000007510	Rho_GTPase_activation_prot	4.845219913889032e-5
ENSG00000123240	OPTN	ENST00000378747	Coiled-coil	4.8532278538952735e-5
ENSG00000182010	RTKN2	ENST00000373789	AHD	4.943470252117487e-5
ENSG00000183770	FOXL2	ENST00000648323	Fork_head_dom	5.679473719058045e-5
ENSG00000154265	ABCA5	ENST00000392676	ABC_transporter-like_ATP-bd	6.90257874124159e-5
ENSG00000168259	DNAJC7	ENST00000457167	J_dom_sf	7.082662003471262e-5
ENSG00000136160	EDNRB	ENST00000646607	ETB_rcpt	7.301953216479361e-5
ENSG00000136997	MYC	ENST00000621592	bHLH_dom	7.776842510953062e-5
ENSG00000112685	EXOC2	ENST00000230449	EXOC2/Sec5_N_dom	7.951757030393009e-5
ENSG00000155657	TTN	ENST00000589042	FN3_sf	8.005495169752976e-5
ENSG00000105136	ZNF419	ENST00000221735	Znf_C2H2_type	8.313179139328616e-5
ENSG00000114455	HHLA2	ENST00000619531	Ig-like_fold	8.338684332082178e-5
ENSG00000118873	RAB3GAP2	ENST00000358951	RAB3GAP2_C	1.0759065321954956e-4
ENSG00000163655	GMPS	ENST00000496455	GMP_synth_C	1.0808340103008233e-4
ENSG00000130294	KIF1A	ENST00000498729	Kinesin-like_fam	1.2026967589810257e-4
ENSG00000129204	USP6	ENST00000574788	Peptidase_C19_UCH	1.2089501093548162e-4
ENSG00000129204	USP6	ENST00000574788	USP_dom	1.2089501093548162e-4
ENSG00000129204	USP6	ENST00000574788	Papain-like_cys_pep_sf	1.2089501093548162e-4
ENSG00000066468	FGFR2	ENST00000358487	Ig_sub2	1.225943807634911e-4
ENSG00000133020	MYH8	ENST00000403437	Coiled-coil	1.312932328283352e-4
ENSG00000120328	PCDHB12	ENST00000239450	Cadherin-like_sf	1.319607487711257e-4
ENSG00000188779	SKOR1	ENST00000380035	DNA-bd_dom_put_sf	1.3924247299989216e-4
ENSG00000166250	CLMP	ENST00000448775	SignalP-noTM	1.504606980706773e-4
ENSG00000120328	PCDHB12	ENST00000239450	Cadherin-like_dom	1.5265850243045327e-4
ENSG00000165805	C12orf50	ENST00000298699	DUF5571	1.54579006635779e-4
ENSG00000133055	MYBPH	ENST00000255416	Low complexity region	1.5809790966227362e-4
ENSG00000173250	GPR151	ENST00000311104	TMhelix	1.615565235248038e-4
ENSG00000141480	ARRB2	ENST00000269260	Arrestin_C-like	1.6626586921825997e-4
ENSG00000154265	ABCA5	ENST00000392676	P-loop_NTPase	1.709048701955525e-4
ENSG00000162032	SPSB3	ENST00000566339	ConA-like_dom_sf	1.7152394170343114e-4
ENSG00000186130	ZBTB6	ENST00000373659	SKP1/BTB/POZ_sf	1.7832939703742745e-4
ENSG00000163518	FCRL4	ENST00000271532	Ig-like_fold	1.783827525094221e-4
ENSG00000155511	GRIA1	ENST00000285900	Glu/Gly-bd	1.889918268676055e-4
ENSG00000174516	PELI3	ENST00000320740	Low complexity region	1.901125025731579e-4
ENSG00000092096	SLC22A17	ENST00000397267	MFS_trans_sf	1.928012254675145e-4
ENSG00000090402	SI	ENST00000264382	Gal_mutarotase_N	1.9617343044073496e-4
ENSG00000151239	TWF1	ENST00000395510	ADF-H/Gelsolin-like_dom_sf	2.1068024076336504e-4
ENSG00000148834	GSTO1	ENST00000369713	Thioredoxin-like_sf	2.1481390890352824e-4
ENSG00000169031	COL4A3	ENST00000396578	Collagen_IV_NC	2.2231120503405144e-4
ENSG00000258227	CLEC5A	ENST00000546910	C-type_lectin-like	2.2512707411635708e-4
ENSG00000258227	CLEC5A	ENST00000546910	NKR-like_CTLD	2.2512707411635708e-4
ENSG00000141503	MINK1	ENST00000355280	CNH_dom	2.2824682600413777e-4
ENSG00000073734	ABCB11	ENST00000650372	P-loop_NTPase	2.3659645890254625e-4
ENSG00000154265	ABCA5	ENST00000392676	AAA+_ATPase	2.4360261666929347e-4
ENSG00000128585	MKLN1	ENST00000352689	Gal_Oxase/kelch_b-propeller	2.5007150016309284e-4
ENSG00000181927	OR4P4	ENST00000641760	Olfact_rcpt	2.5105174609602206e-4
ENSG00000178852	EFCAB13	ENST00000331493	EF-hand-dom_pair	2.629641074508384e-4
ENSG00000068024	HDAC4	ENST00000543185	Coiled-coil	2.754178314677747e-4
ENSG00000153944	MSI2	ENST00000284073	Nucleotide-bd_a/b_plait_sf	2.7549340662219276e-4
ENSG00000243955	GSTA1	ENST00000334575	GST_C	2.967063952406444e-4
ENSG00000197748	CFAP43	ENST00000357060	WD40/YVTN_repeat-like_dom_sf	3.127216609741688e-4
ENSG00000100796	PPP4R3A	ENST00000554943	Low complexity region	3.1619407220597823e-4
ENSG00000149418	ST14	ENST00000278742	LDL_receptor-like_sf	3.272204464174096e-4
ENSG00000128596	CCDC136	ENST00000297788	Low complexity region	3.313580989691078e-4
ENSG00000092096	SLC22A17	ENST00000397267	MFS_dom	3.3162463442792223e-4
ENSG00000130147	SH3BP4	ENST00000392011	ZU5_dom	3.452120092481195e-4
ENSG00000169031	COL4A3	ENST00000396578	Collagen_IV_NC_sf	3.4899735116481915e-4
ENSG00000156920	ADGRG4	ENST00000394143	Low complexity region	3.5636233125254773e-4
ENSG00000092096	SLC22A17	ENST00000397267	MFS_sugar_transport-like	3.573192223730871e-4
ENSG00000109576	AADAT	ENST00000337664	Aminotransferase_I/II	3.5797706210072007e-4
ENSG00000168259	DNAJC7	ENST00000457167	DnaJ_domain	3.5921335835532175e-4
ENSG00000130338	TULP4	ENST00000367097	WD40/YVTN_repeat-like_dom_sf	3.631587538865219e-4
ENSG00000198626	RYR2	ENST00000366574	SPRY1_RyR	3.736262122653794e-4
ENSG00000198947	DMD	ENST00000357033	Spectrin_repeat	3.752324372642128e-4
ENSG00000184445	KNTC1	ENST00000333479	RZZ-complex_KNTC1/ROD_C	3.7732653965300586e-4
ENSG00000130158	DOCK6	ENST00000294618	Coiled-coil	3.786709999577024e-4
ENSG00000107611	CUBN	ENST00000377833	CUB_dom	3.8656904165810385e-4
ENSG00000187860	CCDC157	ENST00000338306	Low complexity region	3.939894879258128e-4
ENSG00000149311	ATM	ENST00000675843	PIK_FAT	3.9714447403288086e-4
ENSG00000112486	CCR6	ENST00000341935	Chemokine_rcpt	4.029595606717146e-4
ENSG00000185697	MYBL1	ENST00000522677	MYBL1	4.12205647967232e-4
ENSG00000141480	ARRB2	ENST00000269260	Arrestin-like_C	4.1685642864428327e-4
ENSG00000131981	LGALS3	ENST00000254301	Low complexity region	4.2066311831417426e-4
ENSG00000083782	EPYC	ENST00000261172	Leu-rich_rpt_typical-subtyp	4.253068255455407e-4
ENSG00000003756	RBM5	ENST00000347869	RBM5_RRM1	4.3383144252638904e-4
ENSG00000133020	MYH8	ENST00000403437	Myosin_tail	4.346008184985021e-4
ENSG00000123146	ADGRE5	ENST00000242786	GPCR_2_secretin-like	4.5487897333750806e-4
ENSG00000123146	ADGRE5	ENST00000242786	GPCR_2-like	4.570013459893453e-4
ENSG00000258227	CLEC5A	ENST00000546910	C-type_lectin-like/link_sf	4.6452078497404025e-4
ENSG00000077800	FKBP6	ENST00000252037	PPIase_FKBP_dom	4.664760580562082e-4
ENSG00000153179	RASSF3	ENST00000542104	SARAH_dom	4.772000462794265e-4
ENSG00000100626	GALNT16	ENST00000448469	Low complexity region	4.898490806157891e-4
ENSG00000089820	ARHGAP4	ENST00000350060	AH/BAR_dom_sf	5.073889552144229e-4
ENSG00000167470	MIDN	ENST00000682408	Low complexity region	5.120119448331451e-4
ENSG00000153944	MSI2	ENST00000284073	RBD_domain_sf	5.124357377709977e-4
ENSG00000106113	CRHR2	ENST00000471646	GPCR_2_CRF_rcpt	5.185923707296527e-4
ENSG00000145248	SLC10A4	ENST00000273861	TMhelix	5.192399961257862e-4
ENSG00000162032	SPSB3	ENST00000566339	B30.2/SPRY	5.371153628360357e-4
ENSG00000083812	ZNF324	ENST00000196482	KRAB	5.395977395203598e-4
ENSG00000127955	GNAI1	ENST00000649796	GproteinA_insert	5.404183537218454e-4
ENSG00000148082	SHC3	ENST00000375835	SH2	5.419198366912938e-4
ENSG00000248144	ADH1C	ENST00000515683	GroES-like_sf	5.422568648117887e-4
ENSG00000106299	WASL	ENST00000223023	CRIB_dom_sf	5.56070823977563e-4
ENSG00000138375	SMARCAL1	ENST00000357276	SNF2_N	5.585351033948756e-4
ENSG00000155657	TTN	ENST00000589042	Ig_sub2	5.705162806808005e-4
ENSG00000277586	NEFL	ENST00000610854	IF_rod_dom	5.743099115485177e-4
ENSG00000130589	HELZ2	ENST00000467148	DNA2/NAM7_AAA_11	5.785870196155988e-4
ENSG00000151239	TWF1	ENST00000395510	ADF-H	5.941484558878366e-4
ENSG00000160294	MCM3AP	ENST00000291688	NupH_GANP	5.954623996056364e-4
ENSG00000155657	TTN	ENST00000589042	Ig-like_dom_sf	6.111551619358936e-4
ENSG00000148602	LRIT1	ENST00000372105	Low complexity region	6.138678894354299e-4
ENSG00000176774	MAGEB18	ENST00000325250	MHD_dom	6.258958113912054e-4
ENSG00000177839	PCDHB9	ENST00000316105	Cadherin-like_sf	6.339228331266875e-4
ENSG00000114455	HHLA2	ENST00000619531	Ig_V-set	6.3462078985391e-4
ENSG00000089820	ARHGAP4	ENST00000350060	FCH_dom	6.375092981228952e-4
ENSG00000197535	MYO5A	ENST00000399233	IQ_motif_EF-hand-BS	6.476509158276334e-4
ENSG00000152049	KCNE4	ENST00000281830	Low complexity region	6.514795359787916e-4
ENSG00000145526	CDH18	ENST00000382275	Cadherin-like_dom	6.617683926028327e-4
ENSG00000140526	ABHD2	ENST00000352732	AB_hydrolase	6.646770851172453e-4
ENSG00000182481	KPNA2	ENST00000330459	Armadillo	6.753102740890793e-4
ENSG00000183770	FOXL2	ENST00000648323	WH-like_DNA-bd_sf	6.753298227445454e-4
ENSG00000105568	PPP2R1A	ENST00000322088	HEAT_type_2	6.800517800137116e-4
ENSG00000087495	PHACTR3	ENST00000371015	Low complexity region	6.812320471721212e-4
ENSG00000136267	DGKB	ENST00000402815	Diacylglycerol_kin_accessory	7.004176236329325e-4
ENSG00000198947	DMD	ENST00000357033	Spectrin/alpha-actinin	7.03056296727931e-4
ENSG00000171944	OR52A5	ENST00000307388	TMhelix	7.046135208109697e-4
ENSG00000182771	GRID1	ENST00000327946	Iono_rcpt_met	7.062591289366171e-4
ENSG00000196169	KIF19	ENST00000389916	Low complexity region	7.23832073202712e-4
ENSG00000096746	HNRNPH3	ENST00000265866	Low complexity region	7.239266898109546e-4
ENSG00000136750	GAD2	ENST00000376261	PyrdxlP-dep_Trfase	7.25295000919063e-4
ENSG00000106686	SPATA6L	ENST00000682582	SPATA6_N	7.280559676704901e-4
ENSG00000198626	RYR2	ENST00000366574	B30.2/SPRY	7.324398895217553e-4
ENSG00000183682	BMP8A	ENST00000331593	TGF-b_C	7.333394929509688e-4
ENSG00000183682	BMP8A	ENST00000331593	Cystine-knot_cytokine	7.333394929509688e-4
ENSG00000176299	OR4M1	ENST00000641200	TMhelix	7.357636568459528e-4
ENSG00000169896	ITGAM	ENST00000544665	Integrin_alpha-2	7.402216838009357e-4
ENSG00000198092	TMPRSS11F	ENST00000356291	Peptidase_S1A	7.566037440823094e-4
ENSG00000114455	HHLA2	ENST00000619531	Ig_sub	7.613976095039622e-4
ENSG00000153944	MSI2	ENST00000284073	RRM_dom	7.629195367183695e-4
ENSG00000001631	KRIT1	ENST00000394505	Low complexity region	7.67163120212986e-4
ENSG00000285953	NA	ENST00000650585	Low complexity region	7.67163120212986e-4
ENSG00000188655	RNASE9	ENST00000555230	SignalP-noTM	7.673118063873655e-4
ENSG00000289027	NA	ENST00000692281	Low complexity region	7.707540553027369e-4
ENSG00000110848	CD69	ENST00000228434	CTDL_fold	7.797713507759784e-4
ENSG00000066468	FGFR2	ENST00000358487	Ig_sub	7.912501849133689e-4
ENSG00000066468	FGFR2	ENST00000358487	Ig-like_dom_sf	8.050789414822231e-4
ENSG00000150995	ITPR1	ENST00000649015	MIR_dom_sf	8.08452939472912e-4
ENSG00000122870	BICC1	ENST00000373886	SAM	8.111520529906935e-4
ENSG00000122870	BICC1	ENST00000373886	BICC1_SAM_dom	8.111520529906935e-4
ENSG00000066468	FGFR2	ENST00000358487	Ig-like_dom	8.206588403797258e-4
ENSG00000176208	ATAD5	ENST00000321990	Low complexity region	8.261252028694388e-4
ENSG00000090402	SI	ENST00000264382	Glyco_hydro_31_AS	8.287752833892269e-4
ENSG00000107611	CUBN	ENST00000377833	Sperma_CUB_dom_sf	8.297531058616055e-4
ENSG00000152492	CCDC50	ENST00000392455	Low complexity region	8.373041686661175e-4
ENSG00000198208	RPS6KL1	ENST00000557413	Prot_kinase_dom	8.601066277005233e-4
ENSG00000198208	RPS6KL1	ENST00000557413	STK_RPK118-like	8.601066277005233e-4
ENSG00000109805	NCAPG	ENST00000251496	ARM-like	8.606022431180137e-4
ENSG00000176040	TMPRSS7	ENST00000452346	Sperma_CUB_dom_sf	8.709180791067607e-4
ENSG00000109819	PPARGC1A	ENST00000264867	RBD_domain_sf	8.836380785875103e-4
ENSG00000164828	SUN1	ENST00000401592	Sun_CC2	8.941539164716227e-4
ENSG00000175697	GPR156	ENST00000464295	TMhelix	8.977431031373125e-4
ENSG00000114805	PLCH1	ENST00000460012	PLC-like_Pdiesterase_TIM-brl	9.024569689504736e-4
ENSG00000092621	PHGDH	ENST00000641023	D-isomer_2_OHA_DH_cat_dom	9.113406679424792e-4
ENSG00000178105	DDX10	ENST00000322536	Low complexity region	9.147424689105392e-4
ENSG00000204764	RANBP17	ENST00000523189	ARM-like	9.187048146620322e-4
ENSG00000092140	G2E3	ENST00000206595	Znf_PHD	9.380431925953258e-4
ENSG00000003756	RBM5	ENST00000347869	RRM_dom	9.45079708299753e-4
ENSG00000105085	MED26	ENST00000263390	TFIIS/LEDGF_dom_sf	9.468814128402662e-4
ENSG00000119720	NRDE2	ENST00000354366	Low complexity region	9.490362857242924e-4
ENSG00000069122	ADGRF5	ENST00000283296	Ig_sub	9.530217466830952e-4
ENSG00000143669	LYST	ENST00000389793	Low complexity region	9.608618416744032e-4
ENSG00000109971	HSPA8	ENST00000534624	ATPase_NBD	9.735769144893096e-4
ENSG00000221989	OR2A2	ENST00000408979	Olfact_rcpt	9.782380150471816e-4
ENSG00000145536	ADAMTS16	ENST00000274181	ADAM_CR_2	9.930895733172406e-4
ENSG00000108349	CASC3	ENST00000264645	Btz_dom	9.94023183616966e-4
ENSG00000088179	PTPN4	ENST00000263708	PH-like_dom_sf	0.00101027786136999
ENSG00000133142	TCEAL4	ENST00000472484	TF_A-like/BEX	0.00103464744939642
ENSG00000093000	NUP50	ENST00000347635	NUP2/50/61	0.00103517179009248
ENSG00000036473	OTC	ENST00000039007	Asp_carbamoyltransf_Asp/Orn-bd	0.00103642063399937
ENSG00000072840	EVC	ENST00000264956	Low complexity region	0.00105161000855995
ENSG00000180263	FGD6	ENST00000343958	Znf_RING/FYVE/PHD	0.00105552226800245
ENSG00000033800	PIAS1	ENST00000249636	PINIT_sf	0.00106517444184364
ENSG00000143442	POGZ	ENST00000271715	Znf_C2H2_type	0.00107000209163689
ENSG00000197535	MYO5A	ENST00000399233	Coiled-coil	0.00107266363444462
ENSG00000156689	GLYATL2	ENST00000287275	Glycine_N-acyltransferase_C	0.00107290918929206
ENSG00000145248	SLC10A4	ENST00000273861	BilAc:Na_symport/Acr3	0.00107976425416312
ENSG00000106113	CRHR2	ENST00000471646	GPCR_2_extracell_dom_sf	0.00108526506099618
ENSG00000104824	HNRNPL	ENST00000221419	HnRNP-L/PTB	0.0010863979314162
ENSG00000010803	SCMH1	ENST00000337495	SCML2_RBR	0.00108808672329375
ENSG00000073734	ABCB11	ENST00000650372	ABC_transporter-like_ATP-bd	0.00110947934468673
ENSG00000146809	ASB15	ENST00000451215	Ankyrin_rpt-contain_dom	0.00111089757031755
ENSG00000166145	SPINT1	ENST00000562057	Prtase_inh_Kunz-CS	0.0011206469333409001
ENSG00000168124	OR1F1	ENST00000304646	GPCR_Rhodpsn_7TM	0.0011345229960569
ENSG00000154845	PPP4R1	ENST00000400556	ARM-like	0.00113509068853064
ENSG00000205517	RGL3	ENST00000380456	Ras-like_GEF	0.0011459042994737
ENSG00000205517	RGL3	ENST00000380456	RGL3	0.0011459042994737
ENSG00000136937	NCBP1	ENST00000375147	MIF4G-like_typ-2	0.00114818133148848
ENSG00000198208	RPS6KL1	ENST00000557413	Kinase-like_dom_sf	0.00116598562267426
ENSG00000066468	FGFR2	ENST00000358487	Ig-like_fold	0.00116681513473191
ENSG00000100023	PPIL2	ENST00000398831	Low complexity region	0.00117483641302683
ENSG00000133612	AGAP3	ENST00000397238	P-loop_NTPase	0.00117631975682278
ENSG00000165091	TMC1	ENST00000297784	TMhelix	0.00118848480685828
ENSG00000188868	ZNF563	ENST00000293725	KRAB	0.00120044941560956
ENSG00000166086	JAM3	ENST00000299106	SignalP-noTM	0.00120181198592305
ENSG00000075413	MARK3	ENST00000429436	MARK3	0.00120507543086019
ENSG00000142515	KLK3	ENST00000326003	TRYPSIN_SER	0.00121486802814067
ENSG00000155229	MMS19	ENST00000438925	MMS19_C	0.00121659330361414
ENSG00000123427	EEF1AKMT3	ENST00000300209	SAM-dependent_MTases	0.00123463154887551
ENSG00000188716	DUSP29	ENST00000338487	TYR_PHOSPHATASE_DUAL_dom	0.00125647328683531
ENSG00000166164	BRD7	ENST00000394688	DUF3512	0.00126494735210316
ENSG00000104691	UBXN8	ENST00000265616	UBX_dom	0.0012717474202793
ENSG00000104691	UBXN8	ENST00000265616	Ubiquitin-like_domsf	0.0012717474202793
ENSG00000197721	CR1L	ENST00000508064	Sushi_SCR_CCP_dom	0.00127285831645087
ENSG00000122870	BICC1	ENST00000373886	SAM/pointed_sf	0.00128866124660768
ENSG00000177839	PCDHB9	ENST00000316105	Cadherin-like_dom	0.00129260830799702
ENSG00000149380	P4HA3	ENST00000331597	Pro_4_hyd_alph	0.00129444774761989
ENSG00000169031	COL4A3	ENST00000396578	CTDL_fold	0.00129945243647698
ENSG00000157060	SHCBP1L	ENST00000367547	Beta_helix	0.001303391488909
ENSG00000127952	STYXL1	ENST00000359697	Dual-sp_phosphatase_cat-dom	0.0013049603233805
ENSG00000066032	CTNNA2	ENST00000402739	Alpha-catenin/vinculin-like_sf	0.00130909263040264
ENSG00000167825	OR5I1	ENST00000301532	GPCR_Rhodpsn	0.0013176202193381
ENSG00000159363	ATP13A2	ENST00000326735	ATPase_P-typ_cyto_dom_N	0.00132196227502272
ENSG00000175928	LRRN1	ENST00000319331	Ig-like_fold	0.00132761952607411
ENSG00000169504	CLIC4	ENST00000374379	Glutathione_S-Trfase	0.00132868692588964
ENSG00000149418	ST14	ENST00000278742	LDrepeatLR_classA_rpt	0.00133374330266362
ENSG00000167825	OR5I1	ENST00000301532	Olfact_rcpt	0.0013375451565778
ENSG00000159921	GNE	ENST00000396594	UDP-GlcNAc_Epase	0.00134778044222508
ENSG00000159921	GNE	ENST00000642385	UDP-GlcNAc_Epase	0.00134778044222508
ENSG00000196865	NHLRC2	ENST00000369301	Thioredoxin-like_sf	0.00134879731274824
ENSG00000159921	GNE	ENST00000396594	UDP_GlcNAc_Epimerase_2_dom	0.00134902989268659
ENSG00000159921	GNE	ENST00000642385	UDP_GlcNAc_Epimerase_2_dom	0.00134902989268659
ENSG00000168124	OR1F1	ENST00000304646	Olfact_rcpt	0.00134997159006782
ENSG00000069122	ADGRF5	ENST00000283296	Ig-like_dom_sf	0.00136366249629559
ENSG00000197299	BLM	ENST00000355112	RecQ_Zn-bd	0.00138371624309521
ENSG00000155657	TTN	ENST00000589042	Ig_I-set	0.00139550351994355
ENSG00000172671	ZFAND4	ENST00000344646	Ubiquitin-like_dom	0.00139591895437612
ENSG00000170242	USP47	ENST00000527733	Peptidase_C19_UCH	0.00139659728131327
ENSG00000170242	USP47	ENST00000527733	USP_dom	0.00139659728131327
ENSG00000170242	USP47	ENST00000527733	Papain-like_cys_pep_sf	0.00139659728131327
ENSG00000109832	DDX25	ENST00000263576	DEAD/DEAH_box_helicase_dom	0.0014059800886451
ENSG00000161813	LARP4	ENST00000398473	LARP4_RRM	0.00141104570834637
ENSG00000178425	NT5DC1	ENST00000319550	HAD_sf	0.00142910134530823
ENSG00000184564	SLITRK6	ENST00000647374	Leu-rich_rpt	0.00144465068199888
ENSG00000117983	MUC5B	ENST00000529681	Low complexity region	0.00145155120239622
ENSG00000251258	RFPL4B	ENST00000441065	Butyrophylin_SPRY	0.00146206225858049
ENSG00000138684	IL21	ENST00000648588	4_helix_cytokine-like_core	0.00146247540434785
ENSG00000173402	DAG1	ENST00000308775	DAG1_C	0.00147595263006643
ENSG00000089820	ARHGAP4	ENST00000350060	F_BAR	0.00150749438114315
ENSG00000107798	LIPA	ENST00000336233	AB_hydrolase_1	0.00151103023121864
ENSG00000162032	SPSB3	ENST00000566339	B30.2/SPRY_sf	0.00152144980444747
ENSG00000112146	FBXO9	ENST00000323557	FBXO9/FBXO48	0.00152162704525206
ENSG00000136153	LMO7	ENST00000377534	PDZ	0.00152767294140076
ENSG00000148450	MSRB2	ENST00000376510	Met_Sox_Rdtase_MsrB	0.00153198378592005
ENSG00000148450	MSRB2	ENST00000376510	Mss4-like_sf	0.00153198378592005
ENSG00000155657	TTN	ENST00000589042	Ig_sub	0.00153334240238889
ENSG00000159399	HK2	ENST00000290573	Hexokinase_N	0.00153994660179027
ENSG00000155511	GRIA1	ENST00000285900	Iono_rcpt_met	0.00155062602778699
ENSG00000160570	DEDD2	ENST00000596251	Low complexity region	0.00156694808667148
ENSG00000176208	ATAD5	ENST00000321990	Coiled-coil	0.00157790023398386
ENSG00000167004	PDIA3	ENST00000300289	Thioredoxin_domain	0.00159116448645651
ENSG00000182324	KCNJ14	ENST00000342291	K_chnl_inward-rec_Kir_cyto	0.00159187960868103
ENSG00000163655	GMPS	ENST00000496455	Rossmann-like_a/b/a_fold	0.00159750385228743
ENSG00000163655	GMPS	ENST00000496455	GMPS_ATP_PPase_dom	0.00159750385228743
ENSG00000091831	ESR1	ENST00000206249	Nuclear_hrmn_rcpt	0.0016013969227051
ENSG00000157060	SHCBP1L	ENST00000367547	PbH1	0.00160411141646056
ENSG00000123146	ADGRE5	ENST00000242786	TMhelix	0.00160968514553076
ENSG00000284194	SCO2	ENST00000395693	Low complexity region	0.00161887862027528
ENSG00000185950	IRS2	ENST00000375856	IRS_PTB	0.0016259443229644
ENSG00000180479	ZNF571	ENST00000451802	KRAB_dom_sf	0.00163997679824162
ENSG00000117318	ID3	ENST00000374561	bHLH_dom	0.00166956922221288
ENSG00000143458	GABPB2	ENST00000368918	Low complexity region	0.00168545157409818
ENSG00000134250	NOTCH2	ENST00000256646	EGF_Ca-bd_CS	0.00168696474301492
ENSG00000101782	RIOK3	ENST00000339486	Low complexity region	0.0016988526446166
ENSG00000155657	TTN	ENST00000589042	Ig-like_dom	0.00170299311516044
ENSG00000168259	DNAJC7	ENST00000457167	TPR_repeat	0.00170721958929386
ENSG00000136895	GARNL3	ENST00000373387	Low complexity region	0.00170916686976574
ENSG00000113763	UNC5A	ENST00000329542	Death_domain	0.00172312113258709
ENSG00000113763	UNC5A	ENST00000329542	DEATH-like_dom_sf	0.00172312113258709
ENSG00000113763	UNC5A	ENST00000329542	Death_UNC5A	0.00172312113258709
ENSG00000134779	TPGS2	ENST00000334295	Low complexity region	0.001734310816271
ENSG00000168124	OR1F1	ENST00000304646	TMhelix	0.00173441782954092
ENSG00000215883	CYB5RL	ENST00000534324	Riboflavin_synthase-like_b-brl	0.00173824610133157
ENSG00000187720	THSD4	ENST00000261862	SignalP-noTM	0.0017401076694014
ENSG00000080031	PTPRH	ENST00000376350	Tyr_Pase_AS	0.00174257451955639
ENSG00000170921	TANC2	ENST00000689528	Ankyrin_rpt	0.00174341461868548
ENSG00000174903	RAB1B	ENST00000311481	Small_GTP-bd_dom	0.00174477783011186
ENSG00000109758	HGFAC	ENST00000382774	Fibronectin_type1	0.00174646815401016
ENSG00000100242	SUN2	ENST00000689035	SUN_dom	0.0017473882070337
ENSG00000009694	TENM1	ENST00000422452	Low complexity region	0.00175076957698238
ENSG00000131095	GFAP	ENST00000588735	IF_rod_dom	0.00175160321034416
ENSG00000082293	COL19A1	ENST00000620364	Collagen	0.00175961622864501
ENSG00000198324	PHETA1	ENST00000683047	Low complexity region	0.00176452563132394
ENSG00000071794	HLTF	ENST00000310053	Znf_RING	0.00177578748801014
ENSG00000283189	NA	ENST00000636166	TrmE/GcvT_dom1	0.00177712392703409
ENSG00000162924	REL	ENST00000394479	Low complexity region	0.00178621035232897
ENSG00000188779	SKOR1	ENST00000380035	Ski_DNA-bd_sf	0.00179074057542909
ENSG00000154305	MIA3	ENST00000344922	SH3-like_dom_sf	0.00179272836600264
ENSG00000196277	GRM7	ENST00000357716	TMhelix	0.00180518753937474
ENSG00000262209	PCDHGB3	ENST00000576222	Cadherin_CS	0.00180972353641206
ENSG00000170482	SLC23A1	ENST00000348729	TMhelix	0.00181470985602404
ENSG00000006831	ADIPOR2	ENST00000357103	AdipoR/HlyIII-related	0.00181688067063108
ENSG00000204947	ZNF425	ENST00000378061	Znf_C2H2_type	0.00182694334336472
ENSG00000187510	PLEKHG7	ENST00000344636	DH-domain	0.00182897714748045
ENSG00000148719	DNAJB12	ENST00000444643	J_dom_sf	0.00183858212584489
ENSG00000153147	SMARCA5	ENST00000283131	SNF2-like_sf	0.00185157149569059
ENSG00000115761	NOL10	ENST00000381685	WD40_repeat_dom_sf	0.0018785606050635
ENSG00000111912	NCOA7	ENST00000392477	TLDc_dom	0.00188143593902512
ENSG00000069122	ADGRF5	ENST00000283296	Ig_sub2	0.00188739701350518
ENSG00000247596	TWF2	ENST00000305533	Low complexity region	0.00189224233648555
ENSG00000131941	RHPN2	ENST00000254260	PDZ	0.00190419096562878
ENSG00000158485	CD1B	ENST00000368168	Ig-like_fold	0.00191407069304944
ENSG00000167104	BPIFB6	ENST00000349552	Lipid-bd_serum_glycop_N	0.00191753885042696
ENSG00000221989	OR2A2	ENST00000408979	GPCR_Rhodpsn_7TM	0.00191854404348906
ENSG00000085644	ZNF213	ENST00000396878	SCAN_sf	0.00192033426145436
ENSG00000051341	POLQ	ENST00000264233	RNaseH-like_sf	0.00192462271036842
ENSG00000119283	TRIM67	ENST00000366653	Coiled-coil	0.00193600246399671
ENSG00000173166	RAPH1	ENST00000319170	PH-like_dom_sf	0.00195176988396708
ENSG00000162032	SPSB3	ENST00000566339	SPRY_SPSB3	0.00195446826266753
ENSG00000064651	SLC12A2	ENST00000262461	Low complexity region	0.00195527448673328
ENSG00000127952	STYXL1	ENST00000359697	TYR_PHOSPHATASE_DUAL_dom	0.00195888096062578
ENSG00000076554	TPD52	ENST00000518937	Coiled-coil	0.00196987661000393
ENSG00000078618	NRDC	ENST00000352171	Metalloenz_LuxS/M16	0.00197627337790754
ENSG00000050030	NEXMIF	ENST00000055682	Low complexity region	0.00198887662451241
ENSG00000157680	DGKI	ENST00000614521	Diacylglycerol_kinase_cat_dom	0.00198890818085549
ENSG00000157680	DGKI	ENST00000614521	ATP-NAD_kinase_N	0.00198890818085549
ENSG00000109132	PHOX2B	ENST00000226382	Low complexity region	0.0020038456894307
ENSG00000149054	ZNF215	ENST00000278319	KRAB_dom_sf	0.00200741978805913
ENSG00000205045	SLFN12L	ENST00000628453	Schlafen_AlbA_2_dom	0.00200777177928392
ENSG00000129515	SNX6	ENST00000362031	Vps5_C	0.00200825656135984
ENSG00000161217	PCYT1A	ENST00000431016	Low complexity region	0.00202431978781635
ENSG00000174358	SLC6A19	ENST00000304460	TMhelix	0.00203723179746631
ENSG00000088179	PTPN4	ENST00000263708	PTPN3/4_FERM_C	0.00205034388561865
ENSG00000137252	HCRTR2	ENST00000370862	TMhelix	0.00205126339771875
ENSG00000114455	HHLA2	ENST00000619531	Ig-like_dom	0.00206913424742489
ENSG00000109819	PPARGC1A	ENST00000264867	RRM_dom	0.00207722593212945
ENSG00000175471	MCTP1	ENST00000515393	PRibTrfase_C	0.0020826664572258
ENSG00000137766	UNC13C	ENST00000260323	C2_domain_sf	0.00209472297077994
ENSG00000125999	BPIFB1	ENST00000253354	Bactericidal_perm-incr_a/b_dom	0.00210903494740601
ENSG00000088179	PTPN4	ENST00000263708	FERM_PH-like_C	0.00211926811759844
ENSG00000067066	SP100	ENST00000340126	HSR_dom	0.00214310802626727
ENSG00000115761	NOL10	ENST00000381685	WD40_repeat	0.00215678274970525
ENSG00000077943	ITGA8	ENST00000378076	Integrin_dom_sf	0.00215909276239545
ENSG00000154370	TRIM11	ENST00000284551	Coiled-coil	0.00217682486701808
ENSG00000063438	AHRR	ENST00000684583	PAS_fold	0.00218053907892847
ENSG00000148408	CACNA1B	ENST00000371372	VDCC_a1su_IQ	0.00218485796436553
ENSG00000196730	DAPK1	ENST00000408954	P-loop_NTPase	0.00219187032979744
ENSG00000167653	PSCA	ENST00000301258	LY6_UPA_recep-like	0.00219481768196532
ENSG00000071794	HLTF	ENST00000310053	Znf_RING/FYVE/PHD	0.00219802803593059
ENSG00000165449	SLC16A9	ENST00000395348	TMhelix	0.00220066379923135
ENSG00000109819	PPARGC1A	ENST00000264867	PPARGC1A_RRM	0.00221113602700474
ENSG00000197721	CR1L	ENST00000508064	Sushi/SCR/CCP_sf	0.00221131979937902
ENSG00000244405	ETV5	ENST00000306376	WH-like_DNA-bd_sf	0.00221296997245919
ENSG00000166263	STXBP4	ENST00000376352	WW_dom	0.00222046948458758
ENSG00000166263	STXBP4	ENST00000376352	WW_dom_sf	0.00222046948458758
ENSG00000182240	BACE2	ENST00000330333	BACE	0.00222051592464346
ENSG00000153147	SMARCA5	ENST00000283131	Helicase_ATP-bd	0.0022291355468723
ENSG00000197429	IPP	ENST00000396478	Gal_Oxase/kelch_b-propeller	0.00225004034553568
ENSG00000144381	HSPD1	ENST00000388968	Cpn60/TCP-1	0.00225865159531485
ENSG00000198399	ITSN2	ENST00000355123	Intersectin-2_SH3_1	0.0022601411638712
ENSG00000144278	GALNT13	ENST00000392825	Nucleotide-diphossugar_trans	0.00226965151867963
ENSG00000055483	USP36	ENST00000449938	Peptidase_C19_UCH	0.00227498537443655
ENSG00000165355	FBXO33	ENST00000298097	LRR_dom_sf	0.00228096411123167
ENSG00000156140	ADAMTS3	ENST00000286657	Peptidase_M12B	0.00229823905393521
ENSG00000197779	ZNF81	ENST00000338637	Znf_C2H2_type	0.00230045334076343
ENSG00000128519	TAS2R16	ENST00000249284	Low complexity region	0.00230305901132571
ENSG00000125991	ERGIC3	ENST00000348547	Erv_C	0.00232619789508993
ENSG00000113212	PCDHB7	ENST00000231137	Cadherin_CS	0.00233594510538083
ENSG00000140521	POLG	ENST00000268124	DNApol_Exo	0.00235761345678682
ENSG00000140521	POLG	ENST00000268124	RNaseH-like_sf	0.00235997483806148
ENSG00000164199	ADGRV1	ENST00000405460	Calx_beta	0.00236419225888323
ENSG00000088727	KIF9	ENST00000684063	P-loop_NTPase	0.00236898697360095
ENSG00000134109	EDEM1	ENST00000256497	EDEM1/2/3	0.00238561079715676
ENSG00000186130	ZBTB6	ENST00000373659	BTB/POZ_dom	0.0024146920778879
ENSG00000204947	ZNF425	ENST00000378061	Znf_C2H2_sf	0.00242352232864169
ENSG00000166450	PRTG	ENST00000389286	Ig_sub2	0.0024252259667442
ENSG00000006071	ABCC8	ENST00000389817	ABC1_TM_sf	0.00243469296080265
ENSG00000141750	STAC2	ENST00000333461	SH3-like_dom_sf	0.00243878540952856
ENSG00000175920	DOK7	ENST00000340083	PH-like_dom_sf	0.00244427999944501
ENSG00000161813	LARP4	ENST00000398473	RBD_domain_sf	0.0024503131509586
ENSG00000167825	OR5I1	ENST00000301532	GPCR_Rhodpsn_7TM	0.0024587908762029
ENSG00000070269	TMEM260	ENST00000261556	TMhelix	0.00245982537771082
ENSG00000009694	TENM1	ENST00000422452	Ten_N	0.00247450225122823
ENSG00000162365	CYP4A22	ENST00000371891	TMhelix	0.00248137896070058
ENSG00000178921	PFAS	ENST00000314666	PurL_linker	0.00248341672619358
ENSG00000135924	DNAJB2	ENST00000336576	Low complexity region	0.00248626818498712
ENSG00000171444	MCC	ENST00000408903	USH1C-bd_PDZ_domain	0.00250769596693133
ENSG00000131650	KREMEN2	ENST00000303746	WSC_carb-bd	0.00252181211995261
ENSG00000148288	GBGT1	ENST00000372040	Low complexity region	0.00252568896652348
ENSG00000160321	ZNF208	ENST00000397126	Znf_C2H2_sf	0.00252855410884966
ENSG00000182670	TTC3	ENST00000355666	TPR-like_helical_dom_sf	0.00257529667113728
ENSG00000122728	TAF1L	ENST00000242310	Low complexity region	0.00257782595266347
ENSG00000033800	PIAS1	ENST00000249636	PINIT	0.00259237240654608
ENSG00000119862	LGALSL	ENST00000238875	Galectin_CRD	0.00259796805032108
ENSG00000119862	LGALSL	ENST00000238875	ConA-like_dom_sf	0.00259796805032108
ENSG00000188372	ZP3	ENST00000394857	ZP-C	0.00260469946081755
ENSG00000177885	GRB2	ENST00000316804	SH3-like_dom_sf	0.00260994767060889
ENSG00000152234	ATP5F1A	ENST00000398752	Low complexity region	0.00261658279263098
ENSG00000176986	SEC24C	ENST00000345254	Low complexity region	0.00261703629038331
ENSG00000164916	FOXK1	ENST00000328914	FHA_dom	0.00263078899164192
ENSG00000164916	FOXK1	ENST00000328914	SMAD_FHA_dom_sf	0.00263078899164192
ENSG00000100379	KCTD17	ENST00000403888	BTB/POZ_dom	0.00263196292755532
ENSG00000100379	KCTD17	ENST00000403888	SKP1/BTB/POZ_sf	0.00263196292755532
ENSG00000175895	PLEKHF2	ENST00000315367	Znf_RING/FYVE/PHD	0.00263357339030245
ENSG00000147573	TRIM55	ENST00000315962	Znf_B-box	0.00263837214336835
ENSG00000070495	JMJD6	ENST00000397625	JmjC_dom	0.00265646305793237
ENSG00000116147	TNR	ENST00000367674	EGF_Tenascin	0.00267184379513417
ENSG00000177084	POLE	ENST00000320574	DNA_pol_e_suA_C	0.00271341418160088
ENSG00000114853	ZBTB47	ENST00000232974	Znf_C2H2_type	0.00271707392550437
ENSG00000184500	PROS1	ENST00000394236	ConA-like_dom_sf	0.00272548940606189
ENSG00000188672	RHCE	ENST00000294413	RhesusRHD	0.00273007025406537
ENSG00000050555	LAMC3	ENST00000361069	Low complexity region	0.00273843857115741
ENSG00000225697	SLC26A6	ENST00000395550	STAS_dom_sf	0.00274166155732507
ENSG00000182054	IDH2	ENST00000330062	IsoPropMal-DH-like_dom	0.00274328412871903
ENSG00000172322	CLEC12A	ENST00000304361	TMhelix	0.00275662758773091
ENSG00000170776	AKAP13	ENST00000394518	Coiled-coil	0.00277364497989517
ENSG00000198252	STYX	ENST00000354586	Prot-tyrosine_phosphatase-like	0.00277516433614192
ENSG00000068781	STON1-GTF2A1L	ENST00000394751	TFIIA_asu/bsu	0.00277750304249535
ENSG00000118197	DDX59	ENST00000331314	DEAD/DEAH_box_helicase_dom	0.00278243964158924
ENSG00000196781	TLE1	ENST00000376499	Low complexity region	0.00278360832814288
ENSG00000188779	SKOR1	ENST00000380035	SKI/SNO/DAC	0.00278588566928707
ENSG00000140525	FANCI	ENST00000310775	FANCI_S4	0.0027879601041624
ENSG00000125170	DOK4	ENST00000340099	PH-like_dom_sf	0.00278869033118832
ENSG00000155307	SAMSN1	ENST00000400566	rSAM/SH3_domain-containing	0.00279452396926167
ENSG00000137221	TJAP1	ENST00000372449	Low complexity region	0.00280427691986918
ENSG00000154237	LRRK1	ENST00000388948	Leu-rich_rpt_typical-subtyp	0.00280482681567631
ENSG00000158485	CD1B	ENST00000368168	Ig-like_dom_sf	0.00280557331907769
ENSG00000158156	XKR8	ENST00000373884	XK-rel	0.00282090940230438
ENSG00000122786	CALD1	ENST00000361675	Low complexity region	0.0028362286570821
ENSG00000110848	CD69	ENST00000228434	C-type_lectin-like	0.00283730532010425
ENSG00000110848	CD69	ENST00000228434	NKR-like_CTLD	0.00283730532010425
ENSG00000167925	GHDC	ENST00000587427	Low complexity region	0.00284592686678276
ENSG00000188321	ZNF559	ENST00000603380	Znf_C2H2_type	0.00286272652972271
ENSG00000073578	SDHA	ENST00000264932	FAD-binding_2	0.00288249132971947
ENSG00000073578	SDHA	ENST00000264932	FAD/NAD-bd_sf	0.00288249132971947
ENSG00000131650	KREMEN2	ENST00000303746	Kringle-like	0.0028915107530233
ENSG00000153767	GTF2E1	ENST00000283875	TFE	0.00290004741509902
ENSG00000197498	RPF2	ENST00000441448	Brix	0.00290195139417482
ENSG00000090889	KIF4A	ENST00000374403	Coiled-coil	0.00290497335225092
ENSG00000171067	C11orf24	ENST00000304271	Low complexity region	0.00291267893250271
ENSG00000104967	NOVA2	ENST00000263257	KH_dom_type_1_sf	0.00291402580628855
ENSG00000163217	BMP10	ENST00000295379	TGF-b_C	0.00291550940354099
ENSG00000221826	PSG3	ENST00000327495	Ig-like_dom_sf	0.00291665620916781
ENSG00000182095	TNRC18	ENST00000430969	BAH_dom	0.00292321566187552
ENSG00000145526	CDH18	ENST00000382275	Cadherin-like_sf	0.00294293830339665
ENSG00000112936	C7	ENST00000313164	MAC_perforin	0.00295986564331771
ENSG00000165471	MBL2	ENST00000674931	Low complexity region	0.00296080168947839
ENSG00000138166	DUSP5	ENST00000369583	Tyr_Pase_cat	0.00296634325072465
ENSG00000138279	ANXA7	ENST00000372921	Annexin_repeat	0.00296986269227272
ENSG00000198445	CCT8L2	ENST00000359963	TCP-1-like_intermed_sf	0.00297035901836172
ENSG00000163785	RYK	ENST00000623711	Ser-Thr/Tyr_kinase_cat_dom	0.0029771811695075
ENSG00000163785	RYK	ENST00000623711	Kinase-like_dom_sf	0.0029771811695075
ENSG00000174996	KLC2	ENST00000394067	Coiled-coil	0.00297791886615849
ENSG00000151067	CACNA1C	ENST00000399655	TMhelix	0.00297907780939603
ENSG00000151067	CACNA1C	ENST00000399603	TMhelix	0.00298347324029904
ENSG00000131845	ZNF304	ENST00000282286	KRAB	0.0029875790209543
ENSG00000132382	MYBBP1A	ENST00000254718	Low complexity region	0.00299569606561598
ENSG00000029363	BCLAF1	ENST00000531224	Low complexity region	0.00301222371391843
ENSG00000164512	ANKRD55	ENST00000341048	Ankyrin_rpt-contain_sf	0.00301445774966345
ENSG00000095585	BLNK	ENST00000224337	Low complexity region	0.00301619369324878
ENSG00000154822	PLCL2	ENST00000615277	PLipase_C_PInositol-sp_X_dom	0.00304334137268603
ENSG00000163867	ZMYM6	ENST00000357182	Znf_MYM	0.0030442879497456
ENSG00000072315	TRPC5	ENST00000262839	Ankyrin_rpt-contain_sf	0.00305307857289057
ENSG00000129515	SNX6	ENST00000362031	AH/BAR_dom_sf	0.00305545396869568
ENSG00000196865	NHLRC2	ENST00000369301	Thioredoxin-like_fold	0.003069240132033
ENSG00000140284	SLC27A2	ENST00000267842	ANL_N_sf	0.00308266826065309
ENSG00000181927	OR4P4	ENST00000641760	GPCR_Rhodpsn_7TM	0.00308568125500108
ENSG00000122965	RBM19	ENST00000261741	RBM19_RRM5	0.00309707189993832
ENSG00000165905	LARGE2	ENST00000401752	Glyco_trans_8	0.00311520061463238
ENSG00000221826	PSG3	ENST00000327495	Ig-like_fold	0.00311633630610614
ENSG00000182670	TTC3	ENST00000355666	Znf_RING	0.00312129817249728
ENSG00000070610	GBA2	ENST00000378103	6-hairpin_glycosidase_sf	0.0031259149345436
ENSG00000170421	KRT8	ENST00000692008	Keratin_2_head	0.00312765830463414
ENSG00000136869	TLR4	ENST00000355622	Cys-rich_flank_reg_C	0.00314221384438165
ENSG00000170929	OR1M1	ENST00000641627	TMhelix	0.0031725063508975
ENSG00000106554	CHCHD3	ENST00000262570	Coiled-coil	0.00318647426476422
ENSG00000138778	CENPE	ENST00000265148	Coiled-coil	0.00318823849001757
ENSG00000186001	LRCH3	ENST00000425562	CH_dom_sf	0.00318919041142588
ENSG00000111700	SLCO1B3	ENST00000381545	Kazal_dom	0.0031915892045187
ENSG00000111700	SLCO1B3	ENST00000381545	Kazal_dom_sf	0.0031915892045187
ENSG00000257046	SLCO1B3-SLCO1B7	ENST00000540229	Kazal_dom	0.0031915892045187
ENSG00000257046	SLCO1B3-SLCO1B7	ENST00000540229	Kazal_dom_sf	0.0031915892045187
ENSG00000138316	ADAMTS14	ENST00000373207	ADAM_spacer1	0.00320997030741798
ENSG00000165269	AQP7	ENST00000297988	TMhelix	0.00323262641992594
ENSG00000168906	MAT2A	ENST00000306434	S-AdoMet_synt_central	0.00323870361836596
ENSG00000146809	ASB15	ENST00000451215	Ankyrin_rpt	0.00324011226774683
ENSG00000166006	KCNC2	ENST00000549446	Low complexity region	0.00324331710655381
ENSG00000116793	PHTF1	ENST00000369604	Low complexity region	0.00324893508830797
ENSG00000163191	S100A11	ENST00000271638	EF_hand_dom	0.00325467464918637
ENSG00000182326	C1S	ENST00000360817	Sushi/SCR/CCP_sf	0.00325873803171705
ENSG00000243489	KRTAP10-11	ENST00000334670	Low complexity region	0.0032638784773245
ENSG00000119862	LGALSL	ENST00000238875	Galectin-rel	0.00326577589748573
ENSG00000119862	LGALSL	ENST00000238875	Galectin-like	0.00326577589748573
ENSG00000036257	CUL3	ENST00000264414	Cullin_N	0.00328160169602274
ENSG00000100379	KCTD17	ENST00000403888	T1-type_BTB	0.00328917612018308
ENSG00000279761	OR5D13	ENST00000623930	GPCR_Rhodpsn_7TM	0.0032946631138333
ENSG00000183421	RIPK4	ENST00000332512	Ankyrin_rpt	0.00330600587216101
ENSG00000196502	SULT1A1	ENST00000314752	Sulfotransferase_dom	0.00333669458908335
ENSG00000198715	GLMP	ENST00000362007	TMhelix	0.00334645880943739
ENSG00000198715	GLMP	ENST00000362007	Low complexity region	0.00334645880943739
ENSG00000165661	QSOX2	ENST00000358701	QSOX_FAD-bd_sf	0.00334646817582163
ENSG00000188716	DUSP29	ENST00000338487	Dual-sp_phosphatase_cat-dom	0.00334841842163427
ENSG00000166889	PATL1	ENST00000300146	Low complexity region	0.00334875041139222
ENSG00000196935	SRGAP1	ENST00000355086	srGAP1_F-BAR	0.00336995667549056
ENSG00000174705	SH3PXD2B	ENST00000311601	SH3PXD2_PX	0.00337117978328773
ENSG00000140367	UBE2Q2	ENST00000267938	UBQ-conjugat_E2	0.00337454818764297
ENSG00000101463	SYNDIG1	ENST00000376862	TMhelix	0.00339326930425311
ENSG00000131115	ZNF227	ENST00000313040	KRAB	0.00339471638803638
ENSG00000144908	ALDH1L1	ENST00000393434	Aldehyde_DH_dom	0.00339675030034891
ENSG00000145888	GLRA1	ENST00000274576	Glycine_rcpt_A	0.00339901416393496
ENSG00000042832	TG	ENST00000220616	Tyr-kin_ephrin_A/B_rcpt-like	0.00341169679369345
ENSG00000185219	ZNF445	ENST00000396077	Znf_C2H2_sf	0.00341803624634772
ENSG00000100243	CYB5R3	ENST00000352397	FNR_nucleotide-bd	0.00342475146713228
ENSG00000183091	NEB	ENST00000397345	Nebulin-like	0.00342594480729119
ENSG00000183091	NEB	ENST00000427231	Nebulin-like	0.00342594480729119
ENSG00000090060	PAPOLA	ENST00000216277	PolA_pol_cen_dom	0.00343408289452164
ENSG00000109111	SUPT6H	ENST00000314616	Low complexity region	0.00343510332594352
ENSG00000226288	OR52I2	ENST00000641896	TMhelix	0.00343961055951414
ENSG00000154237	LRRK1	ENST00000388948	Ankyrin_rpt-contain_sf	0.00344787086667391
ENSG00000139219	COL2A1	ENST00000380518	Collagen	0.00346893609604237
ENSG00000069329	VPS35	ENST00000299138	ARM-type_fold	0.0034737215278952
ENSG00000050344	NFE2L3	ENST00000056233	bZIP	0.00347456590940242
ENSG00000179057	IGSF22	ENST00000513874	Ig_I-set	0.00348392810117885
ENSG00000100461	RBM23	ENST00000359890	RRM_dom	0.00350225237668106
ENSG00000175600	SUGCT	ENST00000335693	CoA-Trfase_III_dom3_sf	0.00350396757578546
ENSG00000158485	CD1B	ENST00000368168	Ig_C1-set	0.00350641561967967
ENSG00000123240	OPTN	ENST00000378747	Low complexity region	0.00350798132513462
ENSG00000089127	OAS1	ENST00000202917	2-5OAS_N_CS	0.00355938407559042
ENSG00000174652	ZNF266	ENST00000592904	Znf_C2H2_sf	0.00356494914292464
ENSG00000162105	SHANK2	ENST00000601538	PDZ_6	0.00357371974871067
ENSG00000196220	SRGAP3	ENST00000383836	RhoGAP_dom	0.00357762216603805
ENSG00000117318	ID3	ENST00000374561	HLH_DNA-bd_sf	0.00357923969409896
ENSG00000118515	SGK1	ENST00000367858	Prot_kinase_dom	0.00358163147487218
ENSG00000137807	KIF23	ENST00000679126	Kinesin-like_fam	0.00358503472271985
ENSG00000114841	DNAH1	ENST00000420323	AAA_6	0.00359313092429342
ENSG00000112414	ADGRG6	ENST00000367609	GPS	0.00359416038347249
ENSG00000198915	RASGEF1A	ENST00000395810	Ras-like_Gua-exchang_fac_N	0.0035974190204182
ENSG00000164949	GEM	ENST00000297596	Small_GTP-bd_dom	0.00360869419704159
ENSG00000171224	FAM241B	ENST00000373279	Low complexity region	0.00360997579853843
ENSG00000085433	WDR47	ENST00000369962	WD40_repeat_dom_sf	0.00361593368360251
ENSG00000078618	NRDC	ENST00000352171	Peptidase_M16_M	0.00362600863377259
ENSG00000154767	XPC	ENST00000285021	Coiled-coil	0.00363955315001217
ENSG00000185950	IRS2	ENST00000375856	PH-like_dom_sf	0.00364822646216313
ENSG00000091704	CPA1	ENST00000011292	Coiled-coil	0.00366571761695377
ENSG00000118997	DNAH7	ENST00000312428	Dynein_AAA1S	0.00366572608862261
ENSG00000176299	OR4M1	ENST00000641200	Olfact_rcpt	0.00367607730013766
ENSG00000176299	OR4M1	ENST00000641200	GPCR_Rhodpsn_7TM	0.00367607730013766
ENSG00000183665	TRMT12	ENST00000328599	MeTrfase_TRM5/TYW2	0.00367666595406688
ENSG00000156284	CLDN8	ENST00000399899	TMhelix	0.00368433220388326
ENSG00000279395	OR5L1	ENST00000625203	GPCR_Rhodpsn	0.00369665039313892
ENSG00000225697	SLC26A6	ENST00000395550	STAS_dom	0.00370346327213307
ENSG00000145388	METTL14	ENST00000388822	SAM-dependent_MTases	0.00371443514760839
ENSG00000178460	MCMDC2	ENST00000422365	P-loop_NTPase	0.00371794983410255
ENSG00000172531	PPP1CA	ENST00000376745	Calcineurin-like_PHP_ApaH	0.00371941734283315
ENSG00000188672	RHCE	ENST00000294413	NH4_transpt_AmtB-like_dom	0.00372537386735538
ENSG00000064270	ATP2C2	ENST00000262429	ATPase_P-typ_cation-transptr_C	0.00372922420948295
ENSG00000204052	LRRC73	ENST00000372441	LRRC73	0.00373327720970424
ENSG00000115425	PECR	ENST00000265322	SDR_fam	0.0037468215781004
ENSG00000163939	PBRM1	ENST00000296302	BAH_dom	0.00376051411198509
ENSG00000092931	MFSD11	ENST00000685175	Ion_channel_UNC-93	0.00376264590117194
ENSG00000197134	ZNF257	ENST00000594947	KRAB	0.00377261389560071
ENSG00000126561	STAT5A	ENST00000590949	STAT_TF_prot_interaction	0.003786790340929
ENSG00000126561	STAT5A	ENST00000590949	STAT_N_sf	0.003786790340929
ENSG00000066468	FGFR2	ENST00000358487	Ig_I-set	0.00379317639823462
ENSG00000175697	GPR156	ENST00000464295	GPR156_7TM	0.00379581782203824
ENSG00000149564	ESAM	ENST00000278927	Ig-like_dom_sf	0.00380130374803432
ENSG00000171944	OR52A5	ENST00000307388	GPCR_Rhodpsn_7TM	0.003806673882854
ENSG00000149564	ESAM	ENST00000278927	Ig-like_fold	0.00380950558586248
ENSG00000146463	ZMYM4	ENST00000314607	DUF3504	0.00382852138606526
ENSG00000108528	SLC25A11	ENST00000225665	Mitochondrial_sb/sol_carrier	0.00383290397663611
ENSG00000092621	PHGDH	ENST00000641023	PGDH	0.00384761123293588
ENSG00000142627	EPHA2	ENST00000358432	FN3_dom	0.00387421347023579
ENSG00000145833	DDX46	ENST00000452510	Coiled-coil	0.00387841599247162
ENSG00000099821	POLRMT	ENST00000588649	TPR-like_helical_dom_sf	0.00388826942215739
ENSG00000019186	CYP24A1	ENST00000216862	Cyt_P450	0.00388983234132223
ENSG00000104826	LHB	ENST00000649238	Cystine-knot_cytokine	0.003895465154734
ENSG00000146433	TMEM181	ENST00000684151	TMhelix	0.00389692457246251
ENSG00000155313	USP25	ENST00000400183	Peptidase_C19_UCH	0.00390242879714013
ENSG00000155313	USP25	ENST00000400183	USP_dom	0.00390242879714013
ENSG00000120952	PRAMEF2	ENST00000240189	LRR_dom_sf	0.00390733652042276
ENSG00000196092	PAX5	ENST00000358127	Paired_dom	0.00391036326106352
ENSG00000196092	PAX5	ENST00000358127	Homeobox-like_sf	0.00391036326106352
ENSG00000155657	TTN	ENST00000589042	Ig-like_fold	0.00392553637885627
ENSG00000124664	SPDEF	ENST00000374037	Pointed_dom	0.00395813484179879
ENSG00000187510	PLEKHG7	ENST00000344636	DBL_dom_sf	0.00396300052048006
ENSG00000130396	AFDN	ENST00000683244	FHA_dom	0.00397266733075281
ENSG00000104824	HNRNPL	ENST00000221419	Nucleotide-bd_a/b_plait_sf	0.00397514859254027
ENSG00000163214	DHX57	ENST00000457308	UBA	0.00397827156090236
ENSG00000163214	DHX57	ENST00000457308	DHX57_UBA	0.00397827156090236
ENSG00000256812	CAPNS2	ENST00000457326	EF_hand_dom	0.00399461872636784
ENSG00000083857	FAT1	ENST00000441802	TMhelix	0.00399997144746576
ENSG00000114923	SLC4A3	ENST00000358055	HCO3_transpt_C	0.00400362175223654
ENSG00000156931	VPS8	ENST00000625842	Vps8_central_dom	0.00401253729946939
ENSG00000138279	ANXA7	ENST00000372921	Annexin_sf	0.00402447538204318
ENSG00000173821	RNF213	ENST00000582970	P-loop_NTPase	0.00402973777604796
ENSG00000187554	TLR5	ENST00000642603	TMhelix	0.00403347692334364
ENSG00000164574	GALNT10	ENST00000297107	Nucleotide-diphossugar_trans	0.00403358970504201
ENSG00000182095	TNRC18	ENST00000430969	BAH_sf	0.00403538315882592
ENSG00000167414	GNG8	ENST00000693335	Coiled-coil	0.0040381723610191
ENSG00000050555	LAMC3	ENST00000361069	Coiled-coil	0.00404724413944167
ENSG00000197965	MPZL1	ENST00000359523	Low complexity region	0.00404906931117509
ENSG00000167601	AXL	ENST00000301178	Protein_kinase_ATP_BS	0.0040524426107964
ENSG00000171227	TMEM37	ENST00000306406	TMhelix	0.00405698448439731
ENSG00000129951	PLPPR3	ENST00000520876	P_Acid_Pase_2/haloperoxi_sf	0.00406646753512893
ENSG00000256812	CAPNS2	ENST00000457326	EF-hand-dom_pair	0.00406809298094119
ENSG00000110429	FBXO3	ENST00000265651	ApaG_domain	0.00407070492054228
ENSG00000182326	C1S	ENST00000360817	Sushi_SCR_CCP_dom	0.00407937587474309
ENSG00000164199	ADGRV1	ENST00000405460	CalX-like_sf	0.00407953337710095
ENSG00000163785	RYK	ENST00000623711	Prot_kinase_dom	0.00408731564837183
ENSG00000147799	ARHGAP39	ENST00000377307	Low complexity region	0.00410577505594144
ENSG00000204033	LRIT2	ENST00000372113	Cys-rich_flank_reg_C	0.00410876579563695
ENSG00000188672	RHCE	ENST00000294413	TMhelix	0.00411394185849002
ENSG00000169599	NFU1	ENST00000410022	NIF_FeS_clus_asmbl_NifU_C	0.00411574060357599
ENSG00000172379	ARNT2	ENST00000303329	PAC	0.00413215906111153
ENSG00000146469	VIP	ENST00000367244	Glucagon_GIP_secretin_VIP	0.00413751804861639
ENSG00000167371	PRRT2	ENST00000358758	Low complexity region	0.00414007032591218
ENSG00000153147	SMARCA5	ENST00000283131	SNF2_N	0.00414191241462856
ENSG00000076944	STXBP2	ENST00000221283	Sec-1-like_dom1	0.00414829272906463
ENSG00000109062	SLC9A3R1	ENST00000262613	EBP50_C-term	0.00415357501370686
ENSG00000279514	OR4C16	ENST00000623907	Low complexity region	0.00416873386476056
ENSG00000169862	CTNND2	ENST00000304623	ARM-type_fold	0.0041707316307516
ENSG00000004399	PLXND1	ENST00000324093	Ig_E-set	0.00419052327647822
ENSG00000180263	FGD6	ENST00000343958	Znf_FYVE	0.00419204646228744
ENSG00000180263	FGD6	ENST00000343958	Znf_FYVE-rel	0.00419204646228744
ENSG00000178338	ZNF354B	ENST00000322434	KRAB	0.0042010873298574
ENSG00000160072	ATAD3B	ENST00000673477	Coiled-coil	0.00420869275033519
ENSG00000099331	MYO9B	ENST00000682292	Coiled-coil	0.00422047130568274
ENSG00000100012	SEC14L3	ENST00000215812	CRAL/TRIO_N_dom	0.00423667797438675
ENSG00000198252	STYX	ENST00000354586	TYR_PHOSPHATASE_DUAL_dom	0.00425217618651951
ENSG00000143768	LEFTY2	ENST00000366820	TGF-b_C	0.00427192558103066
ENSG00000143768	LEFTY2	ENST00000366820	Cystine-knot_cytokine	0.00427192558103066
ENSG00000184564	SLITRK6	ENST00000647374	TMhelix	0.00430650985221625
ENSG00000143799	PARP1	ENST00000366794	Znf_PARP_sf	0.00431005792149598
ENSG00000130707	ASS1	ENST00000352480	Rossmann-like_a/b/a_fold	0.00431544603338981
ENSG00000178188	SH2B1	ENST00000684370	SH2_dom_sf	0.00432216901323303
ENSG00000156219	ART3	ENST00000355810	ART	0.00432919913612567
ENSG00000149483	TMEM138	ENST00000278826	TMhelix	0.00433837852498313
ENSG00000166292	TMEM100	ENST00000424486	TMhelix	0.00434149050506659
ENSG00000185219	ZNF445	ENST00000396077	Znf_C2H2_type	0.0043462429687501
ENSG00000182324	KCNJ14	ENST00000342291	Kir_TM	0.00435199805538821
ENSG00000139144	PIK3C2G	ENST00000538779	C2_dom	0.00436258754771493
ENSG00000182481	KPNA2	ENST00000330459	ARM-like	0.00436435126615801
ENSG00000060237	WNK1	ENST00000340908	Low complexity region	0.00436770492879349
ENSG00000100505	TRIM9	ENST00000684578	Bbox_C	0.004380741047197
ENSG00000144908	ALDH1L1	ENST00000393434	Ald_DH_N	0.00438693711326857
ENSG00000169504	CLIC4	ENST00000374379	Glutathione-S-Trfase_C-like	0.00439242694686241
ENSG00000070269	TMEM260	ENST00000261556	DUF2723	0.0044148663125286
ENSG00000175198	PCCA	ENST00000376285	ATP_grasp_subdomain_1	0.00442637156246501
ENSG00000008869	HEATR5B	ENST00000233099	Low complexity region	0.00443264390052006
ENSG00000162592	CCDC27	ENST00000294600	Coiled-coil	0.00443747298428915
ENSG00000110975	SYT10	ENST00000228567	C2_domain_sf	0.00445325856643746
ENSG00000150768	DLAT	ENST00000280346	CAT-like_dom_sf	0.00445418123708234
ENSG00000196391	ZNF774	ENST00000354377	Znf_C2H2_type	0.00445677015001204
ENSG00000196391	ZNF774	ENST00000354377	Znf_C2H2_sf	0.00445677015001204
ENSG00000115866	DARS1	ENST00000264161	Aa-tRNA-synt_II	0.00446665424738302
ENSG00000153147	SMARCA5	ENST00000283131	P-loop_NTPase	0.00448702539682617
ENSG00000135316	SYNCRIP	ENST00000369622	RBD_domain_sf	0.0044898372719804
ENSG00000183092	BEGAIN	ENST00000554140	Low complexity region	0.00449037561493302
ENSG00000197894	ADH5	ENST00000296412	ADH_N	0.0045340769113056
ENSG00000164346	NSA2	ENST00000610426	Ribosomal_S8e/biogenesis_NSA2	0.00454986629383242
ENSG00000164292	RHOBTB3	ENST00000379982	P-loop_NTPase	0.0045547881659899
ENSG00000143297	FCRL5	ENST00000361835	Ig-like_fold	0.00455770464700395
ENSG00000150687	PRSS23	ENST00000280258	Low complexity region	0.0045785145084255
ENSG00000188738	FSIP2	ENST00000424728	FSIP2_C	0.0045909951808044
ENSG00000113594	LIFR	ENST00000453190	Ig-like_fold	0.00461028900361132
ENSG00000168060	NAALADL1	ENST00000358658	PA_domain	0.00462609714104884
ENSG00000116833	NR5A2	ENST00000367362	NHR-like_dom_sf	0.00462987361311184
ENSG00000124664	SPDEF	ENST00000374037	SAM/pointed_sf	0.00464280838612442
ENSG00000179057	IGSF22	ENST00000513874	Ig-like_dom	0.00465067627330308
ENSG00000146021	KLHL3	ENST00000309755	Kelch_1	0.00465257974503396
ENSG00000146021	KLHL3	ENST00000309755	Kelch-typ_b-propeller	0.00465257974503396
ENSG00000128585	MKLN1	ENST00000352689	Kelch-typ_b-propeller	0.00468033508008857
ENSG00000110080	ST3GAL4	ENST00000444328	Glyco_trans_29	0.00468644467280393
ENSG00000177879	AP3S1	ENST00000316788	Longin-like_dom_sf	0.0047040815595708
ENSG00000177879	AP3S1	ENST00000316788	AP_mu_sigma_su	0.0047040815595708
ENSG00000177879	AP3S1	ENST00000316788	APS3	0.0047040815595708
ENSG00000188760	TMEM198	ENST00000373883	DUF4203	0.00470625888541557
ENSG00000063438	AHRR	ENST00000684583	PAS-like_dom_sf	0.00472436713404169
ENSG00000139835	GRTP1	ENST00000375431	Rab-GTPase_TBC_sf	0.00473378696467733
ENSG00000167941	SOST	ENST00000301691	SignalP-noTM	0.00473693795390988
ENSG00000104826	LHB	ENST00000649238	Glyco_hormone_CN	0.00474107538786926
ENSG00000160226	CFAP410	ENST00000339818	Leu-rich_rpt	0.0047552189872284
ENSG00000215883	CYB5RL	ENST00000534324	FAD-bd_FR_type	0.00475669316236616
ENSG00000132170	PPARG	ENST00000651735	Znf_NHR/GATA	0.00477388543024908
ENSG00000121653	MAPK8IP1	ENST00000241014	Low complexity region	0.00478788630261849
ENSG00000279761	OR5D13	ENST00000623930	Olfact_rcpt	0.0048175824941774
ENSG00000174720	LARP7	ENST00000344442	Nucleotide-bd_a/b_plait_sf	0.00481894283974859
ENSG00000150756	ATPSCKMT	ENST00000511437	Low complexity region	0.00482200369887342
ENSG00000137752	CASP1	ENST00000533400	Pept_C14_p10	0.00482305658697806
ENSG00000140443	IGF1R	ENST00000650285	SignalP-noTM	0.00482643516807983
ENSG00000132356	PRKAA1	ENST00000397128	KA1/Ssp2_C	0.00482806349085591
ENSG00000132356	PRKAA1	ENST00000397128	AMPKA1_C	0.00482806349085591
ENSG00000070610	GBA2	ENST00000378103	B_Glucosidase_GBA2-typ	0.00483529538225115
ENSG00000105639	JAK3	ENST00000458235	FERM_F2	0.00483993543704657
ENSG00000175928	LRRN1	ENST00000319331	Ig-like_dom	0.00485170464815686
ENSG00000158125	XDH	ENST00000379416	Ald_Oxase/Xan_DH_a/b	0.00485675200181694
ENSG00000100083	GGA1	ENST00000343632	ENTH_VHS	0.00487811364873907
ENSG00000149564	ESAM	ENST00000278927	Ig_sub	0.00487909206193892
ENSG00000156876	SASS6	ENST00000287482	SAS-6_N_sf	0.00489801100909533
ENSG00000115866	DARS1	ENST00000264161	aa-tRNA-synth_II	0.00491221472992639
ENSG00000055483	USP36	ENST00000449938	USP_dom	0.00493554385719141
ENSG00000172459	OR5AR1	ENST00000624596	TMhelix	0.00494091093296925
ENSG00000148634	HERC4	ENST00000373700	Reg_chr_condens	0.00494602119693382
ENSG00000148634	HERC4	ENST00000373700	RCC1/BLIP-II	0.00494602119693382
ENSG00000172403	SYNPO2	ENST00000307142	PDZ_sf	0.00497319117802929
ENSG00000170509	HSD17B13	ENST00000328546	NAD(P)-bd_dom_sf	0.00497691982908278
ENSG00000158477	CD1A	ENST00000289429	Ig-like_fold	0.00497900344062941
ENSG00000147606	SLC26A7	ENST00000276609	STAS_dom_sf	0.00498311262530315
ENSG00000168675	LDLRAD4	ENST00000359446	TMhelix	0.0049876660193695
ENSG00000174405	LIG4	ENST00000442234	DNA_ligase_N_sf	0.00502759911694436
ENSG00000136628	EPRS1	ENST00000366923	Glutathione-S-Trfase_C_sf	0.00503200592762344
ENSG00000112249	ASCC3	ENST00000369162	C2_domain_sf	0.00503611733132258
ENSG00000070601	FRMPD1	ENST00000377765	Low complexity region	0.00503860566651398
ENSG00000174652	ZNF266	ENST00000592904	Znf_C2H2_type	0.00504737538599348
ENSG00000131845	ZNF304	ENST00000282286	KRAB_dom_sf	0.00506258653216673
ENSG00000089820	ARHGAP4	ENST00000350060	Low complexity region	0.0050628070195726
ENSG00000159363	ATP13A2	ENST00000326735	HAD-like_sf	0.00507837078743668
ENSG00000174106	LEMD3	ENST00000308330	MAN1_winged_helix_dom	0.00509329446401214
ENSG00000165078	CPA6	ENST00000297770	Coiled-coil	0.00509378637780313
ENSG00000102606	ARHGEF7	ENST00000646102	CH-domain	0.00509457504210741
ENSG00000111877	MCM9	ENST00000619706	AAA+_ATPase	0.00510968186317189
ENSG00000154920	EME1	ENST00000338165	EME1_nucdom_sub1	0.00511322341277394
ENSG00000184113	CLDN5	ENST00000618236	PMP22/EMP/MP20/Claudin	0.00511797489839914
ENSG00000135999	EPC2	ENST00000258484	Enhancer_polycomb-like_N	0.00512654810295861
ENSG00000107201	DDX58	ENST00000379883	DEAD/DEAH_box_helicase_dom	0.00513169005993979
ENSG00000288684	NA	ENST00000681750	DEAD/DEAH_box_helicase_dom	0.00513169005993979
ENSG00000133121	STARD13	ENST00000336934	Rho_GTPase_activation_prot	0.00513830357991649
ENSG00000104888	SLC17A7	ENST00000221485	TMhelix	0.00515934554465966
ENSG00000150756	ATPSCKMT	ENST00000511437	TMhelix	0.00516015701373629
ENSG00000163599	CTLA4	ENST00000648405	Ig-like_fold	0.00517028364086548
ENSG00000163599	CTLA4	ENST00000648405	Ig-like_dom_sf	0.00517028364086548
ENSG00000107758	PPP3CB	ENST00000360663	MPP_PP2B	0.00518561843864562
ENSG00000139192	TAPBPL	ENST00000266556	Ig-like_dom	0.00519668956282129
ENSG00000249115	HAUS5	ENST00000203166	Low complexity region	0.00519758714135811
ENSG00000134323	MYCN	ENST00000281043	Low complexity region	0.00520599009852483
ENSG00000187109	NAP1L1	ENST00000618691	NAP-like_sf	0.00520606681278155
ENSG00000077232	DNAJC10	ENST00000264065	TMhelix	0.00520738784600775
ENSG00000148841	ITPRIP	ENST00000337478	Coiled-coil	0.00521245492709373
ENSG00000198846	TOX	ENST00000361421	Low complexity region	0.00521777037979847
ENSG00000188157	AGRN	ENST00000379370	SEA_dom	0.00521930622727191
ENSG00000175899	A2M	ENST00000318602	A2M_N_BRD	0.00522350459356735
ENSG00000132294	EFR3A	ENST00000254624	ARM-type_fold	0.00524739776174338
ENSG00000102195	GPR50	ENST00000218316	GPCR_Rhodpsn	0.00526043499218515
ENSG00000033627	ATP6V0A1	ENST00000343619	TMhelix	0.00531051329373529
ENSG00000149657	LSM14B	ENST00000279068	FDF_dom	0.00531489846169987
ENSG00000088179	PTPN4	ENST00000263708	FERM_domain	0.00532919362507638
ENSG00000113600	C9	ENST00000263408	LDLR_class-A_CS	0.0053459788184325
ENSG00000168014	C2CD3	ENST00000334126	Low complexity region	0.00535314431286439
ENSG00000172382	PRSS27	ENST00000302641	Trypsin_dom	0.00535821112039277
ENSG00000083782	EPYC	ENST00000261172	Leu-rich_rpt	0.00535960690945536
ENSG00000088727	KIF9	ENST00000684063	Coiled-coil	0.00538142250162503
ENSG00000091640	SPAG7	ENST00000206020	R3H_dom	0.00539415458023027
ENSG00000171944	OR52A5	ENST00000307388	GPCR_Rhodpsn	0.0053996744071917
ENSG00000171944	OR52A5	ENST00000307388	Olfact_rcpt	0.0053996744071917
ENSG00000079101	CLUL1	ENST00000692774	SignalP-noTM	0.00540037821144911
ENSG00000178966	RMI1	ENST00000445877	RMI1_N_2	0.00540074852326882
ENSG00000063660	GPC1	ENST00000264039	Low complexity region	0.00540296903997494
ENSG00000168724	DNAJC21	ENST00000648817	Coiled-coil	0.00542327369049525
ENSG00000158156	XKR8	ENST00000373884	TMhelix	0.00544070590658435
ENSG00000144381	HSPD1	ENST00000388968	TCP-1-like_intermed_sf	0.00544098065861985
ENSG00000095464	PDE6C	ENST00000371447	GAF	0.00544490142074359
ENSG00000188716	DUSP29	ENST00000338487	Prot-tyrosine_phosphatase-like	0.00544683229011677
ENSG00000150361	KLHL1	ENST00000377844	Low complexity region	0.00544889902550538
ENSG00000167434	CA4	ENST00000300900	Carbonic_anhydrase_CA4	0.00545264666811746
ENSG00000167434	CA4	ENST00000300900	Carbonic_anhydrase_a-class	0.00545264666811746
ENSG00000184428	TOP1MT	ENST00000329245	TopoI	0.00546473185385187
ENSG00000105877	DNAH11	ENST00000409508	Dynein_heavy_chain_D4_dom	0.0054831997034917
ENSG00000243232	PCDHAC2	ENST00000289269	TMhelix	0.00548522813192257
ENSG00000163939	PBRM1	ENST00000296302	Bromodomain_CS	0.0055373760297446
ENSG00000141401	IMPA2	ENST00000269159	IMPase	0.00555651772783493
ENSG00000166450	PRTG	ENST00000389286	Ig-like_dom_sf	0.005557333260809
ENSG00000169862	CTNND2	ENST00000304623	ARM-like	0.0055622758297239
ENSG00000067704	IARS2	ENST00000366922	Val/Leu/Ile-tRNA-synth_edit	0.00556866807341001
ENSG00000004399	PLXND1	ENST00000324093	IPT_dom	0.00558213187490152
ENSG00000095383	TBC1D2	ENST00000465784	Rab-GTPase-TBC_dom	0.00558396418941269
ENSG00000145730	PAM	ENST00000438793	PHM/PAL	0.00558440337116044
ENSG00000109738	GLRB	ENST00000264428	TMhelix	0.00560288382568928
ENSG00000172318	B3GALT1	ENST00000392690	TMhelix	0.00560494817028228
ENSG00000078304	PPP2R5C	ENST00000334743	ARM-like	0.00560527661680414
ENSG00000183549	ACSM5	ENST00000331849	AMP-dep_Synth/Lig	0.00561232786522246
ENSG00000185015	CA13	ENST00000321764	Carbonic_anhydrase_a-class_CS	0.00561795290572676
ENSG00000221826	PSG3	ENST00000327495	Ig-like_dom	0.00562404415774231
ENSG00000120332	TNN	ENST00000239462	Low complexity region	0.00562452794528832
ENSG00000258881	NA	ENST00000606025	Svp26/Tex261	0.00562998325434165
ENSG00000133878	DUSP26	ENST00000256261	TYR_PHOSPHATASE_DUAL_dom	0.0056460492566592
ENSG00000134830	C5AR2	ENST00000595464	GPCR_Rhodpsn	0.00564875291027241
ENSG00000204262	COL5A2	ENST00000374866	Fib_collagen_C	0.00567392854563644
ENSG00000106100	NOD1	ENST00000222823	Leu-rich_rpt	0.005675987934894
ENSG00000152672	CLEC4F	ENST00000272367	CTDL_fold	0.00569217035787503
ENSG00000152910	CNTNAP4	ENST00000611870	TMhelix	0.00569249465750048
ENSG00000063438	AHRR	ENST00000684583	PAS	0.00569908175977721
ENSG00000126243	LRFN3	ENST00000246529	Leu-rich_rpt_typical-subtyp	0.00570126773803904
ENSG00000130052	STARD8	ENST00000374599	START_lipid-bd_dom	0.00570606243674433
ENSG00000143870	PDIA6	ENST00000272227	Low complexity region	0.00571804403103047
ENSG00000124920	MYRF	ENST00000278836	NDT80_DNA-bd_dom	0.00572106132402361
ENSG00000172046	USP19	ENST00000417901	USP_dom	0.00572667737466752
ENSG00000077063	CTTNBP2	ENST00000160373	Coiled-coil	0.00573012637374824
ENSG00000155313	USP25	ENST00000400183	Papain-like_cys_pep_sf	0.0057301893416643
ENSG00000178952	TUFM	ENST00000313511	Transl_elong_EFTu/EF1A_bac/org	0.0057449443020848
ENSG00000145214	DGKQ	ENST00000273814	DGK	0.00575225576482958
ENSG00000137877	SPTBN5	ENST00000320955	Coiled-coil	0.00575804906690029
ENSG00000173250	GPR151	ENST00000311104	GPCR_Rhodpsn	0.00578657743941913
ENSG00000106346	USP42	ENST00000306177	Peptidase_C19_UCH	0.0058075592240397
ENSG00000106346	USP42	ENST00000306177	USP_dom	0.0058075592240397
ENSG00000106346	USP42	ENST00000306177	Papain-like_cys_pep_sf	0.0058075592240397
ENSG00000164330	EBF1	ENST00000313708	IPT_dom	0.00580900321936005
ENSG00000164330	EBF1	ENST00000313708	Ig_E-set	0.00580900321936005
ENSG00000164330	EBF1	ENST00000313708	COE_IPT	0.00580900321936005
ENSG00000056558	TRAF1	ENST00000373887	TRAF-like	0.00581191081128613
ENSG00000160741	CRTC2	ENST00000368633	Low complexity region	0.00581201137071111
ENSG00000204764	RANBP17	ENST00000523189	ARM-type_fold	0.00581257487130083
ENSG00000105929	ATP6V0A4	ENST00000310018	Low complexity region	0.00581930939323251
ENSG00000083812	ZNF324	ENST00000196482	KRAB_dom_sf	0.00583820048005245
ENSG00000188321	ZNF559	ENST00000603380	Znf_C2H2_sf	0.00584475228321737
ENSG00000146839	ZAN	ENST00000613979	Unchr_dom_Cys-rich	0.0058566290756033
ENSG00000109381	ELF2	ENST00000686138	WH-like_DNA-bd_sf	0.00588571384255997
ENSG00000183668	PSG9	ENST00000270077	Ig_sub2	0.00590446465579274
ENSG00000136869	TLR4	ENST00000355622	SignalP-noTM	0.00592160465368795
ENSG00000285082	NA	ENST00000646089	SignalP-noTM	0.00592160465368795
ENSG00000137801	THBS1	ENST00000260356	EGF-like_dom	0.00592194765321356
ENSG00000177459	ERICH5	ENST00000318528	DUF4573	0.00592844247393822
ENSG00000062096	ARSF	ENST00000381127	Sulfatase_N	0.00594504576496421
ENSG00000164946	FREM1	ENST00000380880	C-type_lectin-like/link_sf	0.00595171072895916
ENSG00000196419	XRCC6	ENST00000360079	Ku_N	0.00595430562722841
ENSG00000196419	XRCC6	ENST00000360079	vWFA_dom_sf	0.00595430562722841
ENSG00000198626	RYR2	ENST00000366574	ConA-like_dom_sf	0.00595472151677957
ENSG00000084090	STARD7	ENST00000337288	Low complexity region	0.00596095145460042
ENSG00000033178	UBA6	ENST00000322244	ThiF_NAD_FAD-bd	0.00597434569913594
ENSG00000178764	ZHX2	ENST00000314393	ZHX_Znf_C2H2	0.00597609576013882
ENSG00000100077	GRK3	ENST00000324198	GPCR_kinase	0.00597862578924667
ENSG00000132170	PPARG	ENST00000651735	PPAR-gamma	0.00598415839438745
ENSG00000155975	VPS37A	ENST00000324849	ESCRT_assembly_dom	0.0059872831872905
ENSG00000176714	CCDC121	ENST00000324364	DUF4515	0.00599042140824372
ENSG00000136449	MYCBPAP	ENST00000323776	MYCBPAP	0.00599202527079379
ENSG00000159346	ADIPOR1	ENST00000340990	Low complexity region	0.00599599567290809
ENSG00000139626	ITGB7	ENST00000267082	Integrin_bsu_tail	0.0060060148714887
ENSG00000175928	LRRN1	ENST00000319331	Ig-like_dom_sf	0.00601924121935172
ENSG00000150768	DLAT	ENST00000280346	2-oxoacid_DH_actylTfrase	0.00602500543684572
ENSG00000105321	CCDC9	ENST00000221922	Coiled-coil	0.0060297802298712
ENSG00000055118	KCNH2	ENST00000262186	cNMP-bd-like	0.00603396865807338
ENSG00000112499	SLC22A2	ENST00000366953	MFS_sugar_transport-like	0.00603877405160044
ENSG00000162032	SPSB3	ENST00000566339	SPRY_dom	0.00604411414991042
ENSG00000155657	TTN	ENST00000589042	FN3_dom	0.00605442646861335
ENSG00000166603	MC4R	ENST00000299766	GPCR_Rhodpsn	0.00605833805678681
ENSG00000196220	SRGAP3	ENST00000383836	Rho_GTPase_activation_prot	0.00606586014691673
ENSG00000092096	SLC22A17	ENST00000397267	TMhelix	0.00607191497577214
ENSG00000178105	DDX10	ENST00000322536	Coiled-coil	0.0060770879821448
ENSG00000172869	DMXL1	ENST00000539542	Rav1p_C	0.0060849935910956
ENSG00000198838	RYR3	ENST00000634891	ARM-type_fold	0.00608675048722435
ENSG00000167378	IRGQ	ENST00000422989	G_IRG_dom	0.00610454812905184
ENSG00000111667	USP5	ENST00000229268	Znf_UBP	0.00611167067883977
ENSG00000136828	RALGPS1	ENST00000259351	PH_domain	0.00612649563976739
ENSG00000136828	RALGPS1	ENST00000259351	PH-like_dom_sf	0.00612649563976739
ENSG00000101138	CSTF1	ENST00000217109	CSTF1_dimer	0.00614206695676121
ENSG00000160321	ZNF208	ENST00000397126	Znf_C2H2_type	0.00614259212982938
ENSG00000161980	POLR3K	ENST00000293860	DNA-dir_RNA_pol-M_15_CS	0.00614268249371391
ENSG00000109832	DDX25	ENST00000263576	Helicase_ATP-bd	0.00614513678126593
ENSG00000166603	MC4R	ENST00000299766	GPCR_Rhodpsn_7TM	0.00616546905693344
ENSG00000180347	ITPRID1	ENST00000615280	ITPR-bd	0.00616659006068343
ENSG00000138801	PAPSS1	ENST00000265174	P-loop_NTPase	0.00617022217578938
ENSG00000157219	HTR5A	ENST00000287907	TMhelix	0.00617299853676858
ENSG00000139531	SUOX	ENST00000266971	Low complexity region	0.00617960881193068
ENSG00000170011	MYRIP	ENST00000302541	FYVE_2	0.00619499467573866
ENSG00000149735	GPHA2	ENST00000279168	Glyco_hormone	0.00619791088723278
ENSG00000149735	GPHA2	ENST00000279168	Cystine-knot_cytokine	0.00619791088723278
ENSG00000033178	UBA6	ENST00000322244	Ubiquitin-activating_enz	0.00622133105454682
ENSG00000076864	RAP1GAP	ENST00000374765	Low complexity region	0.00623219438616782
ENSG00000100083	GGA1	ENST00000343632	VHS_dom	0.0062512913092365
ENSG00000196116	TDRD7	ENST00000355295	OST-HTH/LOTUS_dom	0.00629074671310336
ENSG00000186716	BCR	ENST00000305877	RhoGAP_dom	0.00629110808025189
ENSG00000186716	BCR	ENST00000305877	Rho_GTPase_activation_prot	0.00629110808025189
ENSG00000052850	ALX4	ENST00000652299	OAR_dom	0.00629746188564621
ENSG00000138675	FGF5	ENST00000312465	IL1/FGF	0.00630047214374333
ENSG00000107242	PIP5K1B	ENST00000265382	PInositol-4-P-5-kinase	0.00632586490082054
ENSG00000105707	HPN	ENST00000672452	SRCR-like_dom_sf	0.00633274371364067
ENSG00000184277	TM2D3	ENST00000333202	TMhelix	0.00633385679492151
ENSG00000130768	SMPDL3B	ENST00000373894	Low complexity region	0.00634027602253299
ENSG00000080824	HSP90AA1	ENST00000216281	Low complexity region	0.00634406171029728
ENSG00000004939	SLC4A1	ENST00000262418	PTrfase/Anion_transptr	0.00636419780656703
ENSG00000140367	UBE2Q2	ENST00000267938	UBQ-conjugating_enzyme/RWD	0.00638403314459745
ENSG00000139144	PIK3C2G	ENST00000538779	Low complexity region	0.00638795142030568
ENSG00000066279	ASPM	ENST00000367409	ARM-like	0.00639506541672024
ENSG00000169504	CLIC4	ENST00000374379	Glutathione-S-Trfase_C_sf	0.00640714454972617
ENSG00000165905	LARGE2	ENST00000401752	Nucleotide-diphossugar_trans	0.006413964160333
ENSG00000211450	SELENOH	ENST00000534355	Thioredoxin-like_sf	0.00642760074299399
ENSG00000148834	GSTO1	ENST00000369713	Glutathione_S-Trfase_N	0.00643338500919027
ENSG00000288684	NA	ENST00000681750	P-loop_NTPase	0.00644905595993595
ENSG00000105705	SUGP1	ENST00000247001	SWAP/Surp_sf	0.00645486999489002
ENSG00000189023	MAGEB16	ENST00000399988	MAGE_WH2	0.00647015731598967
ENSG00000124406	ATP8A1	ENST00000381668	ATPase_P-typ_cyto_dom_N	0.00647948087420663
ENSG00000135111	TBX3	ENST00000349155	Low complexity region	0.00650767630922302
ENSG00000205978	NYNRIN	ENST00000382554	Coiled-coil	0.00651029641905919
ENSG00000091947	TMEM101	ENST00000206380	TMhelix	0.00651115394997526
ENSG00000044524	EPHA3	ENST00000336596	Ephrin_rcpt_lig-bd_dom	0.006533819730887
ENSG00000170011	MYRIP	ENST00000302541	Znf_FYVE_PHD	0.00653699828745573
ENSG00000284057	NA	ENST00000638767	Mediator_Med17	0.00654533895781593
ENSG00000198538	ZNF28	ENST00000457749	Znf_C2H2_type	0.00655280522928316
ENSG00000198538	ZNF28	ENST00000457749	Znf_C2H2_sf	0.00655280522928316
ENSG00000100461	RBM23	ENST00000359890	RBM39_linker	0.00655446472664193
ENSG00000137575	SDCBP	ENST00000260130	PDZ	0.00656497038223545
ENSG00000186001	LRCH3	ENST00000425562	CH-domain	0.0065744909111719
ENSG00000110848	CD69	ENST00000228434	C-type_lectin-like/link_sf	0.00658968537261344
ENSG00000164548	TRA2A	ENST00000297071	Low complexity region	0.00661282929630198
ENSG00000124657	OR2B6	ENST00000244623	Olfact_rcpt	0.00662543106207398
ENSG00000055483	USP36	ENST00000449938	Papain-like_cys_pep_sf	0.00664724598850383
ENSG00000165359	INTS6L	ENST00000639893	Low complexity region	0.00665085242984458
ENSG00000165804	ZNF219	ENST00000360947	Znf_C2H2_type	0.0066517161197252
ENSG00000196814	MVB12B	ENST00000361171	MABP	0.00666199343719465
ENSG00000073734	ABCB11	ENST00000650372	AAA+_ATPase	0.00669341558204697
ENSG00000197892	KIF13B	ENST00000524189	Kinesin-like_KIF1-typ	0.00669895204226034
ENSG00000148942	SLC5A12	ENST00000396005	SMCT2_SLC5sbd	0.00670605254051457
ENSG00000150990	DHX37	ENST00000308736	Helicase-assoc_dom	0.00671973270693016
ENSG00000141434	MEP1B	ENST00000269202	MAM_dom	0.00672969806176924
ENSG00000188219	POTEE	ENST00000683005	Actin	0.00673986428379279
ENSG00000188219	POTEE	ENST00000683005	ATPase_NBD	0.00673986428379279
ENSG00000109819	PPARGC1A	ENST00000264867	Nucleotide-bd_a/b_plait_sf	0.00675470247829034
ENSG00000170266	GLB1	ENST00000307363	Galactose-bd-like_sf	0.00676539436865439
ENSG00000109920	FNBP4	ENST00000263773	WW_dom_sf	0.00676985955240087
ENSG00000135829	DHX9	ENST00000367549	Low complexity region	0.00677629219969018
ENSG00000143452	HORMAD1	ENST00000361824	HORMA_dom	0.00678004485077748
ENSG00000112249	ASCC3	ENST00000369162	Coiled-coil	0.00679974127602769
ENSG00000168356	SCN11A	ENST00000302328	TMhelix	0.00681253191245414
ENSG00000197429	IPP	ENST00000396478	Kelch_1	0.00682655760748886
ENSG00000164304	CAGE1	ENST00000502583	CAGE1	0.00683160575456637
ENSG00000171574	ZNF584	ENST00000306910	Znf_C2H2_type	0.00683771952133665
ENSG00000220205	VAMP2	ENST00000316509	Low complexity region	0.00684744933316674
ENSG00000169851	PCDH7	ENST00000361762	Cadherin-like_dom	0.00685706158331355
ENSG00000157734	SNX22	ENST00000325881	PX_dom	0.00686559911839444
ENSG00000157734	SNX22	ENST00000325881	PX_dom_sf	0.00686559911839444
ENSG00000049245	VAMP3	ENST00000054666	Synaptobrevin	0.00686828589273193
ENSG00000164136	IL15	ENST00000320650	4_helix_cytokine-like_core	0.0068719964722844
ENSG00000159140	SON	ENST00000356577	SON	0.00687526619150834
ENSG00000132361	CLUH	ENST00000651024	Low complexity region	0.0068791407825003
ENSG00000183137	CEP57L1	ENST00000517392	Coiled-coil	0.00688812394329763
ENSG00000060656	PTPRU	ENST00000373779	Tyr_Pase_cat	0.00689064612916732
ENSG00000135441	BLOC1S1	ENST00000548925	BLOC1S1	0.00690047593320989
ENSG00000119729	RHOQ	ENST00000238738	Small_GTP-bd_dom	0.00690615614113809
ENSG00000119729	RHOQ	ENST00000238738	P-loop_NTPase	0.00690615614113809
ENSG00000182621	PLCB1	ENST00000338037	Coiled-coil	0.00692152464471507
ENSG00000164061	BSN	ENST00000296452	Znf_FYVE_PHD	0.00695137532093054
ENSG00000204052	LRRC73	ENST00000372441	LRR_dom_sf	0.00696773445363014
ENSG00000172782	FADS6	ENST00000612771	FA_desaturase_dom	0.00697309884592533
ENSG00000133027	PEMT	ENST00000255389	Phopholipid_MeTrfase	0.00698215066428588
ENSG00000146809	ASB15	ENST00000451215	Ankyrin_rpt-contain_sf	0.00698335133373116
ENSG00000137648	TMPRSS4	ENST00000437212	SRCR-like_dom_sf	0.00698696345509408
ENSG00000169989	TIGD4	ENST00000304337	Low complexity region	0.00698862057554111
ENSG00000100191	SLC5A4	ENST00000266086	Na/Glc_symporter_sf	0.00699665762457692
ENSG00000167264	DUS2	ENST00000565263	Low complexity region	0.0070116336454538
ENSG00000141469	SLC14A1	ENST00000321925	TMhelix	0.00702071843528345
ENSG00000197849	OR8G1	ENST00000641972	TMhelix	0.00702476996669087
ENSG00000163518	FCRL4	ENST00000271532	Ig-like_dom	0.00704689280281768
ENSG00000078304	PPP2R5C	ENST00000334743	ARM-type_fold	0.00704704467794111
ENSG00000132702	HAPLN2	ENST00000255039	C-type_lectin-like/link_sf	0.00705464833138096
ENSG00000132702	HAPLN2	ENST00000255039	CTDL_fold	0.00705464833138096
ENSG00000196663	TECPR2	ENST00000359520	RCC1/BLIP-II	0.0070614241504398
ENSG00000110429	FBXO3	ENST00000265651	ApaG_sf	0.00706230431908677
ENSG00000196730	DAPK1	ENST00000408954	ROC_dom	0.00706560989604632
ENSG00000160801	PTH1R	ENST00000449590	TMhelix	0.00706807349208668
ENSG00000136750	GAD2	ENST00000376261	PyrdxlP-dep_de-COase	0.00707252800410064
ENSG00000147465	STAR	ENST00000276449	StAR-like	0.00707372251503273
ENSG00000103657	HERC1	ENST00000443617	ConA-like_dom_sf	0.00707817172884421
ENSG00000111911	HINT3	ENST00000229633	HIT-like_sf	0.00708410050437582
ENSG00000114812	VIPR1	ENST00000325123	GPCR_2_VIP_rcpt_1	0.00708482964632832
ENSG00000152556	PFKM	ENST00000359794	ATP_PFK	0.00710843610628885
ENSG00000133135	RNF128	ENST00000255499	PA_domain	0.0071134915963591
ENSG00000166086	JAM3	ENST00000299106	Low complexity region	0.00711717631229002
ENSG00000188906	LRRK2	ENST00000298910	WD40/YVTN_repeat-like_dom_sf	0.00713639058855053
ENSG00000178952	TUFM	ENST00000313511	Transl_B-barrel_sf	0.00713766269379931
ENSG00000226288	OR52I2	ENST00000641896	GPCR_Rhodpsn_7TM	0.00714229048075397
ENSG00000144827	ABHD10	ENST00000273359	Low complexity region	0.00714625824078309
ENSG00000149289	ZC3H12C	ENST00000278590	Regnase_1/ZC3H12_C	0.00715199902128328
ENSG00000139626	ITGB7	ENST00000267082	Integrin_bsu_tail_dom_sf	0.00716625508000693
ENSG00000114200	BCHE	ENST00000264381	Cholinesterase	0.00716810855516717
ENSG00000162365	CYP4A22	ENST00000371891	Cyt_P450	0.00717869677442153
ENSG00000198855	FICD	ENST00000552695	TPR_repeat	0.0071796757074757
ENSG00000166925	TSC22D4	ENST00000300181	TSC-22_Dip_Bun	0.00719965372026669
ENSG00000165912	PACSIN3	ENST00000298838	F_BAR	0.00720665308772388
ENSG00000155962	CLIC2	ENST00000369449	Glutathione-S-Trfase_C_sf	0.00721061858344997
ENSG00000136891	TEX10	ENST00000374902	Low complexity region	0.00721389584389896
ENSG00000184650	ODF4	ENST00000328248	Low complexity region	0.00724929716689906
ENSG00000164512	ANKRD55	ENST00000341048	Ankyrin_rpt-contain_dom	0.00725320896774818
ENSG00000128596	CCDC136	ENST00000297788	Coiled-coil	0.00726558586982517
ENSG00000090060	PAPOLA	ENST00000216277	NT_sf	0.00728898416982725
ENSG00000138356	AOX1	ENST00000374700	AldOxase/xan_DH_Mopterin-bd	0.00729230660562928
ENSG00000185313	SCN10A	ENST00000449082	Coiled-coil	0.00731695134671267
ENSG00000101004	NINL	ENST00000278886	EF_hand_dom	0.00732547366575244
ENSG00000107929	LARP4B	ENST00000316157	WH-like_DNA-bd_sf	0.0073292982311141
ENSG00000108849	PPY	ENST00000225992	Low complexity region	0.0073374991181037
ENSG00000165506	DNAAF2	ENST00000298292	PIH1_N	0.0073405521670087
ENSG00000108556	CHRNE	ENST00000649488	Neur_chan_lig-bd_sf	0.0073477759726947
ENSG00000186910	SERPINA11	ENST00000334708	Serpin_dom	0.00734955187856147
ENSG00000172403	SYNPO2	ENST00000307142	PDZ	0.00736397613324082
ENSG00000143520	FLG2	ENST00000388718	Low complexity region	0.0073785064421275
ENSG00000164061	BSN	ENST00000296452	Znf_piccolo	0.00740708137158845
ENSG00000132334	PTPRE	ENST00000254667	Prot-tyrosine_phosphatase-like	0.00741157987666707
ENSG00000166997	CNPY4	ENST00000262932	SignalP-noTM	0.00741247280964141
ENSG00000175294	CATSPER1	ENST00000312106	Volt_channel_dom_sf	0.00741365874611161
ENSG00000135702	CHST5	ENST00000336257	Sulfotransferase_dom	0.00742174574375431
ENSG00000135702	CHST5	ENST00000336257	P-loop_NTPase	0.00742174574375431
ENSG00000099821	POLRMT	ENST00000588649	RPOL_N	0.00742962989998874
ENSG00000067191	CACNB1	ENST00000394303	Low complexity region	0.00743822318647357
ENSG00000011677	GABRA3	ENST00000370314	Neuro-gated_channel_TM_sf	0.00744203071327796
ENSG00000033178	UBA6	ENST00000322244	Ubi_acti_E1_SCCH	0.00744848069956927
ENSG00000138442	WDR12	ENST00000261015	WD40_repeat_dom_sf	0.00744942175289924
ENSG00000104413	ESRP1	ENST00000433389	Nucleotide-bd_a/b_plait_sf	0.00750111169776179
ENSG00000185800	DMWD	ENST00000270223	WD40_repeat_dom_sf	0.0075038244851544
ENSG00000105649	RAB3A	ENST00000222256	P-loop_NTPase	0.00750796377398168
ENSG00000108602	ALDH3A1	ENST00000225740	Ald_DH_C	0.00750985444928552
ENSG00000147526	TACC1	ENST00000317827	Coiled-coil	0.00754196558420011
ENSG00000137509	PRCP	ENST00000313010	Peptidase_S28	0.00755392684792805
ENSG00000221836	OR2A5	ENST00000641693	Olfact_rcpt	0.00755465392667881
ENSG00000174720	LARP7	ENST00000344442	RBD_domain_sf	0.00755829599599039
ENSG00000136731	UGGT1	ENST00000259253	Low complexity region	0.00756610924475598
ENSG00000126947	ARMCX1	ENST00000372829	ARM-rpt_dom	0.00757400930672293
ENSG00000126947	ARMCX1	ENST00000372829	ARM-type_fold	0.00757400930672293
ENSG00000110975	SYT10	ENST00000228567	C2_dom	0.00759068257860665
ENSG00000108219	TSPAN14	ENST00000429989	Low complexity region	0.00759802342491394
ENSG00000047188	YTHDC2	ENST00000161863	Helicase-assoc_dom	0.00761552772077359
ENSG00000117751	PPP1R8	ENST00000311772	FHA_dom	0.0076539059843801
ENSG00000163285	GABRG1	ENST00000295452	Neur_chan_lig-bd	0.00765451407806972
ENSG00000142327	RNPEPL1	ENST00000270357	Aminopeptidase_N-like_N	0.0076616584711282
ENSG00000154305	MIA3	ENST00000344922	SH3_domain	0.00766232160755165
ENSG00000085978	ATG16L1	ENST00000392017	Coiled-coil	0.00767799102446363
ENSG00000161265	U2AF1L4	ENST00000378975	Znf_CCCH	0.00767893519601781
ENSG00000171403	KRT9	ENST00000246662	IF_rod_dom	0.00769168319505327
ENSG00000120438	TCP1	ENST00000321394	TCP-1-like_intermed_sf	0.00769185673888747
ENSG00000180479	ZNF571	ENST00000451802	KRAB	0.00770337504723513
ENSG00000188992	LIPI	ENST00000681601	Lipase/vitellogenin	0.00770416955332921
ENSG00000136040	PLXNC1	ENST00000258526	TMhelix	0.00771508813095927
ENSG00000137766	UNC13C	ENST00000260323	MUN_dom	0.00772702562867049
ENSG00000111886	GABRR2	ENST00000402938	GABAAa_rho_rcpt	0.00774970782389294
ENSG00000134909	ARHGAP32	ENST00000682385	PX_ARHGAP32	0.00775216784236631
ENSG00000139292	LGR5	ENST00000266674	LRRNT	0.00775402693953946
ENSG00000196466	ZNF799	ENST00000430385	Znf_C2H2_type	0.00776328941565135
ENSG00000123384	LRP1	ENST00000243077	DUF5050	0.00776673832585133
ENSG00000166796	LDHC	ENST00000541669	NAD(P)-bd_dom_sf	0.00777746351840062
ENSG00000124279	FASTKD3	ENST00000264669	FAST_Leu-rich	0.00777967390900193
ENSG00000135441	BLOC1S1	ENST00000548925	Low complexity region	0.00778548394148369
ENSG00000258311	NA	ENST00000550412	Low complexity region	0.00778548394148369
ENSG00000133687	TMTC1	ENST00000539277	TPR_2	0.00778913919549407
ENSG00000114853	ZBTB47	ENST00000232974	Znf_C2H2_sf	0.00779405673333743
ENSG00000159363	ATP13A2	ENST00000326735	P_typ_ATPase_HD_dom	0.00780237914253978
ENSG00000102595	UGGT2	ENST00000376747	UGGT_TRXL_2	0.00781424884727855
ENSG00000101825	MXRA5	ENST00000217939	Ig_sub2	0.00781582501194813
ENSG00000144191	CNGA3	ENST00000272602	CLZ_dom	0.00783156569703997
ENSG00000175054	ATR	ENST00000350721	ARM-type_fold	0.00785473931239415
ENSG00000069122	ADGRF5	ENST00000283296	Ig-like_fold	0.00786243073623913
ENSG00000156140	ADAMTS3	ENST00000286657	MetalloPept_cat_dom_sf	0.00787290450793421
ENSG00000170776	AKAP13	ENST00000394518	PE/DAG-bd	0.00788258687063808
ENSG00000183287	CCBE1	ENST00000439986	Collagen	0.00788834906030421
ENSG00000178188	SH2B1	ENST00000684370	SH2	0.00790244753999171
ENSG00000178188	SH2B1	ENST00000684370	SH2B1_SH2	0.00790244753999171
ENSG00000214706	IFRD2	ENST00000417626	ARM-like	0.00790823183183761
ENSG00000214706	IFRD2	ENST00000417626	ARM-type_fold	0.00790823183183761
ENSG00000134109	EDEM1	ENST00000256497	6hp_glycosidase-like_sf	0.00791147537020533
ENSG00000134109	EDEM1	ENST00000256497	Seven-hairpin_glycosidases	0.00791147537020533
ENSG00000128335	APOL2	ENST00000358502	Coiled-coil	0.00791534956720917
ENSG00000157613	CREB3L1	ENST00000621158	bZIP	0.00791864923178099
ENSG00000109586	GALNT7	ENST00000265000	Ricin_B_lectin	0.0079197453286321
ENSG00000109586	GALNT7	ENST00000265000	Ricin_B-like_lectins	0.0079197453286321
ENSG00000166796	LDHC	ENST00000541669	Lactate/malate_DH_N	0.00792012539975146
ENSG00000112130	RNF8	ENST00000373479	SMAD_FHA_dom_sf	0.0079203040465206
ENSG00000080824	HSP90AA1	ENST00000216281	Coiled-coil	0.00792181311577204
ENSG00000155903	RASA2	ENST00000286364	Rho_GTPase_activation_prot	0.00794186469078732
ENSG00000130052	STARD8	ENST00000374599	START-like_dom_sf	0.00794555545576066
ENSG00000141434	MEP1B	ENST00000269202	ConA-like_dom_sf	0.00796568595343855
ENSG00000107201	DDX58	ENST00000379883	P-loop_NTPase	0.00797194401973745
ENSG00000129451	KLK10	ENST00000358789	Peptidase_S1_PA_chymotrypsin	0.0080024469977955
ENSG00000135316	SYNCRIP	ENST00000369622	Nucleotide-bd_a/b_plait_sf	0.00800750493732697
ENSG00000148513	ANKRD30A	ENST00000361713	Coiled-coil	0.00802100612225034
ENSG00000133121	STARD13	ENST00000336934	RhoGAP_dom	0.0080249985905494
ENSG00000184564	SLITRK6	ENST00000647374	Leu-rich_rpt_typical-subtyp	0.00802536163924873
ENSG00000039123	MTREX	ENST00000230640	rRNA_proc-arch_dom	0.00803607647163596
ENSG00000114541	FRMD4B	ENST00000398540	FERM_N	0.00804395624382916
ENSG00000133878	DUSP26	ENST00000256261	Dual-sp_phosphatase_cat-dom	0.00804708430530619
ENSG00000197102	DYNC1H1	ENST00000360184	Dynein_heavy_linker	0.00804819142453338
ENSG00000116329	OPRD1	ENST00000234961	Delta_opi_rcpt	0.00806509862411043
ENSG00000185480	PARPBP	ENST00000327680	P-loop_NTPase	0.00808124074793419
ENSG00000151651	ADAM8	ENST00000445355	Low complexity region	0.00810328767628556
ENSG00000163939	PBRM1	ENST00000296302	BAH_sf	0.0081323450462186
ENSG00000102195	GPR50	ENST00000218316	GPCR_Rhodpsn_7TM	0.00813342719374245
ENSG00000069493	CLEC2D	ENST00000290855	CTDL_fold	0.00814852952436944
ENSG00000144908	ALDH1L1	ENST00000393434	Ald_DH/histidinol_DH	0.00814877913114878
ENSG00000117091	CD48	ENST00000368046	Ig-like_dom	0.00814903184179239
ENSG00000127418	FGFRL1	ENST00000510644	Ig-like_dom_sf	0.0081493648160032
ENSG00000167186	COQ7	ENST00000321998	Ferritin-like_SF	0.00815968440701367
ENSG00000205744	DENND1C	ENST00000381480	Tripartite_DENN	0.00821361563982995
ENSG00000137807	KIF23	ENST00000679126	P-loop_NTPase	0.00822634722619443
ENSG00000149133	OR5F1	ENST00000278409	GPCR_Rhodpsn	0.00823929746524347
ENSG00000187957	DNER	ENST00000341772	EGF-type_Asp/Asn_hydroxyl_site	0.00825757608550626
ENSG00000072274	TFRC	ENST00000360110	PA_domain	0.00825988957421108
ENSG00000105705	SUGP1	ENST00000247001	Surp	0.00828103551380932
ENSG00000162595	DIRAS3	ENST00000646789	Small_GTPase_Ras-type	0.00828394692120662
ENSG00000167851	CD300A	ENST00000360141	Ig_V-set	0.00828711210025472
ENSG00000167851	CD300A	ENST00000360141	Ig-like_dom_sf	0.00828711210025472
ENSG00000170421	KRT8	ENST00000692008	IF_rod_dom	0.00829984648026084
ENSG00000092140	G2E3	ENST00000206595	Zinc_finger_PHD-type_CS	0.00830644253936051
ENSG00000148356	LRSAM1	ENST00000300417	Znf_RING/FYVE/PHD	0.0083084046673859
ENSG00000117984	CTSD	ENST00000236671	PEPTIDASE_A1	0.00831148534549147
ENSG00000132259	CNGA4	ENST00000379936	cNMP-bd_dom	0.00831643683052364
ENSG00000166037	CEP57	ENST00000325542	Cep57_CLD	0.00832023704455546
ENSG00000177595	PIDD1	ENST00000347755	Low complexity region	0.00832188511774101
ENSG00000136147	PHF11	ENST00000378319	EPHD	0.00832588265457428
ENSG00000163359	COL6A3	ENST00000295550	vWA_collagen_alpha3-VI-like	0.00834153032911981
ENSG00000167600	CYP2S1	ENST00000310054	Cyt_P450_E_grp-I	0.00835906826125709
ENSG00000171017	LRRC8E	ENST00000306708	Leu-rich_rpt	0.00837636323932683
ENSG00000165899	OTOGL	ENST00000547103	AbfB_ABD	0.00837863383341909
ENSG00000138433	CIR1	ENST00000342016	Low complexity region	0.00839908419265023
ENSG00000164011	ZNF691	ENST00000651192	Znf_C2H2_sf	0.00840873255065516
ENSG00000168350	DEGS2	ENST00000305631	Sphingolipid_d4-desaturase_N	0.00842154461870193
ENSG00000140284	SLC27A2	ENST00000267842	AMP-dep_Synth/Lig	0.00845034906646985
ENSG00000178586	OR6B3	ENST00000641019	GPCR_Rhodpsn	0.00846296226254284
ENSG00000197779	ZNF81	ENST00000338637	Znf_C2H2_sf	0.0084863250106212
ENSG00000251258	RFPL4B	ENST00000441065	PRY	0.0084908610678445
ENSG00000185800	DMWD	ENST00000270223	WD40_repeat	0.00850081355908765
ENSG00000100852	ARHGAP5	ENST00000345122	pG1	0.00853934415959134
ENSG00000060237	WNK1	ENST00000315939	Low complexity region	0.00855123020659624
ENSG00000171587	DSCAM	ENST00000400454	Ig-like_dom	0.00855742898996848
ENSG00000062725	APPBP2	ENST00000083182	TPR-like_helical_dom_sf	0.00855835216325618
ENSG00000006116	CACNG3	ENST00000005284	TMhelix	0.00857660267656158
ENSG00000118193	KIF14	ENST00000367350	Kinesin_assoc	0.00859202431703821
ENSG00000213593	TMX2	ENST00000278422	TMX2	0.00861508783296701
ENSG00000172379	ARNT2	ENST00000303329	PAS-like_dom_sf	0.00862114790746475
ENSG00000213614	HEXA	ENST00000268097	Glyco_hydro_20_cat	0.0086567065353382
ENSG00000156920	ADGRG4	ENST00000394143	Pentraxin-related	0.00865797434793564
ENSG00000095464	PDE6C	ENST00000371447	GAF-like_dom_sf	0.00865952361635807
ENSG00000128617	OPN1SW	ENST00000249389	Opsin	0.00866423305476038
ENSG00000164011	ZNF691	ENST00000651192	Znf_C2H2_type	0.00866544392147363
ENSG00000141052	MYOCD	ENST00000425538	Low complexity region	0.00866811935480043
ENSG00000149735	GPHA2	ENST00000279168	DAN	0.00867763550167925
ENSG00000149735	GPHA2	ENST00000279168	Cys_knot_C	0.00867763550167925
ENSG00000137474	MYO7A	ENST00000409709	FERM_2	0.00868288915477154
ENSG00000152822	GRM1	ENST00000282753	Peripla_BP_I	0.00868334964439659
ENSG00000149591	TAGLN	ENST00000392951	CH-domain	0.00869104354202053
ENSG00000138315	OIT3	ENST00000334011	ZP_dom	0.00869564498923634
ENSG00000149212	SESN3	ENST00000536441	AhpD-like	0.00869614538002819
ENSG00000106628	POLD2	ENST00000610533	PolD2_C	0.00869652251292639
ENSG00000112183	RBM24	ENST00000379052	RBD_domain_sf	0.00870356526660211
ENSG00000185982	DEFB128	ENST00000334391	SignalP-noTM	0.00870664658826963
ENSG00000164512	ANKRD55	ENST00000341048	Ankyrin_rpt	0.00871212406317208
ENSG00000083857	FAT1	ENST00000441802	Cadherin_CS	0.00872004261926057
ENSG00000085982	USP40	ENST00000678225	USP40	0.00872114664820272
ENSG00000184226	PCDH9	ENST00000377865	Low complexity region	0.00872421075780059
ENSG00000090339	ICAM1	ENST00000264832	Low complexity region	0.0087261063335554
ENSG00000119139	TJP2	ENST00000377245	ZO	0.00873330662312546
ENSG00000285130	NA	ENST00000642889	ZO	0.00873330662312546
ENSG00000153253	SCN3A	ENST00000283254	Na_trans_assoc	0.00873376408105929
ENSG00000060656	PTPRU	ENST00000373779	TYR_PHOSPHATASE_dom	0.00873446203292959
ENSG00000148848	ADAM12	ENST00000448723	Low complexity region	0.00875256556210802
ENSG00000197429	IPP	ENST00000396478	Kelch-typ_b-propeller	0.00876045213454539
ENSG00000138442	WDR12	ENST00000261015	WD40/YVTN_repeat-like_dom_sf	0.00876220145654979
ENSG00000213793	ZNF888	ENST00000638862	KRAB	0.00876595272459834
ENSG00000162063	CCNF	ENST00000397066	Cyclin	0.00877466068293637
ENSG00000051341	POLQ	ENST00000264233	P-loop_NTPase	0.00877550081512681
ENSG00000138081	FBXO11	ENST00000403359	Pectin_lyas_fold	0.00878288710333951
ENSG00000142611	PRDM16	ENST00000270722	Znf_C2H2_sf	0.00878609526251589
ENSG00000105649	RAB3A	ENST00000222256	Small_GTP-bd_dom	0.00880180281488881
ENSG00000070610	GBA2	ENST00000378103	6hp_glycosidase-like_sf	0.00880489663422688
ENSG00000166169	POLL	ENST00000370162	DNA_pol_lamdba_lyase_dom_sf	0.00881150585285637
ENSG00000173401	GLIPR1L1	ENST00000378695	CAP_sf	0.00881577431904311
ENSG00000006704	GTF2IRD1	ENST00000424337	GTF2I	0.00889002797120414
ENSG00000138356	AOX1	ENST00000374700	AldOxase/xan_DH_Mopterin-bd_sf	0.00889449218199883
ENSG00000196917	HCAR1	ENST00000432564	TMhelix	0.00891756559883888
ENSG00000073578	SDHA	ENST00000264932	Succ_Dhase_FrdA_Gneg	0.00892134664226095
ENSG00000205111	CDKL4	ENST00000451199	Prot_kinase_dom	0.00893263374115968
ENSG00000205111	CDKL4	ENST00000451199	Kinase-like_dom_sf	0.00893263374115968
ENSG00000165682	CLEC1B	ENST00000298527	C-type_lectin-like/link_sf	0.00893909508670834
ENSG00000177076	ACER2	ENST00000340967	TMhelix	0.00894026076512743
ENSG00000134109	EDEM1	ENST00000256497	Glyco_hydro_47	0.0089468955965188
ENSG00000131778	CHD1L	ENST00000369258	Coiled-coil	0.00896150707965868
ENSG00000163285	GABRG1	ENST00000295452	Neur_chan_lig-bd_sf	0.00896885956274511
ENSG00000081014	AP4E1	ENST00000261842	ARM-like	0.00898117730222055
ENSG00000109654	TRIM2	ENST00000338700	Filamin/ABP280_rpt	0.00898863003546703
ENSG00000288637	NA	ENST00000675838	Filamin/ABP280_rpt	0.00898863003546703
ENSG00000205403	CFI	ENST00000394634	Trypsin_dom	0.00899330946643699
ENSG00000004864	SLC25A13	ENST00000265631	EF_hand_dom	0.00900693991391342
ENSG00000103888	CEMIP	ENST00000394685	Pectin_lyase_fold/virulence	0.00900839143085639
ENSG00000110080	ST3GAL4	ENST00000444328	GT29-like_sf	0.00901310528522739
ENSG00000099331	MYO9B	ENST00000682292	RA_dom	0.00904043824714318
ENSG00000165606	DRGX	ENST00000374139	Homeobox_dom	0.00904212820070617
ENSG00000057935	MTA3	ENST00000405094	Znf_GATA	0.00905804016475131
ENSG00000171466	ZNF562	ENST00000453372	Znf_C2H2_type	0.00907285424090608
ENSG00000092841	MYL6	ENST00000550697	EF_hand_dom	0.00908559803899254
ENSG00000142166	IFNAR1	ENST00000270139	Ig-like_fold	0.00908785892015494
ENSG00000226288	OR52I2	ENST00000641896	Olfact_rcpt	0.00910301113642642
ENSG00000169231	THBS3	ENST00000368378	Thrombospondin_C	0.00910338421481156
ENSG00000172260	NEGR1	ENST00000357731	SignalP-noTM	0.0091208774329835
ENSG00000214338	SOGA3	ENST00000525778	Low complexity region	0.00912866470425434
ENSG00000152092	ASTN1	ENST00000361833	Annexin-like	0.00913755902022061
ENSG00000069329	VPS35	ENST00000299138	Vps35_C	0.00914788410467985
ENSG00000099991	CABIN1	ENST00000263119	TPR_repeat	0.00914879591185498
ENSG00000184500	PROS1	ENST00000394236	Laminin_G	0.00914976353938322
ENSG00000164934	DCAF13	ENST00000612750	WD40_repeat_dom_sf	0.00915679904527659
ENSG00000138442	WDR12	ENST00000261015	WD40_repeat	0.00917133618725452
ENSG00000186910	SERPINA11	ENST00000334708	Serpin_sf_1	0.0091886553135495
ENSG00000114993	RTKN	ENST00000272430	AHD	0.00920137534884789
ENSG00000150995	ITPR1	ENST00000649015	MIR_motif	0.00921934578036386
ENSG00000166145	SPINT1	ENST00000562057	Kunitz_BPTI_sf	0.00922259326942357
ENSG00000171587	DSCAM	ENST00000400454	Ig-like_fold	0.00924806902465095
ENSG00000151150	ANK3	ENST00000280772	Ankyrin_UPA	0.00925469312496326
ENSG00000170011	MYRIP	ENST00000302541	Rab_BD	0.00925538392511845
ENSG00000088827	SIGLEC1	ENST00000344754	Ig_I-set	0.00926015210683802
ENSG00000175063	UBE2C	ENST00000356455	UBQ-conjugat_E2	0.00926020507778012
ENSG00000175063	UBE2C	ENST00000356455	UBQ-conjugating_enzyme/RWD	0.00926020507778012
ENSG00000115808	STRN	ENST00000263918	Striatin_N	0.00926064490569128
ENSG00000099260	PALMD	ENST00000263174	Low complexity region	0.00929848346961624
ENSG00000137252	HCRTR2	ENST00000370862	GPCR_Rhodpsn	0.00930357225229699
ENSG00000081014	AP4E1	ENST00000261842	Clathrin/coatomer_adapt-like_N	0.00931332034101427
ENSG00000198055	GRK6	ENST00000355472	GPCR_kinase	0.0093350191451853
ENSG00000134207	SYT6	ENST00000610222	C2_domain_sf	0.0093512546028679
ENSG00000129250	KIF1C	ENST00000320785	Low complexity region	0.00936610086093071
ENSG00000145020	AMT	ENST00000273588	TrmE/GcvT_dom1	0.00936856542853731
ENSG00000072736	NFATC3	ENST00000346183	Ig-like_fold	0.0093692417195132
ENSG00000130234	ACE2	ENST00000252519	Collectrin_dom	0.00940106855207313
ENSG00000070882	OSBPL3	ENST00000313367	OSBP_sf	0.00941271383456097
ENSG00000183196	CHST6	ENST00000332272	P-loop_NTPase	0.00943851735628162
ENSG00000133878	DUSP26	ENST00000256261	Prot-tyrosine_phosphatase-like	0.00943954476553761
ENSG00000170255	MRGPRX1	ENST00000526914	TMhelix	0.00945035807039587
ENSG00000157927	RADIL	ENST00000399583	Low complexity region	0.00947162343876851
ENSG00000156222	SLC28A1	ENST00000394573	C_nuclsd_transpt_met_bac	0.00947242786350687
ENSG00000174405	LIG4	ENST00000442234	DNA_ligase_ATP-dep_N	0.00947788102090106
ENSG00000054611	TBC1D22A	ENST00000337137	Rab-GTPase_TBC_sf	0.00949328469008384
ENSG00000130558	OLFM1	ENST00000371793	Quino_amine_DH_bsu	0.00950128142055741
ENSG00000117425	PTCH2	ENST00000372192	Low complexity region	0.0095017220753351
ENSG00000130396	AFDN	ENST00000683244	SMAD_FHA_dom_sf	0.00950550991269169
ENSG00000180479	ZNF571	ENST00000451802	Znf_C2H2_sf	0.00951342149134028
ENSG00000104960	PTOV1	ENST00000391842	Med25_PTOV_sf	0.00951909509550952
ENSG00000120697	ALG5	ENST00000239891	TMhelix	0.00954240217770995
ENSG00000142655	PEX14	ENST00000356607	Low complexity region	0.00955129700098111
ENSG00000109738	GLRB	ENST00000264428	Neuro-gated_channel_TM_sf	0.00956358651591324
ENSG00000145526	CDH18	ENST00000382275	Low complexity region	0.00957638681130903
ENSG00000176092	CRYBG2	ENST00000308182	Beta/gamma_crystallin	0.00957826064559417
ENSG00000173166	RAPH1	ENST00000319170	PH_APBB1IP	0.00960914230414111
ENSG00000184178	SCFD2	ENST00000401642	Low complexity region	0.00963393991384602
ENSG00000034971	MYOC	ENST00000037502	Olfac-like_dom	0.00964157523179536
ENSG00000128708	HAT1	ENST00000264108	Acyl_CoA_acyltransferase	0.00966839559537349
ENSG00000174123	TLR10	ENST00000308973	Leu-rich_rpt_typical-subtyp	0.00966941624432764
ENSG00000221826	PSG3	ENST00000327495	Ig_sub	0.00967106349473014
ENSG00000132702	HAPLN2	ENST00000255039	Link_dom	0.00971835784507921
ENSG00000162461	SLC25A34	ENST00000294454	Low complexity region	0.00972990942850805
ENSG00000070961	ATP2B1	ENST00000428670	HAD-like_sf	0.00973655908775339
ENSG00000116016	EPAS1	ENST00000263734	PAC	0.00973663290814052
ENSG00000072952	IRAG1	ENST00000423302	Low complexity region	0.00973998904897126
ENSG00000204524	ZNF805	ENST00000414468	Znf_C2H2_type	0.00974378740641257
ENSG00000204524	ZNF805	ENST00000414468	Znf_C2H2_sf	0.00974378740641257
ENSG00000138613	APH1B	ENST00000261879	TMhelix	0.00974933911247374
ENSG00000117724	CENPF	ENST00000366955	CenpF/LEK1_Rb-prot-bd	0.00976824485452801
ENSG00000104960	PTOV1	ENST00000391842	Med25_PTOV	0.00977875827653301
ENSG00000136267	DGKB	ENST00000402815	NAD/diacylglycerol_kinase_sf	0.00978081806784318
ENSG00000188992	LIPI	ENST00000681601	AB_hydrolase	0.00978203075065492
ENSG00000196646	ZNF136	ENST00000343979	KRAB	0.00980557825983373
ENSG00000104043	ATP8B4	ENST00000284509	HAD-like_sf	0.00982768170261088
ENSG00000180479	ZNF571	ENST00000451802	Znf_C2H2_type	0.00983805717408131
ENSG00000178460	MCMDC2	ENST00000422365	MCM_dom	0.0098388895880759
ENSG00000129566	TEP1	ENST00000262715	WD40_repeat	0.00984154495291852
ENSG00000137507	LRRC32	ENST00000260061	Leu-rich_rpt	0.00984625647785093
ENSG00000176092	CRYBG2	ENST00000308182	G_crystallin-like	0.00987926540453226
ENSG00000165661	QSOX2	ENST00000358701	QSOX_FAD-bd_dom	0.00988006919089572
ENSG00000163681	SLMAP	ENST00000671191	SMAD_FHA_dom_sf	0.00988344479113338
ENSG00000110799	VWF	ENST00000261405	vWFA_dom_sf	0.0099178480274999
ENSG00000221838	AP4M1	ENST00000359593	AP2_Mu_C_sf	0.00991826831396792
ENSG00000179455	MKRN3	ENST00000314520	Znf_RING/FYVE/PHD	0.00991829788258303
ENSG00000158125	XDH	ENST00000379416	CO_DH_flav_C_dom_sf	0.00994113411025366
ENSG00000163131	CTSS	ENST00000368985	Peptidase_C1A_C	0.00994552525138736
ENSG00000163131	CTSS	ENST00000368985	Peptidase_C1A_papain-like	0.00994552525138736
ENSG00000137509	PRCP	ENST00000313010	AB_hydrolase	0.00994950608330541
ENSG00000145740	SLC30A5	ENST00000396591	TMhelix	0.00995633104818392
ENSG00000107317	PTGDS	ENST00000371625	Lipocalin_CS	0.00998149529286456
ENSG00000139719	VPS33A	ENST00000267199	Sec-1-like_dom3a	0.0099847828122242
ENSG00000205403	CFI	ENST00000394634	Peptidase_S1_PA	0.00999514074153042
ENSG00000103051	COG4	ENST00000323786	Coiled-coil	0.01001742289111302
ENSG00000147124	ZNF41	ENST00000684689	Znf_C2H2_type	0.01002581343361867
ENSG00000070610	GBA2	ENST00000378103	GH116_catalytic	0.0100395765319153
ENSG00000107960	STN1	ENST00000224950	WH-like_DNA-bd_sf	0.01004500987361838
ENSG00000138709	LARP1B	ENST00000326639	La_HTH	0.01004932926598885
ENSG00000138709	LARP1B	ENST00000326639	WH-like_DNA-bd_sf	0.01004932926598885
ENSG00000138709	LARP1B	ENST00000326639	WH_DNA-bd_sf	0.01004932926598885
ENSG00000100461	RBM23	ENST00000359890	RBD_domain_sf	0.01005543555664857
ENSG00000079215	SLC1A3	ENST00000265113	Na-dicarboxylate_symporter	0.01006256349706006
ENSG00000148719	DNAJB12	ENST00000444643	DnaJ_domain	0.01007982767505945
ENSG00000149506	ZP1	ENST00000278853	P_trefoil_dom	0.01009032528120079
ENSG00000197635	DPP4	ENST00000360534	Pept_S9_AS	0.01010457822210952
ENSG00000168875	SOX14	ENST00000306087	HMG_box_dom	0.01012395606197046
ENSG00000168875	SOX14	ENST00000306087	HMG_box_dom_sf	0.01012395606197046
ENSG00000123104	ITPR2	ENST00000381340	MIR_motif	0.01013153056259295
ENSG00000122406	RPL5	ENST00000370321	Rbsml_L5e/L18P_C	0.01013787203163408
ENSG00000186994	KANK3	ENST00000330915	Ankyrin_rpt-contain_sf	0.01013840654411315
ENSG00000148737	TCF7L2	ENST00000627217	Low complexity region	0.01017987079147465
ENSG00000169908	TM4SF1	ENST00000305366	TMhelix	0.01019617773465778
ENSG00000158467	AHCYL2	ENST00000325006	Adenosylhomocysteinase-like	0.0101963201536886
ENSG00000107187	LHX3	ENST00000371748	Znf_LIM	0.01020832912920712
ENSG00000172037	LAMB2	ENST00000305544	Low complexity region	0.01021453520902616
ENSG00000186115	CYP4F2	ENST00000221700	Cyt_P450_E_grp-I	0.01024657958601293
ENSG00000170458	CD14	ENST00000302014	LRR_dom_sf	0.01025156152265679
ENSG00000105855	ITGB8	ENST00000222573	PSI	0.01025891593537191
ENSG00000105855	ITGB8	ENST00000222573	Integrin_beta_N	0.01025891593537191
ENSG00000197162	ZNF785	ENST00000395216	KRAB	0.0102798199266283
ENSG00000126337	KRT36	ENST00000328119	Low complexity region	0.01028650995000755
ENSG00000198954	KIFBP	ENST00000361983	TPR-like_helical_dom_sf	0.01029544334277624
ENSG00000167971	CASKIN1	ENST00000343516	Caskin1/2_SAM_2	0.01030170512359112
ENSG00000106804	C5	ENST00000223642	MG2	0.01031094920080237
ENSG00000006831	ADIPOR2	ENST00000357103	TMhelix	0.01033402594976464
ENSG00000135250	SRPK2	ENST00000393651	Kinase-like_dom_sf	0.01033854119922539
ENSG00000148942	SLC5A12	ENST00000396005	Na/solute_symporter	0.01035102725853958
ENSG00000080823	MOK	ENST00000361847	Prot_kinase_dom	0.01040891662652693
ENSG00000104722	NEFM	ENST00000221166	Keratin_I	0.01041172786239896
ENSG00000198860	TSEN15	ENST00000645668	tRNA-endonuc_su_Sen15	0.01042340046348504
ENSG00000155962	CLIC2	ENST00000369449	Glutathione_S-Trfase	0.01043242389726477
ENSG00000174429	ABRA	ENST00000311955	Costars_dom	0.01043991803173789
ENSG00000215114	UBXN2B	ENST00000399598	Ubiquitin-like_domsf	0.01045748125281042
ENSG00000213593	TMX2	ENST00000278422	Thioredoxin_domain	0.01046932422230584
ENSG00000105699	LSR	ENST00000605618	Low complexity region	0.010477021637059
ENSG00000176884	GRIN1	ENST00000371561	Glu/Gly-bd	0.01047872225414846
ENSG00000138385	SSB	ENST00000260956	Nucleotide-bd_a/b_plait_sf	0.0105023993280778
ENSG00000100564	PIGH	ENST00000216452	GPI-GlcNAc_Trfase_PIG-H_dom	0.01050395493907728
ENSG00000091136	LAMB1	ENST00000222399	Laminin_N	0.01052106015701081
ENSG00000185130	H2BC13	ENST00000377401	Histone_H2A/H2B/H3	0.01054030043778664
ENSG00000222028	PSMB11	ENST00000408907	Ntn_hydrolases_N	0.0105620077667754
ENSG00000171587	DSCAM	ENST00000400454	DSCAM_metazoan	0.01056397498359211
ENSG00000171587	DSCAM	ENST00000400454	Basigin-like	0.01056397498359211
ENSG00000075413	MARK3	ENST00000429436	Prot_kinase_dom	0.0105674594621331
ENSG00000169087	HSPBAP1	ENST00000306103	HSPB1-associated_protein_1	0.01058879562651282
ENSG00000115977	AAK1	ENST00000409085	Low complexity region	0.01059518098233466
ENSG00000122678	POLM	ENST00000242248	DNA_Pol_thumb_sf	0.01059620542880423
ENSG00000204291	COL15A1	ENST00000375001	CTDL_fold	0.01060198763771794
ENSG00000102908	NFAT5	ENST00000349945	IPT_dom	0.01060237863172726
ENSG00000102908	NFAT5	ENST00000349945	RHD_dimer	0.01060237863172726
ENSG00000221931	OR6X1	ENST00000327930	GPCR_Rhodpsn_7TM	0.01060769971053611
ENSG00000126460	PRRG2	ENST00000246794	GLA-like_dom_SF	0.01061003030147987
ENSG00000144647	POMGNT2	ENST00000344697	Low complexity region	0.01064151662789061
ENSG00000175928	LRRN1	ENST00000319331	Ig_sub2	0.01064167992175469
ENSG00000183287	CCBE1	ENST00000439986	Low complexity region	0.01065736363457325
ENSG00000118762	PKD2	ENST00000237596	PKD1_2_channel	0.01066223554773345
ENSG00000196843	ARID5A	ENST00000357485	ARID_dom_sf	0.01066611620571362
ENSG00000183024	OR1G1	ENST00000328890	GPCR_Rhodpsn	0.01067105154457016
ENSG00000165912	PACSIN3	ENST00000298838	AH/BAR_dom_sf	0.01068236150225539
ENSG00000143502	SUSD4	ENST00000366878	Low complexity region	0.01068539524900968
ENSG00000141699	RETREG3	ENST00000309428	TMhelix	0.01069124194584958
ENSG00000013810	TACC3	ENST00000313288	Coiled-coil	0.01070529510119081
ENSG00000113300	CNOT6	ENST00000261951	Endo/exonu/phosph_ase_sf	0.01071371008323101
ENSG00000083812	ZNF324	ENST00000196482	Znf_C2H2_sf	0.01072177971206878
ENSG00000198342	ZNF442	ENST00000242804	Znf_C2H2_sf	0.01074159742318528
ENSG00000117448	AKR1A1	ENST00000351829	Aldo/ket_reductase_CS	0.01074329277856176
ENSG00000164062	APEH	ENST00000296456	AB_hydrolase	0.01074798337248905
ENSG00000134202	GSTM3	ENST00000361066	Glutathione-S-Trfase_C_sf	0.01075068978162127
ENSG00000037042	TUBG2	ENST00000251412	Tub_FtsZ_C	0.01077153326865622
ENSG00000164292	RHOBTB3	ENST00000379982	Small_GTPase	0.01077738728113956
ENSG00000146463	ZMYM4	ENST00000314607	Low complexity region	0.01078031248948749
ENSG00000112761	CCN6	ENST00000368666	Growth_fac_rcpt_cys_sf	0.01079403957314101
ENSG00000152661	GJA1	ENST00000282561	Connexin_N_sf	0.01082052947608954
ENSG00000164631	ZNF12	ENST00000405858	Znf_C2H2_type	0.01083242922524602
ENSG00000119403	PHF19	ENST00000373896	Znf_PHD	0.01083371940688303
ENSG00000138385	SSB	ENST00000260956	RBD_domain_sf	0.0108614972551424
ENSG00000132470	ITGB4	ENST00000200181	FN3_dom	0.01086286260483625
ENSG00000148606	POLR3A	ENST00000372371	RNA_pol_N	0.01086679278485832
ENSG00000173918	C1QTNF1	ENST00000579760	SignalP-noTM	0.01087419165644708
ENSG00000131791	PRKAB2	ENST00000254101	AMPK1_CBM	0.01088146317261979
ENSG00000055118	KCNH2	ENST00000262186	cNMP-bd_dom	0.01088380799077434
ENSG00000249471	ZNF324B	ENST00000336614	Znf_C2H2_type	0.01090065952947938
ENSG00000249471	ZNF324B	ENST00000336614	Znf_C2H2_sf	0.01090065952947938
ENSG00000188937	NYX	ENST00000378220	LRR_dom_sf	0.01092884620565192
ENSG00000134574	DDB2	ENST00000256996	WD40/YVTN_repeat-like_dom_sf	0.01096324446071561
ENSG00000134871	COL4A2	ENST00000360467	Low complexity region	0.01096529840564843
ENSG00000183665	TRMT12	ENST00000328599	SAM-dependent_MTases	0.01097321185813088
ENSG00000160752	FDPS	ENST00000368356	Isoprenoid_synthase_dom_sf	0.01099254242034527
ENSG00000124935	SCGB1D2	ENST00000244926	SignalP-noTM	0.01099500507773073
ENSG00000166016	ABTB2	ENST00000435224	Histone-fold	0.01100471284810504
ENSG00000171815	PCDHB1	ENST00000306549	Cadherin_CS	0.01101379357390099
ENSG00000143190	POU2F1	ENST00000367866	TF_octamer	0.01101952717210807
ENSG00000124067	SLC12A4	ENST00000316341	Low complexity region	0.0110324807014509
ENSG00000004948	CALCR	ENST00000426151	GPCR_2_secretin-like	0.01105150830377329
ENSG00000004948	CALCR	ENST00000426151	GPCR_2-like	0.01105150830377329
ENSG00000163157	TMOD4	ENST00000295314	LRR_dom_sf	0.01106823534974115
ENSG00000128573	FOXP2	ENST00000350908	FOXP-CC	0.01107079941011406
ENSG00000284299	NA	ENST00000639602	EAG1	0.01110067927649393
ENSG00000069493	CLEC2D	ENST00000290855	C-type_lectin-like/link_sf	0.01110185416494882
ENSG00000138279	ANXA7	ENST00000372921	Annexin	0.01112294876435272
ENSG00000178921	PFAS	ENST00000314666	PurM-like_N_sf	0.01116091555079977
ENSG00000079462	PAFAH1B3	ENST00000262890	SGNH_hydro	0.0111621398110616
ENSG00000173540	GMPPB	ENST00000308388	Hexapep	0.01117091947080455
ENSG00000131791	PRKAB2	ENST00000254101	Ig_E-set	0.01118370407807027
ENSG00000154783	FGD5	ENST00000285046	DH-domain	0.01118407385755312
ENSG00000134086	VHL	ENST00000256474	VHL_sf	0.01118462005476453
ENSG00000164061	BSN	ENST00000296452	Znf_RING/FYVE/PHD	0.0111922943847764
ENSG00000131242	RAB11FIP4	ENST00000621161	FIP-RBD_C_sf	0.01121204628008822
ENSG00000171587	DSCAM	ENST00000400454	Ig-like_dom_sf	0.01121740734635371
ENSG00000158125	XDH	ENST00000379416	CO_DH_flav_C	0.01122984392857372
ENSG00000197454	OR2L5	ENST00000355281	Olfact_rcpt	0.01123023379277078
ENSG00000101842	VSIG1	ENST00000217957	TMhelix	0.01124777767209233
ENSG00000108039	XPNPEP1	ENST00000502935	Creatinase/aminopeptidase-like	0.01125301409705647
ENSG00000185862	EVI2B	ENST00000330927	Low complexity region	0.0112700602932236
ENSG00000177303	CASKIN2	ENST00000321617	SAM	0.01128281101255038
ENSG00000144028	SNRNP200	ENST00000323853	DEAD/DEAH_box_helicase_dom	0.01128768200233173
ENSG00000162595	DIRAS3	ENST00000646789	Small_GTPase	0.01129586865583965
ENSG00000150672	DLG2	ENST00000376104	SH3-like_dom_sf	0.01130547291219052
ENSG00000150556	LYPD6B	ENST00000409642	LYPD6-like	0.0113128051431172
ENSG00000069431	ABCC9	ENST00000261200	ABC1_TM_dom	0.01132121853746256
ENSG00000176974	SHMT1	ENST00000316694	SHMT-like_dom	0.01132648715711863
ENSG00000184564	SLITRK6	ENST00000647374	LRR_dom_sf	0.01134341474331506
ENSG00000137944	KYAT3	ENST00000260508	PyrdxlP-dep_Trfase_major	0.01134987776375943
ENSG00000149480	MTA2	ENST00000278823	MTA1_R1	0.01135669488595202
ENSG00000166145	SPINT1	ENST00000562057	Kunitz_BPTI	0.01136378083548271
ENSG00000188269	OR7A5	ENST00000322301	TMhelix	0.01136648466076856
ENSG00000122779	TRIM24	ENST00000343526	Bromodomain	0.01137215403161067
ENSG00000090661	CERS4	ENST00000251363	TLC-dom	0.01137455566423173
ENSG00000111665	CDCA3	ENST00000538862	CDCA3	0.01137842402764961
ENSG00000147100	SLC16A2	ENST00000587091	MFS	0.01138276676280683
ENSG00000182580	EPHB3	ENST00000330394	Tyr-kin_ephrin_A/B_rcpt-like	0.01139520835573099
ENSG00000172613	RAD9A	ENST00000307980	Low complexity region	0.01140621950251768
ENSG00000204086	RPA4	ENST00000373040	Low complexity region	0.0114072873259047
ENSG00000091409	ITGA6	ENST00000442250	Low complexity region	0.01146280213047123
ENSG00000180257	ZNF816	ENST00000444460	KRAB	0.01148570200090859
ENSG00000095777	MYO3A	ENST00000642920	MYSc_Myo3	0.01151579667635387
ENSG00000134830	C5AR2	ENST00000595464	GPCR_Rhodpsn_7TM	0.01151664573542694
ENSG00000197746	PSAP	ENST00000394936	SapB_1	0.0115176335757443
ENSG00000138081	FBXO11	ENST00000403359	FBX11/DRE-1	0.01152099770960051
ENSG00000154997	SEPTIN14	ENST00000388975	G_SEPTIN_dom	0.01152624174891391
ENSG00000118193	KIF14	ENST00000367350	Kinesin-like_fam	0.01153324952279875
ENSG00000124789	NUP153	ENST00000262077	Znf_RanBP2	0.01153365249763867
ENSG00000124789	NUP153	ENST00000262077	Znf_RanBP2_sf	0.01153365249763867
ENSG00000108797	CNTNAP1	ENST00000264638	EGF-like_dom	0.01158876394699853
ENSG00000176194	CIDEA	ENST00000320477	CIDE-N_dom	0.01158889715637395
ENSG00000123104	ITPR2	ENST00000381340	MIR_dom_sf	0.01158944017248012
ENSG00000112343	TRIM38	ENST00000357085	Coiled-coil	0.0116059661499296
ENSG00000136147	PHF11	ENST00000378319	Znf_RING/FYVE/PHD	0.01161122587167111
ENSG00000150594	ADRA2A	ENST00000280155	GPCR_Rhodpsn_7TM	0.01162021616644517
ENSG00000185888	PRSS38	ENST00000366757	Peptidase_S1A	0.011656885923763
ENSG00000104312	RIPK2	ENST00000220751	Prot_kinase_dom	0.0116574118482427
ENSG00000175697	GPR156	ENST00000464295	GPCR_3_C	0.01166074727052603
ENSG00000172009	THOP1	ENST00000307741	Pept_M3A_M3B_dom	0.0116679736298753
ENSG00000183196	CHST6	ENST00000332272	Sulfotransferase_dom	0.0116709304672518
ENSG00000135900	MRPL44	ENST00000258383	dsRBD_dom	0.01167241486564751
ENSG00000141338	ABCA8	ENST00000586539	ABC_transporter-like_ATP-bd	0.01172472190100494
ENSG00000085382	HACE1	ENST00000262903	HECT_dom	0.01172506922683618
ENSG00000136997	MYC	ENST00000621592	HLH_DNA-bd_sf	0.01172757277992147
ENSG00000008710	PKD1	ENST00000262304	PKD/Chitinase_dom	0.01173838086324057
ENSG00000128271	ADORA2A	ENST00000337539	Adeno_A2A_rcpt	0.01175098020308449
ENSG00000134758	RNF138	ENST00000261593	Znf_RING	0.01177078899108851
ENSG00000165458	INPPL1	ENST00000298229	Low complexity region	0.01178372753431167
ENSG00000044524	EPHA3	ENST00000336596	Galactose-bd-like_sf	0.01178716624340051
ENSG00000044524	EPHA3	ENST00000336596	EphA3_rcpt_lig-bd	0.01178716624340051
ENSG00000167232	ZNF91	ENST00000300619	Znf_C2H2_sf	0.01179269792027838
ENSG00000158201	ABHD3	ENST00000289119	AB_hydrolase	0.01181349564482803
ENSG00000102359	SRPX2	ENST00000373004	DUF4174	0.01184081957958788
ENSG00000213614	HEXA	ENST00000268097	Glycoside_hydrolase_SF	0.01184143855695556
ENSG00000124126	PREX1	ENST00000371941	WH-like_DNA-bd_sf	0.01184651904950893
ENSG00000101890	GUCY2F	ENST00000218006	Peripla_BP_I	0.01185444902938763
ENSG00000148481	MINDY3	ENST00000277632	MINDY-3/4_CD	0.01186564027384078
ENSG00000173442	EHBP1L1	ENST00000309295	CH-domain	0.01186861037646542
ENSG00000173442	EHBP1L1	ENST00000309295	CH_dom_sf	0.01186861037646542
ENSG00000172456	FGGY	ENST00000303721	Carb_kinase_FGGY_C	0.01187471551939342
ENSG00000187522	HSPA14	ENST00000378372	ATPase_NBD	0.01189745782678096
ENSG00000110107	PRPF19	ENST00000227524	Ubox_domain	0.01190729505198329
ENSG00000110107	PRPF19	ENST00000227524	Znf_RING/FYVE/PHD	0.01190729505198329
ENSG00000142444	TIMM29	ENST00000270502	TIMM29	0.01190947389706834
ENSG00000149273	RPS3	ENST00000531188	Ribosomal_S3_euk/arc	0.01196760003906132
ENSG00000128285	MCHR1	ENST00000249016	GPCR_Rhodpsn_7TM	0.0119709542817552
ENSG00000141556	TBCD	ENST00000355528	ARM-type_fold	0.0119711256158974
ENSG00000153179	RASSF3	ENST00000542104	RASSF1-6	0.01197883663447984
ENSG00000153179	RASSF3	ENST00000542104	RASSF3	0.01197883663447984
ENSG00000100225	FBXO7	ENST00000266087	Ubiquitin-like_domsf	0.01198805395795513
ENSG00000134668	SPOCD1	ENST00000360482	SPOC_C	0.01199182826324105
ENSG00000167851	CD300A	ENST00000360141	Ig_sub	0.01202783725600908
ENSG00000167851	CD300A	ENST00000360141	Ig-like_fold	0.01202783725600908
ENSG00000140105	WARS1	ENST00000392882	Trp-tRNA-ligase	0.012035326925771
ENSG00000186648	CARMIL3	ENST00000342740	Leu-rich_rpt	0.01203636947579632
ENSG00000138756	BMP2K	ENST00000502613	BMP2K_C	0.01204598850702792
ENSG00000106605	BLVRA	ENST00000265523	Biliverdin_Rdtase_cat	0.01205753031573053
ENSG00000154803	FLCN	ENST00000285071	FLCN/SMCR8_DENN	0.01206439197624842
ENSG00000103710	RASL12	ENST00000220062	P-loop_NTPase	0.01207403573262259
ENSG00000183421	RIPK4	ENST00000332512	Ankyrin_rpt-contain_sf	0.01207844148384407
ENSG00000136010	ALDH1L2	ENST00000258494	Formyl_transf_N_sf	0.012081822393295071
ENSG00000067208	EVI5	ENST00000684568	Low complexity region	0.01208337633431887
ENSG00000104356	POP1	ENST00000401707	Pop1_N	0.01210041956100272
ENSG00000104722	NEFM	ENST00000221166	Intermed_filament_DNA-bd	0.01210793051798413
ENSG00000177084	POLE	ENST00000320574	DNA-dir_DNA_pol_B_exonuc	0.01210948094432611
ENSG00000050748	MAPK9	ENST00000452135	Prot_kinase_dom	0.01211079213974214
ENSG00000149506	ZP1	ENST00000278853	P_trefoil_dom_sf	0.01212568802837187
ENSG00000221866	PLXNA4	ENST00000321063	TIG2_plexin	0.01214430625618118
ENSG00000197616	MYH6	ENST00000405093	Coiled-coil	0.01214786869363556
ENSG00000130702	LAMA5	ENST00000252999	Coiled-coil	0.01215103051838199
ENSG00000111670	GNPTAB	ENST00000299314	GNPTAB_reg	0.0121526693571608
ENSG00000109920	FNBP4	ENST00000263773	WW_dom	0.01215412648121526
ENSG00000115816	CEBPZ	ENST00000234170	ARM-type_fold	0.01215441199902274
ENSG00000104915	STX10	ENST00000587230	Syntaxin/epimorphin_CS	0.01217443386129495
ENSG00000169908	TM4SF1	ENST00000305366	Low complexity region	0.01219545218600476
ENSG00000138495	COX17	ENST00000261070	Cyt_c_oxidase_Cu-chaperone	0.01220777277801009
ENSG00000155508	CNOT8	ENST00000285896	RNase_CAF1	0.0122080363327247
ENSG00000138795	LEF1	ENST00000265165	Low complexity region	0.01221412557915006
ENSG00000155903	RASA2	ENST00000286364	RasGAP_dom	0.01221659845374799
ENSG00000172399	MYOZ2	ENST00000307128	Low complexity region	0.01222755834465158
ENSG00000197859	ADAMTSL2	ENST00000651351	ADAM_spacer1	0.0122352922788656
ENSG00000176040	TMPRSS7	ENST00000452346	CUB_dom	0.01223602521859399
ENSG00000046889	PREX2	ENST00000288368	WH-like_DNA-bd_sf	0.01225956722460767
ENSG00000140015	KCNH5	ENST00000322893	cNMP-bd-like	0.01226138687724054
ENSG00000006071	ABCC8	ENST00000389817	Sulphorea_rcpt	0.01229540634016691
ENSG00000175390	EIF3F	ENST00000651655	Rpn11/EIF3F_C	0.01230542823421376
ENSG00000123610	TNFAIP6	ENST00000243347	Link_dom	0.01230936971378242
ENSG00000050748	MAPK9	ENST00000452135	Kinase-like_dom_sf	0.01231237483121495
ENSG00000088756	ARHGAP28	ENST00000383472	RhoGAP_dom	0.01232452657596482
ENSG00000171017	LRRC8E	ENST00000306708	TMhelix	0.0123349875434387
ENSG00000183421	RIPK4	ENST00000332512	Ankyrin_rpt-contain_dom	0.01236247086223114
ENSG00000159322	ADPGK	ENST00000456471	Ribokinase-like	0.01236766771742943
ENSG00000186364	NUDT17	ENST00000334513	NUDIX_hydrolase_dom	0.01236768098867585
ENSG00000167601	AXL	ENST00000301178	Low complexity region	0.01236864770297853
ENSG00000143106	PSMA5	ENST00000271308	Proteasome_sua/b	0.01237110701178746
ENSG00000143106	PSMA5	ENST00000271308	Proteasome_alpha_type_5	0.01237110701178746
ENSG00000185974	GRK1	ENST00000335678	RGS	0.01237379326491241
ENSG00000168079	SCARA5	ENST00000354914	Collagen	0.01237379754847755
ENSG00000124193	SRSF6	ENST00000244020	Low complexity region	0.01238581359220472
ENSG00000171735	CAMTA1	ENST00000303635	Low complexity region	0.01239898875663438
ENSG00000002587	HS3ST1	ENST00000002596	P-loop_NTPase	0.01242267167109226
ENSG00000072315	TRPC5	ENST00000262839	Ankyrin_rpt-contain_dom	0.01242750711958828
ENSG00000198951	NAGA	ENST00000396398	Glyco_hydro_b	0.01244023446501248
ENSG00000111897	SERINC1	ENST00000339697	TMhelix	0.01244890652644509
ENSG00000205213	LGR4	ENST00000379214	Gphrmn_rcpt_fam	0.0124825423903945
ENSG00000131791	PRKAB2	ENST00000254101	Ig-like_fold	0.01248371057299646
ENSG00000142449	FBN3	ENST00000600128	EGF-like_dom	0.0125076318226787
ENSG00000174837	ADGRE1	ENST00000312053	TMhelix	0.01252174063445493
ENSG00000154997	SEPTIN14	ENST00000388975	P-loop_NTPase	0.01252604740555557
ENSG00000173846	PLK3	ENST00000372201	Kinase-like_dom_sf	0.01253733466227706
ENSG00000172382	PRSS27	ENST00000302641	Peptidase_S1_PA_chymotrypsin	0.01255074622830412
ENSG00000136908	DPM2	ENST00000314392	Low complexity region	0.0125530838825597
ENSG00000103021	CCDC113	ENST00000219299	DUF4201	0.01255767608152278
ENSG00000103657	HERC1	ENST00000443617	SPRY_dom	0.01258091344199345
ENSG00000108510	MED13	ENST00000397786	Med13_C	0.01262046061298544
ENSG00000124657	OR2B6	ENST00000244623	GPCR_Rhodpsn_7TM	0.01263001014346081
ENSG00000197134	ZNF257	ENST00000594947	KRAB_dom_sf	0.01263271590223313
ENSG00000148655	LRMDA	ENST00000611255	LRR_dom_sf	0.01264029037529669
ENSG00000225950	NTF4	ENST00000593537	Nerve_growth_factor-rel	0.01265627392666137
ENSG00000198919	DZIP3	ENST00000361582	Coiled-coil	0.01266047518759072
ENSG00000104967	NOVA2	ENST00000263257	KH_dom	0.01266491247496051
ENSG00000196365	LONP1	ENST00000360614	ATPase_AAA_core	0.0126666506892313
ENSG00000137145	DENND4C	ENST00000434457	Low complexity region	0.0126738977838943
ENSG00000221836	OR2A5	ENST00000641693	GPCR_Rhodpsn_7TM	0.01270160833424755
ENSG00000163629	PTPN13	ENST00000411767	PDZ	0.01272403770356243
ENSG00000112414	ADGRG6	ENST00000367609	Low complexity region	0.01273193512591228
ENSG00000108556	CHRNE	ENST00000649488	Neur_chan_lig-bd	0.01273258495735705
ENSG00000087237	CETP	ENST00000200676	Low complexity region	0.0127372950557564
ENSG00000127824	TUBA4A	ENST00000248437	Tub_FtsZ_C	0.01275512533468261
ENSG00000183773	AIFM3	ENST00000440238	FAD/NAD-binding_dom	0.01275537883464368
ENSG00000017260	ATP2C1	ENST00000510168	ATPase_P-typ_cation-transptr_N	0.0127755048795719
ENSG00000065485	PDIA5	ENST00000316218	Thioredoxin-like_sf	0.01280623683121488
ENSG00000128829	EIF2AK4	ENST00000263791	HisRS-like_core	0.01280867170054757
ENSG00000164808	SPIDR	ENST00000297423	DUF4502	0.01283318661037422
ENSG00000162772	ATF3	ENST00000341491	Low complexity region	0.01285887511090699
ENSG00000165282	PIGO	ENST00000378617	PIG-O_N	0.01286303760410246
ENSG00000171217	CLDN20	ENST00000367165	PMP22/EMP/MP20/Claudin	0.01287667658077749
ENSG00000135698	MPHOSPH6	ENST00000258169	Low complexity region	0.01288419144615747
ENSG00000166736	HTR3A	ENST00000504030	TMhelix	0.01289402443575816
ENSG00000106948	AKNA	ENST00000374088	AKNA_dom	0.01292120785983002
ENSG00000008710	PKD1	ENST00000262304	Ig-like_fold	0.01293017080340996
ENSG00000125848	FLRT3	ENST00000341420	Cys-rich_flank_reg_C	0.01293398740706294
ENSG00000170890	PLA2G1B	ENST00000308366	PLipase_A2_dom	0.01294818297119004
ENSG00000204246	OR13C3	ENST00000641090	GPCR_Rhodpsn	0.01294999147173303
ENSG00000100461	RBM23	ENST00000359890	Nucleotide-bd_a/b_plait_sf	0.01295069496631305
ENSG00000073734	ABCB11	ENST00000650372	ABC1_TM_sf	0.01296578628048908
ENSG00000118564	FBXL5	ENST00000341285	F-box-like_dom_sf	0.01297494135072146
ENSG00000083799	CYLD	ENST00000427738	USP_dom	0.01298374669989934
ENSG00000151276	MAGI1	ENST00000402939	PDZ	0.01299302234340662
ENSG00000170890	PLA2G1B	ENST00000308366	PLipase_A2_dom_sf	0.01299348841204526
ENSG00000174429	ABRA	ENST00000311955	Costars_sf	0.0130094642737303
ENSG00000138375	SMARCAL1	ENST00000357276	Low complexity region	0.01301005341383819
ENSG00000007171	NOS2	ENST00000313735	NOS_dom_3	0.01302045419408961
ENSG00000101146	RAE1	ENST00000395841	WD40_repeat	0.01302874932367153
ENSG00000258311	NA	ENST00000550412	BLOC1S1	0.01303227782950748
ENSG00000099821	POLRMT	ENST00000588649	RNA_POL_N_sf	0.01304603818868471
ENSG00000171459	OR1L6	ENST00000304720	Olfact_rcpt	0.0130471252398896
ENSG00000171459	OR1L6	ENST00000304720	GPCR_Rhodpsn_7TM	0.0130471252398896
ENSG00000221989	OR2A2	ENST00000408979	GPCR_Rhodpsn	0.01309110055958829
ENSG00000168918	INPP5D	ENST00000445964	SH2	0.01310659666398916
ENSG00000134216	CHIA	ENST00000369740	Chitin-bd_dom	0.0131077873501872
ENSG00000134216	CHIA	ENST00000369740	Chitin-bd_dom_sf	0.0131077873501872
ENSG00000095564	BTAF1	ENST00000265990	ARM-like	0.0131131547982951
ENSG00000160584	SIK3	ENST00000445177	UBA	0.01312299337157369
ENSG00000188229	TUBB4B	ENST00000340384	Beta_tubulin	0.01312377156365402
ENSG00000148834	GSTO1	ENST00000369713	Omega/Tau-like	0.01313207837878681
ENSG00000186919	ZACN	ENST00000334586	Neur_chan_lig-bd_sf	0.01316434109404629
ENSG00000162999	DUSP19	ENST00000354221	TYR_PHOSPHATASE_dom	0.01317338389228213
ENSG00000158477	CD1A	ENST00000289429	Ig-like_dom_sf	0.01317342024202821
ENSG00000178363	CALML3	ENST00000315238	EF_Hand_1_Ca_BS	0.0131779724700825
ENSG00000167880	EVPL	ENST00000301607	Low complexity region	0.01317819408724098
ENSG00000150394	CDH8	ENST00000577390	Cadherin-like_sf	0.01317914034955674
ENSG00000113407	TARS1	ENST00000265112	Low complexity region	0.01318066147374803
ENSG00000163703	CRELD1	ENST00000452070	Furin_repeat	0.01322313986771879
ENSG00000157214	STEAP2	ENST00000394621	P5C_Rdtase_cat_N	0.01324301504756112
ENSG00000146839	ZAN	ENST00000613979	ConA-like_dom_sf	0.01325014134721881
ENSG00000142623	PADI1	ENST00000375471	Cupredoxin	0.01329011575562398
ENSG00000102763	VWA8	ENST00000379310	VWF_A	0.01329448301194856
ENSG00000102763	VWA8	ENST00000379310	vWFA_dom_sf	0.01329448301194856
ENSG00000187239	FNBP1	ENST00000446176	SH3_domain	0.01331275847631753
ENSG00000070886	EPHA8	ENST00000166244	Galactose-bd-like_sf	0.01332788634863258
ENSG00000100767	PAPLN	ENST00000644200	Kunitz_BPTI_sf	0.01334276921630463
ENSG00000187109	NAP1L1	ENST00000618691	Low complexity region	0.01334409927230116
ENSG00000090104	RGS1	ENST00000367459	RGS_subdom1/3	0.0133469139283791
ENSG00000095139	ARCN1	ENST00000264028	Coiled-coil	0.0133551616294499
ENSG00000111700	SLCO1B3	ENST00000381545	TMhelix	0.01337131881397218
ENSG00000100151	PICK1	ENST00000356976	PDZ_sf	0.01338098928440666
ENSG00000177694	NAALADL2	ENST00000454872	TFR-like_dimer_dom_sf	0.01338749126927801
ENSG00000112130	RNF8	ENST00000373479	FHA_dom	0.01338905468079515
ENSG00000070886	EPHA8	ENST00000166244	Ephrin_rcpt_lig-bd_dom	0.01338974912701963
ENSG00000279111	OR10X1	ENST00000623167	GPCR_Rhodpsn	0.0133913677387626
ENSG00000049167	ERCC8	ENST00000676185	WD40_repeat_dom_sf	0.01339161059643149
ENSG00000160712	IL6R	ENST00000368485	TMhelix	0.01341592802544482
ENSG00000166037	CEP57	ENST00000325542	Coiled-coil	0.01342602354207819
ENSG00000163755	HPS3	ENST00000296051	HPS3_central_dom	0.01342704178719907
ENSG00000198965	OR10R2	ENST00000641067	Olfact_rcpt	0.01343524352416337
ENSG00000079215	SLC1A3	ENST00000265113	Na:dicarbo_symporter_sf	0.01344149139113191
ENSG00000106853	PTGR1	ENST00000407693	ADH_N_2	0.0134455810891558
ENSG00000211450	SELENOH	ENST00000534355	Selenoprotein_Rdx-typ	0.01344585717970173
ENSG00000133069	TMCC2	ENST00000358024	TMhelix	0.01345952522781069
ENSG00000091704	CPA1	ENST00000011292	M14A_act_pep	0.0134850023238501
ENSG00000165282	PIGO	ENST00000378617	Alkaline_phosphatase_core_sf	0.0134927746585223
ENSG00000164430	CGAS	ENST00000370315	Mab-21_dom	0.0134933033179
ENSG00000188869	TMC3	ENST00000359440	Low complexity region	0.01349802492152828
ENSG00000113300	CNOT6	ENST00000261951	LRR_dom_sf	0.01350155532337933
ENSG00000177303	CASKIN2	ENST00000321617	SAM/pointed_sf	0.01351707668972202
ENSG00000171403	KRT9	ENST00000246662	Coiled-coil	0.01351868666332059
ENSG00000167978	SRRM2	ENST00000301740	Low complexity region	0.01352202111130962
ENSG00000187626	ZKSCAN4	ENST00000377294	SCAN_dom	0.01353437508143728
ENSG00000137648	TMPRSS4	ENST00000437212	SRCR-like_dom	0.01353570342478817
ENSG00000174502	SLC26A9	ENST00000367135	STAS_dom	0.01353820837076718
ENSG00000077238	IL4R	ENST00000395762	IL-4_rcpt-alpha_N	0.01355572538934815
ENSG00000116701	NCF2	ENST00000367535	TPR-like_helical_dom_sf	0.01357108647131014
ENSG00000121964	GTDC1	ENST00000682281	Low complexity region	0.01359354828073037
ENSG00000078246	TULP3	ENST00000448120	Tubby-like_C	0.01362785847106316
ENSG00000072736	NFATC3	ENST00000346183	IPT_dom	0.0136365382257652
ENSG00000072736	NFATC3	ENST00000346183	Ig_E-set	0.0136365382257652
ENSG00000072736	NFATC3	ENST00000346183	RHD_dimer	0.0136365382257652
ENSG00000154646	TMPRSS15	ENST00000284885	LDL_receptor-like_sf	0.01364769161626159
ENSG00000181804	SLC9A9	ENST00000316549	NaH_exchanger	0.01365183673662815
ENSG00000029534	ANK1	ENST00000289734	Ankyrin_UPA	0.013658969959559491
ENSG00000187173	LCE2A	ENST00000368779	LCE	0.01367021243929177
ENSG00000120332	TNN	ENST00000239462	SignalP-noTM	0.01368458719816312
ENSG00000168412	MTNR1A	ENST00000307161	GPCR_Rhodpsn	0.01370487317292306
ENSG00000114166	KAT2B	ENST00000263754	Bromodomain-like_sf	0.01371702023421335
ENSG00000144791	LIMD1	ENST00000273317	Znf_LIM	0.01371744756721339
ENSG00000123636	BAZ2B	ENST00000392783	Bromodomain-like_sf	0.01372834200364491
ENSG00000237440	ZNF737	ENST00000427401	Znf_C2H2_sf	0.01375865319989557
ENSG00000172046	USP19	ENST00000417901	Papain-like_cys_pep_sf	0.0137649721528818
ENSG00000159140	SON	ENST00000356577	Low complexity region	0.0137852573148886
ENSG00000162063	CCNF	ENST00000397066	Cyclin-like_sf	0.01379190087535785
ENSG00000163701	IL17RE	ENST00000383814	Low complexity region	0.01380005587841758
ENSG00000137462	TLR2	ENST00000642700	LRR_dom_sf	0.0138024172090185
ENSG00000107518	ATRNL1	ENST00000355044	Plexin_repeat	0.01380339363505287
ENSG00000170011	MYRIP	ENST00000302541	Znf_RING/FYVE/PHD	0.01382247064352164
ENSG00000108312	UBTF	ENST00000436088	Low complexity region	0.01382425395995624
ENSG00000107371	EXOSC3	ENST00000327304	KH_dom_type_1_sf	0.01383567452130687
ENSG00000167434	CA4	ENST00000300900	CA_dom	0.01383681397322538
ENSG00000167434	CA4	ENST00000300900	CA_dom_sf	0.01383681397322538
ENSG00000130702	LAMA5	ENST00000252999	ConA-like_dom_sf	0.01384150252242801
ENSG00000147180	ZNF711	ENST00000674551	Znf_C2H2_type	0.0138519763721197
ENSG00000139323	POC1B	ENST00000313546	WD40_repeat	0.0138520182259666
ENSG00000104299	INTS9	ENST00000521022	Metallo-B-lactamas	0.01385596330860666
ENSG00000155508	CNOT8	ENST00000285896	RNaseH-like_sf	0.01387717440578913
ENSG00000155508	CNOT8	ENST00000285896	RNaseH_sf	0.01387717440578913
ENSG00000196365	LONP1	ENST00000360614	P-loop_NTPase	0.01388094488022133
ENSG00000132688	NES	ENST00000368223	Low complexity region	0.01389705138875567
ENSG00000100298	APOBEC3H	ENST00000442487	APOBEC3H	0.01390511549193437
ENSG00000118402	ELOVL4	ENST00000369816	TMhelix	0.0139092219404413
ENSG00000139323	POC1B	ENST00000313546	WD40_repeat_dom_sf	0.01392390689332137
ENSG00000133059	DSTYK	ENST00000367162	Prot_kinase_dom	0.01392817261256623
ENSG00000156218	ADAMTSL3	ENST00000286744	ADAMTS/ADAMTS-like	0.01394698740051082
ENSG00000140564	FURIN	ENST00000268171	Galactose-bd-like_sf	0.01398122422852484
ENSG00000092148	HECTD1	ENST00000399332	ARM-type_fold	0.01398853973433862
ENSG00000165685	TMEM52B	ENST00000543484	Low complexity region	0.0139900364774709
ENSG00000110696	C11orf58	ENST00000228136	Low complexity region	0.01400916526066669
ENSG00000080608	PUM3	ENST00000397885	CPL_dom	0.01401861369785942
ENSG00000114125	RNF7	ENST00000273480	Znf_RING_H2	0.01402112232088081
ENSG00000139572	GPR84	ENST00000267015	GPCR_Rhodpsn_7TM	0.01402133066316754
ENSG00000145020	AMT	ENST00000273588	GCV_T_N	0.01404985491221409
ENSG00000044459	CNTLN	ENST00000380647	Coiled-coil	0.01405183757658986
ENSG00000166199	ALKBH3	ENST00000302708	Oxoglu/Fe-dep_dioxygenase	0.01405245746745747
ENSG00000174243	DDX23	ENST00000308025	DEAD/DEAH_box_helicase_dom	0.01407136020166281
ENSG00000009709	PAX7	ENST00000420770	Pax7_C	0.01407171186969373
ENSG00000153975	ZUP1	ENST00000368576	Znf_C2H2_type	0.01407505654121155
ENSG00000132535	DLG4	ENST00000399506	PDZ	0.01408835347739044
ENSG00000120693	SMAD9	ENST00000379826	SMAD_MH1_sf	0.01410600890397349
ENSG00000126524	SBDS	ENST00000246868	Sdo1/SBDS	0.01410623419237337
ENSG00000106344	RBM28	ENST00000223073	RRM_dom	0.01410853991260944
ENSG00000171497	PPID	ENST00000307720	TPR_repeat	0.01411257439770585
ENSG00000136872	ALDOB	ENST00000647789	Low complexity region	0.01412274933715367
ENSG00000166173	LARP6	ENST00000299213	La_HTH	0.01414210950205118
ENSG00000166173	LARP6	ENST00000299213	WH-like_DNA-bd_sf	0.01414210950205118
ENSG00000166173	LARP6	ENST00000299213	WH_DNA-bd_sf	0.01414210950205118
ENSG00000128645	HOXD1	ENST00000331462	Homeobox-like_sf	0.01415637007046615
ENSG00000089558	KCNH4	ENST00000264661	cNMP-bd-like	0.01416002070560364
ENSG00000070182	SPTB	ENST00000644917	Spectrin_repeat	0.01416703196254672
ENSG00000067208	EVI5	ENST00000684568	Evi5	0.01416895395261244
ENSG00000036257	CUL3	ENST00000264414	Cullin_homology_sf	0.01418068913964779
ENSG00000165449	SLC16A9	ENST00000395348	MFS	0.01419337756140682
ENSG00000065485	PDIA5	ENST00000316218	Thioredoxin_domain	0.0142114928554672
ENSG00000116120	FARSB	ENST00000281828	tRNA_synthase_B5-dom	0.01423461156698749
ENSG00000186919	ZACN	ENST00000334586	Neur_chan_lig-bd	0.01424025766292108
ENSG00000224420	ADM5	ENST00000420022	SignalP-noTM	0.01424699546744523
ENSG00000152990	ADGRA3	ENST00000334304	Leu-rich_rpt	0.01426343310028633
ENSG00000177688	SUMO4	ENST00000326669	Ubiquitin-like_dom	0.01427218398377943
ENSG00000131941	RHPN2	ENST00000254260	PDZ_sf	0.01429171984730351
ENSG00000132855	ANGPTL3	ENST00000371129	Coiled-coil	0.01429625325484219
ENSG00000196865	NHLRC2	ENST00000369301	Thioredoxin_domain	0.01430240807777439
ENSG00000091428	RAPGEF4	ENST00000397081	cNMP-bd-like	0.01430479812052526
ENSG00000064989	CALCRL	ENST00000392370	GPCR_2_extracellular_dom	0.01430518572705263
ENSG00000054793	ATP9A	ENST00000338821	ATPase_P-typ_transduc_dom_A_sf	0.01431619509080658
ENSG00000198947	DMD	ENST00000357033	CH_dom_sf	0.01431678593135047
ENSG00000132911	NMUR2	ENST00000255262	NeuromedU_rcpt_2	0.01439374348966844
ENSG00000133640	LRRIQ1	ENST00000393217	Leu-rich_rpt	0.01439660047964566
ENSG00000011260	UTP18	ENST00000225298	WD40/YVTN_repeat-like_dom_sf	0.01439814666672425
ENSG00000085449	WDFY1	ENST00000233055	WD40/YVTN_repeat-like_dom_sf	0.01440490552392138
ENSG00000077943	ITGA8	ENST00000378076	Integrin_alpha-2	0.0144157512610712
ENSG00000100298	APOBEC3H	ENST00000442487	CMP_dCMP_dom	0.01442319887377888
ENSG00000187091	PLCD1	ENST00000334661	PLC-like_Pdiesterase_TIM-brl	0.01443376438080284
ENSG00000114841	DNAH1	ENST00000420323	Dynein_linker_3	0.01445031653407443
ENSG00000137491	SLCO2B1	ENST00000289575	TMhelix	0.01445974595438814
ENSG00000167004	PDIA3	ENST00000300289	Thioredoxin_CS	0.01448086112410189
ENSG00000188994	ZNF292	ENST00000369577	Znf_C2H2_sf	0.01449849991816296
ENSG00000144837	PLA1A	ENST00000273371	Lipase/vitellogenin	0.01449975076252346
ENSG00000106261	ZKSCAN1	ENST00000324306	KRAB	0.01450071215179922
ENSG00000142661	MYOM3	ENST00000374434	Ig-like_fold	0.01450180515088064
ENSG00000156920	ADGRG4	ENST00000394143	ConA-like_dom_sf	0.01450587099420002
ENSG00000084234	APLP2	ENST00000338167	Amyloid_glyco_extra	0.01451322861326578
ENSG00000134440	NARS1	ENST00000256854	Asn-tRNA-ligase	0.01453109855626857
ENSG00000113369	ARRDC3	ENST00000265138	Arrestin-like_N	0.01454929002283338
ENSG00000047188	YTHDC2	ENST00000161863	DEAD/DEAH_box_helicase_dom	0.01455085195020136
ENSG00000183549	ACSM5	ENST00000331849	ANL_N_sf	0.01456514856409454
ENSG00000205517	RGL3	ENST00000380456	Ubiquitin-like_domsf	0.01457609166734336
ENSG00000175806	MSRA	ENST00000317173	Met_Sox_Rdtase_MsrA	0.01462069354649704
ENSG00000101331	CCM2L	ENST00000452892	Low complexity region	0.0146295415489051
ENSG00000177479	ARIH2	ENST00000356401	IBR_dom	0.01463279539277512
ENSG00000197437	OR13G1	ENST00000642119	Olfact_rcpt	0.01464543302316256
ENSG00000196199	MPHOSPH8	ENST00000361479	Ankyrin_rpt-contain_sf	0.0146486654059735
ENSG00000198626	RYR2	ENST00000366574	SPRY_dom	0.01466489169247425
ENSG00000130758	MAP3K10	ENST00000253055	Low complexity region	0.01466665053870584
ENSG00000141738	GRB7	ENST00000309156	SH2	0.01467359410839966
ENSG00000127318	IL22	ENST00000538666	Low complexity region	0.01467571294290608
ENSG00000183715	OPCML	ENST00000524381	Ig-like_fold	0.01467616238805197
ENSG00000198682	PAPSS2	ENST00000456849	Sulfurylase_cat_dom	0.01469925908683484
ENSG00000142632	ARHGEF19	ENST00000270747	PH-like_dom_sf	0.01470857101971328
ENSG00000106809	OGN	ENST00000375561	Leu-rich_rpt_typical-subtyp	0.01471254703306241
ENSG00000147251	DOCK11	ENST00000276202	ARM-type_fold	0.01471663123205578
ENSG00000185624	P4HB	ENST00000331483	Disulphide_isomerase	0.01473472303449966
ENSG00000167566	NCKAP5L	ENST00000335999	NCKAP5_C	0.01473492091874559
ENSG00000163116	STPG2	ENST00000295268	SHIPPO-rpt	0.01474067857153528
ENSG00000170262	MRAP	ENST00000303645	Low complexity region	0.01474264711071748
ENSG00000115425	PECR	ENST00000265322	NAD(P)-bd_dom_sf	0.0147655224912771
ENSG00000105963	ADAP1	ENST00000265846	PH2_ADAP	0.01477028636420143
ENSG00000162909	CAPN2	ENST00000295006	Calpain_cysteine_protease	0.01477245008715802
ENSG00000067113	PLPP1	ENST00000307259	P_Acid_Pase_2/haloperoxi_sf	0.01477755749970705
ENSG00000215114	UBXN2B	ENST00000399598	UBX_dom	0.01479344493611605
ENSG00000005884	ITGA3	ENST00000320031	Low complexity region	0.01479447230128361
ENSG00000249773	NA	ENST00000426595	KRAB	0.01479910118910642
ENSG00000178665	ZNF713	ENST00000429591	KRAB	0.01479910118910642
ENSG00000131375	CAPN7	ENST00000253693	Calpain_domain_III	0.01480528322501056
ENSG00000151650	VENTX	ENST00000325980	Homeobox-like_sf	0.01480605184059009
ENSG00000130702	LAMA5	ENST00000252999	Laminin_G	0.01481060758841693
ENSG00000173250	GPR151	ENST00000311104	GPCR_Rhodpsn_7TM	0.01481420110451382
ENSG00000170605	OR9K2	ENST00000641329	Low complexity region	0.01483193873650711
ENSG00000172466	ZNF24	ENST00000261332	Znf_C2H2_type	0.01484624347388458
ENSG00000146072	TNFRSF21	ENST00000296861	TNFRSF21_death	0.01485317969633475
ENSG00000138100	TRIM54	ENST00000380075	Coiled-coil	0.01485701933713311
ENSG00000188386	PPP3R2	ENST00000374806	EF_Hand_1_Ca_BS	0.01489395198351162
ENSG00000070159	PTPN3	ENST00000374541	Tyr_Pase_cat	0.0148998495782642
ENSG00000075413	MARK3	ENST00000429436	Kinase-like_dom_sf	0.01490818284133605
ENSG00000092621	PHGDH	ENST00000641023	NAD(P)-bd_dom_sf	0.01491280485682452
ENSG00000100191	SLC5A4	ENST00000266086	TMhelix	0.01492403743485405
ENSG00000164325	TMEM174	ENST00000296776	TMhelix	0.01492753727131662
ENSG00000125414	MYH2	ENST00000245503	XRCC4-like_C	0.01494703948978792
ENSG00000151806	GUF1	ENST00000281543	T_Tr_GTP-bd_dom	0.01495199352356929
ENSG00000126838	PZP	ENST00000261336	A-macroglobulin_rcpt-bd_sf	0.01498478475761624
ENSG00000164187	LMBRD2	ENST00000296603	Low complexity region	0.01500213268665768
ENSG00000221867	MAGEA3	ENST00000370278	MHD_dom	0.01500332671245651
ENSG00000112769	LAMA4	ENST00000230538	Laminin_dom_II	0.01501323542299446
ENSG00000169989	TIGD4	ENST00000304337	HTH_Psq	0.01501628323457096
ENSG00000147202	DIAPH2	ENST00000324765	FH3_dom	0.01501863986458395
ENSG00000239282	CASTOR1	ENST00000407689	CASTOR1_N	0.01501956746897449
ENSG00000100968	NFATC4	ENST00000250373	IPT_dom	0.01504365231434029
ENSG00000100968	NFATC4	ENST00000250373	Ig_E-set	0.01504365231434029
ENSG00000100968	NFATC4	ENST00000250373	RHD_dimer	0.01504365231434029
ENSG00000196458	ZNF605	ENST00000360187	Znf_C2H2_sf	0.01504819821144663
ENSG00000143815	LBR	ENST00000272163	Lamin-B_rcpt_of_tudor	0.01505612235168505
ENSG00000068024	HDAC4	ENST00000543185	Hist_deacetylase_Gln_rich_N	0.0150604885102741
ENSG00000147437	GNRH1	ENST00000421054	Gonadoliberin_I_precursor	0.01508507408486546
ENSG00000157426	AASDH	ENST00000205214	Low complexity region	0.01509736779287012
ENSG00000239382	ALKBH6	ENST00000378875	Oxoglu/Fe-dep_dioxygenase	0.01510588993494659
ENSG00000006704	GTF2IRD1	ENST00000424337	GTF2I-like_rpt_sf	0.01512858308342912
ENSG00000188868	ZNF563	ENST00000293725	KRAB_dom_sf	0.01514791996129674
ENSG00000143947	RPS27A	ENST00000272317	Ubiquitin-like_dom	0.01515178272948858
ENSG00000143947	RPS27A	ENST00000272317	Ubiquitin_dom	0.01515178272948858
ENSG00000143947	RPS27A	ENST00000272317	Ubiquitin-like_domsf	0.01515178272948858
ENSG00000178401	DNAJC22	ENST00000549441	TMhelix	0.01515376837512651
ENSG00000066629	EML1	ENST00000262233	WD40_repeat_dom_sf	0.01516120445342815
ENSG00000163534	FCRL1	ENST00000368176	SignalP-noTM	0.01516256326725728
ENSG00000104228	TRIM35	ENST00000305364	SPRY_dom	0.01517907185089154
ENSG00000103496	STX4	ENST00000313843	SNARE	0.01521413403413275
ENSG00000143669	LYST	ENST00000389793	ARM-type_fold	0.0152413014872561
ENSG00000107719	PALD1	ENST00000263563	Tyr_Pase_cat	0.01524151200781111
ENSG00000180592	SKIDA1	ENST00000449193	EPOP	0.01525112518346731
ENSG00000067715	SYT1	ENST00000261205	C2_domain_sf	0.01525608375608765
ENSG00000153944	MSI2	ENST00000284073	MSI_RRM2	0.01527216404570902
ENSG00000152104	PTPN14	ENST00000366956	FERM_domain	0.01529693732576343
ENSG00000164209	SLC25A46	ENST00000355943	Mt_carrier_dom_sf	0.01530245685854437
ENSG00000167434	CA4	ENST00000300900	CA4/CA15	0.01530758328203538
ENSG00000189108	IL1RAPL2	ENST00000372582	Low complexity region	0.01532089275033209
ENSG00000167825	OR5I1	ENST00000301532	TMhelix	0.01533975737100465
ENSG00000176101	SSNA1	ENST00000322310	Coiled-coil	0.01536060648756808
ENSG00000071082	RPL31	ENST00000264258	Ribosomal_L31e_dom_sf	0.01537551588184788
ENSG00000165271	NOL6	ENST00000297990	Low complexity region	0.01538236711754322
ENSG00000106268	NUDT1	ENST00000356714	OxG-triPHTase	0.01539308190294213
ENSG00000164506	STXBP5	ENST00000321680	LLGL2	0.01539913555400755
ENSG00000132376	INPP5K	ENST00000421807	Endo/exonu/phosph_ase_sf	0.01541733200567077
ENSG00000114455	HHLA2	ENST00000619531	Ig_C1-set	0.01544464963148476
ENSG00000062370	ZNF112	ENST00000354340	KRAB_dom_sf	0.01545408774476733
ENSG00000166292	TMEM100	ENST00000424486	Low complexity region	0.01545544857470031
ENSG00000151067	CACNA1C	ENST00000399603	Volt_channel_dom_sf	0.01547633927318385
ENSG00000020577	SAMD4A	ENST00000554335	PHAT_dom_sf	0.0154855487690088
ENSG00000137507	LRRC32	ENST00000260061	Leu-rich_rpt_typical-subtyp	0.0155134324623142
ENSG00000185432	METTL7A	ENST00000332160	SAM-dependent_MTases	0.01554094295687627
ENSG00000146122	DAAM2	ENST00000274867	FH2_Formin_sf	0.01554297205733815
ENSG00000236279	CLEC2L	ENST00000422142	C-type_lectin-like/link_sf	0.01555825700277795
ENSG00000236279	CLEC2L	ENST00000422142	CTDL_fold	0.01555825700277795
ENSG00000111846	GCNT2	ENST00000495262	TMhelix	0.015558785655358
ENSG00000163393	SLC22A15	ENST00000369503	TMhelix	0.01557408747736511
ENSG00000056558	TRAF1	ENST00000373887	MATH/TRAF_dom	0.01560845820317755
ENSG00000056558	TRAF1	ENST00000373887	TRAF1_MATH	0.01560845820317755
ENSG00000085982	USP40	ENST00000678225	USP_dom	0.01561365608443523
ENSG00000151229	SLC2A13	ENST00000280871	MFS_dom	0.0156235949296131
ENSG00000187522	HSPA14	ENST00000378372	HSPA14_NBD	0.01562815865585198
ENSG00000174326	SLC16A11	ENST00000574600	TMhelix	0.01563881286300849
ENSG00000087008	ACOX3	ENST00000356406	Acyl-CoA_oxidase_C	0.01564132465570155
ENSG00000132259	CNGA4	ENST00000379936	RmlC-like_jellyroll	0.01564579021749503
ENSG00000164946	FREM1	ENST00000380880	C-type_lectin-like	0.01565090764764383
ENSG00000132911	NMUR2	ENST00000255262	GPCR_Rhodpsn	0.01565501302813747
ENSG00000268104	SLC6A14	ENST00000598581	SNS_sf	0.01566471429739023
ENSG00000168675	LDLRAD4	ENST00000359446	Low complexity region	0.01566915454967783
ENSG00000177465	ACOT4	ENST00000326303	Thio_Ohase/aa_AcTrfase	0.01567291658408541
ENSG00000177465	ACOT4	ENST00000326303	Thio_Ohase/BAAT_N	0.01567291658408541
ENSG00000144908	ALDH1L1	ENST00000393434	Ald_DH_C	0.01568159203227905
ENSG00000131236	CAP1	ENST00000372805	CAP/MinC_C	0.01568626586481985
ENSG00000127418	FGFRL1	ENST00000510644	Ig-like_fold	0.01569267769187924
ENSG00000089250	NOS1	ENST00000317775	Flavoprotein-like_sf	0.01569300016738854
ENSG00000123636	BAZ2B	ENST00000392783	BAZ2A/B_Bromo	0.01569416600754653
ENSG00000104290	FZD3	ENST00000240093	Frizzled_dom	0.01569713662501693
ENSG00000104290	FZD3	ENST00000240093	Frizzled_dom_sf	0.01569713662501693
ENSG00000104312	RIPK2	ENST00000220751	Ser-Thr/Tyr_kinase_cat_dom	0.01570131672543779
ENSG00000173714	WFIKKN2	ENST00000311378	WAP_dom	0.01570514691192569
ENSG00000115750	TAF1B	ENST00000263663	TF_Rrn7_Zf	0.01571090221319272
ENSG00000156931	VPS8	ENST00000625842	WD40_repeat_dom_sf	0.01571729708442482
ENSG00000142449	FBN3	ENST00000600128	EGF-like_Ca-bd_dom	0.0157243014445363
ENSG00000100767	PAPLN	ENST00000644200	Kunitz_BPTI	0.01572869442147402
ENSG00000167565	SERTAD3	ENST00000322354	Low complexity region	0.01572883260324989
ENSG00000172379	ARNT2	ENST00000303329	PAS	0.01573051619325265
ENSG00000130707	ASS1	ENST00000352480	AS_cat/multimer_dom_body	0.01573799234839507
ENSG00000196365	LONP1	ENST00000360614	AAA+_ATPase	0.01574005556194706
ENSG00000159445	THEM4	ENST00000368814	Thioestr_dom	0.01574298303741925
ENSG00000249773	NA	ENST00000426595	KRAB_dom_sf	0.01574494697514936
ENSG00000178665	ZNF713	ENST00000429591	KRAB_dom_sf	0.01574494697514936
ENSG00000006118	TMEM132A	ENST00000453848	TMEM132_M	0.01575599900458698
ENSG00000116035	VAX2	ENST00000234392	Low complexity region	0.01579051707343848
ENSG00000221866	PLXNA4	ENST00000321063	Rho_GTPase_activation_prot	0.01579630179197331
ENSG00000198300	PEG3	ENST00000326441	SCAN_dom	0.01580828438185301
ENSG00000205517	RGL3	ENST00000380456	Ras_GEF_dom_sf	0.01582225403693058
ENSG00000164934	DCAF13	ENST00000612750	WD40/YVTN_repeat-like_dom_sf	0.01582613507700547
ENSG00000153048	CARHSP1	ENST00000311052	CSP_DNA-bd	0.01584041707121496
ENSG00000153048	CARHSP1	ENST00000311052	CSD	0.01584041707121496
ENSG00000181963	OR52K2	ENST00000325719	TMhelix	0.01584108680884176
ENSG00000198822	GRM3	ENST00000361669	GPCR_3_C	0.01586051588941134
ENSG00000114648	KLHL18	ENST00000232766	Kelch-typ_b-propeller	0.01587573946522544
ENSG00000169896	ITGAM	ENST00000544665	Integrin_alpha_N	0.01589633053587795
ENSG00000114805	PLCH1	ENST00000460012	PI-PLC_fam	0.01593457372051301
ENSG00000114805	PLCH1	ENST00000460012	PLC-eta1	0.01593457372051301
ENSG00000175895	PLEKHF2	ENST00000315367	Znf_FYVE_PHD	0.01595777182789259
ENSG00000175895	PLEKHF2	ENST00000315367	Znf_FYVE-rel	0.01595777182789259
ENSG00000101825	MXRA5	ENST00000217939	Ig-like_dom	0.01596036828924473
ENSG00000104290	FZD3	ENST00000240093	FZ3_CRD	0.01596553716795898
ENSG00000055118	KCNH2	ENST00000262186	K_chnl_volt-dep_ERG	0.01596994445139231
ENSG00000241399	CD302	ENST00000259053	TMhelix	0.01597855702383138
ENSG00000248672	LY75-CD302	ENST00000504764	TMhelix	0.01597855702383138
ENSG00000134245	WNT2B	ENST00000369684	Coiled-coil	0.0159968974887396
ENSG00000115514	TXNDC9	ENST00000264255	Thioredoxin-like_sf	0.01602087100667421
ENSG00000135519	KCNH3	ENST00000257981	K_chnl_volt-dep_EAG/ELK/ERG	0.01602445783893451
ENSG00000132321	IQCA1	ENST00000409907	ATPase_AAA_core	0.01603995083980568
ENSG00000087494	PTHLH	ENST00000545234	Low complexity region	0.01608108182385785
ENSG00000108018	SORCS1	ENST00000263054	Sortilin_N	0.01610424114576463
ENSG00000170365	SMAD1	ENST00000302085	SMAD_FHA_dom_sf	0.01612375443503748
ENSG00000183668	PSG9	ENST00000270077	Ig-like_dom	0.01612686909513265
ENSG00000160072	ATAD3B	ENST00000673477	ATAD3_N	0.0161279066571106
ENSG00000182747	SLC35D3	ENST00000331858	Low complexity region	0.0161346801513488
ENSG00000135250	SRPK2	ENST00000393651	Prot_kinase_dom	0.01613560526069865
ENSG00000119509	INVS	ENST00000262457	IQ_motif_EF-hand-BS	0.01614346899576231
ENSG00000182197	EXT1	ENST00000378204	TMhelix	0.01615296532524303
ENSG00000105675	ATP4A	ENST00000262623	P_typ_ATPase	0.01616661559119915
ENSG00000148602	LRIT1	ENST00000372105	TMhelix	0.01619521538044443
ENSG00000065243	PKN2	ENST00000370521	PKN_HR1_1	0.01622981443496452
ENSG00000179528	LBX2	ENST00000377566	Homeobox_dom	0.01624172071049786
ENSG00000165810	BTNL9	ENST00000327705	Butyrophylin_SPRY	0.01625216474759893
ENSG00000132170	PPARG	ENST00000651735	Znf_hrmn_rcpt	0.01626818610121049
ENSG00000166833	NAV2	ENST00000349880	Low complexity region	0.01629875660116237
ENSG00000077616	NAALAD2	ENST00000534061	Peptidase_M28	0.01631614804410176
ENSG00000182179	UBA7	ENST00000333486	Ubiquitin-activating_enz	0.01635579300955873
ENSG00000213918	DNASE1	ENST00000246949	Deoxyribonuclease-1_AS	0.01636590971122321
ENSG00000235109	ZSCAN31	ENST00000344279	SCAN_sf	0.01636625323207263
ENSG00000284862	CCDC39	ENST00000476379	Coiled-coil	0.01637869313314665
ENSG00000170381	SEMA3E	ENST00000643230	Semap_dom	0.01639668742169321
ENSG00000170381	SEMA3E	ENST00000643230	WD40/YVTN_repeat-like_dom_sf	0.01639668742169321
ENSG00000170381	SEMA3E	ENST00000643230	Semap_dom_sf	0.01639668742169321
ENSG00000170748	RBMXL2	ENST00000306904	RRM_dom_euk	0.0164055456523501
ENSG00000124253	PCK1	ENST00000319441	PEP_carboxykin_GTP_CS	0.01642445609194271
ENSG00000150394	CDH8	ENST00000577390	Cadherin-like_dom	0.01643485558053318
ENSG00000114450	GNB4	ENST00000232564	Gprotein_B	0.01643570099860247
ENSG00000197454	OR2L5	ENST00000355281	TMhelix	0.01643901066487009
ENSG00000087088	BAX	ENST00000345358	Bcl2-like	0.01644255892135451
ENSG00000198342	ZNF442	ENST00000242804	Znf_C2H2_type	0.01644494459941703
ENSG00000006459	KDM7A	ENST00000397560	JmjC_dom	0.01644584397562553
ENSG00000139151	PLCZ1	ENST00000266505	PLipase_C_PInositol-sp_X_dom	0.01644690779801987
ENSG00000044524	EPHA3	ENST00000336596	Kinase-like_dom_sf	0.01645605666008546
ENSG00000133256	PDE6B	ENST00000496514	Coiled-coil	0.01647368322036664
ENSG00000152977	ZIC1	ENST00000282928	Znf_C2H2_type	0.01647437862923667
ENSG00000107104	KANK1	ENST00000382297	Ankyrin_rpt	0.01647614227294683
ENSG00000128908	INO80	ENST00000648947	Coiled-coil	0.01649011859141982
ENSG00000142611	PRDM16	ENST00000270722	Low complexity region	0.01650436542652104
ENSG00000088727	KIF9	ENST00000684063	Kinesin_motor_dom	0.01652486670632454
ENSG00000196235	SUPT5H	ENST00000432763	NGN-domain	0.01652708502527582
ENSG00000196235	SUPT5H	ENST00000432763	NGN_dom	0.01652708502527582
ENSG00000196235	SUPT5H	ENST00000432763	NGN_dom_sf	0.01652708502527582
ENSG00000196235	SUPT5H	ENST00000432763	NGN_Euk	0.01652708502527582
ENSG00000035681	NSMAF	ENST00000038176	WD40/YVTN_repeat-like_dom_sf	0.01654659436972667
ENSG00000175224	ATG13	ENST00000683050	HORMA_dom_sf	0.01654986064818011
ENSG00000204237	OXLD1	ENST00000374741	Oxidoreductase-like_N	0.01655692106554341
ENSG00000166598	HSP90B1	ENST00000299767	Ribosomal_S5_D2-typ_fold	0.01658460961357437
ENSG00000181004	BBS12	ENST00000314218	GroEL-like_apical_dom_sf	0.01659060450069141
ENSG00000127328	RAB3IP	ENST00000247833	Coiled-coil	0.01659480660793243
ENSG00000116560	SFPQ	ENST00000357214	PSF_NOPS	0.01660013901905081
ENSG00000131871	SELENOS	ENST00000526049	TMhelix	0.01660715673102922
ENSG00000105821	DNAJC2	ENST00000379263	DnaJ_domain	0.01661401541398578
ENSG00000110693	SOX6	ENST00000683767	Coiled-coil	0.0166222437478748
ENSG00000168434	COG7	ENST00000307149	Coiled-coil	0.01663629608795292
ENSG00000147082	CCNB3	ENST00000376042	Cyclin_B3	0.01663831411240424
ENSG00000147082	CCNB3	ENST00000376042	Cyclin	0.01663831411240424
ENSG00000050344	NFE2L3	ENST00000056233	bZIP_Maf	0.01664375090200012
ENSG00000169247	SH3TC2	ENST00000515425	TPR_repeat	0.01664446019023496
ENSG00000122482	ZNF644	ENST00000337393	Low complexity region	0.01666247332639892
ENSG00000126787	DLGAP5	ENST00000247191	Low complexity region	0.01666467823702077
ENSG00000114812	VIPR1	ENST00000325123	GPCR_2_secretin-like	0.0166659962509893
ENSG00000161653	NAGS	ENST00000293404	Low complexity region	0.01666993159194101
ENSG00000101104	PABPC1L	ENST00000217073	PABP-dom	0.01667917643752981
ENSG00000121274	TENT4B	ENST00000561678	Polymerase_NTP_transf_dom	0.01669311674049938
ENSG00000160796	NBEAL2	ENST00000450053	Low complexity region	0.01670454856031916
ENSG00000010818	HIVEP2	ENST00000367603	Low complexity region	0.01670522115599042
ENSG00000114098	ARMC8	ENST00000469044	Armadillo	0.01674545806772588
ENSG00000196917	HCAR1	ENST00000432564	GPCR_Rhodpsn_7TM	0.01675416448300075
ENSG00000129951	PLPPR3	ENST00000520876	P_Acid_Pase_2/haloperoxidase	0.01676107440503406
ENSG00000174501	ANKRD36C	ENST00000456556	CC144C-like_CC_dom	0.01676605180916257
ENSG00000136925	TSTD2	ENST00000341170	Low complexity region	0.0167684189110592
ENSG00000150401	DCUN1D2	ENST00000478244	UBA-like_sf	0.01677656308592383
ENSG00000145916	RMND5B	ENST00000313386	CRA_dom	0.01678069086214596
ENSG00000106392	C1GALT1	ENST00000436587	Fringe-like	0.01678524055920657
ENSG00000107758	PPP3CB	ENST00000360663	Ser/Thr-sp_prot-phosphatase	0.01679173559999967
ENSG00000179055	OR13D1	ENST00000641530	TMhelix	0.01681230636629824
ENSG00000178662	CSRNP3	ENST00000651982	Low complexity region	0.0168266484016455
ENSG00000138778	CENPE	ENST00000265148	P-loop_NTPase	0.01682859196931441
ENSG00000163599	CTLA4	ENST00000648405	Ig_sub	0.01683791501741865
ENSG00000163599	CTLA4	ENST00000648405	Ig_V-set	0.01683791501741865
ENSG00000011260	UTP18	ENST00000225298	WD40_repeat	0.01683968005907002
ENSG00000054690	PLEKHH1	ENST00000329153	Band_41_domain	0.01684964793907889
ENSG00000221826	PSG3	ENST00000327495	Ig_sub2	0.01686705018815692
ENSG00000167646	DNAAF3	ENST00000524407	DUF4470	0.01686780260916828
ENSG00000180011	ZADH2	ENST00000322342	Quin_OxRdtase/zeta-crystal_CS	0.01686934740741554
ENSG00000124406	ATP8A1	ENST00000381668	P_typ_ATPase_HD_dom	0.01687790250584056
ENSG00000166450	PRTG	ENST00000389286	Ig_sub	0.01688124467795365
ENSG00000142623	PADI1	ENST00000375471	PAD_N	0.01688731036203416
ENSG00000129484	PARP2	ENST00000429687	WGR_dom_sf	0.01689059147278879
ENSG00000136270	TBRG4	ENST00000258770	FAST_2	0.01689176912365148
ENSG00000169862	CTNND2	ENST00000304623	Armadillo	0.01690122935896387
ENSG00000124104	SNX21	ENST00000491381	Low complexity region	0.01690358547285419
ENSG00000175792	RUVBL1	ENST00000322623	RuvB-like_C	0.01691162713352239
ENSG00000109805	NCAPG	ENST00000251496	ARM-type_fold	0.01691499077522963
ENSG00000102908	NFAT5	ENST00000349945	Ig-like_fold	0.01694020956239694
ENSG00000099204	ABLIM1	ENST00000533213	Znf_LIM	0.0169406475219062
[truncated: 63,072 more rows]
