# Supplementary material for: Large-scale exome analyses reveal new rare variant contributions in amyotrophic lateral sclerosis
Source: Nat Genet. 2026 Mar 31;58(4):717–25. doi: 10.1038/s41588-026-02535-9 (PMC13083253; doi:10.1038/s41588-026-02535-9)
Supplement: Supplementary file 9 — Summary statistics for the ultra-rare domain-based analyses: results for each of the four filtering strategies. [file 41588_2026_2535_MOESM9_ESM.csv]

gene_id	gene_name	transcript_id	domain_name	bin	varSetName	nvar	meanCtrlBurden	meanCaseBurden	OR	ORCIlower	ORCIupper	P
ENSG00000183735	TBK1	ENST00000331710	Prot_kinase_dom	URV	moderate + high-impact	76	9.2177815255041e-4	0.00411288654573091	3.88582900710796	2.66116172656035	5.65295128270976	1.29650734592701e-11
ENSG00000183735	TBK1	ENST00000331710	Prot_kinase_dom	singletons-only	moderate + high-impact	53	3.607656299817e-4	0.00213235043874087	5.41562178851429	3.08108237594828	9.53997216304746	1.31708250972196e-8
ENSG00000183735	TBK1	ENST00000331710	Prot_kinase_dom	URV	high-impact only	10	1.53664405413833e-5	0.00106600401909461	38.8580050272004	9.36188762133557	355.202558414131	2.8921940398163303e-9
ENSG00000183735	TBK1	ENST00000331710	Kinase-like_dom_sf	URV	moderate + high-impact	70	8.6440172675287e-4	0.00357976030150782	3.58464572393714	2.40241916596796	5.31788983951865	1.67057256916792e-9
ENSG00000183735	TBK1	ENST00000331710	Kinase-like_dom_sf	singletons-only	moderate + high-impact	49	3.3208217534739e-4	0.00198001277558096	5.42897766532246	3.01758358977938	9.79274378437355	4.47662997782317e-8
ENSG00000183735	TBK1	ENST00000331710	Kinase-like_dom_sf	URV	high-impact only	9	1.53467148118204e-5	8.3752643015322e-4	33.8515941642254	7.87245251281433	312.837292236894	9.40053872522384e-8
ENSG00000183735	TBK1	ENST00000331710	TBK1_CCD1	URV	moderate + high-impact	53	6.6233479141972e-4	0.00297322514880613	3.89658917268092	2.48712607141463	6.06870085098133	1.02945032498525e-8
ENSG00000183735	TBK1	ENST00000331710	TBK1_CCD1	singletons-only	moderate + high-impact	38	2.8842725442777e-4	0.00137225654323949	3.76310543373811	1.90578679677404	7.35465620597525	1.9227804125532e-4
ENSG00000183735	TBK1	ENST00000331710	TBK1_CCD1	URV	high-impact only	10	5.78063109300831e-5	8.3811892619491e-4	13.1324640488834	4.5936164588253	44.5765588826572	1.31506364953182e-6
ENSG00000142168	SOD1	ENST00000270142	SOD_Cu/Zn_BS	URV	moderate + high-impact	14	4.30109076959546e-5	0.00114230506572943	16.9241655377543	5.73915594159371	66.065078094068	4.10275458051501e-8
ENSG00000142168	SOD1	ENST00000270142	SOD_Cu/Zn_BS	singletons-only	moderate + high-impact	12	1.43397366336974e-5	8.3765731846763e-4	24.4630009686312	5.67581976470954	229.045576247056	1.54002827701394e-6
ENSG00000165280	VCP	ENST00000358901	CDC48_domain_2-like_sf	URV	moderate + high-impact	12	8.60086630999236e-5	0.00114176026047341	11.0866106738573	4.44658943280761	30.7101207723834	2.16169564581925e-7
ENSG00000183735	TBK1	ENST00000331710	TBK1_ULD	URV	moderate + high-impact	23	3.8954607976245e-4	0.00190493789503104	4.76108645695637	2.70212806196026	8.35012185059646	2.01108351860491e-7
ENSG00000183735	TBK1	ENST00000331710	TBK1_ULD	singletons-only	moderate + high-impact	11	4.39619501444667e-5	6.0943122435572e-4	9.65365742617522	2.81014688064145	40.6332745490825	2.9739551022922e-4
ENSG00000183735	TBK1	ENST00000331710	TBK1_ULD	URV	high-impact only	4	3.0119052184899e-5	6.0960824075245e-4	15.1254663146594	4.02250837574414	81.4751283459997	3.74057802242644e-5
ENSG00000149054	ZNF215	ENST00000278319	KRAB	URV	moderate + high-impact	28	3.012184842384e-4	0.00175159067828993	5.14111568000604	2.77825854144703	9.54902315771921	4.02077205086115e-7
ENSG00000149054	ZNF215	ENST00000278319	KRAB	singletons-only	moderate + high-impact	16	1.1471375791346e-4	6.091899117724e-4	4.61662807288587	1.6518665086126	12.8177139968169	0.004181044685585
ENSG00000138363	ATIC	ENST00000236959	AICAR_Tfase_dup_dom_sf	URV	moderate + high-impact	98	0.00186491771311219	0.0035031652849747	1.62039234633301	1.13673147327859	2.27064646546918	0.00826296566823836
ENSG00000138363	ATIC	ENST00000236959	AICAR_Tfase_dup_dom_sf	singletons-only	moderate + high-impact	61	6.7446804234067e-4	0.00106622134306189	1.0859872786409	0.572678164197764	1.93538443001529	0.790550212101184
ENSG00000138363	ATIC	ENST00000236959	AICAR_Tfase_dup_dom_sf	URV	high-impact only	14	1.7285795469038e-4	0.00121810996875831	7.25771856056291	3.40407633266808	15.9408491698144	4.21678548967463e-7
ENSG00000137601	NEK1	ENST00000507142	Low complexity region	URV	moderate + high-impact	17	1.5820070161851e-4	0.00106643220781804	3.89039659858994	1.73044242666576	9.18272832853353	9.0145553057841e-4
ENSG00000137601	NEK1	ENST00000507142	Low complexity region	singletons-only	moderate + high-impact	12	5.76463229954558e-5	6.0932289543318e-4	6.73922527121611	2.12517762270279	24.3763341905206	0.00122695523096139
ENSG00000137601	NEK1	ENST00000507142	Low complexity region	URV	high-impact only	8	4.32955683520578e-5	8.3775014540205e-4	17.9792996593628	5.6598352580795	72.6319790381375	5.72575182933299e-7
ENSG00000165280	VCP	ENST00000358901	Cdc48_dom2	URV	moderate + high-impact	11	7.1676363810193e-5	9.8953008845331e-4	10.8527275854382	4.04289394015002	33.0832421898928	1.95128857294335e-6
ENSG00000138363	ATIC	ENST00000236959	Cytidine_deaminase-like	URV	moderate + high-impact	105	0.00197957835526443	0.00350320200998517	1.52035164718065	1.06926092834573	2.12382392395597	0.0203435946453981
ENSG00000138363	ATIC	ENST00000236959	Cytidine_deaminase-like	singletons-only	moderate + high-impact	67	0.00076046270283733005	0.00106625439562781	0.980474781630238	0.520695294186628	1.73061854042315	0.94823174594977
ENSG00000138363	ATIC	ENST00000236959	Cytidine_deaminase-like	URV	high-impact only	15	2.0152393634597e-4	0.00121811364120287	6.33516975476502	3.05587543530525	13.3668800830717	1.211167657722e-6
ENSG00000162433	AK4	ENST00000327299	Adenyl_kin_sub	URV	moderate + high-impact	7	1.48038311565e-5	6.8535898793199e-4	29.547584154582	6.37118987371105	282.24112765298	2.69787400841714e-6
ENSG00000168259	DNAJC7	ENST00000457167	TPR-like_helical_dom_sf	URV	moderate + high-impact	67	8.90138763774e-4	0.00312161899654313	2.97700187745054	1.9499194636955	4.49107680119235	1.07120046344278e-6
ENSG00000168259	DNAJC7	ENST00000457167	TPR-like_helical_dom_sf	singletons-only	moderate + high-impact	44	3.5886328251058e-4	0.00144655598706387	3.40578695031996	1.79157276648504	6.34232423739854	2.7804009853882e-4
ENSG00000168259	DNAJC7	ENST00000457167	TPR-like_helical_dom_sf	URV	high-impact only	13	7.19775862228379e-5	6.8513042044135e-4	8.84597836178143	3.00814234564032	28.3221416532198	9.8459933561057e-5
ENSG00000168259	DNAJC7	ENST00000457167	TPR-like_helical_dom_sf	singletons-only	high-impact only	12	7.19744741889031e-5	5.3288372062648e-4	6.82267254955654	2.13280548356778	22.8758328496467	0.00151309664681631
ENSG00000137601	NEK1	ENST00000507142	Kinase-like_dom_sf	URV	moderate + high-impact	48	6.9236292304125e-4	0.00258981081182358	3.19834405484406	2.00229319324884	5.04831163097191	2.52838389225296e-6
ENSG00000137601	NEK1	ENST00000507142	Kinase-like_dom_sf	singletons-only	moderate + high-impact	29	2.6060955780606e-4	8.3809609070555e-4	2.86149542505104	1.28432474756259	6.10346432621343	0.0112376513367952
ENSG00000165269	AQP7	ENST00000297988	MIP	URV	moderate + high-impact	19	3.5875584241395e-4	0.00152476580996807	4.15882938390239	2.25875051193269	7.55785145631716	1.06546390642448e-5
ENSG00000165269	AQP7	ENST00000297988	Aquaporin-like	URV	moderate + high-impact	19	3.5875584241395e-4	0.00152476580996807	4.15882938390239	2.25875051193269	7.55785145631716	1.06546390642448e-5
ENSG00000144868	TMEM108	ENST00000321871	Low complexity region	URV	moderate + high-impact	32	5.0549471005832e-4	0.00198518229476191	3.49417986417463	2.05504009879845	5.86528957145188	8.13347035755196e-6
ENSG00000144868	TMEM108	ENST00000321871	Low complexity region	singletons-only	moderate + high-impact	16	1.2970319202263e-4	5.3423984921666e-4	4.27206653294316	1.52911314353738	11.4437843128239	0.00680315491803807
ENSG00000105136	ZNF419	ENST00000221735	Znf_C2H2_sf	URV	moderate + high-impact	24	4.5928019170004e-4	0.00190578116448573	3.41497871773435	1.97629343633461	5.84581442357789	1.7851403605551e-5
ENSG00000175324	LSM1	ENST00000311351	Coiled-coil	URV	moderate + high-impact	7	5.73338647405847e-5	6.8508167865079e-4	11.1281504951485	3.72954483381854	38.6463622903514	1.81614218144333e-5
ENSG00000183770	FOXL2	ENST00000648323	WH_DNA-bd_sf	URV	moderate + high-impact	7	2.87853475712061e-5	6.1070264909436e-4	16.2425360123694	4.37350425611978	87.3795211260659	1.96559961088694e-5
ENSG00000114455	HHLA2	ENST00000619531	Ig-like_dom_sf	URV	moderate + high-impact	52	9.761032278153e-4	0.00282865580992859	2.66714508869779	1.74907600170647	4.00610173184546	1.06301538131959e-5
ENSG00000114455	HHLA2	ENST00000619531	Ig-like_dom_sf	singletons-only	moderate + high-impact	28	2.4394088487546e-4	8.4187526184143e-4	3.43464768812005	1.53994383424171	7.370273662946771	0.0032635809924092
ENSG00000243955	GSTA1	ENST00000334575	Glutathione_S-Trfase	URV	moderate + high-impact	24	3.583661153656e-4	9.8984515025676e-4	1.98718480554913	0.969907483343106	3.90140196990629	0.0601134312944205
ENSG00000243955	GSTA1	ENST00000334575	Glutathione_S-Trfase	singletons-only	moderate + high-impact	19	8.60347908775728e-5	9.8971017433974e-4	8.35805733168888	3.23913513763615	23.7284813914643	1.06379322115657e-5
ENSG00000162063	CCNF	ENST00000397066	Low complexity region	URV	moderate + high-impact	23	4.5965684089439e-4	0.00186290113150535	3.60369909930794	2.02669815732215	6.29708771448705	2.36843557173128e-5
ENSG00000090402	SI	ENST00000264382	Gal_mutarotase_sf_dom	URV	moderate + high-impact	133	0.00276200603875099	0.00452427164798191	1.49212409312422	1.09650038495091	2.00197865782159	0.0115249514189149
ENSG00000090402	SI	ENST00000264382	Gal_mutarotase_sf_dom	singletons-only	moderate + high-impact	66	5.4705145139062e-4	0.00214007519637988	3.38941036540599	2.03182477721919	5.58843033187638	6.1292519606404e-6
ENSG00000090402	SI	ENST00000264382	Gal_mutarotase_sf_dom	URV	high-impact only	25	5.1825563250272e-4	7.6777349344092e-4	1.46499448029195	0.691316929919363	2.85421638873044	0.302443838203996
ENSG00000090402	SI	ENST00000264382	Gal_mutarotase_sf_dom	singletons-only	high-impact only	10	5.76193097896952e-5	4.5842291585841e-4	7.45347620849924	2.18802319870537	27.6506475116354	0.00166249994053391
ENSG00000004777	ARHGAP33	ENST00000007510	RhoGAP_dom	URV	moderate + high-impact	41	6.314407603019e-4	0.00152957732324962	2.25263777405449	1.27518252206215	3.84566494369508	0.0059523790061865
ENSG00000004777	ARHGAP33	ENST00000007510	RhoGAP_dom	singletons-only	moderate + high-impact	26	1.7229421927438e-4	0.00106861490700726	6.12407831652262	2.78086535009242	13.6239510932421	1.30836645707566e-5
ENSG00000120948	TARDBP	ENST00000240185	Low complexity region	URV	moderate + high-impact	13	1.4406322162328e-4	0.00106797387679052	5.93959559901807	2.62148829331842	13.8857632742481	2.77232789894777e-5
ENSG00000111450	STX2	ENST00000392373	Coiled-coil	URV	moderate + high-impact	15	2.1588215897499e-4	0.00114195160793385	5.57159483077432	2.63308828767167	11.71881688626	1.51184048284847e-5
ENSG00000111450	STX2	ENST00000392373	Coiled-coil	URV	high-impact only	4	8.63853753403706e-5	3.8063523235729e-4	6.43905234423479	1.94787638674015	20.527507019125	0.00333563832872519
ENSG00000140526	ABHD2	ENST00000352732	AB_hydrolase_1	URV	moderate + high-impact	43	7.4558964252325e-4	0.00152456646509461	1.6860783139156	0.960350374137976	2.84997369926799	0.0680751227545032
ENSG00000140526	ABHD2	ENST00000352732	AB_hydrolase_1	singletons-only	moderate + high-impact	28	1.7214301709127e-4	0.0012189302960099	5.67175442287943	2.61133488712223	12.5259099428968	1.79791177354893e-5
ENSG00000137601	NEK1	ENST00000507142	Prot_kinase_dom	URV	moderate + high-impact	44	6.4877777360657e-4	0.00228525276935244	3.02943038977018	1.84822797950614	4.89086621264604	2.04235788133778e-5
ENSG00000137601	NEK1	ENST00000507142	Prot_kinase_dom	singletons-only	moderate + high-impact	26	2.3137140531887e-4	7.6190534598301e-4	2.8294351776617	1.21500595567053	6.29398450770576	0.0170659457323707
ENSG00000091640	SPAG7	ENST00000206020	R3H_dom_sf	URV	moderate + high-impact	29	2.8694041262905e-4	0.00144646507137219	4.35640080725313	2.25025228598188	8.44974936639634	2.07922940268501e-5
ENSG00000091640	SPAG7	ENST00000206020	R3H_dom_sf	singletons-only	moderate + high-impact	25	1.7225037164044e-4	9.8967445194725e-4	3.79455812164486	1.64115558964723	8.77256262485446	0.00210473217354168
ENSG00000243955	GSTA1	ENST00000334575	Glutathione-S-Trfase_C-like	URV	moderate + high-impact	19	2.0069180191683e-4	8.374983634016e-4	3.69453454736994	1.6190282309356	8.23004283824308	0.00242021487289923
ENSG00000243955	GSTA1	ENST00000334575	Glutathione-S-Trfase_C-like	singletons-only	moderate + high-impact	16	7.16981689513933e-5	8.3745980233499e-4	9.1722564606545	3.28919718014581	28.6564398767736	2.28458319805336e-5
ENSG00000243955	GSTA1	ENST00000334575	Glutathione-S-Trfase_C_sf	URV	moderate + high-impact	19	2.0069180191683e-4	8.374983634016e-4	3.69453454736994	1.6190282309356	8.23004283824308	0.00242021487289923
ENSG00000243955	GSTA1	ENST00000334575	Glutathione-S-Trfase_C_sf	singletons-only	moderate + high-impact	16	7.16981689513933e-5	8.3745980233499e-4	9.1722564606545	3.28919718014581	28.6564398767736	2.28458319805336e-5
ENSG00000160803	UBQLN4	ENST00000368309	STI1_HS-bd	URV	moderate + high-impact	8	5.75931426746332e-5	6.8512418197707e-4	9.88020485777079	3.30519572774464	34.2639408948194	4.60673606870188e-5
ENSG00000004777	ARHGAP33	ENST00000007510	Rho_GTPase_activation_prot	URV	moderate + high-impact	43	7.0390493654953e-4	0.00152965163302582	2.01804922781492	1.15208610574754	3.40766173290327	0.0151228818792605
ENSG00000004777	ARHGAP33	ENST00000007510	Rho_GTPase_activation_prot	singletons-only	moderate + high-impact	27	1.8669653400594e-4	0.00106862597896352	5.62665173939754	2.58941658941353	12.2651634002952	2.42649416805074e-5
ENSG00000123240	OPTN	ENST00000378747	Coiled-coil	URV	moderate + high-impact	68	9.4760724892365e-4	0.00327441570500252	2.49651679527481	1.66423023451418	3.72577725965261	1.35091607650351e-5
ENSG00000123240	OPTN	ENST00000378747	Coiled-coil	singletons-only	moderate + high-impact	48	3.7294312956962e-4	0.00175119928623095	3.24193133103018	1.78966312779255	5.85480903573483	1.3065802326617e-4
ENSG00000123240	OPTN	ENST00000378747	Coiled-coil	URV	high-impact only	16	2.1517312530481e-4	7.6144489463344e-4	2.08296975195359	0.926631708546771	4.75491392611031	0.0755879559176659
ENSG00000123240	OPTN	ENST00000378747	Coiled-coil	singletons-only	high-impact only	13	7.18037689402048e-5	6.8520121871783e-4	5.8435382888135	1.95005474039445	19.248177626207	0.00137176622493818
ENSG00000182010	RTKN2	ENST00000373789	AHD	URV	moderate + high-impact	35	5.0975861994361e-4	0.00190889945601177	2.68068472675803	1.59056399932197	4.49466322616978	2.8913612219039e-4
ENSG00000182010	RTKN2	ENST00000373789	AHD	singletons-only	moderate + high-impact	18	1.4583491171847e-4	6.1080129305186e-4	3.75707548585081	1.42659265988501	9.61742832703924	0.00843786541107217
ENSG00000182010	RTKN2	ENST00000373789	AHD	URV	high-impact only	7	4.67432226734287e-5	6.0998182349636e-4	13.7706644015352	4.08526063906906	57.0300415817389	2.58605903001863e-5
ENSG00000183770	FOXL2	ENST00000648323	Fork_head_dom	URV	moderate + high-impact	8	4.31548219235646e-5	6.1123092358418e-4	11.7610129774709	3.54118811032662	48.5129899629518	5.67947371905575e-5
ENSG00000154265	ABCA5	ENST00000392676	ABC_transporter-like_ATP-bd	URV	moderate + high-impact	114	0.00221759237910626	0.00465704724843103	1.62319150010604	1.18141420291675	2.20231088765052	0.00315355691968755
ENSG00000154265	ABCA5	ENST00000392676	ABC_transporter-like_ATP-bd	singletons-only	moderate + high-impact	59	6.3399771336811e-4	0.00114558192699799	1.23669169208534	0.650743572559142	2.23045360924905	0.502852148521556
ENSG00000154265	ABCA5	ENST00000392676	ABC_transporter-like_ATP-bd	URV	high-impact only	19	3.0224985259642e-4	0.00137258945787499	4.03929358472119	2.12463971782737	7.67110777900852	3.47027665995592e-5
ENSG00000168259	DNAJC7	ENST00000457167	J_dom_sf	URV	moderate + high-impact	19	1.7300376416353e-4	0.00114195494721745	5.29825586961754	2.41892310500635	11.7973808333357	4.43897329659437e-5
ENSG00000168259	DNAJC7	ENST00000457167	J_dom_sf	singletons-only	moderate + high-impact	13	5.73475261342629e-5	6.8515974344293e-4	9.00681703174288	2.86570389939741	32.4123495084405	1.7512402363373e-4
ENSG00000136160	EDNRB	ENST00000646607	ETB_rcpt	URV	moderate + high-impact	23	3.469954057171e-4	0.0010680473133829	3.57321824493513	1.79295820039373	6.86325256182725	4.9523680304441e-4
ENSG00000136160	EDNRB	ENST00000646607	ETB_rcpt	singletons-only	moderate + high-impact	16	8.75927657162868e-5	7.6249473825208e-4	8.19264557797379	3.06668717110516	23.5245479629132	3.94155510063943e-5
ENSG00000136997	MYC	ENST00000621592	bHLH_dom	URV	moderate + high-impact	6	5.73511565797041e-5	5.3287906549475e-4	10.9219766993385	3.45890884623477	38.7581871152467	7.77684251095367e-5
ENSG00000112685	EXOC2	ENST00000230449	EXOC2/Sec5_N_dom	URV	moderate + high-impact	30	3.1628580182948e-4	0.00137055873593497	4.01192008077955	2.0930972478162	7.59897904993088	5.0648691948596e-5
ENSG00000112685	EXOC2	ENST00000230449	EXOC2/Sec5_N_dom	singletons-only	moderate + high-impact	21	1.2956777272671e-4	9.1366947460643e-4	5.41274342380067	2.26734810628195	13.3378439565728	1.8491713522139e-4
ENSG00000155657	TTN	ENST00000589042	FN3_sf	URV	moderate + high-impact	2951	0.0608410423306841	0.0838570576736888	1.09509670620898	1.02401325925004	1.17014882878887	0.00812392332444434
ENSG00000155657	TTN	ENST00000589042	FN3_sf	singletons-only	moderate + high-impact	1712	0.019546555221418	0.0269899522009285	1.04586711663876	0.926925889402412	1.17665000823713	0.463042477771856
ENSG00000155657	TTN	ENST00000589042	FN3_sf	URV	high-impact only	118	0.0014928090986166	0.00368868629555337	2.1398373274423	1.52007315659118	2.9952970218134	2.03836028461746e-5
ENSG00000155657	TTN	ENST00000589042	FN3_sf	singletons-only	high-impact only	94	9.4744246806894e-4	0.00215172256813971	2.03515935523276	1.33401680279481	3.06642196531364	0.00127679930215086
ENSG00000105136	ZNF419	ENST00000221735	Znf_C2H2_type	URV	moderate + high-impact	28	5.3132762803534e-4	0.00198192213496426	3.08660631515949	1.82324770286217	5.16345869545887	4.27683979922211e-5
ENSG00000105136	ZNF419	ENST00000221735	Znf_C2H2_type	singletons-only	moderate + high-impact	10	5.74628134823427e-5	4.5673739198751e-4	7.80045375172828	2.26022630559346	29.1234315041646	0.00147832986494201
ENSG00000114455	HHLA2	ENST00000619531	Ig-like_fold	URV	moderate + high-impact	58	0.00110547335096019	0.00290578178383147	2.41833551839817	1.60547387176892	3.58402545135049	4.2063468212894e-5
ENSG00000114455	HHLA2	ENST00000619531	Ig-like_fold	singletons-only	moderate + high-impact	32	2.8715222583381e-4	9.1865059333463e-4	3.07456985569914	1.4332080174326	6.33682765622362	0.00473898145469032
ENSG00000118873	RAB3GAP2	ENST00000358951	RAB3GAP2_C	URV	moderate + high-impact	126	0.00232866057115807	0.00457070635785924	1.94595885976927	1.42053942372633	2.63147216602907	5.45005781699137e-5
ENSG00000118873	RAB3GAP2	ENST00000358951	RAB3GAP2_C	singletons-only	moderate + high-impact	73	7.0551017324946e-4	0.00182798843690259	2.17745443555155	1.28995533082804	3.58127950807136	0.0041569793401891
ENSG00000163655	GMPS	ENST00000496455	GMP_synth_C	URV	moderate + high-impact	53	7.9548606932079e-4	0.00198228719680488	2.46065188179761	1.50249519546879	3.93150413623351	5.0505181542193e-4
ENSG00000163655	GMPS	ENST00000496455	GMP_synth_C	singletons-only	moderate + high-impact	34	2.7391260124728e-4	0.00114324356194558	4.48135917503023	2.21654360430758	8.89200452633224	6.05171727924292e-5
ENSG00000130294	KIF1A	ENST00000498729	Kinesin-like_fam	URV	moderate + high-impact	190	0.0038092797140049	0.00579455262652147	1.36522636259309	1.04192274017246	1.76769892405949	0.0244802001291722
ENSG00000130294	KIF1A	ENST00000498729	Kinesin-like_fam	singletons-only	moderate + high-impact	118	0.00113660152403271	0.00297243454774026	2.44237317991684	1.62680895908664	3.60855213512883	3.01072518625878e-5
ENSG00000130294	KIF1A	ENST00000498729	Kinesin-like_fam	URV	high-impact only	7	1.5828688575178e-4	2.2866365675423e-4	1.84085320454659	0.464934296270314	5.62063325552103	0.348775051320036
ENSG00000129204	USP6	ENST00000574788	Peptidase_C19_UCH	URV	moderate + high-impact	59	9.0392458885629e-4	0.00289753531163959	2.50221992717959	1.62404629400739	3.80313019003135	5.07945695881196e-5
ENSG00000129204	USP6	ENST00000574788	Peptidase_C19_UCH	singletons-only	moderate + high-impact	39	2.7319473018771e-4	0.00152395862015504	3.91270340785552	2.01977788547985	7.57431248707032	7.46608272707006e-5
ENSG00000129204	USP6	ENST00000574788	Peptidase_C19_UCH	URV	high-impact only	11	1.8694646379249e-4	5.3367946284607e-4	1.74887816613629	0.628183992393352	4.46738472796754	0.270838199855693
ENSG00000129204	USP6	ENST00000574788	USP_dom	URV	moderate + high-impact	59	9.0392458885629e-4	0.00289753531163959	2.50221992717959	1.62404629400739	3.80313019003135	5.07945695881196e-5
ENSG00000129204	USP6	ENST00000574788	USP_dom	singletons-only	moderate + high-impact	39	2.7319473018771e-4	0.00152395862015504	3.91270340785552	2.01977788547985	7.57431248707032	7.46608272707006e-5
ENSG00000129204	USP6	ENST00000574788	USP_dom	URV	high-impact only	11	1.8694646379249e-4	5.3367946284607e-4	1.74887816613629	0.628183992393352	4.46738472796754	0.270838199855693
ENSG00000129204	USP6	ENST00000574788	Papain-like_cys_pep_sf	URV	moderate + high-impact	59	9.0392458885629e-4	0.00289753531163959	2.50221992717959	1.62404629400739	3.80313019003135	5.07945695881196e-5
ENSG00000129204	USP6	ENST00000574788	Papain-like_cys_pep_sf	singletons-only	moderate + high-impact	39	2.7319473018771e-4	0.00152395862015504	3.91270340785552	2.01977788547985	7.57431248707032	7.46608272707006e-5
ENSG00000129204	USP6	ENST00000574788	Papain-like_cys_pep_sf	URV	high-impact only	11	1.8694646379249e-4	5.3367946284607e-4	1.74887816613629	0.628183992393352	4.46738472796754	0.270838199855693
ENSG00000066468	FGFR2	ENST00000358487	Ig_sub2	URV	moderate + high-impact	33	4.5865605567182e-4	0.00144660096757467	2.75670721244271	1.49544997910805	4.93998222381777	0.00150458144834409
ENSG00000066468	FGFR2	ENST00000358487	Ig_sub2	singletons-only	moderate + high-impact	22	1.4333717194854e-4	9.1363836415767e-4	6.00529159899672	2.5531165164189	14.3689709844087	6.39005028418849e-5
ENSG00000133020	MYH8	ENST00000403437	Coiled-coil	URV	moderate + high-impact	196	0.00359820032018902	0.00693048110100123	1.47701323413902	1.14235510446542	1.89445659580583	0.00319815133712287
ENSG00000133020	MYH8	ENST00000403437	Coiled-coil	singletons-only	moderate + high-impact	118	0.001060874798499	0.00335007420744644	2.36169749636847	1.58825202530276	3.476207849424	3.31652097189661e-5
ENSG00000133020	MYH8	ENST00000403437	Coiled-coil	URV	high-impact only	39	7.455562208068e-4	9.1391846693228e-4	1.26437727994169	0.653717839841224	2.28088400461599	0.46689616942306
ENSG00000133020	MYH8	ENST00000403437	Coiled-coil	singletons-only	high-impact only	28	3.0111984206262e-4	5.3308310656813e-4	1.44477806899235	0.596943372839884	3.2378152511837	0.394854923651671
ENSG00000120328	PCDHB12	ENST00000239450	Cadherin-like_sf	URV	moderate + high-impact	109	0.00180605976955276	0.00418817831669934	1.56252417983585	1.11423591093539	2.16710687391789	0.0101465977046551
ENSG00000120328	PCDHB12	ENST00000239450	Cadherin-like_sf	singletons-only	moderate + high-impact	71	6.0207965437476e-4	0.00220797953569381	2.83907435694958	1.71940988354986	4.63668665393577	6.6412089457013e-5
ENSG00000188779	SKOR1	ENST00000380035	DNA-bd_dom_put_sf	URV	moderate + high-impact	24	3.1747894906852e-4	0.0012201107061954	4.15053224534063	2.11268617910709	7.97604551980951	7.15972061912096e-5
ENSG00000188779	SKOR1	ENST00000380035	DNA-bd_dom_put_sf	singletons-only	moderate + high-impact	15	1.0100351699915e-4	6.0980568626924e-4	5.2013871570973	1.8199852229459	15.0572737112515	0.00252260459753606
ENSG00000166250	CLMP	ENST00000448775	SignalP-noTM	URV	moderate + high-impact	6	5.82390485769863e-5	5.3339928635962e-4	10.1027322733444	3.15230283812098	36.1695374229344	1.5046069807067e-4
ENSG00000120328	PCDHB12	ENST00000239450	Cadherin-like_dom	URV	moderate + high-impact	108	0.00179162410357568	0.00403594261922211	1.48419977935974	1.0536213102465	2.06655286973669	0.0243343551111255
ENSG00000120328	PCDHB12	ENST00000239450	Cadherin-like_dom	singletons-only	moderate + high-impact	70	5.8766024235399e-4	0.00220797768538396	2.81772837176856	1.70451221740525	4.61083423794641	7.65689603925424e-5
ENSG00000165805	C12orf50	ENST00000298699	DUF5571	URV	moderate + high-impact	77	0.00139854988719654	0.0025944279738706	1.40106163441073	0.914957068109883	2.09442155246415	0.11834926189426
ENSG00000165805	C12orf50	ENST00000298699	DUF5571	singletons-only	moderate + high-impact	49	4.7611323105531e-4	0.00122048611534958	2.14293416175916	1.1277927236549	3.91728678638707	0.0209432453081515
ENSG00000165805	C12orf50	ENST00000298699	DUF5571	URV	high-impact only	11	1.1740832757701e-4	9.1472705952329e-4	6.45458233688986	2.612700602474	16.5450392279867	7.74563406413797e-5
ENSG00000133055	MYBPH	ENST00000255416	Low complexity region	URV	moderate + high-impact	8	8.7090857539744e-5	6.0935073898513e-4	7.85188256911594	2.79383809829325	23.1133879354281	1.5809790966225e-4
ENSG00000173250	GPR151	ENST00000311104	TMhelix	URV	moderate + high-impact	36	8.5996338157922e-4	1.5309061484835e-4	0.102259747699846	0.0162591365131277	0.379524968766511	8.48176738106332e-5
ENSG00000173250	GPR151	ENST00000311104	TMhelix	singletons-only	moderate + high-impact	23	3.29652743085e-4	3.7285669646411e-7	0.0556950244699193	4.4227860545181e-4	0.434143865411736	0.00169613013980707
ENSG00000141480	ARRB2	ENST00000269260	Arrestin_C-like	URV	moderate + high-impact	34	7.028288131842e-4	8.2401264610613e-5	0.0962283855647001	0.0110753423213652	0.37264510216685	8.46572390034162e-5
ENSG00000141480	ARRB2	ENST00000269260	Arrestin_C-like	singletons-only	moderate + high-impact	24	3.4418320944067e-4	5.94035884751955e-6	0.0804409269237492	9.4756024235983e-4	0.553596676288607	0.00461675353534408
ENSG00000154265	ABCA5	ENST00000392676	P-loop_NTPase	URV	moderate + high-impact	113	0.00221940436419096	0.00450491695344683	1.58158991546143	1.14651434322043	2.15302097530252	0.00569878902124921
ENSG00000154265	ABCA5	ENST00000392676	P-loop_NTPase	singletons-only	moderate + high-impact	58	6.3385225209109e-4	0.00106942138186408	1.14397258672695	0.59077574511736	2.09141317579914	0.677628905135436
ENSG00000154265	ABCA5	ENST00000392676	P-loop_NTPase	URV	high-impact only	18	2.8771661161418e-4	0.0012963883560455	3.87119948012328	2.00527284774992	7.46717488410396	8.60906165203179e-5
ENSG00000162032	SPSB3	ENST00000566339	ConA-like_dom_sf	URV	moderate + high-impact	41	5.8937423597668e-4	0.00184031254965336	3.0131842831227	1.75477310229769	5.06306258890946	1.074781803001e-4
ENSG00000162032	SPSB3	ENST00000566339	ConA-like_dom_sf	singletons-only	moderate + high-impact	21	1.4386044654434e-4	8.4051343858024e-4	5.10547728910856	2.10770388284892	12.4505333152939	4.2445428410431e-4
ENSG00000186130	ZBTB6	ENST00000373659	SKP1/BTB/POZ_sf	URV	moderate + high-impact	16	1.4336160763422e-4	9.1431992142296e-4	5.00681988798927	2.28020746505599	11.6536483572339	8.92988306394615e-5
ENSG00000186130	ZBTB6	ENST00000373659	SKP1/BTB/POZ_sf	singletons-only	moderate + high-impact	11	1.003482671414e-4	3.0493584719553e-4	3.39440398321418	0.951781661379156	10.7831520681496	0.0586904822395246
ENSG00000163518	FCRL4	ENST00000271532	Ig-like_fold	URV	moderate + high-impact	89	0.00157854149171653	0.00267445134480177	1.27737958792463	0.848826184673282	1.87590324150336	0.234026792499105
ENSG00000163518	FCRL4	ENST00000271532	Ig-like_fold	singletons-only	moderate + high-impact	57	6.8837432363961e-4	6.8845741056897e-4	0.791923037653179	0.365416400401035	1.54532184950976	0.511660199648873
ENSG00000163518	FCRL4	ENST00000271532	Ig-like_fold	URV	high-impact only	9	7.19829745709562e-5	6.8576958103725e-4	8.81975163663713	3.0307781883107	28.0370744135971	8.92047446992006e-5
ENSG00000155511	GRIA1	ENST00000285900	Glu/Gly-bd	URV	moderate + high-impact	8	8.60112787118473e-5	6.8634931717674e-4	7.5310759912081	2.68309060225957	22.2075239977375	1.889918268676e-4
ENSG00000174516	PELI3	ENST00000320740	Low complexity region	URV	moderate + high-impact	8	4.31223499334074e-5	5.3289933924492e-4	11.4915500156468	3.21022283859886	49.5080879891609	1.9011250257317e-4
ENSG00000092096	SLC22A17	ENST00000397267	MFS_trans_sf	URV	moderate + high-impact	73	0.00167846969161908	0.00266930684855761	1.3831982435449801	0.918806155377386	2.02976891135737	0.117421371535432
ENSG00000092096	SLC22A17	ENST00000397267	MFS_trans_sf	singletons-only	moderate + high-impact	37	2.7255649848062e-4	0.00137093995126808	4.03264702490969	2.03807678212128	7.91807080323434	9.64762008637265e-5
ENSG00000090402	SI	ENST00000264382	Gal_mutarotase_N	URV	moderate + high-impact	64	0.00120586591353666	0.00275852590061695	2.2048367600129	1.46094045646605	3.2645765342787	2.4878832613706e-4
ENSG00000090402	SI	ENST00000264382	Gal_mutarotase_N	singletons-only	moderate + high-impact	33	2.4418408477419e-4	0.00122311453750029	4.51474380589876	2.20799969111319	9.16767603881339	6.12072291995558e-5
ENSG00000090402	SI	ENST00000264382	Gal_mutarotase_N	URV	high-impact only	10	1.8693986250741e-4	4.6078472677689e-4	2.65708719131931	0.954626158173087	6.68085975311783	0.0604275236609517
ENSG00000151239	TWF1	ENST00000395510	ADF-H/Gelsolin-like_dom_sf	URV	moderate + high-impact	19	2.4493064749557e-4	0.00106751846000797	4.48465850366531	2.15262170654014	9.20613716437859	1.1011216051359e-4
ENSG00000151239	TWF1	ENST00000395510	ADF-H/Gelsolin-like_dom_sf	singletons-only	moderate + high-impact	13	8.66973898651582e-5	5.335178572089e-4	5.78409409030842	1.90474759357854	17.9265181797611	0.00243062324399324
ENSG00000148834	GSTO1	ENST00000369713	Thioredoxin-like_sf	URV	moderate + high-impact	11	1.2902407141538e-4	8.3769500847823e-4	5.70482576689217	2.31921756497187	14.2819363130154	2.1481390890354e-4
ENSG00000169031	COL4A3	ENST00000396578	Collagen_IV_NC	URV	moderate + high-impact	48	9.4632322890537e-4	0.00258916214069987	2.57686787106115	1.65022736035029	3.94845298207356	5.56485720850652e-5
ENSG00000169031	COL4A3	ENST00000396578	Collagen_IV_NC	singletons-only	moderate + high-impact	24	2.1507920525149e-4	6.8530398966047e-4	2.55668519125278	1.02250282405171	6.00955782611923	0.0449691589278223
ENSG00000169031	COL4A3	ENST00000396578	Collagen_IV_NC	URV	high-impact only	6	2.0074743761439e-4	2.2869798893172e-4	1.5942794543446	0.409886210596689	4.6869180803726	0.460177437863138
ENSG00000258227	CLEC5A	ENST00000546910	C-type_lectin-like	URV	moderate + high-impact	21	2.8851829569026e-4	0.00106617030206502	3.16855503851843	1.54672491792452	6.32179653123857	0.0020616706356088
ENSG00000258227	CLEC5A	ENST00000546910	C-type_lectin-like	singletons-only	moderate + high-impact	14	5.86781586353765e-5	7.6137315361435e-4	8.71078263418635	2.87716225034012	30.5925593931635	1.1906415089235e-4
ENSG00000258227	CLEC5A	ENST00000546910	NKR-like_CTLD	URV	moderate + high-impact	21	2.8851829569026e-4	0.00106617030206502	3.16855503851843	1.54672491792452	6.32179653123857	0.0020616706356088
ENSG00000258227	CLEC5A	ENST00000546910	NKR-like_CTLD	singletons-only	moderate + high-impact	14	5.86781586353765e-5	7.6137315361435e-4	8.71078263418635	2.87716225034012	30.5925593931635	1.1906415089235e-4
ENSG00000141503	MINK1	ENST00000355280	CNH_dom	URV	moderate + high-impact	51	9.7904817792551e-4	0.00236135663709892	2.48659389472017	1.58859923035564	3.80907512710262	1.1571576172797e-4
ENSG00000141503	MINK1	ENST00000355280	CNH_dom	singletons-only	moderate + high-impact	26	2.300249015612e-4	7.6145484047273e-4	3.12797906068522	1.36198903256521	6.88203535117158	0.00829153388972248
ENSG00000073734	ABCB11	ENST00000650372	P-loop_NTPase	URV	moderate + high-impact	57	9.0373116570128e-4	0.0019145467678491	1.66632864149667	1.01723310628574	2.64852566917709	0.0428499654254969
ENSG00000073734	ABCB11	ENST00000650372	P-loop_NTPase	singletons-only	moderate + high-impact	39	3.1568622799194e-4	0.00129893594851812	3.74926616536119	1.95290775810103	7.13787635662028	1.1862375624072e-4
ENSG00000154265	ABCA5	ENST00000392676	AAA+_ATPase	URV	moderate + high-impact	93	0.00176652089699098	0.0037409612096081	1.57023839650533	1.10040333779915	2.20596150209222	0.0135080255461923
ENSG00000154265	ABCA5	ENST00000392676	AAA+_ATPase	singletons-only	moderate + high-impact	48	5.3135612453821e-4	8.4014782119419e-4	1.06376259361965	0.506591968096619	2.07175022698303	0.862930372841414
ENSG00000154265	ABCA5	ENST00000392676	AAA+_ATPase	URV	high-impact only	15	2.3010016315791e-4	0.00114381715040583	4.17958813776155	2.04840167387955	8.5956577979281	1.2230145064218e-4
ENSG00000128585	MKLN1	ENST00000352689	Gal_Oxase/kelch_b-propeller	URV	moderate + high-impact	24	3.0323958013685e-4	0.00129584765989567	3.87211730839899	1.98121750186159	7.44806587981391	1.2541267442867e-4
ENSG00000128585	MKLN1	ENST00000352689	Gal_Oxase/kelch_b-propeller	singletons-only	moderate + high-impact	18	1.5809410208395e-4	5.3325457495335e-4	2.88938923591704	1.04499006309079	7.51606627687188	0.0413703016205575
ENSG00000181927	OR4P4	ENST00000641760	Olfact_rcpt	URV	moderate + high-impact	44	0.00132191124911671	0.00179024840462045	1.08917281023083	0.701567288154446	1.6161181574343	0.689363562781325
ENSG00000181927	OR4P4	ENST00000641760	Olfact_rcpt	singletons-only	moderate + high-impact	23	2.1290670940519e-4	0.00109484335015945	3.9751257614069	1.98192530946961	8.40006419331593	1.2549240495518e-4
ENSG00000178852	EFCAB13	ENST00000331493	EF-hand-dom_pair	URV	moderate + high-impact	78	0.00136827088499975	0.0035038606599513	1.68147770954648	1.15209947737607	2.42237732226985	0.00755039808963132
ENSG00000178852	EFCAB13	ENST00000331493	EF-hand-dom_pair	singletons-only	moderate + high-impact	43	3.3135587208751e-4	0.00152289135064549	3.69623577529068	1.97868173627506	6.83981065644118	6.62942292681823e-5
ENSG00000178852	EFCAB13	ENST00000331493	EF-hand-dom_pair	URV	high-impact only	9	1.7287927677247e-4	1.5265332798088e-4	0.783851654657282	0.147838984368748	2.77217518720545	0.728573815300297
ENSG00000068024	HDAC4	ENST00000543185	Coiled-coil	URV	moderate + high-impact	9	1.5799760111552e-4	8.416125129152e-4	5.24615598959074	2.21163230970155	12.3553617709785	2.7541783146767e-4
ENSG00000153944	MSI2	ENST00000284073	Nucleotide-bd_a/b_plait_sf	URV	moderate + high-impact	19	2.0107036601547e-4	9.1474635974211e-4	3.69154835704909	1.63465201730798	8.21429450870515	0.00205879473166326
ENSG00000153944	MSI2	ENST00000284073	Nucleotide-bd_a/b_plait_sf	singletons-only	moderate + high-impact	14	7.1874605447841e-5	6.8543198856691e-4	8.42796180186561	2.85079979014158	27.056993889612	1.4762356531017e-4
ENSG00000243955	GSTA1	ENST00000334575	GST_C	URV	moderate + high-impact	17	2.0066775345026e-4	6.8525808391283e-4	3.29100175426067	1.37222321358159	7.54159355639266	0.00881706030102092
ENSG00000243955	GSTA1	ENST00000334575	GST_C	singletons-only	moderate + high-impact	14	7.16741204848251e-5	6.8521952284622e-4	8.17586291247202	2.79603395459527	26.1702890463388	1.5089143462265e-4
ENSG00000197748	CFAP43	ENST00000357060	WD40/YVTN_repeat-like_dom_sf	URV	moderate + high-impact	91	0.00166481043526368	0.00373271673754329	2.07409793939279	1.45771648833649	2.90906881510872	7.93271431698273e-5
ENSG00000197748	CFAP43	ENST00000357060	WD40/YVTN_repeat-like_dom_sf	singletons-only	moderate + high-impact	52	4.5909106751316e-4	0.00152348977606247	2.32964700460779	1.29030986104887	4.11224322686285	0.00563857175089455
ENSG00000197748	CFAP43	ENST00000357060	WD40/YVTN_repeat-like_dom_sf	URV	high-impact only	6	1.5799942293014e-4	3.0482160963806e-4	2.11387640250333	0.607454717843687	6.18912380761567	0.220591558157188
ENSG00000100796	PPP4R3A	ENST00000554943	Low complexity region	URV	moderate + high-impact	14	4.5896206964255e-4	1.5250899343875e-4	0.124677107755137	0.023371751405973	0.427418163748175	3.1619407220595e-4
ENSG00000149418	ST14	ENST00000278742	LDL_receptor-like_sf	URV	moderate + high-impact	38	5.8912193931541e-4	0.00175229233610007	2.94044793854503	1.70851167818805	4.94108825509237	1.6455859310571e-4
ENSG00000149418	ST14	ENST00000278742	LDL_receptor-like_sf	singletons-only	moderate + high-impact	23	2.156202974436e-4	6.095665785277e-4	2.85899162264299	1.12591933891786	6.7682344237145	0.0283155788725689
ENSG00000128596	CCDC136	ENST00000297788	Low complexity region	URV	moderate + high-impact	45	0.00117722821806112	0.00030839836125827003	0.20369508037151	0.0617358362062271	0.506933499747119	1.6576161770842e-4
ENSG00000128596	CCDC136	ENST00000297788	Low complexity region	singletons-only	moderate + high-impact	23	3.0177848054209e-4	1.5385899585193e-4	0.487581641312937	0.0957183897989349	1.58945494187753	0.257079555865276
ENSG00000092096	SLC22A17	ENST00000397267	MFS_dom	URV	moderate + high-impact	76	0.00173629498378212	0.00266952275909027	1.32015834556799	0.877881468292419	1.93471827289728	0.17715798740897
ENSG00000092096	SLC22A17	ENST00000397267	MFS_dom	singletons-only	moderate + high-impact	39	3.0147083775074e-4	0.00137105023262615	3.75948509208654	1.92298736667931	7.25106002810987	1.6595130680963e-4
ENSG00000130147	SH3BP4	ENST00000392011	ZU5_dom	URV	moderate + high-impact	32	5.319760984042e-4	0.00175659690787008	3.0288777460507	1.72801307207793	5.19500931697137	1.7270041651351e-4
ENSG00000130147	SH3BP4	ENST00000392011	ZU5_dom	singletons-only	moderate + high-impact	15	1.5802685644238e-4	3.060381268304e-4	2.01750760602024	0.580487313912007	5.91406837014942	0.248792897010332
ENSG00000169031	COL4A3	ENST00000396578	Collagen_IV_NC_sf	URV	moderate + high-impact	49	9.606560468987e-4	0.00258916764956606	2.50539746383462	1.60555104612119	3.83558791778187	8.73615238669023e-5
ENSG00000169031	COL4A3	ENST00000396578	Collagen_IV_NC_sf	singletons-only	moderate + high-impact	25	2.2941202324481e-4	6.8530949852666e-4	2.30090954873219	0.928516121830679	5.34379977013635	0.0706368366433733
ENSG00000169031	COL4A3	ENST00000396578	Collagen_IV_NC_sf	URV	high-impact only	6	2.0074743761439e-4	2.2869798893172e-4	1.5942794543446	0.409886210596689	4.6869180803726	0.460177437863138
ENSG00000156920	ADGRG4	ENST00000394143	Low complexity region	URV	moderate + high-impact	29	5.7832091836657e-4	0.0010080505002995	1.45231977173658	0.7315256379306	2.71545664590985	0.274459086715359
ENSG00000156920	ADGRG4	ENST00000394143	Low complexity region	singletons-only	moderate + high-impact	17	1.0225619360335e-4	7.6650014733524e-4	6.64058314856611	2.5152126041908	18.3390257737045	1.78266742899e-4
ENSG00000092096	SLC22A17	ENST00000397267	MFS_sugar_transport-like	URV	moderate + high-impact	67	0.00150611644957275	0.00244047830897999	1.39726142575022	0.908708294066686	2.08945654010115	0.124431650866802
ENSG00000092096	SLC22A17	ENST00000397267	MFS_sugar_transport-like	singletons-only	moderate + high-impact	36	2.7253155225349e-4	0.0012947880631277	3.90632615427731	1.95283776209935	7.72267611177539	1.7890331815717e-4
ENSG00000109576	AADAT	ENST00000337664	Aminotransferase_I/II	URV	moderate + high-impact	52	7.3206536257238e-4	0.00152482404754743	1.66339191009522	0.940655020112326	2.82983636824958	0.0788565653737171
ENSG00000109576	AADAT	ENST00000337664	Aminotransferase_I/II	singletons-only	moderate + high-impact	41	3.8798699833462e-4	0.00106725294329426	2.02932341900948	0.998599511071267	3.94731778894033	0.0504351235714875
ENSG00000109576	AADAT	ENST00000337664	Aminotransferase_I/II	URV	high-impact only	11	7.23801913957442e-5	6.0931482379264e-4	8.01650028447448	2.71301867146899	25.558251124261	2.3635942157451e-4
ENSG00000109576	AADAT	ENST00000337664	Aminotransferase_I/II	singletons-only	high-impact only	10	4.37021039690025e-5	5.3317769593667e-4	11.4171368213928	3.29049670467966	48.018515781777	1.4469748488299e-4
ENSG00000168259	DNAJC7	ENST00000457167	DnaJ_domain	URV	moderate + high-impact	15	1.2900539160323e-4	8.3746429090537e-4	4.94370143862035	1.98984685733447	12.4866366187748	7.239799401767e-4
ENSG00000168259	DNAJC7	ENST00000457167	DnaJ_domain	singletons-only	moderate + high-impact	11	4.30081372527457e-5	6.0903271913017e-4	10.6126204406926	2.99919800220443	45.6021926363624	2.3886479587975e-4
ENSG00000130338	TULP4	ENST00000367097	WD40/YVTN_repeat-like_dom_sf	URV	moderate + high-impact	27	6.452779042189e-4	3.8592784231069e-7	0.0472856388419231	3.672309807147e-4	0.339948525823373	1.8206376609786e-4
ENSG00000130338	TULP4	ENST00000367097	WD40/YVTN_repeat-like_dom_sf	singletons-only	moderate + high-impact	16	2.2947909366876e-4	1.37863509818456e-7	0.14495869407488	0.00112113473058516	1.10783246275742	0.0672389633365484
ENSG00000198626	RYR2	ENST00000366574	SPRY1_RyR	URV	moderate + high-impact	30	5.0177518312504e-4	0.00129420534180848	2.52855697437697	1.35901380507625	4.53042230076415	0.0041388461182692
ENSG00000198626	RYR2	ENST00000366574	SPRY1_RyR	singletons-only	moderate + high-impact	18	1.1469229881787e-4	7.612252468337e-4	6.28185406537291	2.45095612512276	16.4897065043071	1.9564333383537e-4
ENSG00000198947	DMD	ENST00000357033	Spectrin_repeat	URV	moderate + high-impact	289	0.00534000194760242	0.00884374299184148	1.53671508057566	1.23134193224747	1.9036361424648	1.8760497271597e-4
ENSG00000198947	DMD	ENST00000357033	Spectrin_repeat	singletons-only	moderate + high-impact	181	0.00219011578083236	0.00224151143744199	0.880035966221135	0.575524402447091	1.30102392533104	0.532447569501955
ENSG00000184445	KNTC1	ENST00000333479	RZZ-complex_KNTC1/ROD_C	URV	moderate + high-impact	179	0.0031170474743157	0.00518119348701715	1.36219144120374	1.01693095229864	1.8011463286311	0.03848956423481
ENSG00000184445	KNTC1	ENST00000333479	RZZ-complex_KNTC1/ROD_C	singletons-only	moderate + high-impact	112	0.00101110074508275	0.00319887516757219	2.32129469345977	1.53578548273397	3.46270108384634	9.47169254525981e-5
ENSG00000184445	KNTC1	ENST00000333479	RZZ-complex_KNTC1/ROD_C	URV	high-impact only	26	3.9063635127864e-4	8.3830938590215e-4	1.8609185055838	0.84715893989678	3.79910019330363	0.117279066350981
ENSG00000184445	KNTC1	ENST00000333479	RZZ-complex_KNTC1/ROD_C	singletons-only	high-impact only	21	1.8852081963113e-4	6.0951151536697e-4	2.19644968509961	0.839290157914814	5.40125608268976	0.105530589356037
ENSG00000130158	DOCK6	ENST00000294618	Coiled-coil	URV	moderate + high-impact	7	1.1469643512121e-4	6.85170763977e-4	6.1013814530945	2.31894933521986	16.2478840623183	3.7867099995769e-4
ENSG00000107611	CUBN	ENST00000377833	CUB_dom	URV	moderate + high-impact	731	0.0146303553177162	0.0221052926730399	1.24896573483061	1.08842819485074	1.42872435714557	0.00166798714125416
ENSG00000107611	CUBN	ENST00000377833	CUB_dom	singletons-only	moderate + high-impact	425	0.00440291735979492	0.00899155765975741	1.56534949067104	1.2528768900995	1.94358124853754	1.0420845236303e-4
ENSG00000107611	CUBN	ENST00000377833	CUB_dom	URV	high-impact only	83	0.00157956480862815	0.00274395250280538	1.72349982939307	1.16239570643459	2.49715729843487	0.00752425945343105
ENSG00000107611	CUBN	ENST00000377833	CUB_dom	singletons-only	high-impact only	52	5.3083273554745e-4	0.00114298934479075	1.89365898682503	0.992874781339009	3.44423274672791	0.0524673025220754
ENSG00000187860	CCDC157	ENST00000338306	Low complexity region	URV	moderate + high-impact	7	1.0120599440843e-4	7.6526362664842e-4	6.05653140703434	2.28114218867439	16.7041985966549	3.9398948792579e-4
ENSG00000149311	ATM	ENST00000675843	PIK_FAT	URV	moderate + high-impact	126	0.00191405398766153	0.00434366586742347	1.93059803250675	1.39691065893856	2.63626090987374	1.0095655031416e-4
ENSG00000149311	ATM	ENST00000675843	PIK_FAT	singletons-only	moderate + high-impact	94	9.2248173390247e-4	0.00228615031316598	1.91271977652366	1.21236092964669	2.96077185927511	0.005892420702171
ENSG00000149311	ATM	ENST00000675843	PIK_FAT	URV	high-impact only	10	1.4391954322984e-4	2.2869643145043e-4	1.36733992223039	0.319163540667144	4.54801492686935	0.64364052070926
ENSG00000112486	CCR6	ENST00000341935	Chemokine_rcpt	URV	moderate + high-impact	11	3.0136459879726e-4	8.29418874718157e-7	0.0234187299451227	1.6943575202186e-4	0.267918204630797	4.0295956067171e-4
ENSG00000185697	MYBL1	ENST00000522677	MYBL1	URV	moderate + high-impact	88	0.00160314907404325	0.00274460907707004	1.41279789995457	0.996963391875294	1.93987684505206	0.0519061141979159
ENSG00000185697	MYBL1	ENST00000522677	MYBL1	singletons-only	moderate + high-impact	50	4.3264372639413e-4	0.00152364370382167	3.24274142462476	1.77547288467986	5.79090609328313	2.0691721829913e-4
ENSG00000141480	ARRB2	ENST00000269260	Arrestin-like_C	URV	moderate + high-impact	42	8.4752584860966e-4	2.3636840289872e-4	0.187947878631745	0.050660710522817	0.500601996224244	2.5225800124983e-4
ENSG00000141480	ARRB2	ENST00000269260	Arrestin-like_C	singletons-only	moderate + high-impact	29	4.1670173722548e-4	7.29270988671272e-6	0.0655227133450145	7.9979546829511e-4	0.441248484264105	0.00119958503507001
ENSG00000131981	LGALS3	ENST00000254301	Low complexity region	URV	moderate + high-impact	20	3.4688750290266e-4	0.00137717793714517	3.45541976273849	1.80185234612636	6.5030922396734	2.811489262251e-4
ENSG00000131981	LGALS3	ENST00000254301	Low complexity region	singletons-only	moderate + high-impact	10	4.37215211566808e-5	5.3410424181907e-4	9.30089902464574	2.5187039868494	40.8437909606424	8.3502747711494e-4
ENSG00000083782	EPYC	ENST00000261172	Leu-rich_rpt_typical-subtyp	URV	moderate + high-impact	16	5.0374799740949e-4	1.24719083764319e-6	0.0507954770503425	3.5678622395009e-4	0.374076552566898	4.2530682554553e-4
ENSG00000003756	RBM5	ENST00000347869	RBM5_RRM1	URV	moderate + high-impact	9	1.1481303322602e-4	5.3285060295957e-4	6.90456961043383	2.48125697975936	18.8085048142982	4.338314425264e-4
ENSG00000133020	MYH8	ENST00000403437	Myosin_tail	URV	moderate + high-impact	204	0.003727200180458	0.00700669811364359	1.43177636215816	1.10972549822825	1.83249566963007	0.00612925405073295
ENSG00000133020	MYH8	ENST00000403437	Myosin_tail	singletons-only	moderate + high-impact	124	0.00113254546128377	0.00342625632969465	2.18982149384668	1.48324623806014	3.19938985270446	1.106221174888e-4
ENSG00000133020	MYH8	ENST00000403437	Myosin_tail	URV	high-impact only	40	7.5988886595315e-4	9.139276487082e-4	1.25079513115791	0.647238741937263	2.25299560927968	0.486503679649235
ENSG00000133020	MYH8	ENST00000403437	Myosin_tail	singletons-only	high-impact only	29	3.1545248720896e-4	5.3309228834405e-4	1.4129219840423	0.585559838099741	3.14394159279721	0.421176661523178
ENSG00000123146	ADGRE5	ENST00000242786	GPCR_2_secretin-like	URV	moderate + high-impact	39	6.3297800757197e-4	0.00129814215227368	2.09457914170744	1.1690776262603	3.60423874227828	0.0141757623969866
ENSG00000123146	ADGRE5	ENST00000242786	GPCR_2_secretin-like	singletons-only	moderate + high-impact	24	1.7354328801162e-4	9.152463990103e-4	5.00201215826051	2.17595280141319	11.4492736071567	2.3114571172255e-4
ENSG00000123146	ADGRE5	ENST00000242786	GPCR_2-like	URV	moderate + high-impact	40	6.6165129796607e-4	0.00129886368350335	2.00498384452176	1.12255864475978	3.43339730470318	0.019943068951047
ENSG00000123146	ADGRE5	ENST00000242786	GPCR_2-like	singletons-only	moderate + high-impact	24	1.7354328801162e-4	9.152463990103e-4	5.00201215826051	2.17595280141319	11.4492736071567	2.3114571172255e-4
ENSG00000258227	CLEC5A	ENST00000546910	C-type_lectin-like/link_sf	URV	moderate + high-impact	22	3.3173000138436e-4	0.00106625336892418	2.79681275589775	1.38777104737223	5.4486319812084	0.00477544629279547
ENSG00000258227	CLEC5A	ENST00000546910	C-type_lectin-like/link_sf	singletons-only	moderate + high-impact	14	5.86781586353765e-5	7.6137315361435e-4	8.71078263418635	2.87716225034012	30.5925593931635	1.1906415089235e-4
ENSG00000258227	CLEC5A	ENST00000546910	C-type_lectin-like/link_sf	URV	high-impact only	5	1.0082114240227e-4	2.2857290001006e-4	1.87235604516002	0.43999974907155	6.57501598165638	0.36670262818731
ENSG00000077800	FKBP6	ENST00000252037	PPIase_FKBP_dom	URV	moderate + high-impact	13	2.3048634239352e-4	0.00106626571512967	3.95443132200812	1.86684333359939	8.27104323404888	4.6647605805616e-4
ENSG00000153179	RASSF3	ENST00000542104	SARAH_dom	URV	moderate + high-impact	8	7.16793058294923e-5	5.3290477221837e-4	7.71516379409759	2.53346560409748	24.9735671685275	4.7720004627938e-4
ENSG00000100626	GALNT16	ENST00000448469	Low complexity region	URV	moderate + high-impact	10	8.7666170136829e-5	6.0961966376945e-4	7.08540316918526	2.43471986678192	21.286581466687	4.8984908061577e-4
ENSG00000089820	ARHGAP4	ENST00000350060	AH/BAR_dom_sf	URV	moderate + high-impact	42	7.0873170600495e-4	0.00216562089027715	2.59595140692253	1.57733586153537	4.19261247044195	2.5416053800719e-4
ENSG00000089820	ARHGAP4	ENST00000350060	AH/BAR_dom_sf	singletons-only	moderate + high-impact	25	2.4523259054994e-4	6.1827023046097e-4	1.98499271164478	0.805731443410212	4.5459675644412	0.130548931631895
ENSG00000167470	MIDN	ENST00000682408	Low complexity region	URV	moderate + high-impact	35	5.1833587598058e-4	0.00202092943278299	2.85342707657808	1.64555703208026	4.87659242793877	2.5628114214215e-4
ENSG00000167470	MIDN	ENST00000682408	Low complexity region	singletons-only	moderate + high-impact	20	2.011953500988e-4	4.6481059869534e-4	1.92298257293241	0.68116656045550406	4.90053356843247	0.204732975892948
ENSG00000153944	MSI2	ENST00000284073	RBD_domain_sf	URV	moderate + high-impact	21	2.4408127090972e-4	9.1474911480665e-4	3.18830868454501	1.449973220394	6.80842169357785	0.00462098794116217
ENSG00000153944	MSI2	ENST00000284073	RBD_domain_sf	singletons-only	moderate + high-impact	15	8.62126116663839e-5	6.8543290698824e-4	7.24582596104612	2.55175845033784	21.5862885511065	2.7125726591548e-4
ENSG00000106113	CRHR2	ENST00000471646	GPCR_2_CRF_rcpt	URV	moderate + high-impact	33	8.8953811606072e-4	2.2977830241801e-4	0.195329902694396	0.052963857170624	0.511270843794809	2.5989645600832e-4
ENSG00000106113	CRHR2	ENST00000471646	GPCR_2_CRF_rcpt	singletons-only	moderate + high-impact	17	2.2949195944305e-4	7.65244184150741e-5	0.298779538706372	0.0322182829525386	1.25453721835304	0.107959167813769
ENSG00000145248	SLC10A4	ENST00000273861	TMhelix	URV	moderate + high-impact	28	4.592747166921e-4	0.00130283014847077	3.28373578352113	1.77435236111102	5.87820800444912	2.7243247747976e-4
ENSG00000145248	SLC10A4	ENST00000273861	TMhelix	singletons-only	moderate + high-impact	18	1.4353455582598e-4	6.1104168561232e-4	4.12008070677511	1.54947892681397	10.5736375469325	0.00551983820163315
ENSG00000162032	SPSB3	ENST00000566339	B30.2/SPRY	URV	moderate + high-impact	41	6.610623966761e-4	0.00168552962822089	2.4401466029911	1.40958945182024	4.10346310919488	0.00183328001367467
ENSG00000162032	SPSB3	ENST00000566339	B30.2/SPRY	singletons-only	moderate + high-impact	21	1.43840600497e-4	8.3994336670302e-4	5.32697255623067	2.19565616170705	12.9975143132478	3.1465063960411e-4
ENSG00000083812	ZNF324	ENST00000196482	KRAB	URV	moderate + high-impact	17	1.7451819452853e-4	8.379126663144e-4	4.89203390427439	2.11550008470942	11.191875694392	3.3133398891005e-4
ENSG00000083812	ZNF324	ENST00000196482	KRAB	singletons-only	moderate + high-impact	13	8.728512125334e-5	5.3320431742049e-4	6.21370427043593	2.07710407417115	19.0399562914932	0.00145271896464794
ENSG00000127955	GNAI1	ENST00000649796	GproteinA_insert	URV	moderate + high-impact	25	4.4485256436549e-4	0.00114392226239681	2.81129562310433	1.45219329884539	5.21410903224653	0.00280743521460181
ENSG00000127955	GNAI1	ENST00000649796	GproteinA_insert	singletons-only	moderate + high-impact	16	1.004862671696e-4	6.8578320382612e-4	6.74679815161019	2.46110043952537	19.0019424103128	2.9898528381078e-4
ENSG00000148082	SHC3	ENST00000375835	SH2	URV	moderate + high-impact	19	4.879031013338e-4	7.64589852032844e-5	0.102929600653753	0.0109824602100512	0.430414867633435	5.4191983669127e-4
ENSG00000248144	ADH1C	ENST00000515683	GroES-like_sf	URV	moderate + high-impact	35	4.4463755351542e-4	0.00167647526779667	2.81521250066035	1.58070462547824	4.93283671135366	5.81277170975e-4
ENSG00000248144	ADH1C	ENST00000515683	GroES-like_sf	singletons-only	moderate + high-impact	25	1.72177843635e-4	9.8997952831318e-4	4.41232241622692	1.94111662892944	10.0652508607165	5.0814576126756e-4
ENSG00000106299	WASL	ENST00000223023	CRIB_dom_sf	URV	moderate + high-impact	10	8.63086266627069e-5	6.0956933839415e-4	7.02807298344608	2.3907525258039	21.3332347104443	5.5607082397746e-4
ENSG00000138375	SMARCAL1	ENST00000357276	SNF2_N	URV	moderate + high-impact	48	8.8869939773424e-4	0.00220831181454132	2.42211727072252	1.52150851064732	3.77053999908471	2.9266628997948e-4
ENSG00000138375	SMARCAL1	ENST00000357276	SNF2_N	singletons-only	moderate + high-impact	25	2.2935034345439e-4	6.85291084904e-4	3.48832108676979	1.45971078733547	7.85899344933337	0.00609934645894039
ENSG00000155657	TTN	ENST00000589042	Ig_sub2	URV	moderate + high-impact	2252	0.0440644963167872	0.0641416317386215	1.16676171396219	1.07764395808497	1.26193041266191	1.5682800698579e-4
ENSG00000155657	TTN	ENST00000589042	Ig_sub2	singletons-only	moderate + high-impact	1370	0.0150176037067774	0.0247882033235739	1.2333843757817	1.08322126015284	1.40073826716592	0.00165418161137831
ENSG00000155657	TTN	ENST00000589042	Ig_sub2	URV	high-impact only	105	0.0014206428364983	0.00222642726590172	1.49889968372712	0.967875678473627	2.25606254496832	0.068927614373824
ENSG00000155657	TTN	ENST00000589042	Ig_sub2	singletons-only	high-impact only	90	9.7539615242633e-4	0.00168914881292709	1.61507967528531	0.97549348589861	2.58090559060849	0.0618251060216375
ENSG00000277586	NEFL	ENST00000610854	IF_rod_dom	URV	moderate + high-impact	61	9.2117430109064e-4	0.00222295034798498	2.40898685730764	1.50749035341515	3.76099556874096	3.5308747681317e-4
ENSG00000277586	NEFL	ENST00000610854	IF_rod_dom	singletons-only	moderate + high-impact	41	3.7420402729149e-4	0.00114792660649669	3.06166239346113	1.56035149598403	5.80873346065293	0.00153779100888185
ENSG00000130589	HELZ2	ENST00000467148	DNA2/NAM7_AAA_11	URV	moderate + high-impact	70	0.00149641566827837	0.00305410628018313	1.89073135841332	1.28236423611077	2.73600850721404	0.00159933969675119
ENSG00000130589	HELZ2	ENST00000467148	DNA2/NAM7_AAA_11	singletons-only	moderate + high-impact	31	3.0243975031482e-4	7.6334446518226e-4	2.08861883645925	0.921074992758938	4.45841488087913	0.0763140278439539
ENSG00000130589	HELZ2	ENST00000467148	DNA2/NAM7_AAA_11	URV	high-impact only	9	4.34726478739786e-5	5.3352430289644e-4	10.3396791304712	2.92841388070732	43.9787501341272	3.1871067837052e-4
ENSG00000151239	TWF1	ENST00000395510	ADF-H	URV	moderate + high-impact	16	2.1616084187437e-4	9.1506463740816e-4	4.48885670449286	2.04450226154981	9.67036136530733	3.0201207669433e-4
ENSG00000151239	TWF1	ENST00000395510	ADF-H	singletons-only	moderate + high-impact	11	8.66313344062432e-5	3.8117995431366e-4	4.4735888340505	1.31252018384027	14.7052303036563	0.0181511199879488
ENSG00000160294	MCM3AP	ENST00000291688	NupH_GANP	URV	moderate + high-impact	61	8.1711944367909e-4	0.00228500511995876	2.00146849076516	1.23547852012283	3.17629634945836	0.00536660023987556
ENSG00000160294	MCM3AP	ENST00000291688	NupH_GANP	singletons-only	moderate + high-impact	44	3.4405493545591e-4	0.00152286791974616	3.31572277720757	1.75248627488918	6.18801547238233	3.1521763025255e-4
ENSG00000155657	TTN	ENST00000589042	Ig-like_dom_sf	URV	moderate + high-impact	3477	0.0678123793408285	0.0963269142549233	1.13195779396592	1.06194656768521	1.20572571619331	1.5418262809696e-4
ENSG00000155657	TTN	ENST00000589042	Ig-like_dom_sf	singletons-only	moderate + high-impact	2124	0.0238611943070847	0.0354245549463641	1.11601485638406	1.00290183705912	1.23948674394909	0.0441575704458014
ENSG00000155657	TTN	ENST00000589042	Ig-like_dom_sf	URV	high-impact only	188	0.00278527712557536	0.00392223412800131	1.29641837743651	0.949885894971809	1.74140972439029	0.100084999856321
ENSG00000155657	TTN	ENST00000589042	Ig-like_dom_sf	singletons-only	high-impact only	152	0.0016794104384507	0.00269095901150157	1.48572238335424	1.0255298395587	2.10231851029716	0.036871947953212
ENSG00000148602	LRIT1	ENST00000372105	Low complexity region	URV	moderate + high-impact	11	2.8744533722149e-4	9.58116278052832e-7	0.0327560150140398	2.3833402309183e-4	0.314775134223413	6.138678894354e-4
ENSG00000176774	MAGEB18	ENST00000325250	MHD_dom	URV	moderate + high-impact	18	2.9036713832191e-4	7.6499560705731e-4	2.70865987858206	1.19315860550347	5.78552413205673	0.018577045477315
ENSG00000176774	MAGEB18	ENST00000325250	MHD_dom	singletons-only	moderate + high-impact	11	5.90826903422115e-5	5.3428070679591e-4	9.44966181830317	2.85255356429794	34.6209600584696	3.183042586643e-4
ENSG00000177839	PCDHB9	ENST00000316105	Cadherin-like_sf	URV	moderate + high-impact	53	9.1870070469426e-4	0.00175486295161602	1.97999659284362	1.18874832394515	3.18422064626262	0.00968158729908486
ENSG00000177839	PCDHB9	ENST00000316105	Cadherin-like_sf	singletons-only	moderate + high-impact	36	3.0140493063256e-4	0.00114284066559618	3.7200537567432	1.85999643791936	7.25745119220117	3.2768641728486e-4
ENSG00000114455	HHLA2	ENST00000619531	Ig_V-set	URV	moderate + high-impact	23	4.5887623470005e-4	0.00145527609017146	3.12152189584965	1.71349320372285	5.53604502991918	3.1703268228244e-4
ENSG00000114455	HHLA2	ENST00000619531	Ig_V-set	singletons-only	moderate + high-impact	11	1.2904629404594e-4	1.5537398817972e-4	1.29901806708301	0.238245937982553	4.83751960100382	0.729661644017786
ENSG00000089820	ARHGAP4	ENST00000350060	FCH_dom	URV	moderate + high-impact	10	1.4629581667605e-4	8.5589964027668e-4	4.74481756475344	1.94984423195455	11.7755880123583	6.3750929812289e-4
ENSG00000197535	MYO5A	ENST00000399233	IQ_motif_EF-hand-BS	URV	moderate + high-impact	51	7.9064619727004e-4	0.00206088864569904	2.5039904184316	1.54033304465586	3.97800173234334	3.2272679361211e-4
ENSG00000197535	MYO5A	ENST00000399233	IQ_motif_EF-hand-BS	singletons-only	moderate + high-impact	30	3.5926887020414e-4	3.8260059070105e-4	0.945426374552782	0.327883393809848	2.28195542476836	0.907593430764759
ENSG00000152049	KCNE4	ENST00000281830	Low complexity region	URV	moderate + high-impact	12	1.5771723276118e-4	6.853416652851e-4	5.0900904158703	2.06949533760837	12.2255458706257	6.5147953597877e-4
ENSG00000145526	CDH18	ENST00000382275	Cadherin-like_dom	URV	moderate + high-impact	132	0.00216838882379433	0.00442117089051676	1.80427087131378	1.31559385078382	2.44483454885996	3.3432148023038e-4
ENSG00000145526	CDH18	ENST00000382275	Cadherin-like_dom	singletons-only	moderate + high-impact	88	9.0402453133423e-4	0.00190578305210795	1.73878649384986	1.05035258193943	2.79425782645104	0.0320772228474994
ENSG00000140526	ABHD2	ENST00000352732	AB_hydrolase	URV	moderate + high-impact	60	0.00101799033017549	0.00205794338449714	1.74584002822707	1.08069938664353	2.74107487188237	0.023580405118767
ENSG00000140526	ABHD2	ENST00000352732	AB_hydrolase	singletons-only	moderate + high-impact	41	3.2983739943872e-4	0.00137145347318614	3.48017034697715	1.79239638949238	6.62576581494728	3.3708098121954e-4
ENSG00000182481	KPNA2	ENST00000330459	Armadillo	URV	moderate + high-impact	40	5.447794517456e-4	0.00159900659957332	2.82030518435058	1.60574545905761	4.81946393435047	4.6996673397981e-4
ENSG00000182481	KPNA2	ENST00000330459	Armadillo	singletons-only	moderate + high-impact	27	2.1508191938958e-4	9.1371369300009e-4	3.79026809223001	1.72776847723455	8.15639522342717	0.0011993391819507
ENSG00000183770	FOXL2	ENST00000648323	WH-like_DNA-bd_sf	URV	moderate + high-impact	12	1.1538087468942e-4	6.9150399975362e-4	5.47313720571377	2.1071594804813	14.438240792114	6.7532982274454e-4
ENSG00000105568	PPP2R1A	ENST00000322088	HEAT_type_2	URV	moderate + high-impact	45	6.3151814288604e-4	0.00198032018375566	2.64051041763375	1.57295549958141	4.34660534951035	3.4026310073676e-4
ENSG00000105568	PPP2R1A	ENST00000322088	HEAT_type_2	singletons-only	moderate + high-impact	31	3.3030344383943e-4	6.0950693374712e-4	1.53930075088185	0.642743408097958	3.36480561941376	0.316187949731225
ENSG00000087495	PHACTR3	ENST00000371015	Low complexity region	URV	moderate + high-impact	9	4.31318139332451e-5	5.3330114598363e-4	9.38174513950323	2.59748647599142	40.5741308617056	6.8123204717207e-4
ENSG00000136267	DGKB	ENST00000402815	Diacylglycerol_kin_accessory	URV	moderate + high-impact	22	3.1704544916365e-4	0.00114276282421519	3.06474801132225	1.51541900699643	6.01692383305737	0.0022940230794235
ENSG00000136267	DGKB	ENST00000402815	Diacylglycerol_kin_accessory	singletons-only	moderate + high-impact	15	8.70626319249318e-5	6.8549490469225e-4	6.93156291348248	2.41317829390983	20.845076828627	4.1330372099979e-4
ENSG00000198947	DMD	ENST00000357033	Spectrin/alpha-actinin	URV	moderate + high-impact	357	0.00693872613797279	0.0109230137388183	1.46621073197756	1.20439865595516	1.77415590328605	1.7519503837171e-4
ENSG00000198947	DMD	ENST00000357033	Spectrin/alpha-actinin	singletons-only	moderate + high-impact	212	0.0025352792705459	0.00277936038893539	0.959185016904624	0.655623607584511	1.36614632863881	0.82269429162356
ENSG00000198947	DMD	ENST00000357033	Spectrin/alpha-actinin	URV	high-impact only	8	1.1576943349329e-4	1.5452312913248e-4	1.14844417258582	0.19822718240456	4.69746657095335	0.860834652996715
ENSG00000171944	OR52A5	ENST00000307388	TMhelix	URV	moderate + high-impact	45	6.594082384522e-4	0.00167593129764295	2.32189061731363	1.38930150284691	3.78769058848701	0.00170023886777526
ENSG00000171944	OR52A5	ENST00000307388	TMhelix	singletons-only	moderate + high-impact	31	2.5803327291364e-4	9.9011730273438e-4	3.97820573585488	1.88938218532469	8.15411887041684	4.4438811133706e-4
ENSG00000182771	GRID1	ENST00000327946	Iono_rcpt_met	URV	moderate + high-impact	27	4.3013787823517e-4	0.00106785988802018	2.37259093120587	1.19605363654217	4.49001416060749	0.0146071422123419
ENSG00000182771	GRID1	ENST00000327946	Iono_rcpt_met	singletons-only	moderate + high-impact	15	8.60510750481809e-5	6.8583530856369e-4	6.82112619884363	2.42067282297066	20.2654710127296	3.6187217123528e-4
ENSG00000196169	KIF19	ENST00000389916	Low complexity region	URV	moderate + high-impact	19	5.7518022608761e-4	8.21165373173285e-5	0.0672705252415283	0.0043383023351282	0.41670826556574	7.238320732027e-4
ENSG00000096746	HNRNPH3	ENST00000265866	Low complexity region	URV	moderate + high-impact	32	5.8925294790582e-4	0.00152321695697976	2.86277888181549	1.62977507413538	4.8717729559062	4.088295891298e-4
ENSG00000096746	HNRNPH3	ENST00000265866	Low complexity region	singletons-only	moderate + high-impact	16	1.1497891490144e-4	6.0909461959956e-4	4.75621995828496	1.72782783334924	12.9836229179035	0.00315745525593003
ENSG00000136750	GAD2	ENST00000376261	PyrdxlP-dep_Trfase	URV	moderate + high-impact	81	0.0014369911799145	0.00266740390829268	1.50205189788678	0.988383234025389	2.23088375075293	0.0565294763139293
ENSG00000136750	GAD2	ENST00000376261	PyrdxlP-dep_Trfase	singletons-only	moderate + high-impact	54	4.5971742746441e-4	0.00167603298300827	2.94535949959107	1.65080216080909	5.15212437650899	3.6496462538593e-4
ENSG00000106686	SPATA6L	ENST00000682582	SPATA6_N	URV	moderate + high-impact	49	0.00113553885642463	3.8313982335064e-4	0.226241910830926	0.0776463298268104	0.526770673476143	1.8290547617694e-4
ENSG00000106686	SPATA6L	ENST00000682582	SPATA6_N	singletons-only	moderate + high-impact	30	3.8787399781143e-4	2.2932020547594e-4	0.387462166461933	0.0927460050214376	1.17269951612853	0.0986744335295033
ENSG00000106686	SPATA6L	ENST00000682582	SPATA6_N	URV	high-impact only	9	2.1620991888862e-4	8.43186989669332e-7	0.168338177544104	0.00124532440378353	1.37178023007066	0.112924295569635
ENSG00000198626	RYR2	ENST00000366574	B30.2/SPRY	URV	moderate + high-impact	102	0.00173586087666458	0.00335238437969246	1.82910816305503	1.26340112538856	2.59994647849769	0.00168966287069383
ENSG00000198626	RYR2	ENST00000366574	B30.2/SPRY	singletons-only	moderate + high-impact	70	6.5986781832459e-4	0.00182830010874889	2.78999771660496	1.65119361748795	4.59758081821743	2.0684669368975e-4
ENSG00000198626	RYR2	ENST00000366574	B30.2/SPRY	URV	high-impact only	8	1.1489080976596e-4	3.0463676511876e-4	3.4045313263915	0.961798951554622	10.5311897233221	0.0567577716462258
ENSG00000183682	BMP8A	ENST00000331593	TGF-b_C	URV	moderate + high-impact	8	2.1504416769319e-4	3.15066802099406e-7	0.00694385745209501	4.75410811884762e-5	0.165004684337732	7.3333949295095e-4
ENSG00000183682	BMP8A	ENST00000331593	Cystine-knot_cytokine	URV	moderate + high-impact	8	2.1504416769319e-4	3.15066802099406e-7	0.00694385745209501	4.75410811884762e-5	0.165004684337732	7.3333949295095e-4
ENSG00000176299	OR4M1	ENST00000641200	TMhelix	URV	moderate + high-impact	10	1.2899899284012e-4	8.3746794972247e-4	5.03480615257807	2.0020037278914	12.8590522601795	7.3576365684591e-4
ENSG00000169896	ITGAM	ENST00000544665	Integrin_alpha-2	URV	moderate + high-impact	78	0.00175669481403017	0.00258936404378635	1.22192943387489	0.809365461954108	1.79729323215465	0.331461163344176
ENSG00000169896	ITGAM	ENST00000544665	Integrin_alpha-2	singletons-only	moderate + high-impact	40	3.3143361411025e-4	0.00129426747868394	3.44664692341202	1.77625239307977	6.5599125111751	3.7036335859075e-4
ENSG00000198092	TMPRSS11F	ENST00000356291	Peptidase_S1A	URV	moderate + high-impact	9	1.0038376062526e-4	6.8548707550711e-4	5.73668622098009	2.11845429769267	16.0297521108997	7.5660374408226e-4
ENSG00000114455	HHLA2	ENST00000619531	Ig_sub	URV	moderate + high-impact	29	6.034180800012e-4	0.00168421308608746	2.76854826169461	1.60619198615473	4.64587948563286	3.8086951354265e-4
ENSG00000114455	HHLA2	ENST00000619531	Ig_sub	singletons-only	moderate + high-impact	13	1.4355329770187e-4	2.3157224599443e-4	1.79029572683097	0.433934927921671	5.75523640021516	0.386201818435585
ENSG00000153944	MSI2	ENST00000284073	RRM_dom	URV	moderate + high-impact	16	1.5806966448463e-4	8.3861750161085e-4	3.97919433430995	1.66106688884123	9.52018226896584	0.00230568364289285
ENSG00000153944	MSI2	ENST00000284073	RRM_dom	singletons-only	moderate + high-impact	12	5.75416146429859e-5	6.0931047594499e-4	8.26094842887444	2.56330545593232	29.9269109045787	4.570798252933e-4
ENSG00000001631	KRIT1	ENST00000394505	Low complexity region	URV	moderate + high-impact	8	7.2431051724489e-5	5.3293932458405e-4	7.17075806689966	2.33974218206057	23.385413165273	7.6716312021296e-4
ENSG00000285953	NA	ENST00000650585	Low complexity region	URV	moderate + high-impact	8	7.2431051724489e-5	5.3293932458405e-4	7.17075806689966	2.33974218206057	23.385413165273	7.6716312021296e-4
ENSG00000188655	RNASE9	ENST00000555230	SignalP-noTM	URV	moderate + high-impact	6	7.24140514930511e-5	6.1092671597939e-4	6.56767903000623	2.23031781834873	20.9771168590694	7.6731180638733e-4
ENSG00000289027	NA	ENST00000692281	Low complexity region	URV	moderate + high-impact	11	1.3035064260121e-4	6.8528926220977e-4	5.20825451294404	2.04818104180799	13.2412490072506	7.7075405530269e-4
ENSG00000110848	CD69	ENST00000228434	CTDL_fold	URV	moderate + high-impact	28	2.8777580496844e-4	0.00121909901630551	3.56696369368696	1.77503699880946	7.04236673824085	4.9556830948671e-4
ENSG00000110848	CD69	ENST00000228434	CTDL_fold	singletons-only	moderate + high-impact	23	1.7229637546753e-4	8.3785021494675e-4	4.04609406840241	1.71090938356255	9.43870868708234	0.00182824830686268
ENSG00000066468	FGFR2	ENST00000358487	Ig_sub	URV	moderate + high-impact	41	6.3065177434127e-4	0.00159895142244373	2.29209396468303	1.30489171500578	3.90045117416519	0.00458706204860493
ENSG00000066468	FGFR2	ENST00000358487	Ig_sub	singletons-only	moderate + high-impact	26	2.0066706091451e-4	9.1366774487705e-4	4.41333410367827	1.97846520963901	9.70041360341438	4.3296558676864e-4
ENSG00000066468	FGFR2	ENST00000358487	Ig-like_dom_sf	URV	moderate + high-impact	39	5.8767736092681e-4	0.00152278400636022	2.29455342079833	1.28544305157422	3.96430986561339	0.00572767136251651
ENSG00000066468	FGFR2	ENST00000358487	Ig-like_dom_sf	singletons-only	moderate + high-impact	26	2.0066706091451e-4	9.1366774487705e-4	4.41333410367827	1.97846520963901	9.70041360341438	4.3296558676864e-4
ENSG00000150995	ITPR1	ENST00000649015	MIR_dom_sf	URV	moderate + high-impact	27	4.4605970926494e-4	9.1421175836915e-4	2.19979497153868	1.07237276494174	4.23605703553681	0.0324690939809661
ENSG00000150995	ITPR1	ENST00000649015	MIR_dom_sf	singletons-only	moderate + high-impact	18	1.2940427734538e-4	6.8537418145642e-4	5.72814621685154	2.25012889981332	14.5504545369212	4.0930511672798e-4
ENSG00000122870	BICC1	ENST00000373886	SAM	URV	moderate + high-impact	12	1.8853003675086e-4	8.4007166087597e-4	4.38718339471134	1.89584456226578	9.92984050805811	8.1115205299064e-4
ENSG00000122870	BICC1	ENST00000373886	BICC1_SAM_dom	URV	moderate + high-impact	12	1.8853003675086e-4	8.4007166087597e-4	4.38718339471134	1.89584456226578	9.92984050805811	8.1115205299064e-4
ENSG00000066468	FGFR2	ENST00000358487	Ig-like_dom	URV	moderate + high-impact	40	6.0198665697065e-4	0.00152280879177047	2.21355359975013	1.2427083858578	3.8136179451912	0.00784709142784812
ENSG00000066468	FGFR2	ENST00000358487	Ig-like_dom	singletons-only	moderate + high-impact	26	2.0066706091451e-4	9.1366774487705e-4	4.41333410367827	1.97846520963901	9.70041360341438	4.3296558676864e-4
ENSG00000176208	ATAD5	ENST00000321990	Low complexity region	URV	moderate + high-impact	26	3.1715212460938e-4	0.00129581885698882	3.26923407282887	1.67770255992235	6.26248242337502	6.7458980342904e-4
ENSG00000176208	ATAD5	ENST00000321990	Low complexity region	singletons-only	moderate + high-impact	20	1.2994716964263e-4	8.3825681626532e-4	4.5251189639422	1.85939033760134	11.2474704284892	0.00106546367345739
ENSG00000090402	SI	ENST00000264382	Glyco_hydro_31_AS	URV	moderate + high-impact	5	4.43014093297501e-5	5.3479428384823e-4	8.98592288570839	2.48583581662063	38.9033818718735	8.287752833892e-4
ENSG00000107611	CUBN	ENST00000377833	Sperma_CUB_dom_sf	URV	moderate + high-impact	751	0.0150605830269286	0.0227158621037784	1.24757346200975	1.08948608705997	1.42425735290766	0.0014946455911844
ENSG00000107611	CUBN	ENST00000377833	Sperma_CUB_dom_sf	singletons-only	moderate + high-impact	436	0.00454639507028472	0.00906805089141039	1.52109165255089	1.21944283056865	1.88547341109733	2.4685318828643e-4
ENSG00000107611	CUBN	ENST00000377833	Sperma_CUB_dom_sf	URV	high-impact only	94	0.00180908306267434	0.00304909143291554	1.63440011212147	1.12583916953513	2.32297024682676	0.0105897541496455
ENSG00000107611	CUBN	ENST00000377833	Sperma_CUB_dom_sf	singletons-only	high-impact only	59	6.3132915456777e-4	0.00114327657374962	1.58378431690768	0.842132257758836	2.82710390307151	0.147971445712375
ENSG00000152492	CCDC50	ENST00000392455	Low complexity region	URV	moderate + high-impact	21	2.2952820124556e-4	0.00106979859459455	3.97049328162602	1.86377074180743	8.43158749680004	4.2600237834644e-4
ENSG00000152492	CCDC50	ENST00000392455	Low complexity region	singletons-only	moderate + high-impact	16	1.1476503604018e-4	0.00061110723156604005	3.01684654475001	1.1607505626551	8.22350097644609	0.0242194698143711
ENSG00000198208	RPS6KL1	ENST00000557413	Prot_kinase_dom	URV	moderate + high-impact	84	0.00161331991445798	0.00275203613984062	1.31939406446519	0.893620930021302	1.89478553687241	0.158316431232101
ENSG00000198208	RPS6KL1	ENST00000557413	Prot_kinase_dom	singletons-only	moderate + high-impact	45	3.6125884378623e-4	0.00152513526504826	3.28619802904003	1.77643355478359	6.00702868771459	2.1546115450288e-4
ENSG00000198208	RPS6KL1	ENST00000557413	Prot_kinase_dom	URV	high-impact only	8	1.1520052413996e-4	2.286365704515e-4	1.94564839936662	0.461163185539598	6.61433967618373	0.335113159859553
ENSG00000198208	RPS6KL1	ENST00000557413	STK_RPK118-like	URV	moderate + high-impact	84	0.00161331991445798	0.00275203613984062	1.31939406446519	0.893620930021302	1.89478553687241	0.158316431232101
ENSG00000198208	RPS6KL1	ENST00000557413	STK_RPK118-like	singletons-only	moderate + high-impact	45	3.6125884378623e-4	0.00152513526504826	3.28619802904003	1.77643355478359	6.00702868771459	2.1546115450288e-4
ENSG00000198208	RPS6KL1	ENST00000557413	STK_RPK118-like	URV	high-impact only	8	1.1520052413996e-4	2.286365704515e-4	1.94564839936662	0.461163185539598	6.61433967618373	0.335113159859553
ENSG00000109805	NCAPG	ENST00000251496	ARM-like	URV	moderate + high-impact	62	0.00116290801655651	0.00258889377207626	1.85688193282931	1.21979571043416	2.76657951558779	0.00454533465798734
ENSG00000109805	NCAPG	ENST00000251496	ARM-like	singletons-only	moderate + high-impact	36	3.1590426122765e-4	0.00106593569333451	2.31513492248118	1.20948618033409	4.44874136551292	0.0126289982939958
ENSG00000109805	NCAPG	ENST00000251496	ARM-like	URV	high-impact only	9	1.1531968228192e-4	7.613874509688e-4	5.41675634725821	2.15807478431254	14.3106499986422	4.5990041990995e-4
ENSG00000176040	TMPRSS7	ENST00000452346	Sperma_CUB_dom_sf	URV	moderate + high-impact	47	9.7645896061447e-4	5.3474800498034e-4	0.290901431226316	0.123091374251278	0.60605338648003	4.3602680988152e-4
ENSG00000176040	TMPRSS7	ENST00000452346	Sperma_CUB_dom_sf	singletons-only	moderate + high-impact	30	3.5973161985071e-4	3.8107414409477e-4	0.604250171519019	0.212022314218947	1.40222401821791	0.258081557661624
ENSG00000109819	PPARGC1A	ENST00000264867	RBD_domain_sf	URV	moderate + high-impact	14	2.5806935556958e-4	9.9230551035459e-4	3.62045615236609	1.73382469476825	7.37629457074127	8.8363807858749e-4
ENSG00000164828	SUN1	ENST00000401592	Sun_CC2	URV	moderate + high-impact	16	3.15347077464e-4	0.00106596755234706	3.40783348873702	1.68995887558324	6.6614848474806	8.9415391647162e-4
ENSG00000175697	GPR156	ENST00000464295	TMhelix	URV	moderate + high-impact	39	4.5879240170021e-4	0.00167609283874866	2.51823508262618	1.40229357545341	4.44350546470007	0.00232097632315542
ENSG00000175697	GPR156	ENST00000464295	TMhelix	singletons-only	moderate + high-impact	29	2.0078835211093e-4	0.00114258729060832	3.9366519081832	1.83210163779977	8.47145307010496	5.5649565953164e-4
ENSG00000114805	PLCH1	ENST00000460012	PLC-like_Pdiesterase_TIM-brl	URV	moderate + high-impact	84	0.00183610036235794	0.00198226622037995	0.740023177848003	0.465162997193271	1.13373947596533	0.171432445085124
ENSG00000114805	PLCH1	ENST00000460012	PLC-like_Pdiesterase_TIM-brl	singletons-only	moderate + high-impact	45	5.4498291684429e-4	5.3368755888918e-4	0.57022691745106	0.230109349218852	1.24316482544734	0.165173746513445
ENSG00000114805	PLCH1	ENST00000460012	PLC-like_Pdiesterase_TIM-brl	URV	high-impact only	16	3.7366807623849e-4	7.39935129167425e-7	0.0397844650079477	2.9510275412818e-4	0.330936818083874	4.5232734576072e-4
ENSG00000092621	PHGDH	ENST00000641023	D-isomer_2_OHA_DH_cat_dom	URV	moderate + high-impact	84	0.00157706642477437	0.00274213220213378	1.39569520213303	0.929732415235105	2.04813987894346	0.105724543441364
ENSG00000092621	PHGDH	ENST00000641023	D-isomer_2_OHA_DH_cat_dom	singletons-only	moderate + high-impact	51	4.3009809743183e-4	0.00159898459005006	3.11950191889715	1.73072315089002	5.52451058251477	2.2879194949432e-4
ENSG00000092621	PHGDH	ENST00000641023	D-isomer_2_OHA_DH_cat_dom	URV	high-impact only	10	1.1468070858669e-4	3.0458436199533e-4	2.30423577985847	0.635945064104846	7.32865331854202	0.19015882028862
ENSG00000178105	DDX10	ENST00000322536	Low complexity region	URV	moderate + high-impact	18	1.7221074890503e-4	8.3907755566217e-4	4.26004601558431	1.81092575421922	9.93237437948544	0.00116902520880846
ENSG00000178105	DDX10	ENST00000322536	Low complexity region	singletons-only	moderate + high-impact	13	7.18151842984865e-5	6.1013052074925e-4	6.9099835642851	2.27898390550708	22.6161597997572	7.5131791861449e-4
ENSG00000204764	RANBP17	ENST00000523189	ARM-like	URV	moderate + high-impact	235	0.0046036769033089	0.0073244772876436	1.34706176375204	1.05725471603499	1.70117814531414	0.0164266313926202
ENSG00000204764	RANBP17	ENST00000523189	ARM-like	singletons-only	moderate + high-impact	144	0.00142624158029095	0.00343080476387212	2.05202097662759	1.41185784875287	2.93769756550985	2.3317514527243e-4
ENSG00000204764	RANBP17	ENST00000523189	ARM-like	URV	high-impact only	38	7.2071082480152e-4	0.0010676296270193	1.43684105897032	0.763208363969495	2.54402877924091	0.249606471060509
ENSG00000204764	RANBP17	ENST00000523189	ARM-like	singletons-only	high-impact only	24	2.6134223655289e-4	4.5807897964869e-4	1.54082394358526	0.570487690095777	3.67031023760865	0.370769402840426
ENSG00000092140	G2E3	ENST00000206595	Znf_PHD	URV	moderate + high-impact	14	1.4456363160086e-4	8.3882478961627e-4	5.22674687466331	2.11455685643059	12.9115614233539	4.7921621975388e-4
ENSG00000092140	G2E3	ENST00000206595	Znf_PHD	singletons-only	moderate + high-impact	10	7.23090259435852e-5	3.8128782551071e-4	4.68678936882415	1.26221194454179	17.2926976650287	0.0220142537675635
ENSG00000003756	RBM5	ENST00000347869	RRM_dom	URV	moderate + high-impact	19	3.1693286572685e-4	9.8963222194523e-4	3.48567612799965	1.70513779340851	6.86112125947532	9.4507970829971e-4
ENSG00000105085	MED26	ENST00000263390	TFIIS/LEDGF_dom_sf	URV	moderate + high-impact	7	8.62086351867334e-5	5.4045129929036e-4	6.7484500782579	2.24246337698647	20.8950155797576	9.4688141284016e-4
ENSG00000119720	NRDE2	ENST00000354366	Low complexity region	URV	moderate + high-impact	23	5.1612472989626e-4	0.00152348393703502	2.72747491732866	1.52841127019949	4.73082854913392	9.4903628572429e-4
ENSG00000069122	ADGRF5	ENST00000283296	Ig_sub	URV	moderate + high-impact	36	4.5986089601863e-4	0.00144729930811595	2.30401999485921	1.25234834904936	4.13377014321143	0.00800417647846374
ENSG00000069122	ADGRF5	ENST00000283296	Ig_sub	singletons-only	moderate + high-impact	24	1.4356280934749e-4	0.00106606798729616	4.4998559971213	1.9389904700161	10.7654102540663	5.0666904342733e-4
ENSG00000143669	LYST	ENST00000389793	Low complexity region	URV	moderate + high-impact	17	1.8744211139388e-4	9.1584773227586e-4	4.35804432433225	1.95000214004704	9.65885799420158	4.8483629018425e-4
ENSG00000143669	LYST	ENST00000389793	Low complexity region	singletons-only	moderate + high-impact	12	1.0080185004193e-4	3.8167824194221e-4	3.25080447116121	0.986934732473927	10.0578591954921	0.0524086456015931
ENSG00000109971	HSPA8	ENST00000534624	ATPase_NBD	URV	moderate + high-impact	23	2.2937215862404e-4	8.3820963909019e-4	3.96230511074916	1.79347760213128	8.46529835248278	0.00100641683988822
ENSG00000109971	HSPA8	ENST00000534624	ATPase_NBD	singletons-only	moderate + high-impact	20	1.5770703019031e-4	6.8588394683766e-4	4.81190730132093	1.95917905489779	11.5415938462151	9.4281242912097e-4
ENSG00000221989	OR2A2	ENST00000408979	Olfact_rcpt	URV	moderate + high-impact	41	6.4511846207206e-4	0.00190893472661235	2.52621529764693	1.50373798686536	4.15283697966596	6.3317359618952e-4
ENSG00000221989	OR2A2	ENST00000408979	Olfact_rcpt	singletons-only	moderate + high-impact	25	1.8636853821602e-4	9.1559928466851e-4	3.74741420676606	1.63703147995225	8.48254506605576	0.00214984773028815
ENSG00000145536	ADAMTS16	ENST00000274181	ADAM_CR_2	URV	moderate + high-impact	13	2.1504036945737e-4	8.3787060535718e-4	4.0325330131486	1.80557720982562	8.75152171474664	9.9308957331723e-4
ENSG00000108349	CASC3	ENST00000264645	Btz_dom	URV	moderate + high-impact	11	1.0033525885431e-4	6.0907402956505e-4	6.11488578547694	2.14235440187592	17.5674773445846	9.9402318361696e-4
ENSG00000088179	PTPN4	ENST00000263708	PH-like_dom_sf	URV	moderate + high-impact	10	1.1671135812488e-4	6.8583396325429e-4	5.27293094183549	2.00278028761732	14.0494523450428	0.00101027786136998
ENSG00000133142	TCEAL4	ENST00000472484	TF_A-like/BEX	URV	moderate + high-impact	8	1.005990349261e-4	5.3488582243511e-4	6.54179672944432	2.21302036978718	19.1588718695931	0.00103464744939641
ENSG00000093000	NUP50	ENST00000347635	NUP2/50/61	URV	moderate + high-impact	6	5.74098200535462e-5	5.328331521754e-4	7.77422180183549	2.32838815836723	28.6345445772955	0.00103517179009249
ENSG00000036473	OTC	ENST00000039007	Asp_carbamoyltransf_Asp/Orn-bd	URV	moderate + high-impact	10	1.0080114768431e-4	5.3554179711004e-4	6.44905635071642	2.19947466350986	18.7942772725074	0.00103642063399934
ENSG00000072840	EVC	ENST00000264956	Low complexity region	URV	moderate + high-impact	42	8.3376575745896e-4	0.00221324894901452	2.48675164364262	1.54280093135676	3.92204723076864	2.7597757342567e-4
ENSG00000072840	EVC	ENST00000264956	Low complexity region	singletons-only	moderate + high-impact	19	1.5959335316664e-4	6.100973625104e-4	3.50037492200051	1.35185134713995	8.72741386532227	0.0110663442752795
ENSG00000072840	EVC	ENST00000264956	Low complexity region	URV	high-impact only	6	8.64823414274412e-5	3.0482724583837e-4	4.7082259407686	1.27391589702959	15.9354569985148	0.0222187021199967
ENSG00000180263	FGD6	ENST00000343958	Znf_RING/FYVE/PHD	URV	moderate + high-impact	16	2.2957065291127e-4	9.1368621795114e-4	3.95722264174226	1.78182401380936	8.51655908346432	0.00105552226800243
ENSG00000033800	PIAS1	ENST00000249636	PINIT_sf	URV	moderate + high-impact	17	1.5828803653642e-4	6.8568042912007e-4	4.7166604225525	1.89072245726147	11.4861297753692	0.00127042232865504
ENSG00000033800	PIAS1	ENST00000249636	PINIT_sf	singletons-only	moderate + high-impact	15	1.0074997697901e-4	6.0943894800127e-4	5.99924067915479	2.14214363732156	17.0147202026999	9.1702139648586e-4
ENSG00000143442	POGZ	ENST00000271715	Znf_C2H2_type	URV	moderate + high-impact	31	3.154944838121e-4	0.00114243327386896	3.49939260070128	1.75631468584093	6.7848731181096	5.5745748738644e-4
ENSG00000143442	POGZ	ENST00000271715	Znf_C2H2_type	singletons-only	moderate + high-impact	26	2.2943954018245e-4	7.6145498777972e-4	2.91531609507027	1.26429181544521	6.4325797687514	0.0132740552937711
ENSG00000197535	MYO5A	ENST00000399233	Coiled-coil	URV	moderate + high-impact	56	8.609547635426e-4	0.00259204609317088	2.30774460880709	1.46922815262744	3.56854149548869	3.7861348774126e-4
ENSG00000197535	MYO5A	ENST00000399233	Coiled-coil	singletons-only	moderate + high-impact	39	3.1566602520918e-4	0.00129541214194898	2.85026686641258	1.45736375634458	5.485190869502	0.00258497012764092
ENSG00000197535	MYO5A	ENST00000399233	Coiled-coil	URV	high-impact only	5	7.19222377807452e-5	3.8114670350351e-4	7.04257113965656	2.04265932584575	24.2298261137891	0.00285314223987221
ENSG00000156689	GLYATL2	ENST00000287275	Glycine_N-acyltransferase_C	URV	moderate + high-impact	21	2.2959669837415e-4	0.00106582077003416	3.94944124496116	1.85328500050955	8.28601497850017	5.3833519811474e-4
ENSG00000156689	GLYATL2	ENST00000287275	Glycine_N-acyltransferase_C	singletons-only	moderate + high-impact	15	1.2919467464376e-4	4.56804557266e-4	2.29890753986538	0.741772870994034	6.66773098265854	0.143180489356521
ENSG00000145248	SLC10A4	ENST00000273861	BilAc:Na_symport/Acr3	URV	moderate + high-impact	33	5.0241567982993e-4	0.00145600042747377	2.92698397181483	1.62155835790426	5.12565840539962	5.5303771277093e-4
ENSG00000145248	SLC10A4	ENST00000273861	BilAc:Na_symport/Acr3	singletons-only	moderate + high-impact	24	2.1534392153229e-4	6.8812810012129e-4	2.8168504516709	1.1655131933116	6.44667628821475	0.0226600620612427
ENSG00000106113	CRHR2	ENST00000471646	GPCR_2_extracell_dom_sf	URV	moderate + high-impact	18	5.1736369746534e-4	7.75635778350323e-5	0.128488333412932	0.0141295839725361	0.50149444952867	0.00108526506099615
ENSG00000104824	HNRNPL	ENST00000221419	HnRNP-L/PTB	URV	moderate + high-impact	22	3.3043187449047e-4	9.9047763390005e-4	2.948178721117	1.42958242900914	5.82334875077562	0.0042249561078318
ENSG00000104824	HNRNPL	ENST00000221419	HnRNP-L/PTB	singletons-only	moderate + high-impact	14	8.61063197385638e-5	6.0984515649508e-4	6.93505051305589	2.3612300698634	20.9491760076264	6.2333801696201e-4
ENSG00000010803	SCMH1	ENST00000337495	SCML2_RBR	URV	moderate + high-impact	7	8.60001930827795e-5	5.3288639877474e-4	6.52435689997075	2.1876572010096	19.8857281597435	0.00108808672329375
ENSG00000073734	ABCB11	ENST00000650372	ABC_transporter-like_ATP-bd	URV	moderate + high-impact	44	7.4587221699511e-4	0.00145580829121318	1.51723223534284	0.86312968991343	2.55684667273789	0.142699070437393
ENSG00000073734	ABCB11	ENST00000650372	ABC_transporter-like_ATP-bd	singletons-only	moderate + high-impact	29	2.2956972304348e-4	9.9323854248075e-4	3.86548667366554	1.8315909396199	8.13345858776143	5.5675877284433e-4
ENSG00000146809	ASB15	ENST00000451215	Ankyrin_rpt-contain_dom	URV	moderate + high-impact	70	0.00106600567285314	0.00236153712788612	2.22455563071608	1.4229430355004	3.39745539405773	6.3308775626125e-4
ENSG00000146809	ASB15	ENST00000451215	Ankyrin_rpt-contain_dom	singletons-only	moderate + high-impact	49	4.6123815116411e-4	0.00129483318568092	2.5353691469316	1.34960167444851	4.60550669062562	0.00452907107823042
ENSG00000166145	SPINT1	ENST00000562057	Prtase_inh_Kunz-CS	URV	moderate + high-impact	11	2.2935448984432e-4	9.9008301371082e-4	3.74253833051645	1.72796030123175	7.91955355444149	0.00112064693334091
ENSG00000168124	OR1F1	ENST00000304646	GPCR_Rhodpsn_7TM	URV	moderate + high-impact	66	0.00127588844200354	0.00335094876704966	1.96863968638602	1.34396892761447	2.85615546023038	6.0925887890939e-4
ENSG00000168124	OR1F1	ENST00000304646	GPCR_Rhodpsn_7TM	singletons-only	moderate + high-impact	34	2.8674343860095e-4	0.00106602554612815	2.81687840841972	1.32025877483575	5.80800359404725	0.00822783823094353
ENSG00000154845	PPP4R1	ENST00000400556	ARM-like	URV	moderate + high-impact	120	0.00214639037239865	0.00388608698166584	1.74891956696101	1.24636432569141	2.41537619655366	0.00148588807935424
ENSG00000154845	PPP4R1	ENST00000400556	ARM-like	singletons-only	moderate + high-impact	73	6.7805419970871e-4	0.00198037862579333	2.60706487841695	1.5629933759844	4.25563042238569	3.5123364923206e-4
ENSG00000154845	PPP4R1	ENST00000400556	ARM-like	URV	high-impact only	9	1.7252889853804e-4	2.2868315927763e-4	1.89327477908104	0.48118695967979	5.70146926781935	0.325647157481229
ENSG00000205517	RGL3	ENST00000380456	Ras-like_GEF	URV	moderate + high-impact	123	0.00232025774746819	0.00496109819215524	1.78691422695858	1.31219185637479	2.40518506075536	3.0269495404611e-4
ENSG00000205517	RGL3	ENST00000380456	Ras-like_GEF	singletons-only	moderate + high-impact	71	6.9081628567774e-4	0.00175488730306573	1.8035486250491	1.04833190568116	3.01220567733723	0.0336768466326419
ENSG00000205517	RGL3	ENST00000380456	Ras-like_GEF	URV	high-impact only	20	3.7467149260488e-4	0.00114268299933533	2.47571054745615	1.22416059453152	4.80553068441402	0.0126965384220563
ENSG00000205517	RGL3	ENST00000380456	RGL3	URV	moderate + high-impact	123	0.00232025774746819	0.00496109819215524	1.78691422695858	1.31219185637479	2.40518506075536	3.0269495404611e-4
ENSG00000205517	RGL3	ENST00000380456	RGL3	singletons-only	moderate + high-impact	71	6.9081628567774e-4	0.00175488730306573	1.8035486250491	1.04833190568116	3.01220567733723	0.0336768466326419
ENSG00000205517	RGL3	ENST00000380456	RGL3	URV	high-impact only	20	3.7467149260488e-4	0.00114268299933533	2.47571054745615	1.22416059453152	4.80553068441402	0.0126965384220563
ENSG00000136937	NCBP1	ENST00000375147	MIF4G-like_typ-2	URV	moderate + high-impact	43	6.4948569795947e-4	0.00167601029386123	2.05964628585064	1.18462964948458	3.47813970820103	0.0113068841936975
ENSG00000136937	NCBP1	ENST00000375147	MIF4G-like_typ-2	singletons-only	moderate + high-impact	31	2.5908467154844e-4	9.9014839304789e-4	3.8419195009493	1.82393377511375	7.8816958924263	6.0478685819853e-4
ENSG00000198208	RPS6KL1	ENST00000557413	Kinase-like_dom_sf	URV	moderate + high-impact	85	0.00162765619110117	0.00275204165003615	1.31041749878971	0.887745437438881	1.88124738354502	0.168261271698529
ENSG00000198208	RPS6KL1	ENST00000557413	Kinase-like_dom_sf	singletons-only	moderate + high-impact	46	3.7559512042943e-4	0.00152514077524379	3.17607480780689	1.72492136866442	5.76807874028833	2.9226095120504e-4
ENSG00000198208	RPS6KL1	ENST00000557413	Kinase-like_dom_sf	URV	high-impact only	8	1.1520052413996e-4	2.286365704515e-4	1.94564839936662	0.461163185539598	6.61433967618373	0.335113159859553
ENSG00000066468	FGFR2	ENST00000358487	Ig-like_fold	URV	moderate + high-impact	50	8.1703063827229e-4	0.00213197468115378	2.15667620387144	1.32960031063158	3.42794579175757	0.00222032383601278
ENSG00000066468	FGFR2	ENST00000358487	Ig-like_fold	singletons-only	moderate + high-impact	30	2.4367900620503e-4	9.8982416100146e-4	3.7834089226193	1.77650412924244	7.88797741021924	7.9133640870665e-4
ENSG00000100023	PPIL2	ENST00000398831	Low complexity region	URV	moderate + high-impact	5	5.73845674943537e-5	4.5677136442751e-4	8.48833327733085	2.41133015433988	31.9931726810881	0.00117483641302674
ENSG00000133612	AGAP3	ENST00000397238	P-loop_NTPase	URV	moderate + high-impact	19	2.1502166897127e-4	9.1373092377421e-4	4.11446475041927	1.88150732997654	8.81364891246962	5.9693847957909e-4
ENSG00000133612	AGAP3	ENST00000397238	P-loop_NTPase	singletons-only	moderate + high-impact	13	1.1468018308451e-4	3.8066725367057e-4	3.47360797098615	1.06470497221391	10.3914964098209	0.0397950480354354
ENSG00000165091	TMC1	ENST00000297784	TMhelix	URV	moderate + high-impact	23	3.4408890625103e-4	0.00152344905299612	2.28383287478073	1.41901974229131	4.13935924453527	5.9964780051324e-4
ENSG00000165091	TMC1	ENST00000297784	TMhelix	singletons-only	moderate + high-impact	13	1.1466928946765e-4	3.8082983651047e-4	2.98093898244059	0.929235152564545	8.80584631214343	0.065027711903510907
ENSG00000188868	ZNF563	ENST00000293725	KRAB	URV	moderate + high-impact	23	4.4545584510898e-4	3.96297413777836e-7	0.0416667740456181	2.875482950732e-4	0.360182507852861	6.305028632253e-4
ENSG00000188868	ZNF563	ENST00000293725	KRAB	singletons-only	moderate + high-impact	17	2.4423945983677e-4	2.69636580974917e-7	0.0795384690982655	5.8381928793942e-4	0.66241549345102	0.0124933827592519
ENSG00000166086	JAM3	ENST00000299106	SignalP-noTM	URV	moderate + high-impact	14	2.883552328222e-4	0.00114628875443334	2.91392032934113	1.55382948216301	5.4452174361334	0.00120181198592306
ENSG00000075413	MARK3	ENST00000429436	MARK3	URV	moderate + high-impact	113	0.00185726505717021	0.00403635666905791	1.76110400240724	1.24939886107441	2.44881385467346	0.0014624453039398
ENSG00000075413	MARK3	ENST00000429436	MARK3	singletons-only	moderate + high-impact	70	6.626122819597e-4	0.00182784176847152	2.4392125087066	1.45060746502129	4.00442550391293	0.0010247359545591
ENSG00000142515	KLK3	ENST00000326003	TRYPSIN_SER	URV	moderate + high-impact	8	5.73866492069513e-5	6.09091521028e-4	7.01070042739198	2.16790282436769	25.5410461871907	0.00121486802814064
ENSG00000155229	MMS19	ENST00000438925	MMS19_C	URV	moderate + high-impact	72	0.00125480211449098	0.00251600034743733	1.96943484154859	1.29392490563505	2.92814541851557	0.00196142462781657
ENSG00000155229	MMS19	ENST00000438925	MMS19_C	singletons-only	moderate + high-impact	49	4.3345303356707e-4	0.00144782085839973	3.1268476165144	1.70028516555189	5.61240076800494	3.704922146559e-4
ENSG00000155229	MMS19	ENST00000438925	MMS19_C	URV	high-impact only	9	1.0085983010514e-4	3.8105458306217e-4	4.11088160631047	1.20688866303689	12.9833544799528	0.0252901843231939
ENSG00000123427	EEF1AKMT3	ENST00000300209	SAM-dependent_MTases	URV	moderate + high-impact	45	8.3216810072201e-4	0.00175119747234169	1.94247176734143	1.15899383364827	3.15316044705234	0.0126978551742718
ENSG00000123427	EEF1AKMT3	ENST00000300209	SAM-dependent_MTases	singletons-only	moderate + high-impact	29	3.0109772531153e-4	6.0912089411336e-4	1.66129270688045	0.685094970562175	3.69212177225342	0.247947878544179
ENSG00000123427	EEF1AKMT3	ENST00000300209	SAM-dependent_MTases	URV	high-impact only	6	5.75273886241919e-5	5.329748935054e-4	7.98317279888802	2.47180695541044	28.8365495962779	6.3332689303441e-4
ENSG00000188716	DUSP29	ENST00000338487	TYR_PHOSPHATASE_DUAL_dom	URV	moderate + high-impact	36	6.5994544027856e-4	0.00182922884612406	2.56292628315541	1.51497519940975	4.23123730135059	6.3034770100622e-4
ENSG00000188716	DUSP29	ENST00000338487	TYR_PHOSPHATASE_DUAL_dom	singletons-only	moderate + high-impact	14	1.4342095896046e-4	3.0479944216028e-4	2.33523899949017	0.669006430104338	6.9062417037886	0.169671978676871
ENSG00000166164	BRD7	ENST00000394688	DUF3512	URV	moderate + high-impact	14	1.5846288685082e-4	9.9082977131026e-4	4.19292304298041	1.77997485648102	9.90977866895575	0.00126494735210314
ENSG00000104691	UBXN8	ENST00000265616	UBX_dom	URV	moderate + high-impact	19	2.1502928375493e-4	9.1342602017603e-4	4.16730185617578	1.88174277501991	9.04449945362735	6.3516098717664e-4
ENSG00000104691	UBXN8	ENST00000265616	UBX_dom	singletons-only	moderate + high-impact	13	1.4334790327166e-4	2.2837188399557e-4	1.32967019592537	0.323985967567722	4.30635462565533	0.66339193660078
ENSG00000104691	UBXN8	ENST00000265616	Ubiquitin-like_domsf	URV	moderate + high-impact	19	2.1502928375493e-4	9.1342602017603e-4	4.16730185617578	1.88174277501991	9.04449945362735	6.3516098717664e-4
ENSG00000104691	UBXN8	ENST00000265616	Ubiquitin-like_domsf	singletons-only	moderate + high-impact	13	1.4334790327166e-4	2.2837188399557e-4	1.32967019592537	0.323985967567722	4.30635462565533	0.66339193660078
ENSG00000197721	CR1L	ENST00000508064	Sushi_SCR_CCP_dom	URV	moderate + high-impact	58	0.00104664334738788	0.00175356529196221	1.23128222245223	0.742379455437504	1.97471482674214	0.409355431948325
ENSG00000197721	CR1L	ENST00000508064	Sushi_SCR_CCP_dom	singletons-only	moderate + high-impact	33	2.4381198147813e-4	0.0012192673098999	3.7236347312795	1.84437203937367	7.54553694050142	3.0644402477941e-4
ENSG00000197721	CR1L	ENST00000508064	Sushi_SCR_CCP_dom	URV	high-impact only	10	1.7226732724222e-4	2.2939373898461e-4	1.01368312061935	0.236913397297579	3.33087065264746	0.983572704539359
ENSG00000122870	BICC1	ENST00000373886	SAM/pointed_sf	URV	moderate + high-impact	13	2.0287065355799e-4	8.4020232265321e-4	4.05570928183464	1.77230431987025	9.02370067250382	0.00128866124660765
ENSG00000177839	PCDHB9	ENST00000316105	Cadherin-like_dom	URV	moderate + high-impact	52	9.1869966741218e-4	0.00167874143851789	1.92207270588673	1.14416219441484	3.1098094157213	0.0146567285153386
ENSG00000177839	PCDHB9	ENST00000316105	Cadherin-like_dom	singletons-only	moderate + high-impact	35	3.0140389335048e-4	0.00106671915249805	3.55910963512641	1.75221789669105	7.01124912156814	6.7609914192845e-4
ENSG00000149380	P4HA3	ENST00000331597	Pro_4_hyd_alph	URV	moderate + high-impact	48	8.7637792835741e-4	0.00175524872767252	1.64027585753684	0.985191384093421	2.64366127312203	0.0568076636067673
ENSG00000149380	P4HA3	ENST00000331597	Pro_4_hyd_alph	singletons-only	moderate + high-impact	29	3.3012277047059e-4	4.5837604419792e-4	1.21892617917322	0.456926716173865	2.82849624872635	0.670842184543466
ENSG00000149380	P4HA3	ENST00000331597	Pro_4_hyd_alph	URV	high-impact only	10	1.2951104862019e-4	6.8604649142517e-4	5.31445383664042	2.0966450188985	13.4606884618187	6.5049930559646e-4
ENSG00000169031	COL4A3	ENST00000396578	CTDL_fold	URV	moderate + high-impact	47	9.1765275241083e-4	0.00236080311067038	2.39863484833091	1.50758910354467	3.73360035615821	3.272975205929e-4
ENSG00000169031	COL4A3	ENST00000396578	CTDL_fold	singletons-only	moderate + high-impact	24	2.1507920525149e-4	6.8530398966047e-4	2.55668519125278	1.02250282405171	6.00955782611923	0.0449691589278223
ENSG00000169031	COL4A3	ENST00000396578	CTDL_fold	URV	high-impact only	6	2.0074743761439e-4	2.2869798893172e-4	1.5942794543446	0.409886210596689	4.6869180803726	0.460177437863138
ENSG00000157060	SHCBP1L	ENST00000367547	Beta_helix	URV	moderate + high-impact	19	3.0257209143445e-4	0.00121833020959149	3.42007524507015	1.69428665307357	6.74820325533854	8.0997998418719e-4
ENSG00000157060	SHCBP1L	ENST00000367547	Beta_helix	singletons-only	moderate + high-impact	11	5.80482047877284e-5	5.3295825152363e-4	6.54662497910964	1.89549688463157	24.5601843111597	0.00333483360341491
ENSG00000127952	STYXL1	ENST00000359697	Dual-sp_phosphatase_cat-dom	URV	moderate + high-impact	30	6.0223818885337e-4	0.00129422652985299	2.01894182403298	1.10900731327695	3.52438452367197	0.0225856710375875
ENSG00000127952	STYXL1	ENST00000359697	Dual-sp_phosphatase_cat-dom	singletons-only	moderate + high-impact	17	1.147675712114e-4	6.8512214687141e-4	5.54273880600454	2.11925173741979	14.6968207650238	6.7185981158701e-4
ENSG00000066032	CTNNA2	ENST00000402739	Alpha-catenin/vinculin-like_sf	URV	moderate + high-impact	103	0.00183549390000613	0.00327870554431538	1.64700459847782	1.13954789838915	2.33567269220348	0.0086109808934075
ENSG00000066032	CTNNA2	ENST00000402739	Alpha-catenin/vinculin-like_sf	singletons-only	moderate + high-impact	66	6.1674658737722e-4	0.0017532477798339	2.57193738641785	1.51014462751248	4.27265813299101	7.0838234530035e-4
ENSG00000167825	OR5I1	ENST00000301532	GPCR_Rhodpsn	URV	moderate + high-impact	20	3.7336732843294e-4	0.00123157009015895	3.10224167245885	1.5836017591528	5.87949763936176	0.00131762021933812
ENSG00000159363	ATP13A2	ENST00000326735	ATPase_P-typ_cyto_dom_N	URV	moderate + high-impact	49	9.0786382612021e-4	0.00253039831819881	2.24077999664688	1.42189752090552	3.46713563884843	6.6339842277551e-4
ENSG00000159363	ATP13A2	ENST00000326735	ATPase_P-typ_cyto_dom_N	singletons-only	moderate + high-impact	21	2.0240442837129e-4	5.3682378566149e-4	1.97601491445685	0.741892793699198	4.86625056451128	0.165040136633119
ENSG00000175928	LRRN1	ENST00000319331	Ig-like_fold	URV	moderate + high-impact	54	9.6045406955514e-4	0.00237044801168922	2.27491582128333	1.4328270233891	3.53089995640158	6.7361342860605e-4
ENSG00000175928	LRRN1	ENST00000319331	Ig-like_fold	singletons-only	moderate + high-impact	27	2.5804461888041e-4	6.8843175684326e-4	2.44555304456521	1.01993389320247	5.49103318173663	0.0453155344928343
ENSG00000169504	CLIC4	ENST00000374379	Glutathione_S-Trfase	URV	moderate + high-impact	22	2.5816802196067e-4	9.8978750196339e-4	3.80172475459229	1.79162428997133	7.87012904423708	7.2757712487214e-4
ENSG00000169504	CLIC4	ENST00000374379	Glutathione_S-Trfase	singletons-only	moderate + high-impact	15	1.1480611212221e-4	5.3299687531156e-4	4.47691363233944	1.51912425860266	12.7649018265923	0.00764294921509001
ENSG00000149418	ST14	ENST00000278742	LDrepeatLR_classA_rpt	URV	moderate + high-impact	36	5.7477459501742e-4	0.00160004655127198	2.73544699179383	1.55645388406421	4.67438179017923	6.7293063763618e-4
ENSG00000149418	ST14	ENST00000278742	LDrepeatLR_classA_rpt	singletons-only	moderate + high-impact	22	2.1561614741419e-4	5.3344506403376e-4	2.443379367443	0.915332361177735	5.96947683542723	0.0728042508814943
ENSG00000167825	OR5I1	ENST00000301532	Olfact_rcpt	URV	moderate + high-impact	76	0.0012354201310224	0.003009518685098	2.11135335856386	1.40654913764694	3.11348365046686	4.2636727629386e-4
ENSG00000167825	OR5I1	ENST00000301532	Olfact_rcpt	singletons-only	moderate + high-impact	49	4.3117402982542e-4	0.00146191677893379	2.78482106241223	1.49541795934977	5.0593158650622	0.00156594660653853
ENSG00000167825	OR5I1	ENST00000301532	Olfact_rcpt	URV	high-impact only	7	1.4352177226622e-4	3.0981855620734e-4	2.03346821356391	0.58716616785404	6.03330707682621	0.243260193613208
ENSG00000159921	GNE	ENST00000396594	UDP-GlcNAc_Epase	URV	moderate + high-impact	47	7.8878175640823e-4	0.00167781143994965	1.71125295339795	1.00507808029993	2.81898814899723	0.0479407040656393
ENSG00000159921	GNE	ENST00000396594	UDP-GlcNAc_Epase	singletons-only	moderate + high-impact	32	3.1547180536597e-4	7.6229705486357e-4	1.83208904880267	0.799453991883211	3.91359026880015	0.146242145388859
ENSG00000159921	GNE	ENST00000396594	UDP-GlcNAc_Epase	URV	high-impact only	7	7.19714332619627e-5	4.5886457596057e-4	8.1050429234023	2.53624483811315	26.8970465115266	6.8009211796193e-4
ENSG00000159921	GNE	ENST00000642385	UDP-GlcNAc_Epase	URV	moderate + high-impact	47	7.8878175640823e-4	0.00167781143994965	1.71125295339795	1.00507808029993	2.81898814899723	0.0479407040656393
ENSG00000159921	GNE	ENST00000642385	UDP-GlcNAc_Epase	singletons-only	moderate + high-impact	32	3.1547180536597e-4	7.6229705486357e-4	1.83208904880267	0.799453991883211	3.91359026880015	0.146242145388859
ENSG00000159921	GNE	ENST00000642385	UDP-GlcNAc_Epase	URV	high-impact only	7	7.19714332619627e-5	4.5886457596057e-4	8.1050429234023	2.53624483811315	26.8970465115266	6.8009211796193e-4
ENSG00000196865	NHLRC2	ENST00000369301	Thioredoxin-like_sf	URV	moderate + high-impact	22	5.3101106122212e-4	7.71345212432439e-5	0.105970869488208	0.0107866910827833	0.46065086684737	8.3580177592745e-4
ENSG00000196865	NHLRC2	ENST00000369301	Thioredoxin-like_sf	singletons-only	moderate + high-impact	14	2.0099578062495e-4	4.8524065984395e-7	0.0296013452243627	2.0590405273379e-4	0.400824401773963	0.00349220658016436
ENSG00000159921	GNE	ENST00000396594	UDP_GlcNAc_Epimerase_2_dom	URV	moderate + high-impact	45	7.7444928423191e-4	0.0016016917636386	1.70689644832226	0.992017908994503	2.83487532390987	0.0533384385505155
ENSG00000159921	GNE	ENST00000396594	UDP_GlcNAc_Epimerase_2_dom	singletons-only	moderate + high-impact	30	3.0113933318964e-4	6.8617737855252e-4	1.8449344999497	0.773192777719757	4.05008740256354	0.159639319927408
ENSG00000159921	GNE	ENST00000396594	UDP_GlcNAc_Epimerase_2_dom	URV	high-impact only	7	7.19714332619627e-5	4.5886457596057e-4	8.1050429234023	2.53624483811315	26.8970465115266	6.8009211796193e-4
ENSG00000159921	GNE	ENST00000642385	UDP_GlcNAc_Epimerase_2_dom	URV	moderate + high-impact	45	7.7444928423191e-4	0.0016016917636386	1.70689644832226	0.992017908994503	2.83487532390987	0.0533384385505155
ENSG00000159921	GNE	ENST00000642385	UDP_GlcNAc_Epimerase_2_dom	singletons-only	moderate + high-impact	30	3.0113933318964e-4	6.8617737855252e-4	1.8449344999497	0.773192777719757	4.05008740256354	0.159639319927408
ENSG00000159921	GNE	ENST00000642385	UDP_GlcNAc_Epimerase_2_dom	URV	high-impact only	7	7.19714332619627e-5	4.5886457596057e-4	8.1050429234023	2.53624483811315	26.8970465115266	6.8009211796193e-4
ENSG00000168124	OR1F1	ENST00000304646	Olfact_rcpt	URV	moderate + high-impact	69	0.00130459382719293	0.00342929099696027	1.92756877510572	1.32505979598187	2.78084641689216	7.0815874649776e-4
ENSG00000168124	OR1F1	ENST00000304646	Olfact_rcpt	singletons-only	moderate + high-impact	37	3.1544882379033e-4	0.00114436777603876	2.46065953722156	1.20121994439257	4.95498524039548	0.0144007697969787
ENSG00000069122	ADGRF5	ENST00000283296	Ig-like_dom_sf	URV	moderate + high-impact	38	5.3154419355956e-4	0.00144750328647872	2.04993640613757	1.13027732789733	3.60748660328177	0.0189783146574549
ENSG00000069122	ADGRF5	ENST00000283296	Ig-like_dom_sf	singletons-only	moderate + high-impact	25	1.5789822257414e-4	0.00106610289657354	4.22281035069688	1.84894061373276	9.84158839126651	7.072122544377e-4
ENSG00000197299	BLM	ENST00000355112	RecQ_Zn-bd	URV	moderate + high-impact	15	2.3092281655304e-4	9.9013645512748e-4	3.63254801354085	1.67776723708883	7.70765356333981	0.00138371624309519
ENSG00000155657	TTN	ENST00000589042	Ig_I-set	URV	moderate + high-impact	3091	0.0601670967005566	0.0856150929243059	1.13283076261748	1.05829195296028	1.21165086279185	3.526331311352e-4
ENSG00000155657	TTN	ENST00000589042	Ig_I-set	singletons-only	moderate + high-impact	1893	0.0211599113085012	0.0321084021512555	1.12771851161642	1.00749046391206	1.25964551458737	0.0367656074139897
ENSG00000155657	TTN	ENST00000589042	Ig_I-set	URV	high-impact only	133	0.0019232508953075	0.00238639261658868	1.15411034570028	0.773679787701632	1.67633507422088	0.470833026995186
ENSG00000155657	TTN	ENST00000589042	Ig_I-set	singletons-only	high-impact only	111	0.00126245530929136	0.00177026661921791	1.30877844406898	0.819265193803301	2.00605157199814	0.24925405834362999
ENSG00000172671	ZFAND4	ENST00000344646	Ubiquitin-like_dom	URV	moderate + high-impact	15	1.8712558270217e-4	9.1396559637927e-4	3.90345512886844	1.72345984209853	8.74344458091477	0.00139591895437607
ENSG00000170242	USP47	ENST00000527733	Peptidase_C19_UCH	URV	moderate + high-impact	52	6.888338345325e-4	0.00175713990023887	2.05265915474755	1.23479958119909	3.3069965622486	0.00645131323057047
ENSG00000170242	USP47	ENST00000527733	Peptidase_C19_UCH	singletons-only	moderate + high-impact	36	3.0137925733424e-4	0.00114499239141787	3.44419761923154	1.70544659174051	6.79212622053144	7.8304889476943e-4
ENSG00000170242	USP47	ENST00000527733	USP_dom	URV	moderate + high-impact	52	6.888338345325e-4	0.00175713990023887	2.05265915474755	1.23479958119909	3.3069965622486	0.00645131323057047
ENSG00000170242	USP47	ENST00000527733	USP_dom	singletons-only	moderate + high-impact	36	3.0137925733424e-4	0.00114499239141787	3.44419761923154	1.70544659174051	6.79212622053144	7.8304889476943e-4
ENSG00000170242	USP47	ENST00000527733	Papain-like_cys_pep_sf	URV	moderate + high-impact	52	6.888338345325e-4	0.00175713990023887	2.05265915474755	1.23479958119909	3.3069965622486	0.00645131323057047
ENSG00000170242	USP47	ENST00000527733	Papain-like_cys_pep_sf	singletons-only	moderate + high-impact	36	3.0137925733424e-4	0.00114499239141787	3.44419761923154	1.70544659174051	6.79212622053144	7.8304889476943e-4
ENSG00000109832	DDX25	ENST00000263576	DEAD/DEAH_box_helicase_dom	URV	moderate + high-impact	45	7.3189994733114e-4	0.00197933314398553	2.44786947468951	1.52146232290703	3.85386572851306	3.5483750115683e-4
ENSG00000109832	DDX25	ENST00000263576	DEAD/DEAH_box_helicase_dom	singletons-only	moderate + high-impact	29	2.8726439730068e-4	6.8513330851024e-4	2.45474993003978	1.06565102020798	5.26398517625395	0.0357958755273559
ENSG00000109832	DDX25	ENST00000263576	DEAD/DEAH_box_helicase_dom	URV	high-impact only	9	1.8638249684541e-4	2.2840311064269e-4	1.46192096379712	0.367711105399771	4.4271338391536	0.552044173965385
ENSG00000161813	LARP4	ENST00000398473	LARP4_RRM	URV	moderate + high-impact	10	1.4407092591437e-4	7.6140938017377e-4	4.66637752832221	1.85360914055565	11.6250221728385	0.00141104570834638
ENSG00000178425	NT5DC1	ENST00000319550	HAD_sf	URV	moderate + high-impact	29	3.7736168684031e-4	0.00167562573618191	2.98407812462101	1.60304570047919	5.47491533110629	7.1516486610923e-4
ENSG00000178425	NT5DC1	ENST00000319550	HAD_sf	singletons-only	moderate + high-impact	19	1.7407993773666e-4	5.3324688912337e-4	1.61097148567284	0.530708814302588	4.44603227762655	0.384314829912433
ENSG00000184564	SLITRK6	ENST00000647374	Leu-rich_rpt	URV	moderate + high-impact	31	5.1654742376379e-4	0.00168776087827599	2.53953015351271	1.48325434439926	4.27869164783332	9.1541122072236e-4
ENSG00000184564	SLITRK6	ENST00000647374	Leu-rich_rpt	singletons-only	moderate + high-impact	19	1.435187459489e-4	6.8932514335942e-4	3.79194546280839	1.58325312565963	9.25964940253864	0.0034244550515995
ENSG00000117983	MUC5B	ENST00000529681	Low complexity region	URV	moderate + high-impact	105	0.00212936556034834	0.00413432986340024	1.54233134694089	1.10916006029518	2.11441719033111	0.0106054014586251
ENSG00000117983	MUC5B	ENST00000529681	Low complexity region	singletons-only	moderate + high-impact	53	4.4615565937013e-4	0.00168074066569771	2.8355660017363	1.56257567666326	5.05079328940682	7.7907548251054e-4
ENSG00000251258	RFPL4B	ENST00000441065	Butyrophylin_SPRY	URV	moderate + high-impact	17	2.723351342271e-4	8.3786392343454e-4	3.73792703988894	1.70635716863712	7.81020387040105	0.00146206225858048
ENSG00000138684	IL21	ENST00000648588	4_helix_cytokine-like_core	URV	moderate + high-impact	19	2.4445787801013e-4	9.1569051386439e-4	3.90928463718331	1.81792143048318	8.16775664402105	7.3821175510924e-4
ENSG00000138684	IL21	ENST00000648588	4_helix_cytokine-like_core	singletons-only	moderate + high-impact	14	1.2920506313968e-4	3.8149157846827e-4	2.81318677137034	0.8896280529775	8.10392308323527	0.0759694291109934
ENSG00000173402	DAG1	ENST00000308775	DAG1_C	URV	moderate + high-impact	69	0.00117578592553586	0.00282133076351591	2.06037328727097	1.36028610610379	3.06436415771976	8.2989930100252e-4
ENSG00000173402	DAG1	ENST00000308775	DAG1_C	singletons-only	moderate + high-impact	41	3.7288452433858e-4	0.00114363466344481	2.5910081280764	1.31687854840265	4.93082704121898	0.0066619364013355
ENSG00000089820	ARHGAP4	ENST00000350060	F_BAR	URV	moderate + high-impact	42	6.8035487724603e-4	0.00209177661599494	2.42199973004463	1.46115162312091	3.95313134647913	7.5408076023486e-4
ENSG00000089820	ARHGAP4	ENST00000350060	F_BAR	singletons-only	moderate + high-impact	27	2.8862340003315e-4	5.4499035759681e-4	1.39012923511862	0.574680140979018	3.06911065916872	0.441943578780562
ENSG00000107798	LIPA	ENST00000336233	AB_hydrolase_1	URV	moderate + high-impact	73	0.00114861135367102	0.00274140824016631	2.18080262151416	1.43327603983478	3.25625918632591	3.8208082776791e-4
ENSG00000107798	LIPA	ENST00000336233	AB_hydrolase_1	singletons-only	moderate + high-impact	49	4.7426601152773e-4	0.00121842941246527	2.03506681427579	1.05915708111859	3.76157313359158	0.0335937895419548
ENSG00000107798	LIPA	ENST00000336233	AB_hydrolase_1	URV	high-impact only	11	2.0093254073937e-4	3.0466629099799e-4	1.48710339240431	0.446516507971247	4.07031917784989	0.485934797033536
ENSG00000162032	SPSB3	ENST00000566339	B30.2/SPRY_sf	URV	moderate + high-impact	30	4.5981617904212e-4	0.00130098572750126	3.02599610515759	1.60861102166647	5.49714649494162	8.6416894094343e-4
ENSG00000162032	SPSB3	ENST00000566339	B30.2/SPRY_sf	singletons-only	moderate + high-impact	14	1.0059550501984e-4	5.3436020531302e-4	4.71673599027625	1.58073586343148	13.8975152903756	0.00635452221571531
ENSG00000112146	FBXO9	ENST00000323557	FBXO9/FBXO48	URV	moderate + high-impact	66	0.00175208626733548	7.6197687967924e-4	0.375701187979518	0.184552311009039	0.686309963230622	8.4271850598671e-4
ENSG00000112146	FBXO9	ENST00000323557	FBXO9/FBXO48	singletons-only	moderate + high-impact	32	4.4496935644744e-4	7.62875002209927e-5	0.168065617966201	0.0182733156146495	0.673203698411641	0.00782685884826895
ENSG00000136153	LMO7	ENST00000377534	PDZ	URV	moderate + high-impact	19	2.4517702390179e-4	8.3912909235585e-4	3.57639999036143	1.61665300006472	7.62337464129093	0.00222417840435785
ENSG00000136153	LMO7	ENST00000377534	PDZ	singletons-only	moderate + high-impact	13	8.64405786597865e-5	5.3370388229744e-4	6.40062712836277	2.15457310507464	19.4631827095676	0.00116336207528012
ENSG00000148450	MSRB2	ENST00000376510	Met_Sox_Rdtase_MsrB	URV	moderate + high-impact	36	5.5917031634546e-4	0.0016753475104566	2.30268302228982	1.30956096276863	3.96643691651471	0.0042364064532161
ENSG00000148450	MSRB2	ENST00000376510	Met_Sox_Rdtase_MsrB	singletons-only	moderate + high-impact	24	1.5772537363378e-4	9.8986714766501e-4	4.19580490413788	1.79607364643344	10.0008982499283	9.3505600084586e-4
ENSG00000148450	MSRB2	ENST00000376510	Mss4-like_sf	URV	moderate + high-impact	36	5.5917031634546e-4	0.0016753475104566	2.30268302228982	1.30956096276863	3.96643691651471	0.0042364064532161
ENSG00000148450	MSRB2	ENST00000376510	Mss4-like_sf	singletons-only	moderate + high-impact	24	1.5772537363378e-4	9.8986714766501e-4	4.19580490413788	1.79607364643344	10.0008982499283	9.3505600084586e-4
ENSG00000155657	TTN	ENST00000589042	Ig_sub	URV	moderate + high-impact	3177	0.061819819161266	0.0876090980542026	1.12949076934217	1.05622470487954	1.20689576444919	3.986419127886e-4
ENSG00000155657	TTN	ENST00000589042	Ig_sub	singletons-only	moderate + high-impact	1946	0.0216916040052439	0.0333301179154813	1.14734962683919	1.02713020224104	1.27906747799247	0.0151671918055502
ENSG00000155657	TTN	ENST00000589042	Ig_sub	URV	high-impact only	132	0.00180833233870883	0.00268925329092307	1.38246804628603	0.941850982595823	1.98996383223899	0.0964077105283957
ENSG00000155657	TTN	ENST00000589042	Ig_sub	singletons-only	high-impact only	112	0.00121950300026632	0.00207380955806336	1.57868780197381	1.01956991250105	2.37568448590601	0.0410773483170466
ENSG00000159399	HK2	ENST00000290573	Hexokinase_N	URV	moderate + high-impact	49	8.3146576782059e-4	0.00190332167495925	2.42305762886543	1.4660316369474	3.89148947042245	7.8898372566205e-4
ENSG00000159399	HK2	ENST00000290573	Hexokinase_N	singletons-only	moderate + high-impact	30	2.867770170116e-4	7.6137961243071e-4	2.46295669868874	1.08615499369189	5.26558086938813	0.0318568697085675
ENSG00000155511	GRIA1	ENST00000285900	Iono_rcpt_met	URV	moderate + high-impact	10	1.1467224469613e-4	6.1025441685446e-4	5.4024657072936	1.96345776144711	14.6684037074392	0.00155062602778699
ENSG00000160570	DEDD2	ENST00000596251	Low complexity region	URV	moderate + high-impact	20	3.7637734876318e-4	0.00122195461873959	3.04570091587123	1.5536196043455	5.77842851672757	0.00156694808667146
ENSG00000176208	ATAD5	ENST00000321990	Coiled-coil	URV	moderate + high-impact	14	1.7361982107165e-4	7.6160173876596e-4	4.21390445782803	1.77026669846427	9.80822809999597	0.00157790023398385
ENSG00000167004	PDIA3	ENST00000300289	Thioredoxin_domain	URV	moderate + high-impact	36	5.7556108719929e-4	0.0016768595253916	2.60403002002463	1.50853509370716	4.40275272801687	8.0328435705989e-4
ENSG00000167004	PDIA3	ENST00000300289	Thioredoxin_domain	singletons-only	moderate + high-impact	23	2.1677616964306e-4	6.1006601820233e-4	2.2750997583892	0.897561689366952	5.38819706770599	0.0812186729073611
ENSG00000182324	KCNJ14	ENST00000342291	K_chnl_inward-rec_Kir_cyto	URV	moderate + high-impact	47	8.8995199069137e-4	0.002376836258067	2.20877389342795	1.40453909275662	3.40799236728151	7.9537461269396e-4
ENSG00000182324	KCNJ14	ENST00000342291	K_chnl_inward-rec_Kir_cyto	singletons-only	moderate + high-impact	23	2.5841304426347e-4	3.8576733469976e-4	1.30380545059578	0.457792290063899	3.10599690832536	0.588870062652865
ENSG00000163655	GMPS	ENST00000496455	Rossmann-like_a/b/a_fold	URV	moderate + high-impact	39	6.4788056680522e-4	0.00152468722000593	2.21080427548441	1.26328195524304	3.74019622721969	0.00629589742072745
ENSG00000163655	GMPS	ENST00000496455	Rossmann-like_a/b/a_fold	singletons-only	moderate + high-impact	24	1.8712262329858e-4	8.3842015935079e-4	4.30515388722357	1.86105612432442	9.76986561811469	9.1480194906234e-4
ENSG00000163655	GMPS	ENST00000496455	GMPS_ATP_PPase_dom	URV	moderate + high-impact	39	6.4788056680522e-4	0.00152468722000593	2.21080427548441	1.26328195524304	3.74019622721969	0.00629589742072745
ENSG00000163655	GMPS	ENST00000496455	GMPS_ATP_PPase_dom	singletons-only	moderate + high-impact	24	1.8712262329858e-4	8.3842015935079e-4	4.30515388722357	1.86105612432442	9.76986561811469	9.1480194906234e-4
ENSG00000091831	ESR1	ENST00000206249	Nuclear_hrmn_rcpt	URV	moderate + high-impact	9	8.75543678158411e-5	5.3359851259975e-4	6.00982982476033	2.02983072127844	18.2501925205065	0.00160139692270511
ENSG00000157060	SHCBP1L	ENST00000367547	PbH1	URV	moderate + high-impact	17	2.8768130936796e-4	0.00114216269465347	3.30003604364583	1.59669602872442	6.65284005191803	0.00160411141646055
ENSG00000123146	ADGRE5	ENST00000242786	TMhelix	URV	moderate + high-impact	30	4.0362022036107e-4	9.9291921697769e-4	2.54762779537689	1.2958986696719	4.81279403494777	0.00785685392651969
ENSG00000123146	ADGRE5	ENST00000242786	TMhelix	singletons-only	moderate + high-impact	21	1.5920804952452e-4	7.6298959940806e-4	4.74367805291119	1.94316043387746	11.4027457602096	8.9668421805955e-4
ENSG00000284194	SCO2	ENST00000395693	Low complexity region	URV	moderate + high-impact	17	2.8870000203767e-4	0.00100281658667651	3.58253373034512	1.73970709032408	7.15681475422981	8.0528919541489e-4
ENSG00000284194	SCO2	ENST00000395693	Low complexity region	singletons-only	moderate + high-impact	10	1.2958749480593e-4	8.02265600658064e-5	0.853895991687668	0.0938911054218816	3.7162834521382	0.854252300268419
ENSG00000185950	IRS2	ENST00000375856	IRS_PTB	URV	moderate + high-impact	18	2.748898257701e-4	9.3138847842932e-4	3.79432444001207	1.78547214033149	7.78821186521539	8.1107209070807e-4
ENSG00000185950	IRS2	ENST00000375856	IRS_PTB	singletons-only	moderate + high-impact	10	1.1553703670535e-4	1.5853960346132e-4	1.28836853353192	0.239648580026412	4.87189286059586	0.736710238241474
ENSG00000180479	ZNF571	ENST00000451802	KRAB_dom_sf	URV	moderate + high-impact	12	0.00010070655555242001	7.6139735108077e-4	5.01784507886822	1.85745998192893	14.1126971749037	0.00163997679824157
ENSG00000117318	ID3	ENST00000374561	bHLH_dom	URV	moderate + high-impact	17	1.8648277151095e-4	8.3817607488395e-4	4.24760580834878	1.82469303608173	9.71588844530822	0.00107998290043976
ENSG00000117318	ID3	ENST00000374561	bHLH_dom	singletons-only	moderate + high-impact	13	8.6132638729636e-5	5.3356326664636e-4	5.43541216401464	1.77193702701937	16.9614740512528	0.00367676972069775
ENSG00000143458	GABPB2	ENST00000368918	Low complexity region	URV	moderate + high-impact	14	1.8637922346408e-4	8.374615678708e-4	4.3101795549499204	1.87364342891715	9.73137634954011	8.4466662925653e-4
ENSG00000143458	GABPB2	ENST00000368918	Low complexity region	singletons-only	moderate + high-impact	10	1.0034286977661e-4	2.2842331217846e-4	2.19599327607729	0.499503648038528	7.83765927282913	0.272955090441456
ENSG00000134250	NOTCH2	ENST00000256646	EGF_Ca-bd_CS	URV	moderate + high-impact	40	5.5920293480647e-4	0.00160093063678861	2.65569591874532	1.51609791624794	4.53305944219974	8.7547921506414e-4
ENSG00000134250	NOTCH2	ENST00000256646	EGF_Ca-bd_CS	singletons-only	moderate + high-impact	24	2.1511949696222e-4	6.8620118811765e-4	2.79309895954547	1.16073469196428	6.38883241392378	0.0230429210928571
ENSG00000101782	RIOK3	ENST00000339486	Low complexity region	URV	moderate + high-impact	10	2.5890521979968e-4	2.53935068544688e-7	0.0336332756710341	2.3518224581603e-4	0.347893359414899	0.00169885264461656
ENSG00000155657	TTN	ENST00000589042	Ig-like_dom	URV	moderate + high-impact	2869	0.0563139140623956	0.0800288567098221	1.13590670353972	1.05855480469145	1.217856131498	4.264298512584e-4
ENSG00000155657	TTN	ENST00000589042	Ig-like_dom	singletons-only	moderate + high-impact	1739	0.0195837913381264	0.0287407084416158	1.09635186529261	0.97323085210052	1.23215970995705	0.129251516134673
ENSG00000155657	TTN	ENST00000589042	Ig-like_dom	URV	high-impact only	128	0.00186573374373769	0.00215743403746839	1.1454012916373	0.744867706787407	1.70293596095999	0.523893353394384
ENSG00000155657	TTN	ENST00000589042	Ig-like_dom	singletons-only	high-impact only	106	0.00126226683147901	0.00138835357642904	1.08281025550312	0.634056872212184	1.75320943083396	0.759620829062511
ENSG00000168259	DNAJC7	ENST00000457167	TPR_repeat	URV	moderate + high-impact	45	5.7451571713656e-4	0.0018272895573125	2.5610465864815	1.48758363805901	4.31255691765229	9.0806661576847e-4
ENSG00000168259	DNAJC7	ENST00000457167	TPR_repeat	singletons-only	moderate + high-impact	33	2.870759762747e-4	9.8981492575428e-4	2.64390011017221	1.22566239554364	5.47465549272874	0.0142261208997085
ENSG00000136895	GARNL3	ENST00000373387	Low complexity region	URV	moderate + high-impact	9	7.1715633489649e-5	4.5675388587238e-4	6.8965520822879	2.13594918511448	23.0499925466392	0.00170916686976574
ENSG00000113763	UNC5A	ENST00000329542	Death_domain	URV	moderate + high-impact	13	2.0125248241963e-4	7.6352940553391e-4	4.02592006260194	1.72936220189068	9.06280321720967	0.0017231211325871
ENSG00000113763	UNC5A	ENST00000329542	DEATH-like_dom_sf	URV	moderate + high-impact	13	2.0125248241963e-4	7.6352940553391e-4	4.02592006260194	1.72936220189068	9.06280321720967	0.0017231211325871
ENSG00000113763	UNC5A	ENST00000329542	Death_UNC5A	URV	moderate + high-impact	13	2.0125248241963e-4	7.6352940553391e-4	4.02592006260194	1.72936220189068	9.06280321720967	0.0017231211325871
ENSG00000134779	TPGS2	ENST00000334295	Low complexity region	URV	moderate + high-impact	9	1.5777472067689e-4	2.77565237694534e-7	0.00868573183138675	5.88513332099686e-5	0.198483414520276	0.00173431081627096
ENSG00000168124	OR1F1	ENST00000304646	TMhelix	URV	moderate + high-impact	33	5.7344409001045e-4	0.00152358881543132	2.00224653729526	1.10911695525934	3.50060529150913	0.0220668441399746
ENSG00000168124	OR1F1	ENST00000304646	TMhelix	singletons-only	moderate + high-impact	19	1.29058575172e-4	7.6142836621529e-4	5.13740353048247	2.00105873205403	13.1849711743553	9.0263135172186e-4
ENSG00000215883	CYB5RL	ENST00000534324	Riboflavin_synthase-like_b-brl	URV	moderate + high-impact	27	4.7545744808111e-4	0.00121798586290555	2.17879678441798	1.13975280030024	4.00436016277788	0.0194918724597414
ENSG00000215883	CYB5RL	ENST00000534324	Riboflavin_synthase-like_b-brl	singletons-only	moderate + high-impact	15	8.63965046073173e-5	6.851029139045e-4	6.73604997017672	2.37051672971424	20.1356525631285	4.453344143519e-4
ENSG00000215883	CYB5RL	ENST00000534324	Riboflavin_synthase-like_b-brl	URV	high-impact only	4	1.290553848071e-4	1.5225313756591e-4	2.21372923938389	0.420242378224867	7.89217046580135	0.305339490979931
ENSG00000187720	THSD4	ENST00000261862	SignalP-noTM	URV	moderate + high-impact	3	8.62218000665341e-5	5.3353888190183e-4	5.8700825821383	1.99460414889942	17.7130995872998	0.00174010766940136
ENSG00000080031	PTPRH	ENST00000376350	Tyr_Pase_AS	URV	moderate + high-impact	5	8.61074813440374e-5	4.6457615316474e-4	6.5305062916466	2.09707166912658	20.4184778221318	0.00174257451955639
ENSG00000170921	TANC2	ENST00000689528	Ankyrin_rpt	URV	moderate + high-impact	50	0.00114905935666453	5.3496314487128e-4	0.269494099605365	0.0971286176746261	0.613224751627331	8.7326419540834e-4
ENSG00000170921	TANC2	ENST00000689528	Ankyrin_rpt	singletons-only	moderate + high-impact	31	3.8729304228871e-4	3.0497896795766e-4	0.601932128134308	0.18437341524712	1.56164988222591	0.316919811096686
ENSG00000174903	RAB1B	ENST00000311481	Small_GTP-bd_dom	URV	moderate + high-impact	13	1.7288824822842e-4	7.6142469222499e-4	4.25259752345412	1.75711438431699	10.0811975964556	0.00174477783011184
ENSG00000109758	HGFAC	ENST00000382774	Fibronectin_type1	URV	moderate + high-impact	9	1.4613504589712e-4	7.7610686059598e-4	4.39234895856513	1.77094743436727	10.882644060524	0.00174646815401014
ENSG00000100242	SUN2	ENST00000689035	SUN_dom	URV	moderate + high-impact	37	5.3082208444807e-4	0.00167522229840576	2.62183220204329	1.4942854435405	4.49615698021013	0.00101759716439487
ENSG00000100242	SUN2	ENST00000689035	SUN_dom	singletons-only	moderate + high-impact	25	2.0092776973276e-4	8.375969520443e-4	3.3055413478885	1.42399638044624	7.46223259276041	0.00617778222430321
ENSG00000009694	TENM1	ENST00000422452	Low complexity region	URV	moderate + high-impact	17	2.6075777285514e-4	0.00114774834728608	3.25997370860971	1.57527500320962	6.65622252249295	0.00175076957698228
ENSG00000131095	GFAP	ENST00000588735	IF_rod_dom	URV	moderate + high-impact	63	0.00130475547990107	0.00114707975611023	0.595470392873064	0.322829118852239	1.02734088101203	0.0631414874791427
ENSG00000131095	GFAP	ENST00000588735	IF_rod_dom	singletons-only	moderate + high-impact	38	5.3052758140997e-4	7.74659890733825e-5	0.117536639176092	0.0132176823721134	0.45068391069903	4.399912838513e-4
ENSG00000131095	GFAP	ENST00000588735	IF_rod_dom	URV	high-impact only	9	1.4342866268096e-4	1.5364434395312e-4	1.31581102456462	0.251503503542949	4.63360829017069	0.707681842247959
ENSG00000082293	COL19A1	ENST00000620364	Collagen	URV	moderate + high-impact	118	0.002156337026743	0.00457928974045075	1.76713893034194	1.2907492076057001	2.38796983899196	4.9912739792812e-4
ENSG00000082293	COL19A1	ENST00000620364	Collagen	singletons-only	moderate + high-impact	68	7.3279529497497e-4	0.00129774248646629	1.62623120694838	0.899321831794035	2.80721537198011	0.104649530439685
ENSG00000082293	COL19A1	ENST00000620364	Collagen	URV	high-impact only	27	3.882810056975e-4	0.00122020019212876	2.60566640003141	1.363311349073	4.84483928889833	0.00451305637105626
ENSG00000082293	COL19A1	ENST00000620364	Collagen	singletons-only	high-impact only	19	1.7250998732858e-4	5.3384530418291e-4	3.10123985095495	1.15859278418402	7.73943814459265	0.0256305819545319
ENSG00000198324	PHETA1	ENST00000683047	Low complexity region	URV	moderate + high-impact	6	1.1497899617548e-4	5.351965794737e-4	5.48485084552803	1.95835934476537	15.027237099694	0.0017645256313239
ENSG00000071794	HLTF	ENST00000310053	Znf_RING	URV	moderate + high-impact	9	1.0056454457014e-4	6.0972355917395e-4	5.27165829147085	1.90253004429869	14.857609008921	0.00177578748801011
ENSG00000283189	NA	ENST00000636166	TrmE/GcvT_dom1	URV	moderate + high-impact	28	5.0176664350277e-4	0.00144832451905681	2.79006753402983	1.54641471382402	4.88903107937236	9.1753868789235e-4
ENSG00000283189	NA	ENST00000636166	TrmE/GcvT_dom1	singletons-only	moderate + high-impact	15	1.2904675436436e-4	4.5724822460463e-4	3.40946903621885	1.15153028312249	9.45487886689278	0.0280699098711531
ENSG00000162924	REL	ENST00000394479	Low complexity region	URV	moderate + high-impact	14	3.5836128798736e-4	7.46807611482924e-7	0.0634820488448842	5.2184081870875e-4	0.462004336743286	0.00178621035232895
ENSG00000188779	SKOR1	ENST00000380035	Ski_DNA-bd_sf	URV	moderate + high-impact	22	3.0221129075214e-4	9.9160396145435e-4	3.54021834638731	1.71086307064654	7.06293909083142	9.7760130231971e-4
ENSG00000188779	SKOR1	ENST00000380035	Ski_DNA-bd_sf	singletons-only	moderate + high-impact	14	1.0073681531013e-4	5.3365224240223e-4	4.22027304124047	1.41783926847566	12.4852008264054	0.0106415910045967
ENSG00000154305	MIA3	ENST00000344922	SH3-like_dom_sf	URV	moderate + high-impact	12	1.6060104262284e-4	6.8521177322258e-4	4.48996555959502	1.79839094643078	10.9029403533609	0.00179272836600264
ENSG00000196277	GRM7	ENST00000357716	TMhelix	URV	moderate + high-impact	12	1.5768816676761e-4	7.6175543169642e-4	4.24024919217192	1.74842874632041	10.1383199629858	0.00180518753937475
ENSG00000262209	PCDHGB3	ENST00000576222	Cadherin_CS	URV	moderate + high-impact	12	1.7203498972619e-4	7.6159999332512e-4	4.14555059721502	1.73698585432603	9.67627395702677	0.00180972353641207
ENSG00000170482	SLC23A1	ENST00000348729	TMhelix	URV	moderate + high-impact	45	8.4753722577662e-4	0.00175421404108283	2.10283469391886	1.24445928514993	3.43311449304462	0.00632514623571734
ENSG00000170482	SLC23A1	ENST00000348729	TMhelix	singletons-only	moderate + high-impact	25	2.0120060285818e-4	8.3843396188277e-4	3.85133132570857	1.64367661034224	8.73350945517533	0.00246777633322892
ENSG00000170482	SLC23A1	ENST00000348729	TMhelix	URV	high-impact only	7	5.73910520581782e-5	4.5695720909348e-4	8.18775495039317	2.35213506696786	30.9604811651944	0.0012188433491177
ENSG00000006831	ADIPOR2	ENST00000357103	AdipoR/HlyIII-related	URV	moderate + high-impact	34	5.0227839484466e-4	0.00144708277550169	2.78841021885275	1.54640204503129	4.88399786434211	9.1284855566853e-4
ENSG00000006831	ADIPOR2	ENST00000357103	AdipoR/HlyIII-related	singletons-only	moderate + high-impact	22	2.2959237434199e-4	4.5703612397295e-4	2.00087778063087	0.723842304717286	4.91873236540561	0.170139263221067
ENSG00000204947	ZNF425	ENST00000378061	Znf_C2H2_type	URV	moderate + high-impact	122	0.00225429327536234	0.00321012804343011	1.2387145289701	0.859505213933326	1.74668191577317	0.244435661985056
ENSG00000204947	ZNF425	ENST00000378061	Znf_C2H2_type	singletons-only	moderate + high-impact	74	8.3247759608955e-4	0.00122214417252357	1.19894337952691	0.658395982417548	2.07000457643369	0.53838101135645
ENSG00000204947	ZNF425	ENST00000378061	Znf_C2H2_type	URV	high-impact only	13	1.5780607877645e-4	6.8619398080045e-4	4.92263708955454	1.98330499348612	11.9017520827541	9.1467933759481e-4
ENSG00000187510	PLEKHG7	ENST00000344636	DH-domain	URV	moderate + high-impact	55	9.3653199620533e-4	0.00145434659695416	1.26521548035272	0.729653413637343	2.09959971308842	0.389557083626801
ENSG00000187510	PLEKHG7	ENST00000344636	DH-domain	singletons-only	moderate + high-impact	32	3.7355623679318e-4	4.5963946076218e-4	0.847778916047571	0.319375821191761	1.95219148388726	0.712643478381085
ENSG00000187510	PLEKHG7	ENST00000344636	DH-domain	URV	high-impact only	9	1.0245847284697e-4	6.8705885381201e-4	5.58019342026543	2.05868667618612	15.6188519215242	9.1393491324676e-4
ENSG00000148719	DNAJB12	ENST00000444643	J_dom_sf	URV	moderate + high-impact	24	5.1608835375878e-4	7.65715736840838e-5	0.11073317345845	0.0114444042766705	0.47223445491263	9.3079383919769e-4
ENSG00000148719	DNAJB12	ENST00000444643	J_dom_sf	singletons-only	moderate + high-impact	16	2.1505472537297e-4	7.62813420565354e-5	0.200362622198792	0.0160548660986003	1.1317493345349	0.0731240993371038
ENSG00000153147	SMARCA5	ENST00000283131	SNF2-like_sf	URV	moderate + high-impact	12	8.64518128115341e-5	5.3295652876215e-4	6.49455938560873	2.20636620104267	19.610933897133	9.8576366738201e-4
ENSG00000153147	SMARCA5	ENST00000283131	SNF2-like_sf	singletons-only	moderate + high-impact	11	8.63236722005149e-5	3.8072082384912e-4	4.54110655644795	1.3662131804212	14.5632715404775	0.0152061906635039
ENSG00000115761	NOL10	ENST00000381685	WD40_repeat_dom_sf	URV	moderate + high-impact	33	4.3542013129565e-4	0.0010665276367290801	2.25921923954906	1.14739777902645	4.25029809862493	0.0195300185864111
ENSG00000115761	NOL10	ENST00000381685	WD40_repeat_dom_sf	singletons-only	moderate + high-impact	25	1.8970345341294e-4	9.1401862002463e-4	4.09875630364826	1.80462573757002	9.21879415349657	9.8668289691361e-4
ENSG00000111912	NCOA7	ENST00000392477	TLDc_dom	URV	moderate + high-impact	29	6.0221916243731e-4	7.72327409684009e-5	0.133045364357226	0.0149780498824013	0.504278411561891	9.495106493339e-4
ENSG00000111912	NCOA7	ENST00000392477	TLDc_dom	singletons-only	moderate + high-impact	20	2.7242383762368e-4	7.65323210379501e-5	0.292553727372641	0.0316568962574749	1.21470129077219	0.0984213024854586
ENSG00000069122	ADGRF5	ENST00000283296	Ig_sub2	URV	moderate + high-impact	32	4.1683631310784e-4	0.00129488168660025	2.29548514845767	1.20590107506596	4.24620150894916	0.0122535304102627
ENSG00000069122	ADGRF5	ENST00000283296	Ig_sub2	singletons-only	moderate + high-impact	21	1.2921424473575e-4	9.1372387407845e-4	4.56773129476578	1.86050003792945	11.5334059934282	0.00102240854261326
ENSG00000247596	TWF2	ENST00000305533	Low complexity region	URV	moderate + high-impact	4	7.16658201216616e-5	4.5693846393457e-4	6.97858596181722	2.12741693560009	23.4012372588234	0.00189224233648555
ENSG00000131941	RHPN2	ENST00000254260	PDZ	URV	moderate + high-impact	8	7.16623652217923e-5	5.3397575219695e-4	6.13507113045054	1.9917812429919	20.112013584914	0.00190419096562877
ENSG00000158485	CD1B	ENST00000368168	Ig-like_fold	URV	moderate + high-impact	21	2.437444125265e-4	0.00106603000791147	3.47110513203386	1.64396223096236	7.29067731732648	0.00129376424441718
ENSG00000158485	CD1B	ENST00000368168	Ig-like_fold	singletons-only	moderate + high-impact	16	1.0035498279182e-4	6.8526077343111e-4	4.49545508881366	1.62678245854627	13.0578904933087	0.00367702625042599
ENSG00000167104	BPIFB6	ENST00000349552	Lipid-bd_serum_glycop_N	URV	moderate + high-impact	47	8.9165224526794e-4	0.00244290659572612	2.2946760912375	1.45400555132375	3.55009825563398	4.9598952938734e-4
ENSG00000167104	BPIFB6	ENST00000349552	Lipid-bd_serum_glycop_N	singletons-only	moderate + high-impact	22	1.866314410015e-4	6.8703026081568e-4	3.01241622608339	1.20585646581412	7.16806016727607	0.0194659805100373
ENSG00000167104	BPIFB6	ENST00000349552	Lipid-bd_serum_glycop_N	URV	high-impact only	6	1.7386106680548e-4	3.8118311218563e-4	2.46125485231686	0.815311432650735	6.51626501825518	0.104193898577751
ENSG00000221989	OR2A2	ENST00000408979	GPCR_Rhodpsn_7TM	URV	moderate + high-impact	38	5.7342805058564e-4	0.00168003040669682	2.47051816078811	1.41951626050297	4.19391373721619	0.0017321773287996
ENSG00000221989	OR2A2	ENST00000408979	GPCR_Rhodpsn_7TM	singletons-only	moderate + high-impact	25	1.8636853821602e-4	9.1559928466851e-4	3.74741420676606	1.63703147995225	8.48254506605576	0.00214984773028815
ENSG00000085644	ZNF213	ENST00000396878	SCAN_sf	URV	moderate + high-impact	35	6.8885038521578e-4	6.1112470394553e-4	0.607108838162905	0.251109306941348	1.27412375952804	0.198698825221021
ENSG00000085644	ZNF213	ENST00000396878	SCAN_sf	singletons-only	moderate + high-impact	21	3.0131381937946e-4	7.70747231813942e-7	0.0226076324868559	1.6120244354058e-4	0.297733702953769	9.6421371487875e-4
ENSG00000051341	POLQ	ENST00000264233	RNaseH-like_sf	URV	moderate + high-impact	33	5.606541844415e-4	0.00137491784706959	1.75597756388863	0.9666854430251	3.08018354583339	0.0639101819615427
ENSG00000051341	POLQ	ENST00000264233	RNaseH-like_sf	singletons-only	moderate + high-impact	19	1.2960386093719e-4	7.62858013293e-4	4.84223487795691	1.9359667751249	12.2146537971071	9.7683043770668e-4
ENSG00000119283	TRIM67	ENST00000366653	Coiled-coil	URV	moderate + high-impact	6	7.16727345762974e-5	5.3287814095856e-4	6.60800554114235	2.06160340615679	22.0369312633579	0.00193600246399672
ENSG00000173166	RAPH1	ENST00000319170	PH-like_dom_sf	URV	moderate + high-impact	27	4.018853149282e-4	0.0013713475517670901	2.85460343572673	1.5518894563588	5.14546447936918	0.00101701510978947
ENSG00000173166	RAPH1	ENST00000319170	PH-like_dom_sf	singletons-only	moderate + high-impact	17	1.4363527730433e-4	5.3335282835848e-4	2.97929891006815	1.16510869544324	7.53387204473622	0.0240898897451862
ENSG00000162032	SPSB3	ENST00000566339	SPRY_SPSB3	URV	moderate + high-impact	36	5.6045621326947e-4	0.00153529633174749	2.67862647894087	1.4968830447145	4.65113292719212	0.00121251417739832
ENSG00000162032	SPSB3	ENST00000566339	SPRY_SPSB3	singletons-only	moderate + high-impact	17	1.293616919037e-4	6.1179299969288e-4	4.31630144720226	1.58605944824544	11.4860352776644	0.00503597448630844
ENSG00000064651	SLC12A2	ENST00000262461	Low complexity region	URV	moderate + high-impact	10	1.4392855621266e-4	7.0153484344779e-4	4.60246726555276	1.7912141555799	11.6838988992036	0.00195527448673327
ENSG00000127952	STYXL1	ENST00000359697	TYR_PHOSPHATASE_DUAL_dom	URV	moderate + high-impact	33	6.5957222708529e-4	0.00144649801947708	2.02804412237905	1.15078351042124	3.44362379544653	0.0155221270270792
ENSG00000127952	STYXL1	ENST00000359697	TYR_PHOSPHATASE_DUAL_dom	singletons-only	moderate + high-impact	18	1.2910090791458e-4	6.8512857419209e-4	5.03782543962468	1.9664684698495	12.8828487231251	0.00104535967191488
ENSG00000076554	TPD52	ENST00000518937	Coiled-coil	URV	moderate + high-impact	12	2.4393849947767e-4	8.3818496754546e-4	3.68542532621037	1.65288786853153	7.89784389635467	0.00196987661000392
ENSG00000078618	NRDC	ENST00000352171	Metalloenz_LuxS/M16	URV	moderate + high-impact	150	0.00241891116643818	0.00411595846092829	1.57181559300298	1.1351166518587399	2.14341856126953	0.00704369769708246
ENSG00000078618	NRDC	ENST00000352171	Metalloenz_LuxS/M16	singletons-only	moderate + high-impact	109	0.00106464304440311	0.00266703307756981	2.18023894743043	1.41691419633461	3.29194958850219	5.3109663720651e-4
ENSG00000078618	NRDC	ENST00000352171	Metalloenz_LuxS/M16	URV	high-impact only	14	2.1533389610183e-4	2.2869654067648e-4	1.48334318632027	0.384244752620909	4.29356646288157	0.526138561064441
ENSG00000078618	NRDC	ENST00000352171	Metalloenz_LuxS/M16	singletons-only	high-impact only	11	1.292586880373e-4	1.5246933445164e-4	1.55252253669737	0.291513800478093	5.62824434614049	0.55991645771635
ENSG00000050030	NEXMIF	ENST00000055682	Low complexity region	URV	moderate + high-impact	5	5.75251072529264e-5	4.5953640456076e-4	7.20453519379307	2.11026056397953	26.8017832010636	0.00198887662451241
ENSG00000157680	DGKI	ENST00000614521	Diacylglycerol_kinase_cat_dom	URV	moderate + high-impact	12	1.4358935063039e-4	5.3320698118602e-4	5.07338700443809	1.88794028913462	12.9793626641193	0.00198890818085551
ENSG00000157680	DGKI	ENST00000614521	ATP-NAD_kinase_N	URV	moderate + high-impact	12	1.4358935063039e-4	5.3320698118602e-4	5.07338700443809	1.88794028913462	12.9793626641193	0.00198890818085551
ENSG00000109132	PHOX2B	ENST00000226382	Low complexity region	URV	moderate + high-impact	14	2.0149323448206e-4	7.6835662178135e-4	3.94462185004924	1.69290204491147	8.89076036517792	0.00200384568943068
ENSG00000149054	ZNF215	ENST00000278319	KRAB_dom_sf	URV	moderate + high-impact	20	2.8684965531845e-4	0.00106571959176229	3.76298511083111	1.82420165953664	7.55130795248569	5.0966552038245e-4
ENSG00000149054	ZNF215	ENST00000278319	KRAB_dom_sf	singletons-only	moderate + high-impact	11	8.60244087004178e-5	3.8060481718576e-4	3.59100418136474	1.01024630273387	12.1319876619877	0.0482876222841608
ENSG00000149054	ZNF215	ENST00000278319	KRAB_dom_sf	URV	high-impact only	6	1.5778767835361e-4	3.0450535859105e-4	2.28011257534949	0.656526740745851	6.63455932590392	0.179117761232408
ENSG00000205045	SLFN12L	ENST00000628453	Schlafen_AlbA_2_dom	URV	moderate + high-impact	14	2.1607653917461e-4	9.1373888734742e-4	3.34868574291578	1.56966462114181	7.2371779075926	0.00200777177928391
ENSG00000129515	SNX6	ENST00000362031	Vps5_C	URV	moderate + high-impact	31	4.4596342301228e-4	0.00129437439508565	2.89586226142296	1.54486657014391	5.25389953492514	0.00125135107407981
ENSG00000129515	SNX6	ENST00000362031	Vps5_C	singletons-only	moderate + high-impact	22	1.7244258535714e-4	7.6135408307552e-4	3.61029951074688	1.49276137509381	8.56144595077978	0.00508233202010078
ENSG00000161217	PCYT1A	ENST00000431016	Low complexity region	URV	moderate + high-impact	12	1.7311382302455e-4	7.6150351657476e-4	4.15330092389366	1.71985349081704	9.80096372931094	0.00202431978781625
ENSG00000174358	SLC6A19	ENST00000304460	TMhelix	URV	moderate + high-impact	78	0.00156434156965891	0.00259211791711639	1.26696234905977	0.833867745638792	1.87714851328545	0.260499986154672
ENSG00000174358	SLC6A19	ENST00000304460	TMhelix	singletons-only	moderate + high-impact	47	4.8784736931629e-4	9.9032624178737e-4	1.41206397635538	0.706686227143584	2.66785085085606	0.31625284677599
ENSG00000174358	SLC6A19	ENST00000304460	TMhelix	URV	high-impact only	6	5.76588111399471e-5	4.570516539056e-4	8.11440645375206	2.40135368277311	29.858802692483	0.0010212200934977
ENSG00000088179	PTPN4	ENST00000263708	PTPN3/4_FERM_C	URV	moderate + high-impact	9	1.1670893633936e-4	6.0967386047642e-4	4.99244567924204	1.84261606691284	13.4937698235038	0.00205034388561864
ENSG00000137252	HCRTR2	ENST00000370862	TMhelix	URV	moderate + high-impact	28	3.8713876155341e-4	9.1537897497879e-4	2.30442582616585	1.10360871748499	4.53572327115294	0.0273824293689844
ENSG00000137252	HCRTR2	ENST00000370862	TMhelix	singletons-only	moderate + high-impact	21	1.5777039174827e-4	7.6216433133991e-4	4.55137598700214	1.88313554826879	10.8644513082871	0.00106545150119153
ENSG00000114455	HHLA2	ENST00000619531	Ig-like_dom	URV	moderate + high-impact	24	4.5882156834067e-4	0.00145197747952139	2.78365946686897	1.52727266656985	4.94640918818406	0.00110345131965894
ENSG00000114455	HHLA2	ENST00000619531	Ig-like_dom	singletons-only	moderate + high-impact	13	1.0036597511123e-4	4.5831834683515e-4	4.168880427862	1.31501178921674	12.7932300684638	0.0165604463713721
ENSG00000109819	PPARGC1A	ENST00000264867	RRM_dom	URV	moderate + high-impact	17	3.0107854781041e-4	0.00106886376411757	3.12555935174551	1.53902499218481	6.16827357330059	0.00207722593212945
ENSG00000175471	MCTP1	ENST00000515393	PRibTrfase_C	URV	moderate + high-impact	21	3.7463481298085e-4	0.00106828377572604	2.83640724194799	1.4290053643958	5.41593528884215	0.00358937140102122
ENSG00000175471	MCTP1	ENST00000515393	PRibTrfase_C	singletons-only	moderate + high-impact	11	5.75704561546856e-5	5.3374973245866e-4	7.09185392168833	2.1488216873396	26.0814678493802	0.00146689938915923
ENSG00000137766	UNC13C	ENST00000260323	C2_domain_sf	URV	moderate + high-impact	50	8.0537555720753e-4	0.00214033677051257	2.27101259770829	1.40441682330858	3.59445290964422	0.00106339489498486
ENSG00000137766	UNC13C	ENST00000260323	C2_domain_sf	singletons-only	moderate + high-impact	28	2.7356805780391e-4	6.8799050118749e-4	2.20886318593409	0.938362733953086	4.85857242500271	0.068440014799985
ENSG00000125999	BPIFB1	ENST00000253354	Bactericidal_perm-incr_a/b_dom	URV	moderate + high-impact	90	0.00220814576115079	0.00106701314197586	0.408431603726858	0.222427653386714	0.693659715772788	5.3133618002154e-4
ENSG00000125999	BPIFB1	ENST00000253354	Bactericidal_perm-incr_a/b_dom	singletons-only	moderate + high-impact	57	7.1700450721833e-4	5.3322826663217e-4	0.516841041507044	0.210001142200489	1.10176205415462	0.0905604944827726
ENSG00000125999	BPIFB1	ENST00000253354	Bactericidal_perm-incr_a/b_dom	URV	high-impact only	10	2.1535859798757e-4	7.62135518922305e-5	0.45644634477165	0.048570324218823	1.95060661044674	0.327394670661858
ENSG00000088179	PTPN4	ENST00000263708	FERM_PH-like_C	URV	moderate + high-impact	11	1.3074437563798e-4	6.8597713093948e-4	4.57241550514619	1.77090192263924	11.774911164228	0.00211926811759844
ENSG00000067066	SP100	ENST00000340126	HSR_dom	URV	moderate + high-impact	25	3.8713107393616e-4	8.3772609099667e-4	2.23496498891565	1.06451274822624	4.39998556006152	0.0344700783415678
ENSG00000067066	SP100	ENST00000340126	HSR_dom	singletons-only	moderate + high-impact	15	1.1477865042762e-4	5.3293881723767e-4	5.94091873465624	2.12270582345845	16.2992118001494	0.00110580761841961
ENSG00000115761	NOL10	ENST00000381685	WD40_repeat	URV	moderate + high-impact	23	3.0520095148072e-4	6.8574820978508e-4	1.94026553832216	0.836569914205342	4.18110093239225	0.117732506172938
ENSG00000115761	NOL10	ENST00000381685	WD40_repeat	singletons-only	moderate + high-impact	17	1.1717848271622e-4	6.8554554138261e-4	5.29669641693591	1.99162458327098	14.2566234118448	0.00108791012160114
ENSG00000077943	ITGA8	ENST00000378076	Integrin_dom_sf	URV	moderate + high-impact	137	0.00233971876640363	0.00503439901909367	1.72921413019722	1.27461862450132	2.31999396632644	5.4272447046177e-4
ENSG00000077943	ITGA8	ENST00000378076	Integrin_dom_sf	singletons-only	moderate + high-impact	87	8.9032096851137e-4	0.00190752632831278	1.44123674476181	0.8600236139179	2.34145240634165	0.160879750261637
ENSG00000077943	ITGA8	ENST00000378076	Integrin_dom_sf	URV	high-impact only	15	2.5871364903407e-4	4.5793206224902e-4	1.6990462137354	0.658668199738443	3.89428358537723	0.252153080964313
ENSG00000077943	ITGA8	ENST00000378076	Integrin_dom_sf	singletons-only	high-impact only	10	1.0069777709232e-4	2.2912623093447e-4	1.8793624850589	0.42390618914796	6.79934601517215	0.377620156488237
ENSG00000154370	TRIM11	ENST00000284551	Coiled-coil	URV	moderate + high-impact	18	5.4495627654902e-4	2.8634892888739e-6	0.0710132267313693	6.5480941307559e-4	0.495004265463311	0.00217682486701798
ENSG00000063438	AHRR	ENST00000684583	PAS_fold	URV	moderate + high-impact	13	1.4352342123108e-4	6.0907603288443e-4	4.66977400233069	1.79657609699452	11.782781077983	0.00218053907892846
ENSG00000148408	CACNA1B	ENST00000371372	VDCC_a1su_IQ	URV	moderate + high-impact	10	1.0136531126309e-4	6.0899744133442e-4	5.38186337933169	1.8721759414247	15.5994400808477	0.00218485796436552
ENSG00000196730	DAPK1	ENST00000408954	P-loop_NTPase	URV	moderate + high-impact	40	8.5236926894922e-4	0.00137124084986223	1.38666782387317	0.785266904461835	2.33954574941825	0.250174080555053
ENSG00000196730	DAPK1	ENST00000408954	P-loop_NTPase	singletons-only	moderate + high-impact	18	1.3019698742406e-4	6.8536023161142e-4	5.17338792565388	1.98073303658746	13.3919362715111	0.00109973039888578
ENSG00000167653	PSCA	ENST00000301258	LY6_UPA_recep-like	URV	moderate + high-impact	13	1.5961508928427e-4	7.6247814781653e-4	4.13986111608608	1.70072394183099	9.95565590152478	0.00219481768196528
ENSG00000071794	HLTF	ENST00000310053	Znf_RING/FYVE/PHD	URV	moderate + high-impact	19	2.7297288130359e-4	9.9090149342449e-4	3.47873851344416	1.66603763227839	7.06150990801747	0.00125079872941514
ENSG00000071794	HLTF	ENST00000310053	Znf_RING/FYVE/PHD	singletons-only	moderate + high-impact	12	8.63354541271543e-5	4.5718467004127e-4	4.81894068289288	1.50788420168013	15.3630442474784	0.00905495225356778
ENSG00000165449	SLC16A9	ENST00000395348	TMhelix	URV	moderate + high-impact	72	0.00125096336240069	0.00213298067152872	1.40396264674358	0.889040059656273	2.15321440202574	0.141700314838074
ENSG00000165449	SLC16A9	ENST00000395348	TMhelix	singletons-only	moderate + high-impact	50	5.4582960272027e-4	9.1415802871831e-4	1.17611671525964	0.578624544946299	2.23733867432872	0.639634360720403
ENSG00000165449	SLC16A9	ENST00000395348	TMhelix	URV	high-impact only	8	8.67367609419102e-5	5.3301122979691e-4	6.49195019164152	2.17824788316214	19.812421606092	0.00110344772106108
ENSG00000109819	PPARGC1A	ENST00000264867	PPARGC1A_RRM	URV	moderate + high-impact	20	3.8707701731971e-4	0.00122157263114634	2.82853324023148	1.4756616208486	5.25922525883796	0.00221113602700473
ENSG00000197721	CR1L	ENST00000508064	Sushi/SCR/CCP_sf	URV	moderate + high-impact	54	9.7489427138579e-4	0.00167675578135117	1.2748117147446	0.758523692415801	2.06992895410591	0.349066781578586
ENSG00000197721	CR1L	ENST00000508064	Sushi/SCR/CCP_sf	singletons-only	moderate + high-impact	31	2.2939071998004e-4	0.00114254044561886	3.65171133604964	1.76996997119711	7.56905425372036	5.5226167845623e-4
ENSG00000197721	CR1L	ENST00000508064	Sushi/SCR/CCP_sf	URV	high-impact only	8	1.5784606574414e-4	1.5266687470357e-4	0.720831465058517	0.125975345643498	2.80397542345586	0.661812061643449
ENSG00000244405	ETV5	ENST00000306376	WH-like_DNA-bd_sf	URV	moderate + high-impact	17	1.8633010799967e-4	6.8634810187672e-4	3.80924778593399	1.63430541252867	8.78390090588947	0.0024851654727186
ENSG00000244405	ETV5	ENST00000306376	WH-like_DNA-bd_sf	singletons-only	moderate + high-impact	13	8.6002107331021e-5	5.3357485628057e-4	5.38471335678718	1.85775468957309	16.6514109273846	0.00199451384214944
ENSG00000166263	STXBP4	ENST00000376352	WW_dom	URV	moderate + high-impact	11	1.4406715317198e-4	6.1019232266188e-4	4.67265236624876	1.79265009309093	11.8324273953196	0.00222046948458754
ENSG00000166263	STXBP4	ENST00000376352	WW_dom_sf	URV	moderate + high-impact	11	1.4406715317198e-4	6.1019232266188e-4	4.67265236624876	1.79265009309093	11.8324273953196	0.00222046948458754
ENSG00000182240	BACE2	ENST00000330333	BACE	URV	moderate + high-impact	34	8.8878913579062e-4	2.2885345468653e-4	0.219646436049906	0.0585334956102238	0.585767372918647	0.0011181752218592
ENSG00000182240	BACE2	ENST00000330333	BACE	singletons-only	moderate + high-impact	16	2.1510984559476e-4	7.63064948496088e-5	0.326440470735966	0.0349345924396486	1.39865581388875	0.145914415820714
ENSG00000153147	SMARCA5	ENST00000283131	Helicase_ATP-bd	URV	moderate + high-impact	10	7.18864134016576e-5	4.5680906441209e-4	6.52855332705043	2.02410234011274	21.8147093193983	0.00222913554687232
ENSG00000197429	IPP	ENST00000396478	Gal_Oxase/kelch_b-propeller	URV	moderate + high-impact	38	6.3103434788223e-4	0.00167482302991268	2.29691198617088	1.32568500434237	3.87059160449942	0.00358153221693436
ENSG00000197429	IPP	ENST00000396478	Gal_Oxase/kelch_b-propeller	singletons-only	moderate + high-impact	23	1.721234167981e-4	8.3736239076053e-4	4.11148687421145	1.73721800158819	9.60341426571381	0.00164024447220734
ENSG00000144381	HSPD1	ENST00000388968	Cpn60/TCP-1	URV	moderate + high-impact	23	3.7455285101441e-4	0.00129521798983344	3.00253567559769	1.57466669055777	5.57962577696128	0.00112984713186903
ENSG00000144381	HSPD1	ENST00000388968	Cpn60/TCP-1	singletons-only	moderate + high-impact	12	1.2927639937316e-4	2.2875602547789e-4	1.6623684770155	0.389940574359162	5.66040541366345	0.459944113144373
ENSG00000198399	ITSN2	ENST00000355123	Intersectin-2_SH3_1	URV	moderate + high-impact	8	1.1667067847303e-4	6.0936804255403e-4	4.89882347061983	1.81187430445185	13.1990183057529	0.00226014116387119
ENSG00000144278	GALNT13	ENST00000392825	Nucleotide-diphossugar_trans	URV	moderate + high-impact	76	0.00144903357197044	6.882721542577e-4	0.375601955705141	0.177896657896659	0.70298388511052	0.00136262101137097
ENSG00000144278	GALNT13	ENST00000392825	Nucleotide-diphossugar_trans	singletons-only	moderate + high-impact	55	7.3145912567839e-4	3.06230099244e-4	0.314865048572258	0.10139425350668	0.751153223397325	0.00678773025741009
ENSG00000055483	USP36	ENST00000449938	Peptidase_C19_UCH	URV	moderate + high-impact	77	0.00147819333269737	0.00198066208706562	1.26351276070103	0.795631523234408	1.93712184524928	0.311275823016065
ENSG00000055483	USP36	ENST00000449938	Peptidase_C19_UCH	singletons-only	moderate + high-impact	46	4.3034916280545e-4	0.00121836266016199	3.00605090083317	1.58040798214744	5.5114142105446	0.00114025261469397
ENSG00000165355	FBXO33	ENST00000298097	LRR_dom_sf	URV	moderate + high-impact	71	0.0011344225486023	0.00251660421262349	2.08466780626978	1.34652427937566	3.15593477662851	0.00126796767270532
ENSG00000165355	FBXO33	ENST00000298097	LRR_dom_sf	singletons-only	moderate + high-impact	43	3.8791265578477e-4	0.00121940220481047	2.37884196847602	1.22553560737597	4.47240173585354	0.0113397910959013
ENSG00000156140	ADAMTS3	ENST00000286657	Peptidase_M12B	URV	moderate + high-impact	47	0.00119029553699871	3.1128970736432e-4	0.266918992920446	0.0874370499130193	0.626136457628069	0.00116549885932804
ENSG00000156140	ADAMTS3	ENST00000286657	Peptidase_M12B	singletons-only	moderate + high-impact	27	3.7293451669386e-4	7.81650371751723e-5	0.29070940745453	0.032690148382652	1.13171947295175	0.0801078559383936
ENSG00000197779	ZNF81	ENST00000338637	Znf_C2H2_type	URV	moderate + high-impact	23	3.5994537298514e-4	9.9880967036779e-4	3.07193990298784	1.52121190901573	5.93584254960895	0.00236711522942168
ENSG00000197779	ZNF81	ENST00000338637	Znf_C2H2_type	singletons-only	moderate + high-impact	14	1.0090314012796e-4	5.3594149794404e-4	5.44947379598372	1.89203735149586	15.713099623942	0.00223744317039798
ENSG00000128519	TAS2R16	ENST00000249284	Low complexity region	URV	moderate + high-impact	7	5.7346909307498e-5	4.5972604229172e-4	7.34375597657576	2.09408692282375	27.6729265516627	0.00230305901132566
ENSG00000125991	ERGIC3	ENST00000348547	Erv_C	URV	moderate + high-impact	44	9.1759611170906e-4	0.00198342479056792	2.36924013642128	1.469166267294	3.71632231238732	5.9859611580104e-4
ENSG00000125991	ERGIC3	ENST00000348547	Erv_C	singletons-only	moderate + high-impact	23	2.2939999800484e-4	5.3317807836267e-4	2.2395808787298	0.870033601079704	5.25723895686691	0.0911839678260961
ENSG00000125991	ERGIC3	ENST00000348547	Erv_C	URV	high-impact only	6	8.62582458500982e-5	3.0646722694144e-4	3.63493410946826	0.989123952097624	12.2149740771336	0.0517917344659513
ENSG00000113212	PCDHB7	ENST00000231137	Cadherin_CS	URV	moderate + high-impact	13	1.7206184105924e-4	6.8543471900147e-4	4.21864165034863	1.71364229537098	10.0555255374926	0.00233594510538082
ENSG00000140521	POLG	ENST00000268124	DNApol_Exo	URV	moderate + high-impact	52	9.3252231300905e-4	0.00177692136940675	1.5594291444034	0.939758809312171	2.50346081453175	0.0839788008200294
ENSG00000140521	POLG	ENST00000268124	DNApol_Exo	singletons-only	moderate + high-impact	34	2.5827611816402e-4	0.00122523947083734	3.43780405113338	1.7240973685509	6.85798721935896	5.9616898301373e-4
ENSG00000140521	POLG	ENST00000268124	DNApol_Exo	URV	high-impact only	9	1.5804693070358e-4	3.8214247257847e-4	2.03196100558446	0.632980963039654	5.81895360476759	0.220002568350133
ENSG00000140521	POLG	ENST00000268124	RNaseH-like_sf	URV	moderate + high-impact	53	9.6119659885949e-4	0.00177697097672851	1.52796419052591	0.922384486567264	2.44715218048299	0.0975101305949124
ENSG00000140521	POLG	ENST00000268124	RNaseH-like_sf	singletons-only	moderate + high-impact	34	2.5827611816402e-4	0.00122523947083734	3.43780405113338	1.7240973685509	6.85798721935896	5.9616898301373e-4
ENSG00000140521	POLG	ENST00000268124	RNaseH-like_sf	URV	high-impact only	9	1.5804693070358e-4	3.8214247257847e-4	2.03196100558446	0.632980963039654	5.81895360476759	0.220002568350133
ENSG00000164199	ADGRV1	ENST00000405460	Calx_beta	URV	moderate + high-impact	580	0.0109197137959313	0.0177707212559608	1.31646071860217	1.12649333132034	1.53294997779858	6.1391844809732e-4
ENSG00000164199	ADGRV1	ENST00000405460	Calx_beta	singletons-only	moderate + high-impact	370	0.00396543127215266	0.00716819222156074	1.36229675305775	1.06051313571575	1.73515045182426	0.0159895037473252
ENSG00000164199	ADGRV1	ENST00000405460	Calx_beta	URV	high-impact only	43	7.211556913235e-4	0.00106893802238169	1.28095097517089	0.669559260038259	2.307481513463	0.438922234976275
ENSG00000164199	ADGRV1	ENST00000405460	Calx_beta	singletons-only	high-impact only	29	3.4602246135758e-4	3.8192619736959e-4	0.728733271720357	0.249694982486691	1.79132032792345	0.510016948328541
ENSG00000088727	KIF9	ENST00000684063	P-loop_NTPase	URV	moderate + high-impact	98	0.00175118252503545	0.00327520268738385	1.6652689317183	1.14944845062363	2.36695053407093	0.00767639256187513
ENSG00000088727	KIF9	ENST00000684063	P-loop_NTPase	singletons-only	moderate + high-impact	60	6.1733891489436e-4	0.00129488418981896	1.78724829220838	0.97862163222045	3.11745617463421	0.0583540054206314
ENSG00000088727	KIF9	ENST00000684063	P-loop_NTPase	URV	high-impact only	25	3.4532022724146e-4	0.00129432738585758	3.23170396547183	1.66126027664081	6.1464649356343	7.5079592691573e-4
ENSG00000088727	KIF9	ENST00000684063	P-loop_NTPase	singletons-only	high-impact only	16	1.1513410059598e-4	6.0905498973155e-4	4.41306387222713	1.60413493214893	12.06054802132	0.004776371528732
ENSG00000134109	EDEM1	ENST00000256497	EDEM1/2/3	URV	moderate + high-impact	113	0.00180873770341593	0.00357926835207131	1.68201058075938	1.17408922416328	2.37049388240654	0.00509172368611965
ENSG00000134109	EDEM1	ENST00000256497	EDEM1/2/3	singletons-only	moderate + high-impact	80	7.3244541661177e-4	0.00220822050554431	2.37048233955111	1.455075953572	3.79362956431095	6.8459192130121e-4
ENSG00000134109	EDEM1	ENST00000256497	EDEM1/2/3	URV	high-impact only	17	2.5819599486101e-4	4.5707372717781e-4	1.58050127159532	0.578285559450002	3.81709539611376	0.350601325167136
ENSG00000134109	EDEM1	ENST00000256497	EDEM1/2/3	singletons-only	high-impact only	13	1.1482923315941e-4	3.8071605561161e-4	3.19240839449096	0.97352940101878	9.66835841508032	0.0550242182233586
ENSG00000186130	ZBTB6	ENST00000373659	BTB/POZ_dom	URV	moderate + high-impact	11	1.0033422460459e-4	6.0916777516322e-4	4.18884549691242	1.70179980861957	11.2146615604297	0.00241469207788791
ENSG00000204947	ZNF425	ENST00000378061	Znf_C2H2_sf	URV	moderate + high-impact	119	0.00218247817146696	0.00298154422015257	1.17322404643657	0.803570861860925	1.67252626419715	0.398507248934477
ENSG00000204947	ZNF425	ENST00000378061	Znf_C2H2_sf	singletons-only	moderate + high-impact	73	8.324698122947e-4	0.00114602541017925	1.11431422230143	0.601533799014727	1.94810925613698	0.718842977464472
ENSG00000204947	ZNF425	ENST00000378061	Znf_C2H2_sf	URV	high-impact only	11	1.4346582271978e-4	6.1006511850262e-4	5.17057089111513	1.98396573666334	13.0422432552977	0.0012106471354969
ENSG00000166450	PRTG	ENST00000389286	Ig_sub2	URV	moderate + high-impact	66	0.00106307416935695	0.00205814424104951	1.70877560840186	1.06069805555401	2.67620751614369	0.0283431079975694
ENSG00000166450	PRTG	ENST00000389286	Ig_sub2	singletons-only	moderate + high-impact	43	4.1642115832004e-4	0.00106679246087181	2.01986752325008	1.00868783018663	3.87094354973326	0.0473329522153241
ENSG00000166450	PRTG	ENST00000389286	Ig_sub2	URV	high-impact only	8	7.17135758868207e-5	4.5703968727033e-4	8.07208074659244	2.37522709244767	27.6272325337931	0.00125537649486784
ENSG00000006071	ABCC8	ENST00000389817	ABC1_TM_sf	URV	moderate + high-impact	167	0.00304150734102503	0.00588621930277357	1.63578147065025	1.24062965349018	2.13541283309258	5.9924080028217e-4
ENSG00000006071	ABCC8	ENST00000389817	ABC1_TM_sf	singletons-only	moderate + high-impact	106	0.00113292580641347	0.00205891100378869	1.48116259601147	0.922699247184382	2.30877620629457	0.101650550565081
ENSG00000006071	ABCC8	ENST00000389817	ABC1_TM_sf	URV	high-impact only	18	3.446276997187e-4	3.8220990804077e-4	1.233968021769	0.432254227671343	2.94915331810839	0.668319041464195
ENSG00000006071	ABCC8	ENST00000389817	ABC1_TM_sf	singletons-only	high-impact only	12	1.4343776534224e-4	1.5359055250502e-4	1.02695703072734	0.196413855236447	3.62033623181964	0.970285652383898
ENSG00000141750	STAC2	ENST00000333461	SH3-like_dom_sf	URV	moderate + high-impact	26	4.8798284979376e-4	9.1437315215269e-4	1.66551692899229	0.815259463005153	3.19144012662619	0.154899029570223
ENSG00000141750	STAC2	ENST00000333461	SH3-like_dom_sf	singletons-only	moderate + high-impact	17	1.1494862568054e-4	6.8570065444451e-4	5.20901266859056	1.95974658712111	13.9660879619707	0.00122830452244826
ENSG00000175920	DOK7	ENST00000340083	PH-like_dom_sf	URV	moderate + high-impact	58	0.00155187111090881	0.00175523630972586	0.940051932579362	0.575107646378928	1.47555585754427	0.79511428706491
ENSG00000175920	DOK7	ENST00000340083	PH-like_dom_sf	singletons-only	moderate + high-impact	26	3.0225623113034e-4	3.8171610753578e-4	0.907768393090481	0.303696262647792	2.30274302578633	0.847845503926833
ENSG00000175920	DOK7	ENST00000340083	PH-like_dom_sf	URV	high-impact only	6	7.21969915490118e-5	5.3312515033097e-4	6.96115612221774	2.20007215692776	23.2637696463362	0.00121454972588031
ENSG00000161813	LARP4	ENST00000398473	RBD_domain_sf	URV	moderate + high-impact	10	1.2962140559016e-4	7.6141668239473e-4	4.54230896747516	1.73698509239527	11.8223174533082	0.00245031315095856
ENSG00000167825	OR5I1	ENST00000301532	GPCR_Rhodpsn_7TM	URV	moderate + high-impact	70	0.00114911298484118	0.00270254503740925	2.11628345142487	1.38520502453541	3.1694946879665	7.0281616378553e-4
ENSG00000167825	OR5I1	ENST00000301532	GPCR_Rhodpsn_7TM	singletons-only	moderate + high-impact	45	4.0231701528406e-4	0.00130878587528231	2.59200540389734	1.34538067766765	4.8507240949677	0.0050658499626095
ENSG00000167825	OR5I1	ENST00000301532	GPCR_Rhodpsn_7TM	URV	high-impact only	7	1.4352177226622e-4	3.0981855620734e-4	2.03346821356391	0.58716616785404	6.03330707682621	0.243260193613208
ENSG00000070269	TMEM260	ENST00000261556	TMhelix	URV	moderate + high-impact	42	5.737853810954e-4	0.00137156371151748	1.69048544023235	0.95138459506592	2.88005012816622	0.0720185131939373
ENSG00000070269	TMEM260	ENST00000261556	TMhelix	singletons-only	moderate + high-impact	32	3.4439986936643e-4	6.0990832626298e-4	1.40805449667401	0.622069121858377	2.79157649018935	0.379125495600519
ENSG00000070269	TMEM260	ENST00000261556	TMhelix	URV	high-impact only	8	7.17511687331326e-5	5.3332405508295e-4	5.81234371902413	2.02712696609565	19.0754121268806	0.00124130614478446
ENSG00000009694	TENM1	ENST00000422452	Ten_N	URV	moderate + high-impact	38	6.1977713621937e-4	0.00176176117469663	2.52039042958703	1.45325575643249	4.25947573457502	0.00129143395939402
ENSG00000009694	TENM1	ENST00000422452	Ten_N	singletons-only	moderate + high-impact	25	2.3079057830275e-4	6.8882524746686e-4	2.64218226148038	1.108200593735	5.95472422445135	0.0294160051605312
ENSG00000162365	CYP4A22	ENST00000371891	TMhelix	URV	moderate + high-impact	5	5.73336942297732e-5	4.5698992039421e-4	6.78075323846287	2.00585812646818	25.0696448491296	0.00248137896070055
ENSG00000178921	PFAS	ENST00000314666	PurL_linker	URV	moderate + high-impact	14	2.8709687065918e-4	6.8514055312094e-4	2.4620755316017102	1.05967408190034	5.31718063814377	0.0370004148926798
ENSG00000178921	PFAS	ENST00000314666	PurL_linker	URV	high-impact only	5	5.76045636650143e-5	4.5674840743921e-4	8.04649417312118	2.32769222743146	30.1879436784539	0.00128464514258575
ENSG00000135924	DNAJB2	ENST00000336576	Low complexity region	URV	moderate + high-impact	20	3.3040143269106e-4	6.8559561105041e-4	1.9756328555046	0.842935952244813	4.26009141001467	0.112517968464505
ENSG00000135924	DNAJB2	ENST00000336576	Low complexity region	singletons-only	moderate + high-impact	12	7.20414455378367e-5	5.3295179851879e-4	6.86389529072388	2.18323120628207	22.7293514439256	0.00125645180894818
ENSG00000171444	MCC	ENST00000408903	USH1C-bd_PDZ_domain	URV	moderate + high-impact	40	7.883361271933e-4	6.8583843174963e-4	0.787425755825759	0.361994767051831	1.5379833518583	0.50254088083337
ENSG00000171444	MCC	ENST00000408903	USH1C-bd_PDZ_domain	singletons-only	moderate + high-impact	25	3.5833204306159e-4	2.66332280498694e-7	0.053609952371959	4.234003823721e-4	0.412571651531336	0.00125382801310037
ENSG00000131650	KREMEN2	ENST00000303746	WSC_carb-bd	URV	moderate + high-impact	26	4.1710313608381e-4	0.00132283786278171	2.93184248692658	1.54691097964669	5.3887293749847	0.00131706169178436
ENSG00000131650	KREMEN2	ENST00000303746	WSC_carb-bd	singletons-only	moderate + high-impact	13	1.008933749236e-4	4.6597574157324e-4	3.6243911027271	1.14501860492693	11.0408584801392	0.0294989949068289
ENSG00000148288	GBGT1	ENST00000372040	Low complexity region	URV	moderate + high-impact	6	8.69284470940804e-5	5.3339019264444e-4	5.8899136387697	1.90737040637939	18.4878603228136	0.00252568896652339
ENSG00000160321	ZNF208	ENST00000397126	Znf_C2H2_sf	URV	moderate + high-impact	57	9.6567506315729e-4	0.00254636691469121	2.12243470573363	1.39144131956867	3.18453686105348	6.4754649237808e-4
ENSG00000160321	ZNF208	ENST00000397126	Znf_C2H2_sf	singletons-only	moderate + high-impact	34	3.3264285064582e-4	8.5121620045707e-4	2.1081697379695	1.01574359653562	4.19758921730185	0.0455395834350992
ENSG00000160321	ZNF208	ENST00000397126	Znf_C2H2_sf	URV	high-impact only	17	3.6063656966822e-4	7.7333599329734e-4	1.60476187300584	0.775674389484798	3.07718691537593	0.1903841383568
ENSG00000160321	ZNF208	ENST00000397126	Znf_C2H2_sf	singletons-only	high-impact only	10	8.71070460756379e-5	3.0911324968398e-4	3.13140123244405	0.835362583440012	10.7921441611223	0.0871204361483008
ENSG00000182670	TTC3	ENST00000355666	TPR-like_helical_dom_sf	URV	moderate + high-impact	56	9.4780518550476e-4	0.00236224123720498	1.97712955259219	1.25127347287905	3.05892449106866	0.00400158939387596
ENSG00000182670	TTC3	ENST00000355666	TPR-like_helical_dom_sf	singletons-only	moderate + high-impact	33	3.7370947503282e-4	5.3391291155929e-4	0.964436455216237	0.377937159804387	2.17523258358426	0.934365382199426
ENSG00000182670	TTC3	ENST00000355666	TPR-like_helical_dom_sf	URV	high-impact only	11	1.1525993581187e-4	6.8542756263884e-4	5.10184677612829	1.90425623110744	13.760518668312	0.00151707431266623
ENSG00000122728	TAF1L	ENST00000242310	Low complexity region	URV	moderate + high-impact	42	7.7393655882403e-4	0.00197973505544248	1.81863898560112	1.09440411355896	2.95965280002582	0.0215997189185465
ENSG00000122728	TAF1L	ENST00000242310	Low complexity region	singletons-only	moderate + high-impact	25	1.8632058344103e-4	9.1361608838796e-4	3.91579554520353	1.72731165689686	8.79144286680939	0.00137059656373495
ENSG00000033800	PIAS1	ENST00000249636	PINIT	URV	moderate + high-impact	21	2.1564250396025e-4	7.621254986443e-4	3.55264492115706	1.53003735566661	7.9379971249185	0.00397596888040008
ENSG00000033800	PIAS1	ENST00000249636	PINIT	singletons-only	moderate + high-impact	18	1.2942842234319e-4	6.8576453048037e-4	4.76861761102738	1.82015522068759	12.364939611056	0.00192313084131279
ENSG00000119862	LGALSL	ENST00000238875	Galectin_CRD	URV	moderate + high-impact	37	6.0225211295859e-4	0.00144634644439277	2.46994312450895	1.3898615926508	4.2325238159007	0.0026322268559853
ENSG00000119862	LGALSL	ENST00000238875	Galectin_CRD	singletons-only	moderate + high-impact	23	1.8648815849911e-4	7.6120229966328e-4	3.86940357783733	1.64172801548487	8.86434186069407	0.00256458953468541
ENSG00000119862	LGALSL	ENST00000238875	ConA-like_dom_sf	URV	moderate + high-impact	37	6.0225211295859e-4	0.00144634644439277	2.46994312450895	1.3898615926508	4.2325238159007	0.0026322268559853
ENSG00000119862	LGALSL	ENST00000238875	ConA-like_dom_sf	singletons-only	moderate + high-impact	23	1.8648815849911e-4	7.6120229966328e-4	3.86940357783733	1.64172801548487	8.86434186069407	0.00256458953468541
ENSG00000188372	ZP3	ENST00000394857	ZP-C	URV	moderate + high-impact	19	4.8760963658169e-4	1.5399446216615e-4	0.176482115242456	0.0338872248422052	0.585614302778044	0.00260469946081754
ENSG00000177885	GRB2	ENST00000316804	SH3-like_dom_sf	URV	moderate + high-impact	19	4.1574398241192e-4	2.24081493528373e-7	0.0517310012092635	4.0107583773e-4	0.410693389723207	0.00132298718312573
ENSG00000177885	GRB2	ENST00000316804	SH3-like_dom_sf	singletons-only	moderate + high-impact	14	2.0066550509228e-4	9.82517161556675e-8	0.157094042727111	0.00121370857933801	1.26349749869911	0.0932032417138489
ENSG00000152234	ATP5F1A	ENST00000398752	Low complexity region	URV	moderate + high-impact	6	8.71084927616382e-5	6.1541050098857e-4	5.31585066561814	1.81947162284237	16.1614080688777	0.00261658279263099
ENSG00000176986	SEC24C	ENST00000345254	Low complexity region	URV	moderate + high-impact	24	5.1752395845354e-4	3.8277130892414e-4	0.385893215406729	0.118259275803036	1.00881006609554	0.0523374036776973
ENSG00000176986	SEC24C	ENST00000345254	Low complexity region	singletons-only	moderate + high-impact	14	2.012775731025e-4	5.68008750850131e-7	0.0285206803134652	2.0477331651151e-4	0.308037834732344	0.0013417845132353
ENSG00000164916	FOXK1	ENST00000328914	FHA_dom	URV	moderate + high-impact	10	1.5937595040795e-4	6.1290486480805e-4	4.39098694067125	1.72640080619734	10.740365378486599	0.00263078899164193
ENSG00000164916	FOXK1	ENST00000328914	SMAD_FHA_dom_sf	URV	moderate + high-impact	10	1.5937595040795e-4	6.1290486480805e-4	4.39098694067125	1.72640080619734	10.740365378486599	0.00263078899164193
ENSG00000100379	KCTD17	ENST00000403888	BTB/POZ_dom	URV	moderate + high-impact	13	2.156363366543e-4	7.6156369746724e-4	3.72240581624512	1.61974188638224	8.21716928071749	0.0026319629275553
ENSG00000100379	KCTD17	ENST00000403888	SKP1/BTB/POZ_sf	URV	moderate + high-impact	13	2.156363366543e-4	7.6156369746724e-4	3.72240581624512	1.61974188638224	8.21716928071749	0.0026319629275553
ENSG00000175895	PLEKHF2	ENST00000315367	Znf_RING/FYVE/PHD	URV	moderate + high-impact	15	1.8635517375887e-4	8.3772516867173e-4	3.7854806433497	1.61773161924209	8.6891292976568	0.00263357339030246
ENSG00000147573	TRIM55	ENST00000315962	Znf_B-box	URV	moderate + high-impact	12	1.4333526734137e-4	8.3733664094526e-4	3.97855209400395	1.63709185029391	9.75811806093937	0.00263837214336837
ENSG00000070495	JMJD6	ENST00000397625	JmjC_dom	URV	moderate + high-impact	41	7.8835019866483e-4	0.00152289459375164	1.99527410177206	1.17720749467912	3.25373393033365	0.0114780619973905
ENSG00000070495	JMJD6	ENST00000397625	JmjC_dom	singletons-only	moderate + high-impact	24	2.006975573159e-4	7.614489060533e-4	4.12243128416993	1.76678600458191	9.291108383721	0.00150199022725861
ENSG00000116147	TNR	ENST00000367674	EGF_Tenascin	URV	moderate + high-impact	15	3.1532892895596e-4	1.0006403912253e-6	0.0534397155412425	4.2780888962958e-4	0.457568432308156	0.00267184379513408
ENSG00000177084	POLE	ENST00000320574	DNA_pol_e_suA_C	URV	moderate + high-impact	100	0.00225753687489378	0.00152923093681877	0.570115967509161	0.34445045819705	0.895117467467209	0.0134317901970384
ENSG00000177084	POLE	ENST00000320574	DNA_pol_e_suA_C	singletons-only	moderate + high-impact	57	7.9035520764301e-4	1.5523015463433e-4	0.181407381312393	0.0373009552397851	0.537325426610958	7.113488221645e-4
ENSG00000177084	POLE	ENST00000320574	DNA_pol_e_suA_C	URV	high-impact only	9	1.8734106531848e-4	1.5293790628283e-4	0.795572426881645	0.149680617143696	2.78449732579322	0.744295902849374
ENSG00000114853	ZBTB47	ENST00000232974	Znf_C2H2_type	URV	moderate + high-impact	39	5.8847069454552e-4	0.00144764752313443	2.63076222686229	1.47795222135655	4.52074729951318	0.0013957954840963
ENSG00000114853	ZBTB47	ENST00000232974	Znf_C2H2_type	singletons-only	moderate + high-impact	24	2.2973639470857e-4	6.0953935519093e-4	2.50360164337015	0.997867503777291	5.81452058537148	0.0505005410431322
ENSG00000184500	PROS1	ENST00000394236	ConA-like_dom_sf	URV	moderate + high-impact	30	4.7577145656698e-4	0.00129444424023137	2.61647334181493	1.40067339813345	4.70558200295772	0.0032266345965436
ENSG00000184500	PROS1	ENST00000394236	ConA-like_dom_sf	singletons-only	moderate + high-impact	20	1.4435604441779e-4	7.6150243656104e-4	4.09589926797578	1.67968868589301	9.98419647836803	0.00235908495563364
ENSG00000188672	RHCE	ENST00000294413	RhesusRHD	URV	moderate + high-impact	11	1.146601235321e-4	6.0899230674248e-4	4.82383459811064	1.76485483341214	13.1185812680009	0.00273007025406535
ENSG00000050555	LAMC3	ENST00000361069	Low complexity region	URV	moderate + high-impact	35	6.7445089778346e-4	0.00167678431519633	2.04902957989437	1.17790256718628	3.44837421079564	0.0120503601487078
ENSG00000050555	LAMC3	ENST00000361069	Low complexity region	singletons-only	moderate + high-impact	18	1.2922630724173e-4	6.8557995583282e-4	4.7893929144847	1.85964548696093	12.2898973492092	0.0015446762611887
ENSG00000225697	SLC26A6	ENST00000395550	STAS_dom_sf	URV	moderate + high-impact	45	6.1727187798353e-4	0.00198533854331427	2.52203332533727	1.49204571041265	4.19700194000076	6.8845091495661e-4
ENSG00000225697	SLC26A6	ENST00000395550	STAS_dom_sf	singletons-only	moderate + high-impact	31	3.0133317758541e-4	7.6328781485657e-4	1.62465353678311	0.689059278316454	3.58090706464501	0.256867567320713
ENSG00000225697	SLC26A6	ENST00000395550	STAS_dom_sf	URV	high-impact only	8	1.2901734802494e-4	2.2866219971782e-4	1.96297032141205	0.443956525032849	6.70992769654892	0.342500314866711
ENSG00000182054	IDH2	ENST00000330062	IsoPropMal-DH-like_dom	URV	moderate + high-impact	74	0.00141923586705186	0.00289347738210974	1.91970437359603	1.2970102686608	2.78573681478093	0.0014079217601306
ENSG00000182054	IDH2	ENST00000330062	IsoPropMal-DH-like_dom	singletons-only	moderate + high-impact	42	4.1573410212886e-4	9.8986359007039e-4	1.94769697538469	0.99158413405644	3.65212107322285	0.0527788902691433
ENSG00000172322	CLEC12A	ENST00000304361	TMhelix	URV	moderate + high-impact	6	5.87125127001252e-5	5.3688944994947e-4	7.01885406698535	1.98918442050219	26.9987359931852	0.00275662758773088
ENSG00000170776	AKAP13	ENST00000394518	Coiled-coil	URV	moderate + high-impact	47	0.0011076039417975	7.6756256540328e-4	0.64708735630878	0.316714446501355	1.19053362742661	0.170441140320265
ENSG00000170776	AKAP13	ENST00000394518	Coiled-coil	singletons-only	moderate + high-impact	30	4.3110602805121e-4	1.412696173737e-6	0.0625846640010194	4.8476120824174e-4	0.452373447336558	0.00139710896627798
ENSG00000198252	STYX	ENST00000354586	Prot-tyrosine_phosphatase-like	URV	moderate + high-impact	24	2.1727993398973e-4	9.1562386144045e-4	3.7707907767592	1.70109036994907	8.20580522091921	0.00141511218258195
ENSG00000198252	STYX	ENST00000354586	Prot-tyrosine_phosphatase-like	singletons-only	moderate + high-impact	21	1.8820970834495e-4	6.1090679651488e-4	2.39635065202924	0.926965727574276	5.89996270404065	0.0702321706391487
ENSG00000068781	STON1-GTF2A1L	ENST00000394751	TFIIA_asu/bsu	URV	moderate + high-impact	106	0.00195006911236081	0.00404028563886364	1.80201424411491	1.29073596245089	2.48041726421974	6.9506341629521e-4
ENSG00000068781	STON1-GTF2A1L	ENST00000394751	TFIIA_asu/bsu	singletons-only	moderate + high-impact	59	5.8781609948935e-4	0.00137237850785415	1.61089672339103	0.88418848248584	2.82873888083813	0.116318222042195
ENSG00000068781	STON1-GTF2A1L	ENST00000394751	TFIIA_asu/bsu	URV	high-impact only	10	2.0089127737438e-4	2.2880664887563e-4	1.20708560446204	0.304994613292252	3.62354947335924	0.763043853148656
ENSG00000118197	DDX59	ENST00000331314	DEAD/DEAH_box_helicase_dom	URV	moderate + high-impact	40	7.4569488113387e-4	2.2857492495325e-4	0.229560292404095	0.06224569757947	0.602996994091029	0.00140773282131501
ENSG00000118197	DDX59	ENST00000331314	DEAD/DEAH_box_helicase_dom	singletons-only	moderate + high-impact	31	4.0148305170905e-4	2.2845916976669e-4	0.434623341784526	0.115061427474032	1.19640034394833	0.113698417479915
ENSG00000196781	TLE1	ENST00000376499	Low complexity region	URV	moderate + high-impact	14	2.7449665480965e-4	9.9013265921134e-4	3.26974885961044	1.52890318385127	6.7832193737339	0.00278360832814284
ENSG00000188779	SKOR1	ENST00000380035	SKI/SNO/DAC	URV	moderate + high-impact	20	2.8773003557069e-4	9.1537185949654e-4	3.52492821250276	1.65767507712494	7.18948606666071	0.00152384535414618
ENSG00000188779	SKOR1	ENST00000380035	SKI/SNO/DAC	singletons-only	moderate + high-impact	12	8.62555601286751e-5	4.5742014044443e-4	4.35699367690694	1.32916901258365	14.1270478789529	0.0162048329707148
ENSG00000140525	FANCI	ENST00000310775	FANCI_S4	URV	moderate + high-impact	54	0.00126152116829821	0.00114409330629052	0.649377706564979	0.360262210613042	1.09104682383946	0.106345053726355
ENSG00000140525	FANCI	ENST00000310775	FANCI_S4	singletons-only	moderate + high-impact	27	3.8705788341737e-4	5.9428585247098e-7	0.0531994169902601	4.3229442630527e-4	0.3926383536287	7.0343305259923e-4
ENSG00000140525	FANCI	ENST00000310775	FANCI_S4	URV	high-impact only	10	2.1504918524818e-4	4.5714425362933e-4	1.65658254934716	0.592597621959055	4.15789641040723	0.317530993342918
ENSG00000125170	DOK4	ENST00000340099	PH-like_dom_sf	URV	moderate + high-impact	63	0.00104774361593707	0.00213834756724863	1.90266628240183	1.19178302701157	2.95574794919604	0.00783119709037772
ENSG00000125170	DOK4	ENST00000340099	PH-like_dom_sf	singletons-only	moderate + high-impact	47	4.4510171933537e-4	0.00122159474465139	2.8470106174161	1.50816523010559	5.18341526419336	0.00169634958146825
ENSG00000155307	SAMSN1	ENST00000400566	rSAM/SH3_domain-containing	URV	moderate + high-impact	36	7.181020325385e-4	0.00152330320501183	2.22257798066244	1.27488306656256	3.73276696056236	0.00570923985193283
ENSG00000155307	SAMSN1	ENST00000400566	rSAM/SH3_domain-containing	singletons-only	moderate + high-impact	17	2.1517700462303e-4	1.5250216655286e-4	0.823554557208645	0.160422820090045	2.73813373594798	0.775103503928064
ENSG00000155307	SAMSN1	ENST00000400566	rSAM/SH3_domain-containing	URV	high-impact only	9	1.4454387255467e-4	6.092226721621e-4	4.91801204876793	1.89190391785161	12.4294489199468	0.00158744100603048
ENSG00000137221	TJAP1	ENST00000372449	Low complexity region	URV	moderate + high-impact	32	7.4591088520277e-4	2.3169776778308e-4	0.244473814551726	0.0658787355317223	0.62724114126028	0.00167516171688542
ENSG00000137221	TJAP1	ENST00000372449	Low complexity region	singletons-only	moderate + high-impact	20	2.8689443288076e-4	1.71050174633407e-6	0.0775802164717317	6.6263808201268e-4	0.607819318490752	0.00860182522765052
ENSG00000154237	LRRK1	ENST00000388948	Leu-rich_rpt_typical-subtyp	URV	moderate + high-impact	40	7.7445488471056e-4	0.00175209485908416	2.02283536161954	1.19658307136763	3.31488516474166	0.00942157170849345
ENSG00000154237	LRRK1	ENST00000388948	Leu-rich_rpt_typical-subtyp	singletons-only	moderate + high-impact	23	1.7216983614729e-4	8.3793363517844e-4	4.04934066610083	1.72814857896414	9.37055602076537	0.00164762272304042
ENSG00000158485	CD1B	ENST00000368168	Ig-like_dom_sf	URV	moderate + high-impact	18	1.8634704254324e-4	9.1372816050824e-4	3.508762038658	1.53866948591473	8.07533648778201	0.00307555640508661
ENSG00000158485	CD1B	ENST00000368168	Ig-like_dom_sf	singletons-only	moderate + high-impact	15	8.60100507877979e-5	6.8524698812902e-4	4.97938618664965	1.74009265117458	15.3083893787914	0.00257916423464866
ENSG00000158156	XKR8	ENST00000373884	XK-rel	URV	moderate + high-impact	50	9.0343363300903e-4	0.00198254839619123	1.74621370678681	1.05934121014943	2.80003913050765	0.0294407567022816
ENSG00000158156	XKR8	ENST00000373884	XK-rel	singletons-only	moderate + high-impact	27	2.1519103947613e-4	9.1430111164473e-4	3.78814866272043	1.69986627579595	8.24747431771027	0.00148124464498522
ENSG00000122786	CALD1	ENST00000361675	Low complexity region	URV	moderate + high-impact	62	0.00113678992051681	0.00221914860898546	1.69609698292519	1.07764006195889	2.59869196088807	0.0232257244091962
ENSG00000122786	CALD1	ENST00000361675	Low complexity region	singletons-only	moderate + high-impact	39	3.1706846187269e-4	0.00129728605338531	3.0378384364081	1.54879127543884	5.85471511082116	0.00151018894590726
ENSG00000110848	CD69	ENST00000228434	C-type_lectin-like	URV	moderate + high-impact	21	2.0149227621959e-4	9.1450838316519e-4	3.59445460280791	1.58264490263708	8.02135944671312	0.00268502581956809
ENSG00000110848	CD69	ENST00000228434	C-type_lectin-like	singletons-only	moderate + high-impact	17	1.1472138961221e-4	6.855191560809e-4	4.5215500514571	1.69554156550466	12.1830850529508	0.0030078956604499
ENSG00000110848	CD69	ENST00000228434	NKR-like_CTLD	URV	moderate + high-impact	21	2.0149227621959e-4	9.1450838316519e-4	3.59445460280791	1.58264490263708	8.02135944671312	0.00268502581956809
ENSG00000110848	CD69	ENST00000228434	NKR-like_CTLD	singletons-only	moderate + high-impact	17	1.1472138961221e-4	6.855191560809e-4	4.5215500514571	1.69554156550466	12.1830850529508	0.0030078956604499
ENSG00000167925	GHDC	ENST00000587427	Low complexity region	URV	moderate + high-impact	13	1.5876424203531e-4	6.862035518838e-4	4.25149547113635	1.68358183825363	10.4174134864908	0.00284592686678276
ENSG00000188321	ZNF559	ENST00000603380	Znf_C2H2_type	URV	moderate + high-impact	94	0.0019524732617279	0.00327701751296908	1.31974024788301	0.911849384730123	1.86989770034522	0.138137639819781
ENSG00000188321	ZNF559	ENST00000603380	Znf_C2H2_type	singletons-only	moderate + high-impact	51	4.4540135704646e-4	0.001523825183789	2.91772713192281	1.59273707229297	5.21936129490566	7.1666238675782e-4
ENSG00000188321	ZNF559	ENST00000603380	Znf_C2H2_type	URV	high-impact only	8	1.863536354166e-4	3.0474445862186e-4	1.25647224684644	0.339084823611758	3.79605802134483	0.710893212979806
ENSG00000073578	SDHA	ENST00000264932	FAD-binding_2	URV	moderate + high-impact	35	6.7373543773397e-4	0.00106739778082025	1.50423571260516	0.793914109204561	2.68387538293387	0.201152915319084
ENSG00000073578	SDHA	ENST00000264932	FAD-binding_2	singletons-only	moderate + high-impact	20	1.4335293543226e-4	7.618861366335e-4	4.51961175269802	1.82284246126392	11.1614207987975	0.00145024474897715
ENSG00000073578	SDHA	ENST00000264932	FAD/NAD-bd_sf	URV	moderate + high-impact	35	6.7373543773397e-4	0.00106739778082025	1.50423571260516	0.793914109204561	2.68387538293387	0.201152915319084
ENSG00000073578	SDHA	ENST00000264932	FAD/NAD-bd_sf	singletons-only	moderate + high-impact	20	1.4335293543226e-4	7.618861366335e-4	4.51961175269802	1.82284246126392	11.1614207987975	0.00145024474897715
ENSG00000131650	KREMEN2	ENST00000303746	Kringle-like	URV	moderate + high-impact	19	3.738226844437e-4	0.00115111181450228	2.88832850484418	1.46185898222855	5.49528237368292	0.0028915107530233
ENSG00000153767	GTF2E1	ENST00000283875	TFE	URV	moderate + high-impact	86	0.00173477711766737	0.00168467079161752	0.793416394190953	0.486570782928051	1.23692365109927	0.317080732886396
ENSG00000153767	GTF2E1	ENST00000283875	TFE	singletons-only	moderate + high-impact	56	6.8816289290599e-4	6.1235735831208e-4	0.759425175346694	0.341873032849354	1.50379633044184	0.446584235789345
ENSG00000153767	GTF2E1	ENST00000283875	TFE	URV	high-impact only	7	1.0042809927914e-4	6.0980224267474e-4	6.07047184302366	2.03849887318316	17.8234165706644	0.00145275711316573
ENSG00000197498	RPF2	ENST00000441448	Brix	URV	moderate + high-impact	28	3.8878768113434e-4	8.3870331318024e-4	2.13136107913953	0.988367276088288	4.30635509163575	0.0533880604860344
ENSG00000197498	RPF2	ENST00000441448	Brix	singletons-only	moderate + high-impact	21	1.588491470983e-4	7.6230098825765e-4	4.45374461045789	1.81100252880791	10.7956695977223	0.00149115205311334
ENSG00000090889	KIF4A	ENST00000374403	Coiled-coil	URV	moderate + high-impact	26	5.3290961960413e-4	0.00106959611074108	2.01914327149578	1.03968347490031	3.71897540107156	0.0385805177238021
ENSG00000090889	KIF4A	ENST00000374403	Coiled-coil	singletons-only	moderate + high-impact	12	7.23423240142992e-5	5.3391591720651e-4	6.56680964831695	2.09832306716049	21.7676568854628	0.00150905230179699
ENSG00000171067	C11orf24	ENST00000304271	Low complexity region	URV	moderate + high-impact	39	9.03244614503e-4	3.8159437454587e-4	0.348681597735174	0.126617923017886	0.77926763425357	0.0080474793978792
ENSG00000171067	C11orf24	ENST00000304271	Low complexity region	singletons-only	moderate + high-impact	25	3.584939925975e-4	4.2368470612481e-7	0.0621744744428634	4.955470615877e-4	0.458082842779539	0.00177808204778529
ENSG00000104967	NOVA2	ENST00000263257	KH_dom_type_1_sf	URV	moderate + high-impact	22	2.4517184321845e-4	9.1644808546786e-4	3.44981044951776	1.64071817930536	7.14984933188088	0.00150413445642894
ENSG00000104967	NOVA2	ENST00000263257	KH_dom_type_1_sf	singletons-only	moderate + high-impact	16	1.4365026220749e-4	4.5814246863325e-4	2.76423502988813	1.01885494419448	7.1020157136069	0.0462116651873901
ENSG00000163217	BMP10	ENST00000295379	TGF-b_C	URV	moderate + high-impact	23	4.1569207260611e-4	2.3023647285257e-4	0.410020991942839	0.0849279803132005	1.24943335234986	0.127517104060493
ENSG00000163217	BMP10	ENST00000295379	TGF-b_C	singletons-only	moderate + high-impact	16	2.2932994787794e-4	1.09359812102073e-6	0.0189910313428363	1.3955831409478e-4	0.299771707754716	0.00147372179924343
ENSG00000221826	PSG3	ENST00000327495	Ig-like_dom_sf	URV	moderate + high-impact	22	3.2967127394004e-4	0.00129508873390913	2.82165016153806	1.50928640862612	5.24072081798178	0.00145811444766375
ENSG00000221826	PSG3	ENST00000327495	Ig-like_dom_sf	singletons-only	moderate + high-impact	13	1.2899952320454e-4	3.0490880117794e-4	1.50373742469538	0.413163142146195	4.71676302520399	0.511633755991401
ENSG00000182095	TNRC18	ENST00000430969	BAH_dom	URV	moderate + high-impact	6	1.151710595947e-4	5.3562150539095e-4	5.15034243081875	1.80359716162839	14.3587301984953	0.00292321566187548
ENSG00000145526	CDH18	ENST00000382275	Cadherin-like_sf	URV	moderate + high-impact	116	0.0019389157541246	0.00373588586435264	1.76406426352629	1.25017291802754	2.45188476361949	0.00149373309944634
ENSG00000145526	CDH18	ENST00000382275	Cadherin-like_sf	singletons-only	moderate + high-impact	79	8.3223476649874e-4	0.00160118091314662	1.57939326439727	0.919164618012767	2.61721325642196	0.0958579729448862
ENSG00000112936	C7	ENST00000313164	MAC_perforin	URV	moderate + high-impact	34	7.0262143092116e-4	0.00106797833859565	1.47846419405945	0.780779201495886	2.63440935107115	0.219700155631215
ENSG00000112936	C7	ENST00000313164	MAC_perforin	singletons-only	moderate + high-impact	18	1.4335759304155e-4	6.0953707153008e-4	4.9776724377128	1.91320643572937	12.5712188388241	0.00148834563723899
ENSG00000165471	MBL2	ENST00000674931	Low complexity region	URV	moderate + high-impact	16	3.3211790629026e-4	5.35719073575992e-7	0.0554721784126854	3.4249096625636e-4	0.435069146945149	0.00154068930981732
ENSG00000165471	MBL2	ENST00000674931	Low complexity region	singletons-only	moderate + high-impact	12	1.7336392013141e-4	3.12056658509374e-7	0.111576053345407	7.6175909078367e-4	0.908668738667655	0.037675783221784
ENSG00000138166	DUSP5	ENST00000369583	Tyr_Pase_cat	URV	moderate + high-impact	18	2.8681698176258e-4	9.1389285691395e-4	3.24757390331875	1.52223861407973	6.66252791882875	0.00296634325072465
ENSG00000138279	ANXA7	ENST00000372921	Annexin_repeat	URV	moderate + high-impact	68	0.00139147644812571	0.00327477025658441	1.94094127390018	1.32519914872698	2.79960787961385	8.3339804862803e-4
ENSG00000138279	ANXA7	ENST00000372921	Annexin_repeat	singletons-only	moderate + high-impact	32	2.7253775592149e-4	9.8980481107793e-4	2.54410658513668	1.18805587835644	5.27492086178414	0.0171709860828673
ENSG00000138279	ANXA7	ENST00000372921	Annexin_repeat	URV	high-impact only	12	2.0088052749035e-4	6.8564598157577e-4	2.91579924906084	1.17174021007674	6.90539943957285	0.0225004070965195
ENSG00000198445	CCT8L2	ENST00000359963	TCP-1-like_intermed_sf	URV	moderate + high-impact	16	2.7232630876376e-4	0.0010659493022001	2.96880349044377	1.46739424649681	5.94798261230005	0.00297035901836162
ENSG00000163785	RYK	ENST00000623711	Ser-Thr/Tyr_kinase_cat_dom	URV	moderate + high-impact	30	5.2360829416153e-4	0.00159892108500627	2.60299456057989	1.45431727036513	4.53379232496018	0.00162819015307858
ENSG00000163785	RYK	ENST00000623711	Ser-Thr/Tyr_kinase_cat_dom	singletons-only	moderate + high-impact	14	1.0084618113142e-4	5.3289148656051e-4	3.96507297169322	1.28974793613148	11.9325116615151	0.0173489544634319
ENSG00000163785	RYK	ENST00000623711	Kinase-like_dom_sf	URV	moderate + high-impact	30	5.2360829416153e-4	0.00159892108500627	2.60299456057989	1.45431727036513	4.53379232496018	0.00162819015307858
ENSG00000163785	RYK	ENST00000623711	Kinase-like_dom_sf	singletons-only	moderate + high-impact	14	1.0084618113142e-4	5.3289148656051e-4	3.96507297169322	1.28974793613148	11.9325116615151	0.0173489544634319
ENSG00000174996	KLC2	ENST00000394067	Coiled-coil	URV	moderate + high-impact	18	2.5808724821161e-4	9.1415630848196e-4	3.12258876891776	1.5005347184358	6.37247245363668	0.0029779188661585
ENSG00000151067	CACNA1C	ENST00000399655	TMhelix	URV	moderate + high-impact	34	5.6171225692658e-4	0.00121878943237972	1.59569473346765	0.848389370973943	2.87416749467998	0.142550912929618
ENSG00000151067	CACNA1C	ENST00000399655	TMhelix	singletons-only	moderate + high-impact	22	1.5946547186941e-4	8.3760321229904e-4	4.23318715841935	1.76722203533069	10.0949997830764	0.00150422452955989
ENSG00000151067	CACNA1C	ENST00000399603	TMhelix	URV	moderate + high-impact	35	6.1928831894087e-4	0.00129495519114569	1.53353427555512	0.833398415589585	2.70607005626045	0.16394234039435
ENSG00000151067	CACNA1C	ENST00000399603	TMhelix	singletons-only	moderate + high-impact	22	1.5946547186941e-4	8.3760321229904e-4	4.23318715841935	1.76722203533069	10.0949997830764	0.00150422452955989
ENSG00000131845	ZNF304	ENST00000282286	KRAB	URV	moderate + high-impact	15	2.5826577068805e-4	8.3737074220206e-4	3.75270787579409	1.70373395160157	7.91274750796587	0.00150097517646886
ENSG00000131845	ZNF304	ENST00000282286	KRAB	singletons-only	moderate + high-impact	10	1.0036086348973e-4	2.2836821741323e-4	2.2810963965029	0.526898138314408	8.1156921497031	0.247561269646824
ENSG00000132382	MYBBP1A	ENST00000254718	Low complexity region	URV	moderate + high-impact	23	4.2047982049981e-4	0.00106855057943162	2.19975157763165	1.10336184313769	4.19412956276038	0.0260807084983187
ENSG00000132382	MYBBP1A	ENST00000254718	Low complexity region	singletons-only	moderate + high-impact	12	7.26491647985858e-5	5.336593499453e-4	7.54786955108891	2.38914484264067	25.1762934012524	7.6237663994049e-4
ENSG00000132382	MYBBP1A	ENST00000254718	Low complexity region	URV	high-impact only	6	1.3001869204942e-4	7.63923052798072e-5	0.867620722490196	0.0907401878600393	3.88202726649945	0.871678724940716
ENSG00000029363	BCLAF1	ENST00000531224	Low complexity region	URV	moderate + high-impact	18	2.1589297846592e-4	8.396372737527e-4	3.8472943154623	1.70199934429732	8.44459712643801	0.00163441119229957
ENSG00000029363	BCLAF1	ENST00000531224	Low complexity region	singletons-only	moderate + high-impact	12	1.0091241308567e-4	3.814391328664e-4	4.22755388529951	1.28870473183523	12.975702080247	0.0191685423155867
ENSG00000164512	ANKRD55	ENST00000341048	Ankyrin_rpt-contain_sf	URV	moderate + high-impact	81	0.00164879100868921	0.00281857362973283	1.24382245144814	0.839759547856152	1.80345312641139	0.26963225421224
ENSG00000164512	ANKRD55	ENST00000341048	Ankyrin_rpt-contain_sf	singletons-only	moderate + high-impact	50	4.8754178564173e-4	0.00121859812452271	1.8100788509274	0.943971311084232	3.32695976452718	0.0729497808686553
ENSG00000164512	ANKRD55	ENST00000341048	Ankyrin_rpt-contain_sf	URV	high-impact only	10	1.0051002677696e-4	6.0913924680234e-4	5.4642962237272	1.9582741695123	15.5089831067909	0.00152594236415871
ENSG00000095585	BLNK	ENST00000224337	Low complexity region	URV	moderate + high-impact	8	1.2901749685321e-4	4.5681356291512e-4	5.3522667806481	1.84633230752643	14.5650560933279	0.00301619369324879
ENSG00000154822	PLCL2	ENST00000615277	PLipase_C_PInositol-sp_X_dom	URV	moderate + high-impact	23	3.8698681064397e-4	8.4026486301995e-4	2.11221887986505	1.00127186737958	4.18541880268602	0.0496334728799895
ENSG00000154822	PLCL2	ENST00000615277	PLipase_C_PInositol-sp_X_dom	singletons-only	moderate + high-impact	13	8.60014144774344e-5	5.3376908598376e-4	6.20119580748329	2.05971496816754	19.0368790997797	0.00156943145971755
ENSG00000163867	ZMYM6	ENST00000357182	Znf_MYM	URV	moderate + high-impact	18	4.8746326765358e-4	5.01560307103112e-7	0.0618770843641412	4.9252664023855e-4	0.452630119364054	0.00153204316107991
ENSG00000163867	ZMYM6	ENST00000357182	Znf_MYM	singletons-only	moderate + high-impact	10	1.4344933160835e-4	1.7551785605607e-7	0.228452198420461	0.00176641988123772	1.82607615543403	0.203340423144387
ENSG00000072315	TRPC5	ENST00000262839	Ankyrin_rpt-contain_sf	URV	moderate + high-impact	20	3.1702797726145e-4	9.9820944873493e-4	3.40617713019348	1.63082490335732	6.82757725614273	0.00156145705151334
ENSG00000072315	TRPC5	ENST00000262839	Ankyrin_rpt-contain_sf	singletons-only	moderate + high-impact	12	1.1537948314933e-4	3.0694794137987e-4	3.29370315283485	0.910949944019041	10.453067983645	0.0673120825777492
ENSG00000129515	SNX6	ENST00000362031	AH/BAR_dom_sf	URV	moderate + high-impact	32	4.6029624098058e-4	0.00129437806757451	2.7600434685492	1.47673246741783	4.98808964307804	0.0019147366460921
ENSG00000129515	SNX6	ENST00000362031	AH/BAR_dom_sf	singletons-only	moderate + high-impact	23	1.8677540332544e-4	7.6135775556438e-4	3.3306804114261	1.39614002828558	7.73646993848753	0.00755782248067716
ENSG00000196865	NHLRC2	ENST00000369301	Thioredoxin-like_fold	URV	moderate + high-impact	19	4.7367079190053e-4	7.70004001361798e-5	0.117836155136947	0.0117379180775514	0.526830662338887	0.00224192926543698
ENSG00000196865	NHLRC2	ENST00000369301	Thioredoxin-like_fold	singletons-only	moderate + high-impact	12	1.7232806817137e-4	4.22780627383814e-7	0.0300027366214266	2.0700622437078e-4	0.426248636912923	0.00486414762490484
ENSG00000140284	SLC27A2	ENST00000267842	ANL_N_sf	URV	moderate + high-impact	92	0.00175105494083993	0.00312474199097829	1.41977253760471	0.96603157825837	2.04507069425666	0.0736414794756466
ENSG00000140284	SLC27A2	ENST00000267842	ANL_N_sf	singletons-only	moderate + high-impact	62	6.6065616644649e-4	0.00121928227837439	1.25838658622461	0.670310134329565	2.24417785176533	0.460666761533865
ENSG00000140284	SLC27A2	ENST00000267842	ANL_N_sf	URV	high-impact only	6	7.21540955324893e-5	4.5676690641212e-4	7.2035628355452	2.19972634344018	24.2150774140821	0.00155785016765475
ENSG00000181927	OR4P4	ENST00000641760	GPCR_Rhodpsn_7TM	URV	moderate + high-impact	37	9.797055870959e-4	0.00137969285121031	1.11878602826264	0.672464450209741	1.75719502035875	0.648345893741832
ENSG00000181927	OR4P4	ENST00000641760	GPCR_Rhodpsn_7TM	singletons-only	moderate + high-impact	21	2.0977956543718e-4	8.6314932386575e-4	3.46282441385477	1.62810426263752	7.5804378112157504	0.00153912440735537
ENSG00000122965	RBM19	ENST00000261741	RBM19_RRM5	URV	moderate + high-impact	17	2.1516551525251e-4	6.8529303828256e-4	2.55430545865954	1.06434254918411	6.01332779773219	0.0361367434100277
ENSG00000122965	RBM19	ENST00000261741	RBM19_RRM5	singletons-only	moderate + high-impact	11	4.30422192984946e-5	6.0902723808738e-4	7.4844073745196	2.03335431612547	34.0126508609016	0.00161759289266039
ENSG00000165905	LARGE2	ENST00000401752	Glyco_trans_8	URV	moderate + high-impact	36	8.8965953493582e-4	3.8166796805243e-4	0.271135104099326	0.0920727488808538	0.638085772801872	0.00154897172969304
ENSG00000165905	LARGE2	ENST00000401752	Glyco_trans_8	singletons-only	moderate + high-impact	22	2.5844751126535e-4	3.0485119547357e-4	0.854245169372109	0.25588743950025	2.31028096042553	0.771248920167307
ENSG00000221826	PSG3	ENST00000327495	Ig-like_fold	URV	moderate + high-impact	27	4.0203342633646e-4	0.00152377040834949	2.75047026955584	1.54341318820144	4.85767590653311	7.8717602174682e-4
ENSG00000221826	PSG3	ENST00000327495	Ig-like_fold	singletons-only	moderate + high-impact	16	1.433337250189e-4	4.5722991031135e-4	2.06981475110416	0.699634277333321	5.67044067942989	0.179764610075558
ENSG00000221826	PSG3	ENST00000327495	Ig-like_fold	URV	high-impact only	5	1.0033682505068e-4	2.2850149536437e-4	2.41166062678707	0.575532169358007	8.32654972800642	0.208158287211602
ENSG00000182670	TTC3	ENST00000355666	Znf_RING	URV	moderate + high-impact	6	1.0034253423656e-4	6.0925794208647e-4	5.00896618063641	1.75174422236495	14.4889445243952	0.00312129817249718
ENSG00000070610	GBA2	ENST00000378103	6-hairpin_glycosidase_sf	URV	moderate + high-impact	94	0.00170671833888881	0.00327607086901281	1.7525531873118	1.20789389576079	2.49586239622576	0.00360435807975112
ENSG00000070610	GBA2	ENST00000378103	6-hairpin_glycosidase_sf	singletons-only	moderate + high-impact	58	5.5944847137036e-4	0.00144725335259926	2.31332565757114	1.27828830777848	4.04081529021149	0.0064200684922312
ENSG00000070610	GBA2	ENST00000378103	6-hairpin_glycosidase_sf	URV	high-impact only	18	2.1527800292404e-4	7.6178289972362e-4	3.63914230434055	1.57189131467527	8.06071303090096	0.00336034522208262
ENSG00000070610	GBA2	ENST00000378103	6-hairpin_glycosidase_sf	singletons-only	high-impact only	13	8.61606355130844e-5	5.3294629174857e-4	5.80980211072944	1.97570714793825	17.5474267441315	0.00182201705460117
ENSG00000170421	KRT8	ENST00000692008	Keratin_2_head	URV	moderate + high-impact	17	3.7410844358963e-4	2.09261734431972e-6	0.0486675100345629	3.7376044353898e-4	0.419271094553595	0.00166101555191467
ENSG00000170421	KRT8	ENST00000692008	Keratin_2_head	singletons-only	moderate + high-impact	13	1.8702691049264e-4	1.01267658286541e-6	0.0723047183583323	5.2368142729179e-4	0.787563708491951	0.0266756262517326
ENSG00000136869	TLR4	ENST00000355622	Cys-rich_flank_reg_C	URV	moderate + high-impact	13	1.4338844144618e-4	8.3943052944522e-4	4.2837721420308	1.76063907520046	10.5116325481508	0.00159415869905888
ENSG00000136869	TLR4	ENST00000355622	Cys-rich_flank_reg_C	singletons-only	moderate + high-impact	10	8.60223692957639e-5	3.0557951024515e-4	2.99605042659744	0.78194856805877	10.634575246465	0.104866990201484
ENSG00000170929	OR1M1	ENST00000641627	TMhelix	URV	moderate + high-impact	38	9.6049515979343e-4	5.3728042530662e-4	0.334022170082957	0.141880143154573	0.679697744416301	0.0015851694295097
ENSG00000170929	OR1M1	ENST00000641627	TMhelix	singletons-only	moderate + high-impact	18	2.2938463890381e-4	1.5308865853106e-4	0.666915305246038	0.129002287108798	2.2345016487917	0.544954966674499
ENSG00000106554	CHCHD3	ENST00000262570	Coiled-coil	URV	moderate + high-impact	16	1.2912194897416e-4	7.6177232845649e-4	3.86481707664671	1.51793521868341	9.92928995843984	0.00505467845158403
ENSG00000106554	CHCHD3	ENST00000262570	Coiled-coil	singletons-only	moderate + high-impact	14	7.17253843249162e-5	6.8550739322086e-4	5.37553244036148	1.82665782623036	17.3197630541973	0.00232655662895143
ENSG00000138778	CENPE	ENST00000265148	Coiled-coil	URV	moderate + high-impact	222	0.00410202975952086	0.00740846837214702	1.52561686945183	1.1947744985003	1.93205703222106	8.3800478263829e-4
ENSG00000138778	CENPE	ENST00000265148	Coiled-coil	singletons-only	moderate + high-impact	133	0.00136797998691586	0.0029030038032505	1.60574248817317	1.06859644543726	2.36625119676988	0.0232844119950838
ENSG00000138778	CENPE	ENST00000265148	Coiled-coil	URV	high-impact only	17	1.7327157798039e-4	4.595201439244e-4	2.53419848724963	0.889345162406543	6.60360474826689	0.0793819494391809
ENSG00000138778	CENPE	ENST00000265148	Coiled-coil	singletons-only	high-impact only	16	1.5889678387659e-4	3.8311582206133e-4	2.25310235324735	0.721772114706988	6.25722735430759	0.152327499465784
ENSG00000186001	LRCH3	ENST00000425562	CH_dom_sf	URV	moderate + high-impact	23	3.1550695564875e-4	0.0010658748273192	2.75573922026414	1.32625358244714	5.5133635053187	0.00751581303735427
ENSG00000186001	LRCH3	ENST00000425562	CH_dom_sf	singletons-only	moderate + high-impact	14	7.169833432991e-5	6.8512209333383e-4	5.61556136935703	1.88839929376688	18.2308422108796	0.00202398011225546
ENSG00000111700	SLCO1B3	ENST00000381545	Kazal_dom	URV	moderate + high-impact	23	5.0508663219557e-4	8.3762560437299e-4	1.22111367341796	0.579360453222075	2.37094292711987	0.58127732335897
ENSG00000111700	SLCO1B3	ENST00000381545	Kazal_dom	singletons-only	moderate + high-impact	10	4.38621945352059e-5	5.3292881741785e-4	8.38563816983875	2.25229239052355	36.841918416816	0.00159374898130094
ENSG00000111700	SLCO1B3	ENST00000381545	Kazal_dom_sf	URV	moderate + high-impact	23	5.0508663219557e-4	8.3762560437299e-4	1.22111367341796	0.579360453222075	2.37094292711987	0.58127732335897
ENSG00000111700	SLCO1B3	ENST00000381545	Kazal_dom_sf	singletons-only	moderate + high-impact	10	4.38621945352059e-5	5.3292881741785e-4	8.38563816983875	2.25229239052355	36.841918416816	0.00159374898130094
ENSG00000257046	SLCO1B3-SLCO1B7	ENST00000540229	Kazal_dom	URV	moderate + high-impact	23	5.0508663219557e-4	8.3762560437299e-4	1.22111367341796	0.579360453222075	2.37094292711987	0.58127732335897
ENSG00000257046	SLCO1B3-SLCO1B7	ENST00000540229	Kazal_dom	singletons-only	moderate + high-impact	10	4.38621945352059e-5	5.3292881741785e-4	8.38563816983875	2.25229239052355	36.841918416816	0.00159374898130094
ENSG00000257046	SLCO1B3-SLCO1B7	ENST00000540229	Kazal_dom_sf	URV	moderate + high-impact	23	5.0508663219557e-4	8.3762560437299e-4	1.22111367341796	0.579360453222075	2.37094292711987	0.58127732335897
ENSG00000257046	SLCO1B3-SLCO1B7	ENST00000540229	Kazal_dom_sf	singletons-only	moderate + high-impact	10	4.38621945352059e-5	5.3292881741785e-4	8.38563816983875	2.25229239052355	36.841918416816	0.00159374898130094
ENSG00000138316	ADAMTS14	ENST00000373207	ADAM_spacer1	URV	moderate + high-impact	31	5.59810313934e-4	0.00167541601575876	2.5071939293041	1.43353181831151	4.28045979551192	0.00159734837485304
ENSG00000138316	ADAMTS14	ENST00000373207	ADAM_spacer1	singletons-only	moderate + high-impact	17	1.8648155371571e-4	3.0464868377269e-4	1.21549612021671	0.343251010166837	3.56659798880649	0.742379177640427
ENSG00000165269	AQP7	ENST00000297988	TMhelix	URV	moderate + high-impact	8	1.2912498740137e-4	6.0995396346384e-4	4.48223536114812	1.69254581818868	11.6522384161098	0.00323262641992583
ENSG00000168906	MAT2A	ENST00000306434	S-AdoMet_synt_central	URV	moderate + high-impact	10	1.5767812064385e-4	6.852276889525e-4	4.10268371367225	1.63696467852636	10.0711905277565	0.00323870361836598
ENSG00000146809	ASB15	ENST00000451215	Ankyrin_rpt	URV	moderate + high-impact	70	0.00117964299430855	0.00236147722273276	1.9149306402787	1.22475820266784	2.91933841091156	0.00502444307056349
ENSG00000146809	ASB15	ENST00000451215	Ankyrin_rpt	singletons-only	moderate + high-impact	46	4.1781803217671e-4	0.00129463597829549	2.76199010062773	1.45356053073724	5.09446595496123	0.00239097966385071
ENSG00000166006	KCNC2	ENST00000549446	Low complexity region	URV	moderate + high-impact	10	1.008917686399e-4	6.8711571480309e-4	4.69667520049976	1.69560200250095	13.4360278839003	0.00324331710655379
ENSG00000116793	PHTF1	ENST00000369604	Low complexity region	URV	moderate + high-impact	20	3.0138330808079e-4	0.00121876379512177	2.95100168386625	1.51995593360191	5.68426377238567	0.00169417294059548
ENSG00000116793	PHTF1	ENST00000369604	Low complexity region	singletons-only	moderate + high-impact	11	8.62048151647197e-5	3.8088201358949e-4	3.68255476495084	1.0703751982165	12.1362579461633	0.0393059384284679
ENSG00000163191	S100A11	ENST00000271638	EF_hand_dom	URV	moderate + high-impact	5	4.30256037135929e-5	6.0895190973113e-4	6.54295465170248	1.85293749380285	28.2528571578905	0.00325467464918638
ENSG00000182326	C1S	ENST00000360817	Sushi/SCR/CCP_sf	URV	moderate + high-impact	28	4.4498873863351e-4	0.00121829252397696	2.57497016859724	1.36487747099401	4.6872714258142	0.00423025883005934
ENSG00000182326	C1S	ENST00000360817	Sushi/SCR/CCP_sf	singletons-only	moderate + high-impact	20	1.4339407937131e-4	7.6140720382306e-4	4.07352362868331	1.65794746992196	9.97890549312621	0.00265010490675965
ENSG00000243489	KRTAP10-11	ENST00000334670	Low complexity region	URV	moderate + high-impact	15	2.4407964388348e-4	9.1647479108453e-4	3.39704891490321	1.53170949917866	7.27268813989435	0.00326387847732446
ENSG00000119862	LGALSL	ENST00000238875	Galectin-rel	URV	moderate + high-impact	42	6.8848161784283e-4	0.00152246429162217	2.27804485384812	1.30961704161679	3.82040863491439	0.00430926334825277
ENSG00000119862	LGALSL	ENST00000238875	Galectin-rel	singletons-only	moderate + high-impact	27	2.2966832327001e-4	8.3732014689269e-4	3.53626008860558	1.58588329621854	7.61916470082243	0.00262912274136606
ENSG00000119862	LGALSL	ENST00000238875	Galectin-like	URV	moderate + high-impact	42	6.8848161784283e-4	0.00152246429162217	2.27804485384812	1.30961704161679	3.82040863491439	0.00430926334825277
ENSG00000119862	LGALSL	ENST00000238875	Galectin-like	singletons-only	moderate + high-impact	27	2.2966832327001e-4	8.3732014689269e-4	3.53626008860558	1.58588329621854	7.61916470082243	0.00262912274136606
ENSG00000036257	CUL3	ENST00000264414	Cullin_N	URV	moderate + high-impact	75	0.00100598464479756	0.00243909368143506	2.02822262532733	1.29747574327164	3.10558293158736	0.00231405973847087
ENSG00000036257	CUL3	ENST00000264414	Cullin_N	singletons-only	moderate + high-impact	59	5.4641491478274e-4	0.00160035595068083	2.25794549823145	1.27934534078911	3.89209821333076	0.00563945502965446
ENSG00000100379	KCTD17	ENST00000403888	T1-type_BTB	URV	moderate + high-impact	10	1.5827877864749e-4	6.0930321804194e-4	4.2970871244481	1.67232133011913	10.5899386543365	0.00328917612018298
ENSG00000279761	OR5D13	ENST00000623930	GPCR_Rhodpsn_7TM	URV	moderate + high-impact	70	0.00110421729852211	0.00236845737187363	1.93234582683083	1.23666572963798	2.94950760191072	0.00439291591308288
ENSG00000279761	OR5D13	ENST00000623930	GPCR_Rhodpsn_7TM	singletons-only	moderate + high-impact	52	4.5900049465361e-4	0.00152735032024335	2.54064920298443	1.39868907831312	4.50654132273775	0.00263570901662491
ENSG00000183421	RIPK4	ENST00000332512	Ankyrin_rpt	URV	moderate + high-impact	94	0.00179409588461675	0.00391625059535419	1.76248989689958	1.24430347989092	2.46331719598979	0.0016674171730644
ENSG00000183421	RIPK4	ENST00000332512	Ankyrin_rpt	singletons-only	moderate + high-impact	50	5.4528030796785e-4	9.226967548114e-4	1.60528449182333	0.802571567783851	3.00508969449045	0.172628701748972
ENSG00000196502	SULT1A1	ENST00000314752	Sulfotransferase_dom	URV	moderate + high-impact	13	1.8681702952509e-4	0.00114263243592717	3.14987234085507	1.52507498318072	7.10167913169473	0.00167063538222101
ENSG00000196502	SULT1A1	ENST00000314752	Sulfotransferase_dom	URV	high-impact only	6	1.4360423554994e-4	3.0485502718276e-4	1.56821843381508	0.502972566949804	4.72058828185507	0.420204921830921
ENSG00000198715	GLMP	ENST00000362007	TMhelix	URV	moderate + high-impact	8	1.1469315452126e-4	6.0919069004595e-4	4.50996264941658	1.68483792758223	12.0722423146175	0.0033464588094374
ENSG00000198715	GLMP	ENST00000362007	Low complexity region	URV	moderate + high-impact	8	1.1469315452126e-4	6.0919069004595e-4	4.50996264941658	1.68483792758223	12.0722423146175	0.0033464588094374
ENSG00000165661	QSOX2	ENST00000358701	QSOX_FAD-bd_sf	URV	moderate + high-impact	20	3.1553160735016e-4	8.3863890111928e-4	2.44034732554447	1.11476029645136	5.06017861389607	0.026677828879234
ENSG00000165661	QSOX2	ENST00000358701	QSOX_FAD-bd_sf	singletons-only	moderate + high-impact	11	5.74107128347079e-5	5.332212186526e-4	6.72310838533671	2.06106762564321	24.4326851096341	0.0017849736512302
ENSG00000188716	DUSP29	ENST00000338487	Dual-sp_phosphatase_cat-dom	URV	moderate + high-impact	33	6.1693280379926e-4	0.00160084408872288	2.4895182730161	1.42742942096444	4.21425007057053	0.00169851609558103
ENSG00000188716	DUSP29	ENST00000338487	Dual-sp_phosphatase_cat-dom	singletons-only	moderate + high-impact	13	1.2908087376926e-4	3.047746334092e-4	2.72744411262252	0.77082565857151	8.25742146194943	0.112310842783831
ENSG00000166889	PATL1	ENST00000300146	Low complexity region	URV	moderate + high-impact	28	5.073744621746e-4	0.00159997851968429	2.61406806850519	1.45275990849579	4.58521883812053	0.0016844819320595
ENSG00000166889	PATL1	ENST00000300146	Low complexity region	singletons-only	moderate + high-impact	14	1.2995934979297e-4	3.8128166361197e-4	2.0350384547458	0.618561014560883	6.10833492931547	0.229847744600102
ENSG00000196935	SRGAP1	ENST00000355086	srGAP1_F-BAR	URV	moderate + high-impact	36	5.4537814120192e-4	0.00129903920754134	2.16588090194441	1.1729895567788	3.84357278158731	0.0145910349767053
ENSG00000196935	SRGAP1	ENST00000355086	srGAP1_F-BAR	singletons-only	moderate + high-impact	22	1.7229138769444e-4	7.626346417741e-4	4.10749200561587	1.72292698688124	9.57334624749877	0.00190484786598522
ENSG00000174705	SH3PXD2B	ENST00000311601	SH3PXD2_PX	URV	moderate + high-impact	22	2.4461291164415e-4	9.9098509082995e-4	3.44783767505553	1.61613719869318	7.1853669277559	0.00176109594749341
ENSG00000174705	SH3PXD2B	ENST00000311601	SH3PXD2_PX	singletons-only	moderate + high-impact	17	1.5819058752661e-4	4.5750056144609e-4	3.01791463533473	1.06107442079523	7.89322400180988	0.0391413990267681
ENSG00000140367	UBE2Q2	ENST00000267938	UBQ-conjugat_E2	URV	moderate + high-impact	29	6.3837693753355e-4	6.1071273571411e-4	0.713617630278299	0.301880064119486	1.48821658832159	0.386149419538445
ENSG00000140367	UBE2Q2	ENST00000267938	UBQ-conjugat_E2	singletons-only	moderate + high-impact	18	2.3137545896669e-4	1.5286031693779e-4	0.314765762352498	0.0501059291910913	1.22831575471833	0.102879458255083
ENSG00000140367	UBE2Q2	ENST00000267938	UBQ-conjugat_E2	URV	high-impact only	8	7.4866609803234e-5	5.3306784641314e-4	6.28052081570554	2.04006202556381	20.4473944041508	0.00170247941844359
ENSG00000101463	SYNDIG1	ENST00000376862	TMhelix	URV	moderate + high-impact	10	1.1470825312358e-4	4.5718046005096e-4	5.33643964772349	1.81105463008438	15.0127129572124	0.0033932693042531
ENSG00000131115	ZNF227	ENST00000313040	KRAB	URV	moderate + high-impact	14	2.1541912598754e-4	7.6152710299383e-4	3.5634018199188	1.55718151952852	7.83950107414684	0.00339471638803635
ENSG00000144908	ALDH1L1	ENST00000393434	Aldehyde_DH_dom	URV	moderate + high-impact	98	0.00245425493772497	0.00144890148474352	0.46731738189593103	0.275859343824134	0.74547302546663	9.36004958067e-4
ENSG00000144908	ALDH1L1	ENST00000393434	Aldehyde_DH_dom	singletons-only	moderate + high-impact	51	6.7475997631301e-4	3.0578695225303e-4	0.351076579539914	0.100890483493757	0.887442649737178	0.0243784377276685
ENSG00000144908	ALDH1L1	ENST00000393434	Aldehyde_DH_dom	URV	high-impact only	14	3.016967030855e-4	7.53636747971451e-7	0.113538526133919	8.7451459602584e-4	0.849145099237527	0.029224013372553
ENSG00000145888	GLRA1	ENST00000274576	Glycine_rcpt_A	URV	moderate + high-impact	9	1.4333267972542e-4	5.3319322653611e-4	4.67334777785872	1.72365466477606	12.0341942097428	0.00339901416393495
ENSG00000042832	TG	ENST00000220616	Tyr-kin_ephrin_A/B_rcpt-like	URV	moderate + high-impact	12	1.4333406468062e-4	7.6169736791255e-4	3.74144909093128	1.57418532521819	9.08660549937729	0.00341169679369346
ENSG00000185219	ZNF445	ENST00000396077	Znf_C2H2_sf	URV	moderate + high-impact	90	0.00127581126332827	0.00282288232482417	1.93370482465497	1.2837011651489	2.85506271077278	0.00195114055119161
ENSG00000185219	ZNF445	ENST00000396077	Znf_C2H2_sf	singletons-only	moderate + high-impact	68	6.594373658657e-4	0.00167887358043361	1.99255555059676	1.15728184858148	3.33266117311573	0.0137665602482487
ENSG00000100243	CYB5R3	ENST00000352397	FNR_nucleotide-bd	URV	moderate + high-impact	53	0.00122303097713084	0.00129686540192257	0.918327120468156	0.522348967373145	1.52658588046459	0.75215254100302
ENSG00000100243	CYB5R3	ENST00000352397	FNR_nucleotide-bd	singletons-only	moderate + high-impact	28	2.7286203155436e-4	6.856002298145e-4	2.15549148104947	0.915938499952865	4.73310259394355	0.0768265142243412
ENSG00000100243	CYB5R3	ENST00000352397	FNR_nucleotide-bd	URV	high-impact only	8	7.20578217075116e-5	4.568083228834e-4	7.09615850209649	2.15652234459676	24.0332635587677	0.0017265848808824
ENSG00000183091	NEB	ENST00000397345	Nebulin-like	URV	moderate + high-impact	16	2.7255020350407e-4	9.1399480781056e-4	3.1285964440538	1.47567418745821	6.50065755328099	0.00342594480729108
ENSG00000183091	NEB	ENST00000427231	Nebulin-like	URV	moderate + high-impact	16	2.7255020350407e-4	9.1399480781056e-4	3.1285964440538	1.47567418745821	6.50065755328099	0.00342594480729108
ENSG00000090060	PAPOLA	ENST00000216277	PolA_pol_cen_dom	URV	moderate + high-impact	25	3.5967968742962e-4	0.00121859171304155	2.96144296800841	1.51755741882881	5.62517724410021	0.00185162968943753
ENSG00000090060	PAPOLA	ENST00000216277	PolA_pol_cen_dom	singletons-only	moderate + high-impact	16	1.2982482900906e-4	5.3323585806595e-4	3.37256449132624	1.18694264381879	9.24430202432983	0.023588543528432
ENSG00000109111	SUPT6H	ENST00000314616	Low complexity region	URV	moderate + high-impact	63	0.0010042686803322	0.00221351898986232	1.89836708185932	1.19621748394178	2.94077202250586	0.00723360775502924
ENSG00000109111	SUPT6H	ENST00000314616	Low complexity region	singletons-only	moderate + high-impact	44	3.8747848031415e-4	0.00129641237398492	2.77513619682503	1.46099871363566	5.13695661040219	0.002252307445896
ENSG00000226288	OR52I2	ENST00000641896	TMhelix	URV	moderate + high-impact	6	7.16687601264326e-5	4.5695133063135e-4	5.86102353611823	1.84296830741422	19.3157485377857	0.00343961055951414
ENSG00000154237	LRRK1	ENST00000388948	Ankyrin_rpt-contain_sf	URV	moderate + high-impact	27	5.3063114459491e-4	9.8982499253185e-4	1.82208987192748	0.950248626981237	3.3007759386824	0.0695370355095802
ENSG00000154237	LRRK1	ENST00000388948	Ankyrin_rpt-contain_sf	singletons-only	moderate + high-impact	13	8.60515773569911e-5	5.3290112856941e-4	6.11577000491832	2.01970172253576	18.909329190066	0.00176709688359611
ENSG00000139219	COL2A1	ENST00000380518	Collagen	URV	moderate + high-impact	50	8.4676382815639e-4	0.00205814134114398	2.11801580346075	1.3391905426477	3.27285259588914	0.00173966519920454
ENSG00000139219	COL2A1	ENST00000380518	Collagen	singletons-only	moderate + high-impact	31	3.4414104825797e-4	5.335178978593e-4	1.5318559328221	0.61164822122811	3.41669378035725	0.341701865400247
ENSG00000069329	VPS35	ENST00000299138	ARM-type_fold	URV	moderate + high-impact	60	0.00130450135078103	0.00221041982091447	1.35117390509141	0.862067110222581	2.0590597477368	0.18402834950115
ENSG00000069329	VPS35	ENST00000299138	ARM-type_fold	singletons-only	moderate + high-impact	30	2.4369821898165e-4	9.9011898291049e-4	3.5121629851784	1.6267480316207	7.40938585654477	0.00175155976045316
ENSG00000050344	NFE2L3	ENST00000056233	bZIP	URV	moderate + high-impact	14	3.8698732428622e-4	7.79994148625958e-5	0.122870166992064	0.0121616220575367	0.560879858542659	0.00347456590940243
ENSG00000179057	IGSF22	ENST00000513874	Ig_I-set	URV	moderate + high-impact	105	0.00243774698078287	0.00175162721035829	0.509681297853242	0.315356479582272	0.786744870983298	0.00178766010551956
ENSG00000179057	IGSF22	ENST00000513874	Ig_I-set	singletons-only	moderate + high-impact	62	7.8874934758386e-4	5.3311978671011e-4	0.38466544519675	0.158038735851673	0.812648391166777	0.0105791701875178
ENSG00000179057	IGSF22	ENST00000513874	Ig_I-set	URV	high-impact only	13	3.154736146782e-4	1.19430666907861e-7	0.0664869902944793	5.1109693266482e-4	0.516972046760102	0.00404665830058393
ENSG00000100461	RBM23	ENST00000359890	RRM_dom	URV	moderate + high-impact	51	0.00109110768582274	0.0022140243833851	1.90180566166264	1.22375594538414	2.87840118464081	0.0050143838306399
ENSG00000100461	RBM23	ENST00000359890	RRM_dom	singletons-only	moderate + high-impact	28	2.8698083341101e-4	6.1141856489082e-4	2.06563454679144	0.827895040116518	4.69041929465171	0.114788917443502
ENSG00000100461	RBM23	ENST00000359890	RRM_dom	URV	high-impact only	7	8.60064712908209e-5	4.5865417623714e-4	6.85490174507937	2.10066557212479	21.8846305635021	0.00214052628985051
ENSG00000175600	SUGCT	ENST00000335693	CoA-Trfase_III_dom3_sf	URV	moderate + high-impact	18	2.8885514642006e-4	8.382613635533e-4	2.14292906245992	0.970610799765162	4.51924996880495	0.0588419473408034
ENSG00000175600	SUGCT	ENST00000335693	CoA-Trfase_III_dom3_sf	singletons-only	moderate + high-impact	12	7.21622207207105e-5	5.3301666787356e-4	6.59493824862492	2.06337466308616	22.1479882227545	0.00180517221555088
ENSG00000158485	CD1B	ENST00000368168	Ig_C1-set	URV	moderate + high-impact	13	1.2900106962797e-4	7.6140614584368e-4	4.14059473498364	1.63589941670176	10.9099956695956	0.00272958259466971
ENSG00000158485	CD1B	ENST00000368168	Ig_C1-set	singletons-only	moderate + high-impact	11	5.73373249423388e-5	5.3296539034274e-4	5.29756428915093	1.62827141362846	20.0669660465965	0.00490127142256436
ENSG00000123240	OPTN	ENST00000378747	Low complexity region	URV	moderate + high-impact	7	4.30153985898757e-5	5.3287079606913e-4	6.68576217607676	1.86097451919642	28.9645037859426	0.00350798132513452
ENSG00000089127	OAS1	ENST00000202917	2-5OAS_N_CS	URV	moderate + high-impact	10	8.60176704661915e-5	5.329424294531e-4	5.46092823307616	1.78236031917847	16.9810943354993	0.00355938407559042
ENSG00000174652	ZNF266	ENST00000592904	Znf_C2H2_sf	URV	moderate + high-impact	101	0.00209326939468655	0.00388701012308305	1.58567422095754	1.13290813844555	2.18579839886175	0.00779351509263548
ENSG00000174652	ZNF266	ENST00000592904	Znf_C2H2_sf	singletons-only	moderate + high-impact	53	4.4440909214159e-4	0.00167561078410162	2.72699642518963	1.51799769882185	4.81527041716339	9.8864537725806e-4
ENSG00000174652	ZNF266	ENST00000592904	Znf_C2H2_sf	URV	high-impact only	18	3.4411550415068e-4	4.5794433424028e-4	1.03514037967503	0.396539421885717	2.31650377455803	0.937708106768978
ENSG00000174652	ZNF266	ENST00000592904	Znf_C2H2_sf	singletons-only	high-impact only	11	1.2901856351208e-4	1.5252799234066e-4	0.738154744469203	0.13485727646751	2.79151528037799	0.675445186443453
ENSG00000162105	SHANK2	ENST00000601538	PDZ_6	URV	moderate + high-impact	8	1.0035241936392e-4	5.3303017236359e-4	5.20381343805422	1.75942095823643	15.2759479222181	0.00357371974871068
ENSG00000196220	SRGAP3	ENST00000383836	RhoGAP_dom	URV	moderate + high-impact	35	6.4503674155954e-4	0.00167692037890628	2.28731393493012	1.3786047384404	3.70892044262982	0.00177359097900254
ENSG00000196220	SRGAP3	ENST00000383836	RhoGAP_dom	singletons-only	moderate + high-impact	20	2.1500946228942e-4	3.8152902235585e-4	1.13177603977542	0.367919998003076	3.01417547932002	0.81598541140715
ENSG00000117318	ID3	ENST00000374561	HLH_DNA-bd_sf	URV	moderate + high-impact	20	2.8711778223586e-4	9.9223224796075e-4	3.21257884680635	1.52625725821742	6.54740877105338	0.00266047416129922
ENSG00000117318	ID3	ENST00000374561	HLH_DNA-bd_sf	singletons-only	moderate + high-impact	14	1.0049916653365e-4	5.3376718258982e-4	4.83855808062196	1.62531688639714	14.2825230744361	0.00546722256186338
ENSG00000118515	SGK1	ENST00000367858	Prot_kinase_dom	URV	moderate + high-impact	40	5.7394282400766e-4	0.00167506504678847	2.41150046938715	1.39342246926059	4.08185791253135	0.00205518016047934
ENSG00000118515	SGK1	ENST00000367858	Prot_kinase_dom	singletons-only	moderate + high-impact	28	2.5825969839054e-4	7.6127676514693e-4	2.80838588029482	1.2481324260121	5.99808147833779	0.0139162617184937
ENSG00000137807	KIF23	ENST00000679126	Kinesin-like_fam	URV	moderate + high-impact	111	0.0019691669944897	0.00373283432776693	1.5354717259089	1.0790857724256	2.1496400767464	0.0178203844349795
ENSG00000137807	KIF23	ENST00000679126	Kinesin-like_fam	singletons-only	moderate + high-impact	72	6.6164481989528e-4	0.00198042534111232	2.30075133728332	1.36980814346908	3.77900707696019	0.00199282286201841
ENSG00000114841	DNAH1	ENST00000420323	AAA_6	URV	moderate + high-impact	86	0.00158103110580893	0.00281891114644248	1.68139552559108	1.13461950273992	2.43764858966429	0.0104017626464949
ENSG00000114841	DNAH1	ENST00000420323	AAA_6	singletons-only	moderate + high-impact	50	5.7427967997533e-4	7.6186953048039e-4	1.2033418918048	0.56667001021912	2.33840819506955	0.611267514506543
ENSG00000114841	DNAH1	ENST00000420323	AAA_6	URV	high-impact only	10	1.3031415011201e-4	6.0969241973285e-4	4.87125021995232	1.83999778692245	12.6724324941567	0.00196416816314693
ENSG00000112414	ADGRG6	ENST00000367609	GPS	URV	moderate + high-impact	10	1.0097736400022e-4	4.5778799925515e-4	5.44249616452057	1.80266171197939	16.0137786031445	0.00359416038347249
ENSG00000198915	RASGEF1A	ENST00000395810	Ras-like_Gua-exchang_fac_N	URV	moderate + high-impact	16	2.4443953109321e-4	9.1389639086696e-4	3.2592835527545	1.49527932066808	6.89600512840671	0.0035974190204181
ENSG00000164949	GEM	ENST00000297596	Small_GTP-bd_dom	URV	moderate + high-impact	31	6.0228597252365e-4	0.00152324098085882	2.50592724231789	1.42757944883353	4.26109423463601	0.00180126703157824
ENSG00000164949	GEM	ENST00000297596	Small_GTP-bd_dom	singletons-only	moderate + high-impact	14	1.578347064283e-4	2.2861192765009e-4	1.42752365543314	0.33919675951117	4.64585507342669	0.594909187327045
ENSG00000171224	FAM241B	ENST00000373279	Low complexity region	URV	moderate + high-impact	13	1.2919981580243e-4	5.3390886628682e-4	3.37787237806962	1.28259598499047	9.02926022611806	0.0150636811904584
ENSG00000171224	FAM241B	ENST00000373279	Low complexity region	singletons-only	moderate + high-impact	10	7.17721702253147e-5	3.8123867366537e-4	7.44368308303054	2.18557727814432	25.3819359319835	0.00205057515099871
ENSG00000085433	WDR47	ENST00000369962	WD40_repeat_dom_sf	URV	moderate + high-impact	37	5.8797586864467e-4	0.00152356401794464	2.49442118130323	1.4063779451677	4.28690195749758	0.00224012246910044
ENSG00000085433	WDR47	ENST00000369962	WD40_repeat_dom_sf	singletons-only	moderate + high-impact	24	2.0088890279077e-4	7.6176726120857e-4	3.20757256244809	1.34865789799012	7.3682848943499	0.00937051404679379
ENSG00000078618	NRDC	ENST00000352171	Peptidase_M16_M	URV	moderate + high-impact	43	6.6137900512398e-4	0.00159989447420168	2.02034037868723	1.15801186108447	3.41718758267743	0.0141755728468673
ENSG00000078618	NRDC	ENST00000352171	Peptidase_M16_M	singletons-only	moderate + high-impact	28	2.1560721640882e-4	9.901633690307e-4	3.59863613728474	1.61748419316122	7.85471696513291	0.00207875832034909
ENSG00000154767	XPC	ENST00000285021	Coiled-coil	URV	moderate + high-impact	10	1.4356854975071e-4	5.3422431259756e-4	4.58783512981773	1.6980799739087	11.8044944715851	0.00363955315001219
ENSG00000185950	IRS2	ENST00000375856	PH-like_dom_sf	URV	moderate + high-impact	26	3.9086329011952e-4	0.00116203960588024	2.94049478063552	1.51922990448787	5.50247152750383	0.00182554801358881
ENSG00000185950	IRS2	ENST00000375856	PH-like_dom_sf	singletons-only	moderate + high-impact	16	1.7361667176159e-4	3.1191077733577e-4	1.53975560517932	0.45517885373644	4.37418530691031	0.458406285609041
ENSG00000091704	CPA1	ENST00000011292	Coiled-coil	URV	moderate + high-impact	7	1.147406354543e-4	5.3337744095058e-4	4.88407676945346	1.7232562380151	13.5304953989365	0.00366571761695367
ENSG00000118997	DNAH7	ENST00000312428	Dynein_AAA1S	URV	moderate + high-impact	22	4.895024237971e-4	7.66969540160627e-5	0.137036706530872	0.0146577286227065	0.556022915263191	0.00254876447533736
ENSG00000118997	DNAH7	ENST00000312428	Dynein_AAA1S	singletons-only	moderate + high-impact	15	2.1580517051517e-4	3.47934078950223e-7	0.0625664900876968	4.5769581287722e-4	0.544627586202387	0.00652514614541588
ENSG00000176299	OR4M1	ENST00000641200	Olfact_rcpt	URV	moderate + high-impact	12	1.8632836311918e-4	8.3749365782014e-4	3.64579532758587	1.54747300559202	8.40440190702948	0.00367607730013764
ENSG00000176299	OR4M1	ENST00000641200	GPCR_Rhodpsn_7TM	URV	moderate + high-impact	12	1.8632836311918e-4	8.3749365782014e-4	3.64579532758587	1.54747300559202	8.40440190702948	0.00367607730013764
ENSG00000183665	TRMT12	ENST00000328599	MeTrfase_TRM5/TYW2	URV	moderate + high-impact	69	0.00114663867797628	0.0025177065426346	1.83200563062846	1.18581059733127	2.77000174009725	0.00702899587565098
ENSG00000183665	TRMT12	ENST00000328599	MeTrfase_TRM5/TYW2	singletons-only	moderate + high-impact	48	4.2999287396138e-4	0.00137245893028731	2.68795477964491	1.43476687172951	4.89205483516473	0.00248935560588792
ENSG00000156284	CLDN8	ENST00000399899	TMhelix	URV	moderate + high-impact	27	5.4487565502142e-4	0.00152301277186992	2.56487200886106	1.43318293954962	4.45365947921418	0.00193537873431326
ENSG00000156284	CLDN8	ENST00000399899	TMhelix	singletons-only	moderate + high-impact	13	1.1475177821674e-4	3.8074548254961e-4	3.47929386060755	1.07674285651313	10.3473531787423	0.0380922717433057
ENSG00000279395	OR5L1	ENST00000625203	GPCR_Rhodpsn	URV	moderate + high-impact	11	1.0033664516245e-4	6.8525619297041e-4	4.74792172246901	1.68631337082177	13.5968677652562	0.00369665039313893
ENSG00000225697	SLC26A6	ENST00000395550	STAS_dom	URV	moderate + high-impact	46	6.3161888724098e-4	0.00198534497676596	2.45256032543598	1.45497171302443	4.06824076835506	9.2867699218368e-4
ENSG00000225697	SLC26A6	ENST00000395550	STAS_dom	singletons-only	moderate + high-impact	32	3.1568018684286e-4	7.6329424830826e-4	1.54333994055528	0.659461118495297	3.36939198079433	0.304743039830504
ENSG00000225697	SLC26A6	ENST00000395550	STAS_dom	URV	high-impact only	9	1.4336435728239e-4	2.2866863316951e-4	1.68682969415596	0.389990494717374	5.61428947316562	0.449166445070486
ENSG00000145388	METTL14	ENST00000388822	SAM-dependent_MTases	URV	moderate + high-impact	13	1.5948947780923e-4	6.8609358502898e-4	3.95911619844917	1.5960909838882	9.5874647623052809	0.00371443514760839
ENSG00000178460	MCMDC2	ENST00000422365	P-loop_NTPase	URV	moderate + high-impact	66	0.00110473235836217	0.0024375093056016	2.04456945761317	1.31365169947936	3.10880562548511	0.0019030298184517
ENSG00000178460	MCMDC2	ENST00000422365	P-loop_NTPase	singletons-only	moderate + high-impact	41	4.0186129043254e-4	9.9007726465589e-4	1.91477366902432	0.924500756104809	3.76137505631242	0.0787709233077784
ENSG00000172531	PPP1CA	ENST00000376745	Calcineurin-like_PHP_ApaH	URV	moderate + high-impact	30	6.5955354043528e-4	7.72725444710037e-5	0.151749176478528	0.0171766505945009	0.567442478781962	0.00207304281138443
ENSG00000172531	PPP1CA	ENST00000376745	Calcineurin-like_PHP_ApaH	singletons-only	moderate + high-impact	21	3.0106136193879e-4	6.96861275695085e-7	0.102157746833275	8.3852292275236e-4	0.748027388090704	0.0180578126706104
ENSG00000188672	RHCE	ENST00000294413	NH4_transpt_AmtB-like_dom	URV	moderate + high-impact	15	2.1500717230599e-4	8.3786454233423e-4	3.45031574013932	1.5214969063112	7.58215489526854	0.00372537386735539
ENSG00000064270	ATP2C2	ENST00000262429	ATPase_P-typ_cation-transptr_C	URV	moderate + high-impact	86	0.00170606475887098	0.00365483018602554	1.84298596438366	1.29038921904913	2.5917178210202	9.6866088765224e-4
ENSG00000064270	ATP2C2	ENST00000262429	ATPase_P-typ_cation-transptr_C	singletons-only	moderate + high-impact	49	5.4478221073017e-4	8.3758553629742e-4	1.30473096359419	0.632260163313797	2.49547258945702	0.453596767102502
ENSG00000064270	ATP2C2	ENST00000262429	ATPase_P-typ_cation-transptr_C	URV	high-impact only	10	1.4341766209916e-4	4.5697080917707e-4	2.90769808821962	1.00048533979287	7.83105028455637	0.0499028580050718
ENSG00000204052	LRRC73	ENST00000372441	LRRC73	URV	moderate + high-impact	34	5.0370010317083e-4	0.00107172912203503	2.14111457126042	1.10587082460397	3.93734360818945	0.0250381983843329
ENSG00000204052	LRRC73	ENST00000372441	LRRC73	singletons-only	moderate + high-impact	23	1.8707093429345e-4	7.6370265945999e-4	4.03006809636678	1.70392607222395	9.25715725728645	0.00201674771646188
ENSG00000115425	PECR	ENST00000265322	SDR_fam	URV	moderate + high-impact	22	3.7367448459966e-4	0.00114254804857405	2.18013178556142	1.10291875149915	4.16979714584844	0.0257693469697049
ENSG00000115425	PECR	ENST00000265322	SDR_fam	singletons-only	moderate + high-impact	10	5.77047374502156e-5	4.5695447242714e-4	7.37162510081993	2.12876917816524	27.5538801055756	0.00202001115590289
ENSG00000163939	PBRM1	ENST00000296302	BAH_dom	URV	moderate + high-impact	19	2.7253218771799e-4	6.8573077803675e-4	2.21000784861517	0.950543702913575	4.79355863097452	0.0644792955300213
ENSG00000163939	PBRM1	ENST00000296302	BAH_dom	singletons-only	moderate + high-impact	14	8.61660867903918e-5	6.0929941599091e-4	5.51775516683991	1.90893829651894	16.5924694231901	0.00193600475768874
ENSG00000092931	MFSD11	ENST00000685175	Ion_channel_UNC-93	URV	moderate + high-impact	39	7.7785855953357e-4	0.00183198526598756	2.27242541305372	1.36902249187262	3.66730805591922	0.00191581986957512
ENSG00000092931	MFSD11	ENST00000685175	Ion_channel_UNC-93	singletons-only	moderate + high-impact	23	2.300719440192e-4	5.3338346040665e-4	2.23431787792852	0.844723642288067	5.37639810980946	0.101136356882359
ENSG00000197134	ZNF257	ENST00000594947	KRAB	URV	moderate + high-impact	11	1.0043110348514e-4	6.0896660774268e-4	4.5503419966081	1.63128684696517	13.1926261916813	0.00377261389560068
ENSG00000126561	STAT5A	ENST00000590949	STAT_TF_prot_interaction	URV	moderate + high-impact	18	2.0078779778877e-4	7.617357216211e-4	3.15793311708631	1.29153480273362	7.42383999740829	0.0127464812734249
ENSG00000126561	STAT5A	ENST00000590949	STAT_TF_prot_interaction	singletons-only	moderate + high-impact	15	1.0039931198354e-4	6.0924328700689e-4	5.36515827988998	1.86824211693912	15.5551254107153	0.00222359057905708
ENSG00000126561	STAT5A	ENST00000590949	STAT_N_sf	URV	moderate + high-impact	18	2.0078779778877e-4	7.617357216211e-4	3.15793311708631	1.29153480273362	7.42383999740829	0.0127464812734249
ENSG00000126561	STAT5A	ENST00000590949	STAT_N_sf	singletons-only	moderate + high-impact	15	1.0039931198354e-4	6.0924328700689e-4	5.36515827988998	1.86824211693912	15.5551254107153	0.00222359057905708
ENSG00000066468	FGFR2	ENST00000358487	Ig_I-set	URV	moderate + high-impact	22	2.7233184268404e-4	9.8984343070785e-4	3.148801563175	1.47871227780788	6.47837824467662	0.00361884952990088
ENSG00000066468	FGFR2	ENST00000358487	Ig_I-set	singletons-only	moderate + high-impact	17	1.290026253853e-4	6.0916792162583e-4	4.41178984554297	1.64145462207107	11.6577558384032	0.00398514766737523
ENSG00000175697	GPR156	ENST00000464295	GPR156_7TM	URV	moderate + high-impact	72	0.00110389366026685	0.00297145937744883	1.96377254534376	1.29787921052784	2.9264665782482	0.00165610396429805
ENSG00000175697	GPR156	ENST00000464295	GPR156_7TM	singletons-only	moderate + high-impact	43	3.4416086513978e-4	0.00144752815269458	2.77958998017753	1.45723623546657	5.22148635935369	0.00223509560879065
ENSG00000175697	GPR156	ENST00000464295	GPR156_7TM	URV	high-impact only	12	1.2910786342186e-4	3.0480041825879e-4	1.38909289024748	0.376593749940525	4.42600150548382	0.599609845416542
ENSG00000175697	GPR156	ENST00000464295	GPR156_7TM	singletons-only	high-impact only	11	1.004425730249e-4	3.0477287126954e-4	2.2227307951335	0.575891696319697	7.56671872076068	0.231232969202517
ENSG00000149564	ESAM	ENST00000278927	Ig-like_dom_sf	URV	moderate + high-impact	47	0.00100437729579496	5.342672201389e-4	0.340365084680144	0.144380226802805	0.692375189609918	0.00192079856109828
ENSG00000149564	ESAM	ENST00000278927	Ig-like_dom_sf	singletons-only	moderate + high-impact	30	3.7311302219302e-4	3.0487725624943e-4	0.502326442096466	0.154628463467186	1.29804926228172	0.165199540665074
ENSG00000171944	OR52A5	ENST00000307388	GPCR_Rhodpsn_7TM	URV	moderate + high-impact	77	0.00139040843423764	0.00259053610247673	1.5968758605842	1.06134688216071	2.34758832424481	0.0254567794562713
ENSG00000171944	OR52A5	ENST00000307388	GPCR_Rhodpsn_7TM	singletons-only	moderate + high-impact	51	4.7303852091844e-4	0.0013711575989211	2.85165623346054	1.55514120696169	5.07167345104398	9.9019735680561e-4
ENSG00000171944	OR52A5	ENST00000307388	GPCR_Rhodpsn_7TM	URV	high-impact only	9	2.1500853407159e-4	3.0481871898515e-4	1.58159305857748	0.479845947628926	4.26259759580886	0.418677930729279
ENSG00000149564	ESAM	ENST00000278927	Ig-like_fold	URV	moderate + high-impact	53	0.00116427851572029	6.1161090249113e-4	0.360779359904145	0.161871045275732	0.705724861899336	0.00193177616528528
ENSG00000149564	ESAM	ENST00000278927	Ig-like_fold	singletons-only	moderate + high-impact	32	4.0206550466528e-4	3.0506393785643e-4	0.476151327898343	0.147353441427378	1.21884726604504	0.128958135145524
ENSG00000146463	ZMYM4	ENST00000314607	DUF3504	URV	moderate + high-impact	15	3.8702069048403e-4	1.66244422812024e-7	0.0646677111550471	4.9847178518102e-4	0.514796480514073	0.00382852138606515
ENSG00000108528	SLC25A11	ENST00000225665	Mitochondrial_sb/sol_carrier	URV	moderate + high-impact	42	5.7368803252999e-4	0.00144724434707395	2.23853263669469	1.24442875337596	3.89197277352726	0.00802692200587019
ENSG00000108528	SLC25A11	ENST00000225665	Mitochondrial_sb/sol_carrier	singletons-only	moderate + high-impact	32	2.7245288068415e-4	9.8994903492102e-4	3.30450306343156	1.55002417619045	6.80517311988428	0.00251745672814219
ENSG00000092621	PHGDH	ENST00000641023	PGDH	URV	moderate + high-impact	103	0.00222380592400532	0.00319980272419676	1.2056269507037	0.83570954510247	1.70301688633981	0.309701696901946
ENSG00000092621	PHGDH	ENST00000641023	PGDH	singletons-only	moderate + high-impact	57	5.1630543444485e-4	0.00159924054182024	2.67730663493725	1.51164432681309	4.62961459256951	9.7429661016768e-4
ENSG00000092621	PHGDH	ENST00000641023	PGDH	URV	high-impact only	14	2.3021754444793e-4	3.8108609501852e-4	1.43969902238081	0.48027676659347	3.70819759310774	0.488779935198492
ENSG00000092621	PHGDH	ENST00000641023	PGDH	singletons-only	high-impact only	10	8.6119726776903e-5	3.0470231022133e-4	3.1867841864666002	0.825514757236632	11.1792217251106	0.0891125931740826
ENSG00000142627	EPHA2	ENST00000358432	FN3_dom	URV	moderate + high-impact	52	0.00129130193524719	4.5990459672022e-4	0.306539194437422	0.122022297945534	0.645347956186274	9.9141307212014e-4
ENSG00000142627	EPHA2	ENST00000358432	FN3_dom	singletons-only	moderate + high-impact	28	3.5868352974774e-4	2.2915775243691e-4	0.478024491962378	0.119653809170046	1.40774937290353	0.19535796445941
ENSG00000142627	EPHA2	ENST00000358432	FN3_dom	URV	high-impact only	7	2.010518700374e-4	8.77259517130305e-7	0.166055218200493	0.00131125992689784	1.29655255144471	0.100186173015471
ENSG00000145833	DDX46	ENST00000452510	Coiled-coil	URV	moderate + high-impact	5	7.17409418521304e-5	3.8110226354424e-4	6.41129052625371	1.8923256138045501	21.7294764785835	0.00387841599247152
ENSG00000099821	POLRMT	ENST00000588649	TPR-like_helical_dom_sf	URV	moderate + high-impact	24	3.5939090422384e-4	0.00121933869907742	2.21845289981776	1.11541014358587	4.28601367942145	0.0238700361669146
ENSG00000099821	POLRMT	ENST00000588649	TPR-like_helical_dom_sf	singletons-only	moderate + high-impact	13	5.74049651477559e-5	6.8523972293395e-4	6.22174925610808	1.92940898428319	22.931295763024	0.00211624957294498
ENSG00000019186	CYP24A1	ENST00000216862	Cyt_P450	URV	moderate + high-impact	132	0.00239225653620451	0.0041134747630845	1.30643894333761	0.944690939703198	1.78130564650058	0.104565266998745
ENSG00000019186	CYP24A1	ENST00000216862	Cyt_P450	singletons-only	moderate + high-impact	88	9.6408135506073e-4	0.00159969185807567	1.32480597977283	0.788671569847461	2.14502281587884	0.278246421873136
ENSG00000019186	CYP24A1	ENST00000216862	Cyt_P450	URV	high-impact only	26	3.33144222129e-4	0.00106594499818619	3.34592403096895	1.66432892813506	6.50033717968331	0.00101743703543122
ENSG00000019186	CYP24A1	ENST00000216862	Cyt_P450	singletons-only	high-impact only	20	1.8751738309295e-4	5.3295039440874e-4	2.9686168396673	1.12157054896697	7.28668277722273	0.0297044802231464
ENSG00000104826	LHB	ENST00000649238	Cystine-knot_cytokine	URV	moderate + high-impact	22	5.73597762443e-4	1.5353203428678e-4	0.161783851760152	0.0290682437506705	0.564412570348896	0.00198473635227936
ENSG00000104826	LHB	ENST00000649238	Cystine-knot_cytokine	singletons-only	moderate + high-impact	11	1.5776658764418e-4	4.24218477865913e-7	0.157964526238971	0.00123314494818221	1.32058037826938	0.101131512098033
ENSG00000146433	TMEM181	ENST00000684151	TMhelix	URV	moderate + high-impact	45	8.1798735781364e-4	0.00167535396134327	2.21458003806635	1.31396559451308	3.60881428805238	0.0034837248077374
ENSG00000146433	TMEM181	ENST00000684151	TMhelix	singletons-only	moderate + high-impact	26	2.2979607961078e-4	7.6149173513835e-4	3.42972662299145	1.49857929493939	7.5106273790931	0.00442132555727925
ENSG00000155313	USP25	ENST00000400183	Peptidase_C19_UCH	URV	moderate + high-impact	81	0.00152152158333758	0.00236820890640601	1.35156606736809	0.884885960124919	2.00703573471526	0.158677991250158
ENSG00000155313	USP25	ENST00000400183	Peptidase_C19_UCH	singletons-only	moderate + high-impact	49	4.3110625473554e-4	0.00144816191439934	2.60289052525958	1.43602434988139	4.63827825190304	0.00197351162441406
ENSG00000155313	USP25	ENST00000400183	USP_dom	URV	moderate + high-impact	81	0.00152152158333758	0.00236820890640601	1.35156606736809	0.884885960124919	2.00703573471526	0.158677991250158
ENSG00000155313	USP25	ENST00000400183	USP_dom	singletons-only	moderate + high-impact	49	4.3110625473554e-4	0.00144816191439934	2.60289052525958	1.43602434988139	4.63827825190304	0.00197351162441406
ENSG00000120952	PRAMEF2	ENST00000240189	LRR_dom_sf	URV	moderate + high-impact	6	1.0082697074582e-4	5.3476949779942e-4	5.28175583808788	1.74936196671792	15.6767901374576	0.00390733652042274
ENSG00000196092	PAX5	ENST00000358127	Paired_dom	URV	moderate + high-impact	10	8.59962161591266e-5	4.5671805806565e-4	5.68251477758731	1.79858186073413	17.9153899077701	0.00391036326106342
ENSG00000196092	PAX5	ENST00000358127	Homeobox-like_sf	URV	moderate + high-impact	10	8.59962161591266e-5	4.5671805806565e-4	5.68251477758731	1.79858186073413	17.9153899077701	0.00391036326106342
ENSG00000155657	TTN	ENST00000589042	Ig-like_fold	URV	moderate + high-impact	4102	0.0826835432694296	0.114245423659304	1.10045938189599	1.03892464737914	1.16492468349239	0.00116023814835775
ENSG00000155657	TTN	ENST00000589042	Ig-like_fold	singletons-only	moderate + high-impact	2423	0.0275945891910543	0.0386538329102616	1.06534549211753	0.963075850282398	1.1761781717898	0.217225535949666
ENSG00000155657	TTN	ENST00000589042	Ig-like_fold	URV	high-impact only	191	0.00279937949212231	0.00446346347342073	1.44744622917678	1.08590424576791	1.90829639733126	0.0122945498507069
ENSG00000155657	TTN	ENST00000589042	Ig-like_fold	singletons-only	high-impact only	156	0.00170868384474772	0.00284739809500919	1.56078732912912	1.09884862537121	2.17350902678257	0.0139057156217134
ENSG00000124664	SPDEF	ENST00000374037	Pointed_dom	URV	moderate + high-impact	17	2.8770797906106e-4	0.00114341799909659	2.9822970524053	1.43535025549578	6.04257174413044	0.00395813484179874
ENSG00000187510	PLEKHG7	ENST00000344636	DBL_dom_sf	URV	moderate + high-impact	65	0.00122538289770451	0.0017597656640294	1.20918975922614	0.737962030816291	1.90779704232285	0.438564244736606
ENSG00000187510	PLEKHG7	ENST00000344636	DBL_dom_sf	singletons-only	moderate + high-impact	36	4.0222706100914e-4	6.1195228688995e-4	1.065692915944	0.452288294153955	2.26999243425762	0.876302683113327
ENSG00000187510	PLEKHG7	ENST00000344636	DBL_dom_sf	URV	high-impact only	10	1.1679215569049e-4	6.8707813949638e-4	4.7670365206944	1.80590019692585	12.7575590775281	0.00196781407792768
ENSG00000130396	AFDN	ENST00000683244	FHA_dom	URV	moderate + high-impact	20	2.8678284348282e-4	0.0010659062095022	2.97475929092963	1.51634019081805	5.77026288824274	0.00201138510914967
ENSG00000130396	AFDN	ENST00000683244	FHA_dom	singletons-only	moderate + high-impact	13	1.2912322873667e-4	3.0462313918236e-4	2.46910811589082	0.701172247852654	7.48847081322776	0.148243933490546
ENSG00000104824	HNRNPL	ENST00000221419	Nucleotide-bd_a/b_plait_sf	URV	moderate + high-impact	21	3.3042478383028e-4	9.1436071091435e-4	2.71189407539529	1.2850518102192099	5.43988061459832	0.0100516878520808
ENSG00000104824	HNRNPL	ENST00000221419	Nucleotide-bd_a/b_plait_sf	singletons-only	moderate + high-impact	13	8.6099229078377e-5	5.3372823350938e-4	6.00513281100266	1.93834620833383	18.6688998839383	0.00247736228195194
ENSG00000163214	DHX57	ENST00000457308	UBA	URV	moderate + high-impact	15	1.8719212137549e-4	6.8631728857928e-4	4.25284430456383	1.74755038860964	9.94690541632238	0.00200258090399363
ENSG00000163214	DHX57	ENST00000457308	UBA	singletons-only	moderate + high-impact	10	1.007287305537e-4	2.2887999550007e-4	2.29863902227509	0.537170695244521	8.0969315691824	0.239514625986816
ENSG00000163214	DHX57	ENST00000457308	DHX57_UBA	URV	moderate + high-impact	15	1.8719212137549e-4	6.8631728857928e-4	4.25284430456383	1.74755038860964	9.94690541632238	0.00200258090399363
ENSG00000163214	DHX57	ENST00000457308	DHX57_UBA	singletons-only	moderate + high-impact	10	1.007287305537e-4	2.2887999550007e-4	2.29863902227509	0.537170695244521	8.0969315691824	0.239514625986816
ENSG00000256812	CAPNS2	ENST00000457326	EF_hand_dom	URV	moderate + high-impact	25	4.0146322819276e-4	0.00116002684237614	2.73906696751653	1.41461901396729	5.11615513830789	0.00346528156836234
ENSG00000256812	CAPNS2	ENST00000457326	EF_hand_dom	singletons-only	moderate + high-impact	15	1.1472120630927e-4	5.3774688678014e-4	4.76813670792436	1.65650922521475	13.3304263569317	0.0047148159936482
ENSG00000083857	FAT1	ENST00000441802	TMhelix	URV	moderate + high-impact	7	1.2898844672396e-4	6.8511656741702e-4	4.23350700910503	1.60939852130849	11.1079532330824	0.00399997144746578
ENSG00000114923	SLC4A3	ENST00000358055	HCO3_transpt_C	URV	moderate + high-impact	102	0.00179524776243717	0.00327815296512687	1.74104224524309	1.2084981175567	2.46186848433395	0.00338878263474496
ENSG00000114923	SLC4A3	ENST00000358055	HCO3_transpt_C	singletons-only	moderate + high-impact	65	6.1737767536286e-4	0.00167650066674672	2.44522206358274	1.42824169373078	4.09185094711559	0.00144677525397785
ENSG00000114923	SLC4A3	ENST00000358055	HCO3_transpt_C	URV	high-impact only	7	1.0069344620587e-4	2.2915191151633e-4	2.84964226931067	0.665230430739051	10.0417865050329	0.145497246475835
ENSG00000156931	VPS8	ENST00000625842	Vps8_central_dom	URV	moderate + high-impact	28	5.7481650878042e-4	0.00144748880015627	2.35240284171115	1.30629512803006	4.08833182247334	0.00514120113532734
ENSG00000156931	VPS8	ENST00000625842	Vps8_central_dom	singletons-only	moderate + high-impact	12	8.63457976433933e-5	4.5702505406162e-4	5.7243841148314	1.84774414091965	17.7536867200366	0.00329020970529748
ENSG00000138279	ANXA7	ENST00000372921	Annexin_sf	URV	moderate + high-impact	79	0.0016644103656665	0.00373179368501334	1.82081135824557	1.27659252383515	2.56054088941234	0.00114700205729845
ENSG00000138279	ANXA7	ENST00000372921	Annexin_sf	singletons-only	moderate + high-impact	36	3.1557619336929e-4	0.00106596767396026	2.24450248552028	1.08499829062088	4.48794723932033	0.0299485817750296
ENSG00000138279	ANXA7	ENST00000372921	Annexin_sf	URV	high-impact only	12	2.0088052749035e-4	6.8564598157577e-4	2.91579924906084	1.17174021007674	6.90539943957285	0.0225004070965195
ENSG00000173821	RNF213	ENST00000582970	P-loop_NTPase	URV	moderate + high-impact	90	0.00200752660626757	0.00282047413145695	1.36445213568873	0.935651874080349	1.94355962694826	0.104226935233165
ENSG00000173821	RNF213	ENST00000582970	P-loop_NTPase	singletons-only	moderate + high-impact	50	4.7324485048409e-4	0.00129529093933483	2.72973400728944	1.46463341886462	4.91186988890253	0.00205321367394717
ENSG00000187554	TLR5	ENST00000642603	TMhelix	URV	moderate + high-impact	10	1.7199382082063e-4	6.8566585603563e-4	3.89595867005988	1.57630267419852	9.2972298596358	0.00403347692334366
ENSG00000164574	GALNT10	ENST00000297107	Nucleotide-diphossugar_trans	URV	moderate + high-impact	102	0.00170730064809014	0.00380935408561981	1.8297929607035	1.28396931982359	2.57018127111043	0.0010189924127213
ENSG00000164574	GALNT10	ENST00000297107	Nucleotide-diphossugar_trans	singletons-only	moderate + high-impact	65	6.4551477425311e-4	0.00152362594654832	1.75520432156992	0.98330592087107	3.0301895646691	0.0567761153642157
ENSG00000164574	GALNT10	ENST00000297107	Nucleotide-diphossugar_trans	URV	high-impact only	7	1.438025628294e-4	1.5261398730315e-4	1.23694303134807	0.23490821879532	4.37400338090465	0.770834608882025
ENSG00000182095	TNRC18	ENST00000430969	BAH_sf	URV	moderate + high-impact	8	1.7268142166938e-4	6.1195120291943e-4	4.11748865666827	1.61262954883158	10.0020383831442	0.0040353831588259
ENSG00000167414	GNG8	ENST00000693335	Coiled-coil	URV	moderate + high-impact	7	1.0038422022808e-4	6.0943883923887e-4	4.9226181356556	1.69140845214038	14.395847318167	0.004038172361019
ENSG00000050555	LAMC3	ENST00000361069	Coiled-coil	URV	moderate + high-impact	28	5.311657922095e-4	0.00137217128252692	2.46651208624893	1.35034227604163	4.3521681564585	0.00399051502358894
ENSG00000050555	LAMC3	ENST00000361069	Coiled-coil	singletons-only	moderate + high-impact	14	1.0054213710606e-4	5.3331768813455e-4	5.02628616316867	1.70735208555418	14.7552462622125	0.00410560934541082
ENSG00000197965	MPZL1	ENST00000359523	Low complexity region	URV	moderate + high-impact	8	7.18691247655784e-5	4.5675395429544e-4	6.03248307781552	1.81581292772029	20.6062121680898	0.00404906931117499
ENSG00000167601	AXL	ENST00000301178	Protein_kinase_ATP_BS	URV	moderate + high-impact	6	5.74054958855449e-5	4.5684485410768e-4	6.65107956936071	1.87984220495418	24.9486264197088	0.0040524426107964
ENSG00000171227	TMEM37	ENST00000306406	TMhelix	URV	moderate + high-impact	23	5.7332016003523e-4	5.3313801161866e-4	0.698020109948678	0.27581734902094	1.53053682580438	0.388721376504722
ENSG00000171227	TMEM37	ENST00000306406	TMhelix	singletons-only	moderate + high-impact	13	1.8632559874635e-4	7.16253869121664e-8	0.0314579327685079	2.2838624600567e-4	0.344861018503777	0.00203329865558677
ENSG00000129951	PLPPR3	ENST00000520876	P_Acid_Pase_2/haloperoxi_sf	URV	moderate + high-impact	35	0.00100998415940977	3.1353247474437e-4	0.280004568398629	0.0911002736518024	0.659985442980824	0.00204458807838259
ENSG00000129951	PLPPR3	ENST00000520876	P_Acid_Pase_2/haloperoxi_sf	singletons-only	moderate + high-impact	17	2.3104499805621e-4	7.71371390896488e-5	0.429660321251867	0.0464789236232687	1.75441976766128	0.273361858772214
ENSG00000256812	CAPNS2	ENST00000457326	EF-hand-dom_pair	URV	moderate + high-impact	41	7.7416338935387e-4	0.0018598631546459	2.24932559787128	1.35169772124158	3.64257822008132	0.00225090609853618
ENSG00000256812	CAPNS2	ENST00000457326	EF-hand-dom_pair	singletons-only	moderate + high-impact	24	2.1506107094682e-4	6.9463819187207e-4	2.87183011656561	1.18179509797335	6.60997462520456	0.021090214017462
ENSG00000110429	FBXO3	ENST00000265651	ApaG_domain	URV	moderate + high-impact	14	1.8648253354841e-4	7.6160660693462e-4	3.65578656002401	1.53787885264771	8.44431501959289	0.00407070492054229
ENSG00000182326	C1S	ENST00000360817	Sushi_SCR_CCP_dom	URV	moderate + high-impact	29	4.5939138318153e-4	0.00121826587926627	2.51364922543623	1.33613054907743	4.55712853900932	0.005066718400913
ENSG00000182326	C1S	ENST00000360817	Sushi_SCR_CCP_dom	singletons-only	moderate + high-impact	21	1.5779672391933e-4	7.6138055911238e-4	3.85468342600531	1.5888700225396	9.23199599055056	0.00341406772938657
ENSG00000164199	ADGRV1	ENST00000405460	CalX-like_sf	URV	moderate + high-impact	923	0.0174766194499807	0.0267774007429275	1.23483673085333	1.0888138537958	1.39699138566614	0.00110570364191742
ENSG00000164199	ADGRV1	ENST00000405460	CalX-like_sf	singletons-only	moderate + high-impact	584	0.00637925950641738	0.0106781935663809	1.2616294578541	1.03039403948631	1.53563824358723	0.0247969712412237
ENSG00000164199	ADGRV1	ENST00000405460	CalX-like_sf	URV	high-impact only	69	0.00109834950212428	0.00206132021939767	1.72816422474827	1.07761113714957	2.69253701144887	0.0240105818478772
ENSG00000164199	ADGRV1	ENST00000405460	CalX-like_sf	singletons-only	high-impact only	47	5.4862803114303e-4	6.8735579228237e-4	0.927389948511977	0.417510570205784	1.86952963434228	0.841118308491169
ENSG00000163785	RYK	ENST00000623711	Prot_kinase_dom	URV	moderate + high-impact	31	5.3825128592795e-4	0.00159892858929731	2.51845901486735	1.4110651903959	4.37081226983056	0.00220518942692016
ENSG00000163785	RYK	ENST00000623711	Prot_kinase_dom	singletons-only	moderate + high-impact	15	1.1548917289784e-4	5.3289899085155e-4	3.44734216717581	1.15259614544477	9.91396381220983	0.0278435718151658
ENSG00000147799	ARHGAP39	ENST00000377307	Low complexity region	URV	moderate + high-impact	9	1.4515409165552e-4	5.3691911851997e-4	4.50588208998126	1.66290288880803	11.6283033621901	0.00410577505594134
ENSG00000204033	LRIT2	ENST00000372113	Cys-rich_flank_reg_C	URV	moderate + high-impact	12	2.5802358570667e-4	2.23174192515553e-7	0.0252609125215235	1.7545080224788e-4	0.352434417446188	0.00207467297482922
ENSG00000204033	LRIT2	ENST00000372113	Cys-rich_flank_reg_C	singletons-only	moderate + high-impact	10	1.43338037225e-4	8.26462195207038e-8	0.212231597063042	0.00163099772438821	1.77453521099641	0.186300714610074
ENSG00000188672	RHCE	ENST00000294413	TMhelix	URV	moderate + high-impact	13	2.0067366259106e-4	7.6173292799757e-4	3.55851294146045	1.52516280510653	8.01958094785897	0.00411394185849001
ENSG00000169599	NFU1	ENST00000410022	NIF_FeS_clus_asmbl_NifU_C	URV	moderate + high-impact	7	7.18271425204378e-5	3.8061770774899e-4	6.41014944027955	1.87353835496383	21.9303455257179	0.004115740603576
ENSG00000172379	ARNT2	ENST00000303329	PAC	URV	moderate + high-impact	13	2.1504189934407e-4	6.8517259884845e-4	3.01541774821134	1.24664901592571	6.93990624201184	0.0155932376987351
ENSG00000172379	ARNT2	ENST00000303329	PAC	singletons-only	moderate + high-impact	10	5.7343204795914097e-05	4.567391815898e-4	6.81169913260954	2.02096169717584	25.0836146403978	0.00238146233107739
ENSG00000146469	VIP	ENST00000367244	Glucagon_GIP_secretin_VIP	URV	moderate + high-impact	18	3.310958440845e-4	9.9371320120912e-4	2.95071407474835	1.43159747844564	5.83984954943093	0.00413751804861628
ENSG00000167371	PRRT2	ENST00000358758	Low complexity region	URV	moderate + high-impact	24	5.3231238699095e-4	1.80850184570945e-6	0.06405008523313	4.7397824179049e-4	0.479857822199293	0.00215130189891277
ENSG00000167371	PRRT2	ENST00000358758	Low complexity region	singletons-only	moderate + high-impact	16	2.3055899221301e-4	1.19188940376164e-6	0.12023236016293	8.8890588994565e-4	1.03031271306611	0.054325142602053
ENSG00000153147	SMARCA5	ENST00000283131	SNF2_N	URV	moderate + high-impact	14	1.1511917911845e-4	5.3303369534337e-4	5.27422006526781	1.87743383360279	14.526135325295	0.00223978619941712
ENSG00000153147	SMARCA5	ENST00000283131	SNF2_N	singletons-only	moderate + high-impact	13	1.1499103850743e-4	3.8079799043034e-4	3.73266465323128	1.17216502783283	10.9526469532305	0.0274213607475106
ENSG00000076944	STXBP2	ENST00000221283	Sec-1-like_dom1	URV	moderate + high-impact	36	5.7334471198017e-4	0.0015229069316222601	2.33387685566828	1.28797080947512	4.08897568770163	0.00591856179249883
ENSG00000076944	STXBP2	ENST00000221283	Sec-1-like_dom1	singletons-only	moderate + high-impact	23	1.7201076091386e-4	8.374817498191e-4	3.91819149826282	1.60322806248907	9.33643382277079	0.00319316643218903
ENSG00000109062	SLC9A3R1	ENST00000262613	EBP50_C-term	URV	moderate + high-impact	38	9.329060065752e-4	6.1037249591889e-4	0.362834108079461	0.158515453566613	0.732344148989972	0.00350059727422569
ENSG00000109062	SLC9A3R1	ENST00000262613	EBP50_C-term	singletons-only	moderate + high-impact	22	3.0118110981062e-4	7.64901565874289e-5	0.146717397353292	0.0158455975469662	0.608976572589105	0.00510599118062194
ENSG00000279514	OR4C16	ENST00000623907	Low complexity region	URV	moderate + high-impact	5	5.74428872309969e-5	5.3297560327499e-4	5.9374385191369	1.77081006858199	21.9999196830762	0.00416873386476047
ENSG00000169862	CTNND2	ENST00000304623	ARM-type_fold	URV	moderate + high-impact	86	0.00156253893715111	0.00304674073144738	1.76482547291154	1.19952182085314	2.54594184665605	0.00447513066667993
ENSG00000169862	CTNND2	ENST00000304623	ARM-type_fold	singletons-only	moderate + high-impact	54	5.160862801943e-4	0.00137080077155679	2.48089590782651	1.3549980365042	4.38886496324282	0.00390510382549347
ENSG00000004399	PLXND1	ENST00000324093	Ig_E-set	URV	moderate + high-impact	55	0.00126761649180315	0.00275008830853271	1.9351734220839	1.28188030084571	2.86466344935913	0.00202846292668202
ENSG00000004399	PLXND1	ENST00000324093	Ig_E-set	singletons-only	moderate + high-impact	21	2.5841945773533e-4	2.2973368553687e-4	0.953590854637507	0.242816914489244	2.79765687445941	0.937282518732513
ENSG00000180263	FGD6	ENST00000343958	Znf_FYVE	URV	moderate + high-impact	10	1.5787317183544e-4	6.8527942532883e-4	4.11897764763374	1.5992923004018	10.2295190329575	0.00419204646228744
ENSG00000180263	FGD6	ENST00000343958	Znf_FYVE-rel	URV	moderate + high-impact	10	1.5787317183544e-4	6.8527942532883e-4	4.11897764763374	1.5992923004018	10.2295190329575	0.00419204646228744
ENSG00000178338	ZNF354B	ENST00000322434	KRAB	URV	moderate + high-impact	10	7.16694495118274e-5	4.5674101345784e-4	5.79937798778755	1.78281857861997	19.5591612566386	0.00420108732985736
ENSG00000160072	ATAD3B	ENST00000673477	Coiled-coil	URV	moderate + high-impact	4	5.77346567989569e-5	5.3359549971522e-4	5.7830597066277996	1.75289586022606	21.2455340130255	0.00420869275033509
ENSG00000099331	MYO9B	ENST00000682292	Coiled-coil	URV	moderate + high-impact	8	5.77153849035105e-5	4.571222843292e-4	6.97995422436138	1.8818997255644	27.2163018206775	0.0042204713056827
ENSG00000100012	SEC14L3	ENST00000215812	CRAL/TRIO_N_dom	URV	moderate + high-impact	9	1.2905365914892e-4	6.090097783169e-4	3.61685899901627	1.53892071319071	8.69828415654458	0.00423667797438676
ENSG00000198252	STYX	ENST00000354586	TYR_PHOSPHATASE_DUAL_dom	URV	moderate + high-impact	22	2.0293465370388e-4	8.394646599694e-4	3.76186748813615	1.6440203437609	8.4255796610313	0.00216978090577613
ENSG00000198252	STYX	ENST00000354586	TYR_PHOSPHATASE_DUAL_dom	singletons-only	moderate + high-impact	19	1.7386442805909e-4	5.3474759504384e-4	2.29292707321681	0.839693690936499	5.89296729411287	0.102156088709474
ENSG00000143768	LEFTY2	ENST00000366820	TGF-b_C	URV	moderate + high-impact	5	8.60703060481483e-5	6.8518273931343e-4	3.28646906216241	1.47297023257808	8.02044360426867	0.00427192558103062
ENSG00000143768	LEFTY2	ENST00000366820	Cystine-knot_cytokine	URV	moderate + high-impact	5	8.60703060481483e-5	6.8518273931343e-4	3.28646906216241	1.47297023257808	8.02044360426867	0.00427192558103062
ENSG00000184564	SLITRK6	ENST00000647374	TMhelix	URV	moderate + high-impact	8	1.2909120055973e-4	6.1359938681885e-4	4.40983047540419	1.62608575908418	11.7193950361425	0.00430650985221626
ENSG00000143799	PARP1	ENST00000366794	Znf_PARP_sf	URV	moderate + high-impact	42	8.1736099531286e-4	0.00167539277332998	1.97839292266685	1.17098110993207	3.23062925607835	0.0117756201536773
ENSG00000143799	PARP1	ENST00000366794	Znf_PARP_sf	singletons-only	moderate + high-impact	22	1.7214386206261e-4	7.6144772815604e-4	4.03757648074006	1.65763393667533	9.62720940036779	0.00263762653002941
ENSG00000130707	ASS1	ENST00000352480	Rossmann-like_a/b/a_fold	URV	moderate + high-impact	40	7.3128794809185e-4	0.00152391400799885	1.86444187969628	1.07199543784968	3.1265077159706	0.0281871679273582
ENSG00000130707	ASS1	ENST00000352480	Rossmann-like_a/b/a_fold	singletons-only	moderate + high-impact	21	1.5776767650312e-4	7.6151388388512e-4	4.18079497939221	1.697797597134	10.122036609162	0.00233619505709959
ENSG00000178188	SH2B1	ENST00000684370	SH2_dom_sf	URV	moderate + high-impact	16	3.8720937298213e-4	3.29182744974386e-7	0.063810155528863	4.861174242018e-4	0.521448115875468	0.00432216901323301
ENSG00000156219	ART3	ENST00000355810	ART	URV	moderate + high-impact	52	9.0307736630992e-4	0.00229507385198435	2.1030050628071	1.31655102139221	3.29004655636166	0.00222753919682084
ENSG00000156219	ART3	ENST00000355810	ART	singletons-only	moderate + high-impact	29	2.7235934712181e-4	7.6475937427637e-4	2.14634482111945	0.92151356628293	4.73047074828849	0.0752965783966557
ENSG00000149483	TMEM138	ENST00000278826	TMhelix	URV	moderate + high-impact	22	2.5816346252119e-4	9.1348850799794e-4	3.347446751918	1.54999054598384	6.98426580845211	0.00268973468643219
ENSG00000149483	TMEM138	ENST00000278826	TMhelix	singletons-only	moderate + high-impact	17	1.2913159866213e-4	6.0897765092306e-4	3.70910801152349	1.36378876226562	9.9064508238912	0.0112063624972027
ENSG00000166292	TMEM100	ENST00000424486	TMhelix	URV	moderate + high-impact	13	2.2933253134932e-4	7.6210434241257e-4	3.42188782437063	1.50029731012192	7.47295690393833	0.00434149050506649
ENSG00000185219	ZNF445	ENST00000396077	Znf_C2H2_type	URV	moderate + high-impact	78	0.00111813328052145	0.00228850283508887	1.89144877999592	1.20774775044012	2.8869272574477	0.00606929435081871
ENSG00000185219	ZNF445	ENST00000396077	Znf_C2H2_type	singletons-only	moderate + high-impact	60	5.5909516190473e-4	0.00160182614567534	2.35397897398804	1.34162016244552	4.01952070568451	0.00338516859171178
ENSG00000182324	KCNJ14	ENST00000342291	Kir_TM	URV	moderate + high-impact	19	2.7349514505691e-4	0.00115772815893513	2.98109384365811	1.4989225254018	5.88041264445884	0.00226050717093773
ENSG00000182324	KCNJ14	ENST00000342291	Kir_TM	singletons-only	moderate + high-impact	11	8.64005469728061e-5	3.8555885799747e-4	2.89436540951194	0.963076354535695	8.76142706829212	0.0576393101688114
ENSG00000139144	PIK3C2G	ENST00000538779	C2_dom	URV	moderate + high-impact	28	4.0539863103072e-4	0.00145022424392584	2.7206783159446	1.44956027268995	4.98160962585925	0.00224048052142756
ENSG00000139144	PIK3C2G	ENST00000538779	C2_dom	singletons-only	moderate + high-impact	17	1.4538593719309e-4	5.3427081153931e-4	2.5568120794684	0.885201430690481	6.93829131565087	0.0809273772631532
ENSG00000182481	KPNA2	ENST00000330459	ARM-like	URV	moderate + high-impact	47	6.453673802907e-4	0.00159906098835138	2.37334924358958	1.36878353942402	3.98489739072825	0.00262595502749396
ENSG00000182481	KPNA2	ENST00000330459	ARM-like	singletons-only	moderate + high-impact	34	3.1566984793468e-4	9.1376808177815e-4	2.59521677509146	1.2361032251413	5.21709603527225	0.0129087527551908
ENSG00000060237	WNK1	ENST00000340908	Low complexity region	URV	moderate + high-impact	100	0.00179402658853013	0.00383043467805787	1.7409976767055	1.2273118923736	2.43441680558636	0.00218626447809422
ENSG00000060237	WNK1	ENST00000340908	Low complexity region	singletons-only	moderate + high-impact	62	6.7450681203544e-4	0.00114520500071532	1.26367213218871	0.673930215609031	2.24772132383314	0.451378461495714
ENSG00000100505	TRIM9	ENST00000684578	Bbox_C	URV	moderate + high-impact	24	3.1557564355649e-4	0.00114338816910369	3.06506633261323	1.5193823021912	6.00849867824338	0.00222168371294551
ENSG00000100505	TRIM9	ENST00000684578	Bbox_C	singletons-only	moderate + high-impact	17	1.7204159266868e-4	3.8096068092044e-4	2.33551155826205	0.724147036450177	6.4438275171529	0.144992469862714
ENSG00000144908	ALDH1L1	ENST00000393434	Ald_DH_N	URV	moderate + high-impact	99	0.00248298724673012	0.00152511036583153	0.482865713634265	0.288966665371895	0.762333295653524	0.0012446093229137
ENSG00000144908	ALDH1L1	ENST00000393434	Ald_DH_N	singletons-only	moderate + high-impact	51	6.7478302778602e-4	3.0580904384775e-4	0.352305599243285	0.101227854050734	0.890529239220882	0.0249271861912234
ENSG00000144908	ALDH1L1	ENST00000393434	Ald_DH_N	URV	high-impact only	14	3.016967030855e-4	7.53636747971451e-7	0.113538526133919	8.7451459602584e-4	0.849145099237527	0.029224013372553
ENSG00000169504	CLIC4	ENST00000374379	Glutathione-S-Trfase_C-like	URV	moderate + high-impact	14	1.721210547788e-4	6.8529869112867e-4	3.82660290342468	1.55082821487711	9.16465289513144	0.00439242694686237
ENSG00000070269	TMEM260	ENST00000261556	DUF2723	URV	moderate + high-impact	46	7.198634546423e-4	0.00122001337726919	1.63969876057502	0.927071968033404	2.74919238458019	0.086360376511967
ENSG00000070269	TMEM260	ENST00000261556	DUF2723	singletons-only	moderate + high-impact	33	3.733952792862e-4	5.339692645682e-4	1.38192314296329	0.595121153313446	2.75259967704286	0.414235838596336
ENSG00000070269	TMEM260	ENST00000261556	DUF2723	URV	high-impact only	11	1.3024050380695e-4	6.0968125157217e-4	4.3434271856929	1.73860886446992	11.1305621524784	0.00223757470931674
ENSG00000175198	PCCA	ENST00000376285	ATP_grasp_subdomain_1	URV	moderate + high-impact	29	3.5949804168763e-4	0.00114620932932901	2.9768754848843	1.49978092532606	5.71138767262251	0.0023185120937016
ENSG00000175198	PCCA	ENST00000376285	ATP_grasp_subdomain_1	singletons-only	moderate + high-impact	23	2.1562894383492e-4	6.112080005284e-4	2.63378384791519	1.00730801784199	6.35305968923376	0.0483928581279699
ENSG00000008869	HEATR5B	ENST00000233099	Low complexity region	URV	moderate + high-impact	23	6.5970732764199e-4	7.69501340340695e-5	0.145337394332977	0.01603476284889	0.56465353295067	0.00229135035513972
ENSG00000008869	HEATR5B	ENST00000233099	Low complexity region	singletons-only	moderate + high-impact	12	1.7224412390756e-4	2.2695612659614e-7	0.113921053563772	8.2526891916698e-4	1.12518796147952	0.0667875372575628
ENSG00000162592	CCDC27	ENST00000294600	Coiled-coil	URV	moderate + high-impact	35	6.4542516325497e-4	0.00144800482505273	1.61816558915521	0.897758569678826	2.81390274040343	0.106885876056924
ENSG00000162592	CCDC27	ENST00000294600	Coiled-coil	singletons-only	moderate + high-impact	21	1.5778797618952e-4	7.6146000532369e-4	4.12065399748546	1.6931399811598	9.89705663638345	0.00226406332302365
ENSG00000110975	SYT10	ENST00000228567	C2_domain_sf	URV	moderate + high-impact	70	0.00153419963342608	0.00175573595637423	0.905221302836329	0.557851507622749	1.40911806372155	0.669194985831492
ENSG00000110975	SYT10	ENST00000228567	C2_domain_sf	singletons-only	moderate + high-impact	42	5.8790134910004e-4	7.79051017127026e-5	0.14405145257712	0.016456854811358	0.530845154609561	0.00111497071059652
ENSG00000110975	SYT10	ENST00000228567	C2_domain_sf	URV	high-impact only	9	2.2958332438859e-4	3.8129111435191e-4	1.62201315127432	0.552268553875279	4.08193311679935	0.353032058441465
ENSG00000150768	DLAT	ENST00000280346	CAT-like_dom_sf	URV	moderate + high-impact	42	8.3467392697196e-4	0.00144666209788161	1.30227942070461	0.741299126096798	2.19336497532778	0.34694821169283
ENSG00000150768	DLAT	ENST00000280346	CAT-like_dom_sf	singletons-only	moderate + high-impact	22	1.8791332553681e-4	6.8514947642006e-4	4.08866152550878	1.70597373024299	9.4175427778147	0.00223535866635105
ENSG00000196391	ZNF774	ENST00000354377	Znf_C2H2_type	URV	moderate + high-impact	73	0.00157709963145009	0.00335296859855088	1.80459336755072	1.2439888193027	2.57401348367173	0.00220939186029023
ENSG00000196391	ZNF774	ENST00000354377	Znf_C2H2_type	singletons-only	moderate + high-impact	33	3.584129838915e-4	6.0961162916942e-4	1.12213473822471	0.468932045031416	2.43766159533798	0.783344359534628
ENSG00000196391	ZNF774	ENST00000354377	Znf_C2H2_sf	URV	moderate + high-impact	73	0.00157709963145009	0.00335296859855088	1.80459336755072	1.2439888193027	2.57401348367173	0.00220939186029023
ENSG00000196391	ZNF774	ENST00000354377	Znf_C2H2_sf	singletons-only	moderate + high-impact	33	3.584129838915e-4	6.0961162916942e-4	1.12213473822471	0.468932045031416	2.43766159533798	0.783344359534628
ENSG00000115866	DARS1	ENST00000264161	Aa-tRNA-synt_II	URV	moderate + high-impact	70	0.00121057711483037	0.00259132601361557	1.87241243404211	1.22436277583331	2.80341605854541	0.00434727510480126
ENSG00000115866	DARS1	ENST00000264161	Aa-tRNA-synt_II	singletons-only	moderate + high-impact	41	3.6102509466731e-4	0.00121958513495471	2.93243206855829	1.48970230834206	5.60878880396054	0.00229465633337766
ENSG00000115866	DARS1	ENST00000264161	Aa-tRNA-synt_II	URV	high-impact only	15	1.8680705377455e-4	6.0986068985285e-4	2.76535089022761	1.07435657116785	6.69631463253423	0.0357448170374625
ENSG00000115866	DARS1	ENST00000264161	Aa-tRNA-synt_II	singletons-only	high-impact only	12	7.18408365044059e-5	5.3341529822193e-4	5.4191333195319	1.69055207310816	18.2378817983975	0.00495487091099689
ENSG00000153147	SMARCA5	ENST00000283131	P-loop_NTPase	URV	moderate + high-impact	30	2.8724497398657e-4	9.143905394965e-4	3.29975512301049	1.55967506846862	6.70430342762918	0.00239990203652984
ENSG00000153147	SMARCA5	ENST00000283131	P-loop_NTPase	singletons-only	moderate + high-impact	28	2.7276809155491e-4	6.8593680091579e-4	2.50879613455705	1.07516644748805	5.44875118517397	0.0343202868572835
ENSG00000135316	SYNCRIP	ENST00000369622	RBD_domain_sf	URV	moderate + high-impact	11	1.1483283767813e-4	6.092349549644e-4	4.39533387889596	1.61326092176925	11.9429880564111	0.00448983727198038
ENSG00000183092	BEGAIN	ENST00000554140	Low complexity region	URV	moderate + high-impact	11	2.0226130563866e-4	7.0671117308374e-4	3.6392380177644	1.52593349895632	8.32646229410758	0.00449037561493304
ENSG00000197894	ADH5	ENST00000296412	ADH_N	URV	moderate + high-impact	7	7.17304903776943e-5	4.5674378321149e-4	5.88694106593789	1.76974691544315	20.2237750121184	0.00453407691130558
ENSG00000164346	NSA2	ENST00000610426	Ribosomal_S8e/biogenesis_NSA2	URV	moderate + high-impact	27	4.3149380072999e-4	0.00106667164299988	2.07277326060754	1.06661980026088	3.86071969107248	0.0323678810797511
ENSG00000164346	NSA2	ENST00000610426	Ribosomal_S8e/biogenesis_NSA2	singletons-only	moderate + high-impact	16	1.0074687927393e-4	6.8562375888778e-4	4.7878637647463	1.88466328311986	13.1544720944674	0.00116941246368618
ENSG00000164346	NSA2	ENST00000610426	Ribosomal_S8e/biogenesis_NSA2	URV	high-impact only	6	1.442279178304e-4	2.286789815808e-4	1.22515982443741	0.285772879132425	4.12605062670923	0.763215826627742
ENSG00000164292	RHOBTB3	ENST00000379982	P-loop_NTPase	URV	moderate + high-impact	34	4.4953675886749e-4	0.00137101305801963	2.5104101864876	1.3969010226971	4.43535845226957	0.00255021471158834
ENSG00000164292	RHOBTB3	ENST00000379982	P-loop_NTPase	singletons-only	moderate + high-impact	27	2.4514881927756e-4	7.6168918570643e-4	2.4912254643417	1.15091474757997	5.38437837081536	0.0212662271501034
ENSG00000143297	FCRL5	ENST00000361835	Ig-like_fold	URV	moderate + high-impact	173	0.00342845585342883	0.00519888913184622	1.16464158762444	0.87691698540757	1.52670680806291	0.286786931322367
ENSG00000143297	FCRL5	ENST00000361835	Ig-like_fold	singletons-only	moderate + high-impact	108	0.00109071129539102	0.00244421827055693	1.67968017319835	1.07844335888156	2.56039340031835	0.0224684171173308
ENSG00000143297	FCRL5	ENST00000361835	Ig-like_fold	URV	high-impact only	21	3.0121670128237e-4	9.1544420516596e-4	2.52220993175334	1.16677551402528	5.21280400768869	0.0197474393696603
ENSG00000143297	FCRL5	ENST00000361835	Ig-like_fold	singletons-only	high-impact only	15	8.62211379240777e-5	6.8628012827948e-4	5.67484072979696	1.9982077104837	16.9977951164983	0.00128191411479772
ENSG00000150687	PRSS23	ENST00000280258	Low complexity region	URV	moderate + high-impact	8	1.1468658645274e-4	6.0926049910143e-4	4.6281121414489	1.63933189351003	12.8651559333452	0.0045785145084255
ENSG00000188738	FSIP2	ENST00000424728	FSIP2_C	URV	moderate + high-impact	182	0.00329875939667058	0.00549730287294803	1.33910589384926	1.01124435896462	1.75120060237199	0.0417490347441869
ENSG00000188738	FSIP2	ENST00000424728	FSIP2_C	singletons-only	moderate + high-impact	121	0.00119574013294526	0.00292904488748828	1.8900340289131	1.26053365370301	2.784928336853	0.00242837488060532
ENSG00000113594	LIFR	ENST00000453190	Ig-like_fold	URV	moderate + high-impact	181	0.00323956207010015	0.00533597595526437	1.370835844511	1.03579254683103	1.78855489620462	0.0279526441149321
ENSG00000113594	LIFR	ENST00000453190	Ig-like_fold	singletons-only	moderate + high-impact	112	0.00111164551916792	0.00266728517841583	1.80204633665194	1.21045965822595	2.65630264776257	0.00440373544928474
ENSG00000113594	LIFR	ENST00000453190	Ig-like_fold	URV	high-impact only	20	1.5840339807301e-4	6.854686221679e-4	4.01476900761243	1.61576306293519	9.7261938582323	0.00346541561136349
ENSG00000113594	LIFR	ENST00000453190	Ig-like_fold	singletons-only	high-impact only	20	1.5840339807301e-4	6.854686221679e-4	4.05384955000952	1.63664711850232	9.80137062385826	0.00316183753989918
ENSG00000168060	NAALADL1	ENST00000358658	PA_domain	URV	moderate + high-impact	30	6.4551695878567e-4	0.00167551358323358	2.11562856392764	1.27419127668124	3.4141708003424	0.00454347888607609
ENSG00000168060	NAALADL1	ENST00000358658	PA_domain	singletons-only	moderate + high-impact	12	1.2909439625718e-4	2.2858248782004e-4	1.61550728634288	0.391532006333925	5.30849972519089	0.473010583059527
ENSG00000168060	NAALADL1	ENST00000358658	PA_domain	URV	high-impact only	8	1.4350621033384e-4	6.0914035287672e-4	4.456463980801	1.7005501279881	11.3244722167101	0.00310428102309501
ENSG00000116833	NR5A2	ENST00000367362	NHR-like_dom_sf	URV	moderate + high-impact	67	0.00117760094435401	0.00198204090100803	1.47277655405922	0.9131331904597	2.30011387253341	0.109764839554902
ENSG00000116833	NR5A2	ENST00000367362	NHR-like_dom_sf	singletons-only	moderate + high-impact	47	4.1759336675038e-4	0.00137154148943758	2.72203508840782	1.4462606716038	4.98034294028503	0.00236290336389722
ENSG00000124664	SPDEF	ENST00000374037	SAM/pointed_sf	URV	moderate + high-impact	21	3.5939197410559e-4	0.00137229996979664	2.8375440505625	1.46749551936371	5.36876015077765	0.00231456429096977
ENSG00000124664	SPDEF	ENST00000374037	SAM/pointed_sf	singletons-only	moderate + high-impact	11	1.1497191467487e-4	2.2890940172939e-4	1.45023302971856	0.286533994915224	5.56378137837405	0.624536887483711
ENSG00000179057	IGSF22	ENST00000513874	Ig-like_dom	URV	moderate + high-impact	96	0.00232323184439041	0.00167552593277765	0.520679754591572	0.31860490101315603	0.810748678036763	0.00311533706884526
ENSG00000179057	IGSF22	ENST00000513874	Ig-like_dom	singletons-only	moderate + high-impact	55	7.0275468723316e-4	4.5699184737663e-4	0.40274391079991	0.154936786252135	0.887021950045466	0.0222660594572583
ENSG00000179057	IGSF22	ENST00000513874	Ig-like_dom	URV	high-impact only	13	3.154736146782e-4	1.19430666907861e-7	0.0664869902944793	5.1109693266482e-4	0.516972046760102	0.00404665830058393
ENSG00000146021	KLHL3	ENST00000309755	Kelch_1	URV	moderate + high-impact	60	0.00140485877353891	5.3412809199139e-4	0.369464557974188	0.159326592219806	0.733191655831249	0.00297636115772182
ENSG00000146021	KLHL3	ENST00000309755	Kelch_1	singletons-only	moderate + high-impact	36	5.017559410402e-4	7.64806110918798e-5	0.189973177876505	0.0212498874757758	0.725333765926025	0.0106493406863849
ENSG00000146021	KLHL3	ENST00000309755	Kelch-typ_b-propeller	URV	moderate + high-impact	60	0.00140485877353891	5.3412809199139e-4	0.369464557974188	0.159326592219806	0.733191655831249	0.00297636115772182
ENSG00000146021	KLHL3	ENST00000309755	Kelch-typ_b-propeller	singletons-only	moderate + high-impact	36	5.017559410402e-4	7.64806110918798e-5	0.189973177876505	0.0212498874757758	0.725333765926025	0.0106493406863849
ENSG00000128585	MKLN1	ENST00000352689	Kelch-typ_b-propeller	URV	moderate + high-impact	58	9.0692803803897e-4	0.00205956008965447	2.14462060239097	1.32430879536569	3.38258163215342	0.00236926746514254
ENSG00000128585	MKLN1	ENST00000352689	Kelch-typ_b-propeller	singletons-only	moderate + high-impact	41	4.3175957001559e-4	8.388164753214e-4	1.68087560179324	0.786442300007199	3.35170966859142	0.172304023159852
ENSG00000110080	ST3GAL4	ENST00000444328	Glyco_trans_29	URV	moderate + high-impact	54	0.00113237710293388	4.576058821088e-4	0.326755611608654	0.127603425236621	0.698289178128986	0.00250059871120956
ENSG00000110080	ST3GAL4	ENST00000444328	Glyco_trans_29	singletons-only	moderate + high-impact	34	4.5866229485392e-4	1.5256557947843e-4	0.270263814980176	0.0460992976309014	0.93527170477762	0.0370946639738339
ENSG00000177879	AP3S1	ENST00000316788	Longin-like_dom_sf	URV	moderate + high-impact	9	7.32827637123498e-5	5.3399568255656e-4	5.43827070694441	1.70140835998809	18.3918635538185	0.00470408155957081
ENSG00000177879	AP3S1	ENST00000316788	AP_mu_sigma_su	URV	moderate + high-impact	9	7.32827637123498e-5	5.3399568255656e-4	5.43827070694441	1.70140835998809	18.3918635538185	0.00470408155957081
ENSG00000177879	AP3S1	ENST00000316788	APS3	URV	moderate + high-impact	9	7.32827637123498e-5	5.3399568255656e-4	5.43827070694441	1.70140835998809	18.3918635538185	0.00470408155957081
ENSG00000188760	TMEM198	ENST00000373883	DUF4203	URV	moderate + high-impact	32	4.8034409456385e-4	0.00138995382463851	2.53138823546	1.38930425873039	4.499111090274	0.00295637047170449
ENSG00000188760	TMEM198	ENST00000373883	DUF4203	singletons-only	moderate + high-impact	20	1.8839698597696e-4	5.4005586756519e-4	3.53815306239269	1.35581113565529	8.56316809436724	0.0115300235163904
ENSG00000063438	AHRR	ENST00000684583	PAS-like_dom_sf	URV	moderate + high-impact	12	1.4340120008403e-4	5.3294983518299e-4	4.36730381245436	1.61816160878314	11.2288993018778	0.00472436713404167
ENSG00000139835	GRTP1	ENST00000375431	Rab-GTPase_TBC_sf	URV	moderate + high-impact	90	0.00150748492831742	0.00312595490201195	1.46233099886561	0.991230976421267	2.11379591747029	0.0552510955788019
ENSG00000139835	GRTP1	ENST00000375431	Rab-GTPase_TBC_sf	singletons-only	moderate + high-impact	52	4.6010006561041e-4	0.00152543642070856	2.73570416653922	1.5057497135341	4.85007173706748	0.0012402315463077
ENSG00000139835	GRTP1	ENST00000375431	Rab-GTPase_TBC_sf	URV	high-impact only	20	3.161160788548e-4	8.3825981734169e-4	1.80603462887712	0.81150757803912	3.80918359230159	0.142665261780706
ENSG00000139835	GRTP1	ENST00000375431	Rab-GTPase_TBC_sf	singletons-only	high-impact only	13	1.0046405030449e-4	4.5687343334153e-4	2.96566894132338	0.913308104347029	9.25540726344147	0.0694033859163337
ENSG00000167941	SOST	ENST00000301691	SignalP-noTM	URV	moderate + high-impact	7	2.1502581447688e-4	3.67302053611062e-8	0.0503079143349791	3.676999323161e-4	0.484845015342402	0.00473693795390984
ENSG00000104826	LHB	ENST00000649238	Glyco_hormone_CN	URV	moderate + high-impact	21	5.5926477158601e-4	1.5352836175362e-4	0.165063467638769	0.0295274494730331	0.57886559419003	0.0024129084023436502
ENSG00000104826	LHB	ENST00000649238	Glyco_hormone_CN	singletons-only	moderate + high-impact	10	1.434335967872e-4	4.20545944705794e-7	0.171990955295359	0.00133417471999746	1.48189114126471	0.128037800829537
ENSG00000160226	CFAP410	ENST00000339818	Leu-rich_rpt	URV	moderate + high-impact	13	2.1571454456939e-4	7.8623918163156e-4	3.47887477214896	1.49095193292304	7.81297517619146	0.0047552189872283
ENSG00000215883	CYB5RL	ENST00000534324	FAD-bd_FR_type	URV	moderate + high-impact	25	4.4673849846722e-4	0.00114185882654781	2.20396419577303	1.12600230828787	4.13573480398015	0.0220860517917334
ENSG00000215883	CYB5RL	ENST00000534324	FAD-bd_FR_type	singletons-only	moderate + high-impact	14	8.63750374058081e-5	6.0898323068449e-4	6.17240951095234	2.08972798298408	18.8300316730263	0.00126382108374035
ENSG00000215883	CYB5RL	ENST00000534324	FAD-bd_FR_type	URV	high-impact only	4	1.290553848071e-4	1.5225313756591e-4	2.21372923938389	0.420242378224867	7.89217046580135	0.305339490979931
ENSG00000132170	PPARG	ENST00000651735	Znf_NHR/GATA	URV	moderate + high-impact	12	1.2904159218356e-4	6.1017808961752e-4	4.27443467753663	1.59196870248503	11.2310347688259	0.00477388543024904
ENSG00000121653	MAPK8IP1	ENST00000241014	Low complexity region	URV	moderate + high-impact	13	2.0236696666545e-4	6.964797164042e-4	3.63118508324706	1.51481989000021	8.33527828976411	0.0047878863026185
ENSG00000279761	OR5D13	ENST00000623930	Olfact_rcpt	URV	moderate + high-impact	76	0.0012333438137583	0.00252176396405497	1.89513578813008	1.2339537458875	2.84517054857656	0.004046941970828
ENSG00000279761	OR5D13	ENST00000623930	Olfact_rcpt	singletons-only	moderate + high-impact	56	5.1638513063124e-4	0.0015277100456662	2.30404876698151	1.28208761123633	4.02783979657442	0.00595071568814209
ENSG00000174720	LARP7	ENST00000344442	Nucleotide-bd_a/b_plait_sf	URV	moderate + high-impact	42	7.4824176527948e-4	0.00167610148543593	2.26215350752824	1.32182711201594	3.74243210954526	0.00354502049770589
ENSG00000174720	LARP7	ENST00000344442	Nucleotide-bd_a/b_plait_sf	singletons-only	moderate + high-impact	26	2.1654161488946e-4	8.3787088814988e-4	3.23896607122391	1.38869195050821	7.25184548236585	0.00752175637616215
ENSG00000150756	ATPSCKMT	ENST00000511437	Low complexity region	URV	moderate + high-impact	9	1.2899726360498e-4	5.3284783421945e-4	4.56870351363095	1.63160414489055	12.3274955125819	0.00482200369887331
ENSG00000137752	CASP1	ENST00000533400	Pept_C14_p10	URV	moderate + high-impact	23	3.3226308444846e-4	0.00114546002932983	2.87538717053593	1.45173452194159	5.53428594084459	0.00300853962983338
ENSG00000137752	CASP1	ENST00000533400	Pept_C14_p10	singletons-only	moderate + high-impact	12	8.63725237333871e-5	4.5766727195416e-4	4.43122700116307	1.40663763282351	13.9434666769695	0.0121498188526191
ENSG00000140443	IGF1R	ENST00000650285	SignalP-noTM	URV	moderate + high-impact	9	1.4360026464791e-4	6.1119373722752e-4	4.1165064350037	1.57252671737857	10.4929734797277	0.00482643516807979
ENSG00000132356	PRKAA1	ENST00000397128	KA1/Ssp2_C	URV	moderate + high-impact	26	4.5913455391493e-4	0.00114257914680069	1.7891236048126	0.897778064988546	3.40197881416652	0.0959448319459312
ENSG00000132356	PRKAA1	ENST00000397128	KA1/Ssp2_C	singletons-only	moderate + high-impact	17	1.2910752762404e-4	6.0913012033613e-4	4.85301874837757	1.79041027329013	12.8959485124309	0.00247453670309639
ENSG00000132356	PRKAA1	ENST00000397128	AMPKA1_C	URV	moderate + high-impact	26	4.5913455391493e-4	0.00114257914680069	1.7891236048126	0.897778064988546	3.40197881416652	0.0959448319459312
ENSG00000132356	PRKAA1	ENST00000397128	AMPKA1_C	singletons-only	moderate + high-impact	17	1.2910752762404e-4	6.0913012033613e-4	4.85301874837757	1.79041027329013	12.8959485124309	0.00247453670309639
ENSG00000070610	GBA2	ENST00000378103	B_Glucosidase_GBA2-typ	URV	moderate + high-impact	179	0.00349869772464196	0.0054094692623725	1.39026438571871	1.05096550311122	1.8163405096965	0.0215544208824876
ENSG00000070610	GBA2	ENST00000378103	B_Glucosidase_GBA2-typ	singletons-only	moderate + high-impact	105	0.00110426958491153	0.00213292308012329	1.65498461236319	1.03867959882821	2.56345889487844	0.0345670626561172
ENSG00000070610	GBA2	ENST00000378103	B_Glucosidase_GBA2-typ	URV	high-impact only	32	5.5937398616888e-4	9.9043583711738e-4	1.7531074644465	0.892896795638834	3.23221952467329	0.0995799655150695
ENSG00000070610	GBA2	ENST00000378103	B_Glucosidase_GBA2-typ	singletons-only	high-impact only	21	1.578900080006e-4	7.6137513514986e-4	4.35511087519439	1.81344544069449	10.3338274390259	0.00134709153806079
ENSG00000105639	JAK3	ENST00000458235	FERM_F2	URV	moderate + high-impact	15	2.1733001985969e-4	6.9080268561499e-4	3.60213259342936	1.51154608414699	8.15093343520851	0.00483993543704653
ENSG00000175928	LRRN1	ENST00000319331	Ig-like_dom	URV	moderate + high-impact	26	4.7301470137299e-4	0.00129766668902175	2.50127124354956	1.33013619685737	4.53646143420428	0.0052127869349059
ENSG00000175928	LRRN1	ENST00000319331	Ig-like_dom	singletons-only	moderate + high-impact	10	5.73409668142581e-5	4.5740732592755e-4	6.44594727166446	1.81140896341537	24.5870318278679	0.00453740192564833
ENSG00000158125	XDH	ENST00000379416	Ald_Oxase/Xan_DH_a/b	URV	moderate + high-impact	19	4.1565708432807e-4	8.3749548212546e-4	2.31647868882051	1.09562675497581	4.56660610172345	0.0290633851096106
ENSG00000158125	XDH	ENST00000379416	Ald_Oxase/Xan_DH_a/b	singletons-only	moderate + high-impact	10	5.73376686295504e-5	4.5672999652292e-4	7.58417091485637	2.08692018543613	29.0121651319346	0.00264926827818035
ENSG00000100083	GGA1	ENST00000343632	ENTH_VHS	URV	moderate + high-impact	43	0.0011044322007386	4.5767755170008e-4	0.324798190198412	0.126783860860653	0.6979039780053	0.00260399420603563
ENSG00000100083	GGA1	ENST00000343632	ENTH_VHS	singletons-only	moderate + high-impact	21	2.8673708300822e-4	7.62960965989429e-5	0.217656885803774	0.0230910921378841	0.932336902501661	0.0383554821900309
ENSG00000149564	ESAM	ENST00000278927	Ig_sub	URV	moderate + high-impact	45	9.8982310995441e-4	5.3445310586282e-4	0.347745596170444	0.14744360457166	0.708041217339354	0.00246060538989712
ENSG00000149564	ESAM	ENST00000278927	Ig_sub	singletons-only	moderate + high-impact	28	3.4422470114219e-4	3.0489010248335e-4	0.547098338898144	0.167138320874494	1.43109930958503	0.233552222800187
ENSG00000156876	SASS6	ENST00000287482	SAS-6_N_sf	URV	moderate + high-impact	35	5.838857601572e-4	0.00137049542243599	1.82277589919725	1.00297151405877	3.18077573038838	0.0489236662265988
ENSG00000156876	SASS6	ENST00000287482	SAS-6_N_sf	singletons-only	moderate + high-impact	23	1.9117183843805e-4	7.6129946588898e-4	3.59431009324765	1.60222191852695	7.98112285245422	0.00257714380871554
ENSG00000115866	DARS1	ENST00000264161	aa-tRNA-synth_II	URV	moderate + high-impact	66	0.00121053990021108	0.0020604192371838	1.51771604865496	0.953441923815774	2.3439574705124	0.0774190761071661
ENSG00000115866	DARS1	ENST00000264161	aa-tRNA-synth_II	singletons-only	moderate + high-impact	38	3.3227173341639e-4	0.00114336233432466	3.15567274182536	1.56206643200378	6.18048513517432	0.00175754403446648
ENSG00000115866	DARS1	ENST00000264161	aa-tRNA-synth_II	URV	high-impact only	14	2.0121021828141e-4	5.3571716113385e-4	2.60279418337919	0.973449201202382	6.36680311883167	0.056147543426871
ENSG00000115866	DARS1	ENST00000264161	aa-tRNA-synth_II	singletons-only	high-impact only	10	5.74640211034735e-5	4.5724317954988e-4	6.44876779105247	1.8080209619117	24.5305194265344	0.0046513535070053
ENSG00000055483	USP36	ENST00000449938	USP_dom	URV	moderate + high-impact	79	0.00152119611088471	0.0019807098439337	1.22894877225635	0.775027167636309	1.88066003317648	0.369262877839698
ENSG00000055483	USP36	ENST00000449938	USP_dom	singletons-only	moderate + high-impact	47	4.446818079518e-4	0.0012183718419379	2.91248190881546	1.53620466903044	5.31582632808428	0.00147243166613475
ENSG00000055483	USP36	ENST00000449938	USP_dom	URV	high-impact only	9	8.65148291931832e-5	3.8084790198643e-4	4.58006561043245	1.36528896604081	14.766918718778	0.0153879267644614
ENSG00000172459	OR5AR1	ENST00000624596	TMhelix	URV	moderate + high-impact	44	6.7379989511278e-4	0.00182947259918345	2.26652956405975	1.33395291378987	3.75182599806996	0.00296855557207754
ENSG00000172459	OR5AR1	ENST00000624596	TMhelix	singletons-only	moderate + high-impact	30	2.7236801032378e-4	8.3835562550058e-4	2.71834787528922	1.2295138614638	5.72763712735681	0.0147177489955348
ENSG00000148634	HERC4	ENST00000373700	Reg_chr_condens	URV	moderate + high-impact	35	7.6255605704086e-4	1.5301764846835e-4	0.214407787083526	0.0434591299412753	0.642081239483244	0.00326768632181496
ENSG00000148634	HERC4	ENST00000373700	Reg_chr_condens	singletons-only	moderate + high-impact	25	3.6005808538083e-4	5.0608039293038e-7	0.0863982970968326	6.1406802763822e-4	0.649776977589318	0.01016775105476
ENSG00000148634	HERC4	ENST00000373700	RCC1/BLIP-II	URV	moderate + high-impact	35	7.6255605704086e-4	1.5301764846835e-4	0.214407787083526	0.0434591299412753	0.642081239483244	0.00326768632181496
ENSG00000148634	HERC4	ENST00000373700	RCC1/BLIP-II	singletons-only	moderate + high-impact	25	3.6005808538083e-4	5.0608039293038e-7	0.0863982970968326	6.1406802763822e-4	0.649776977589318	0.01016775105476
ENSG00000172403	SYNPO2	ENST00000307142	PDZ_sf	URV	moderate + high-impact	14	3.0143042681211e-4	7.65797793767009e-5	0.145226635838012	0.0156984773006164	0.603657300631817	0.0049731911780293
ENSG00000170509	HSD17B13	ENST00000328546	NAD(P)-bd_dom_sf	URV	moderate + high-impact	56	9.9457434515739e-4	0.00243671338093144	2.08169755576527	1.33628483625604	3.17499566676801	0.00149620423072727
ENSG00000170509	HSD17B13	ENST00000328546	NAD(P)-bd_dom_sf	singletons-only	moderate + high-impact	35	3.0231534638107e-4	0.0010659195455813	2.64697549431261	1.30014088809735	5.24683660333207	0.00810137025414592
ENSG00000170509	HSD17B13	ENST00000328546	NAD(P)-bd_dom_sf	URV	high-impact only	12	2.4747055128242e-4	4.5699082813246e-4	2.05204519801471	0.744065397933148	5.01294446930525	0.154830477662908
ENSG00000158477	CD1A	ENST00000289429	Ig-like_fold	URV	moderate + high-impact	17	2.2955064580247e-4	9.8969365477758e-4	3.40485443723689	1.55190482118948	7.32678869845843	0.00267809020894716
ENSG00000158477	CD1A	ENST00000289429	Ig-like_fold	singletons-only	moderate + high-impact	12	8.60881442281788e-5	4.5678882587282e-4	3.66067141500934	1.09760731068265	12.1651800099982	0.0352379886969673
ENSG00000147606	SLC26A7	ENST00000276609	STAS_dom_sf	URV	moderate + high-impact	47	7.3322569233699e-4	0.00205839806643516	1.89313103626623	1.14269203684171	3.06697711465491	0.0139491418379447
ENSG00000147606	SLC26A7	ENST00000276609	STAS_dom_sf	singletons-only	moderate + high-impact	30	2.3128727829975e-4	0.00106711434673537	3.29688582537134	1.51784771600912	7.0281658487954	0.00303315550328997
ENSG00000168675	LDLRAD4	ENST00000359446	TMhelix	URV	moderate + high-impact	6	1.2906764516109e-4	6.0898405602732e-4	4.26566301873838	1.58270613434794	11.2508222342189	0.00498766601936951
ENSG00000174405	LIG4	ENST00000442234	DNA_ligase_N_sf	URV	moderate + high-impact	42	9.6114160896059e-4	3.8932211088585e-4	0.309599921862742	0.113156251576444	0.689279654898295	0.00262289311380426
ENSG00000174405	LIG4	ENST00000442234	DNA_ligase_N_sf	singletons-only	moderate + high-impact	26	3.5857433112689e-4	7.88686871649266e-5	0.269416648754813	0.0305008491171524	1.04642698487618	0.0598136377566728
ENSG00000136628	EPRS1	ENST00000366923	Glutathione-S-Trfase_C_sf	URV	moderate + high-impact	21	2.5926480225109e-4	9.1356438188084e-4	2.5541979811064	1.16998398744379	5.39950809380963	0.0194906954154154
ENSG00000136628	EPRS1	ENST00000366923	Glutathione-S-Trfase_C_sf	singletons-only	moderate + high-impact	17	1.0094845999184e-4	7.6125775815223e-4	4.53069192609242	1.68999305184037	12.6694968453717	0.00288858877606868
ENSG00000112249	ASCC3	ENST00000369162	C2_domain_sf	URV	moderate + high-impact	60	0.00110579230234095	0.00251340496478153	2.06419004063563	1.34018793635605	3.1138912862563	0.00127831964908331
ENSG00000112249	ASCC3	ENST00000369162	C2_domain_sf	singletons-only	moderate + high-impact	33	3.4460378950756e-4	6.8550034441837e-4	1.87450563603673	0.823667362816116	3.9391073248982	0.128288909353005
ENSG00000112249	ASCC3	ENST00000369162	C2_domain_sf	URV	high-impact only	9	1.7229341233503e-4	3.0480340000279e-4	1.83655251091688	0.545336913296822	5.14701349422328	0.300317296530223
ENSG00000070601	FRMPD1	ENST00000377765	Low complexity region	URV	moderate + high-impact	15	3.7292127909929e-4	7.7255077057729e-5	0.160304671933083	0.0177813986151544	0.629234754830729	0.00503860566651393
ENSG00000174652	ZNF266	ENST00000592904	Znf_C2H2_type	URV	moderate + high-impact	96	0.00200741472659615	0.00365863929979293	1.52987612305502	1.08239079178393	2.1272565516010302	0.0167030717456599
ENSG00000174652	ZNF266	ENST00000592904	Znf_C2H2_type	singletons-only	moderate + high-impact	50	4.1588915365643e-4	0.00159949951371709	2.7271667441545002	1.49374624944118	4.89359839300309	0.00133170908276681
ENSG00000174652	ZNF266	ENST00000592904	Znf_C2H2_type	URV	high-impact only	18	3.4426258459484e-4	4.5795549477707e-4	1.03552177761531	0.396658112537164	2.31743045352709	0.937050498692239
ENSG00000174652	ZNF266	ENST00000592904	Znf_C2H2_type	singletons-only	high-impact only	11	1.2916564395624e-4	1.5253915287745e-4	0.770742053033481	0.14015479645238	2.92618691036444	0.721373388368547
ENSG00000131845	ZNF304	ENST00000282286	KRAB_dom_sf	URV	moderate + high-impact	12	2.1527285679293e-4	6.8514700724511e-4	3.62366327047745	1.5074472243842	8.2386733918799	0.00506258653216674
ENSG00000089820	ARHGAP4	ENST00000350060	Low complexity region	URV	moderate + high-impact	8	1.4535816043202e-4	7.7261613219032e-4	3.75390490972474	1.50854645326873	9.31264825838293	0.00506280701957262
ENSG00000159363	ATP13A2	ENST00000326735	HAD-like_sf	URV	moderate + high-impact	101	0.0017708071365946	0.00390249053365253	1.78017029674122	1.25000051294187	2.49927423889471	0.00163962162882525
ENSG00000159363	ATP13A2	ENST00000326735	HAD-like_sf	singletons-only	moderate + high-impact	58	5.9016544514094e-4	0.00129893850992835	1.72109071514563	0.931890168262405	3.05277252350671	0.0813340651845385
ENSG00000159363	ATP13A2	ENST00000326735	HAD-like_sf	URV	high-impact only	11	1.1531063922776e-4	4.5899929428998e-4	4.119104340676	1.39256514036232	11.6296221484965	0.0120664290898166
ENSG00000174106	LEMD3	ENST00000308330	MAN1_winged_helix_dom	URV	moderate + high-impact	30	3.8769526299082e-4	0.00114280076594871	2.60304862180283	1.33412281056946	4.90293954518534	0.00585449846021735
ENSG00000174106	LEMD3	ENST00000308330	MAN1_winged_helix_dom	singletons-only	moderate + high-impact	22	1.8692554781617e-4	6.8563601140637e-4	3.79185295598948	1.54542500341288	8.91182466344678	0.00450724731623142
ENSG00000165078	CPA6	ENST00000297770	Coiled-coil	URV	moderate + high-impact	7	8.64703261909155e-5	4.5719289286646e-4	5.34845149760459	1.69974697816384	16.7742662555545	0.00509378637780311
ENSG00000102606	ARHGEF7	ENST00000646102	CH-domain	URV	moderate + high-impact	13	1.7261081713225e-4	6.2024708663222e-4	3.85146746195134	1.53627810616319	9.22650999157479	0.00509457504210731
ENSG00000111877	MCM9	ENST00000619706	AAA+_ATPase	URV	moderate + high-impact	11	1.7206666105445e-4	6.0962441126177e-4	3.9767399654673	1.55051898918576	9.71172618886294	0.00510968186317184
ENSG00000154920	EME1	ENST00000338165	EME1_nucdom_sub1	URV	moderate + high-impact	24	4.159941322595e-4	0.00114243760593476	2.23710104071186	1.13597957686563	4.23446463604123	0.0208496664973175
ENSG00000154920	EME1	ENST00000338165	EME1_nucdom_sub1	singletons-only	moderate + high-impact	13	8.61402169998048e-5	5.3304375885614e-4	5.43917859733851	1.82346499899832	16.6621920485669	0.00291354192672755
ENSG00000184113	CLDN5	ENST00000618236	PMP22/EMP/MP20/Claudin	URV	moderate + high-impact	16	2.0354028887691e-4	7.7095247647568e-4	3.73580715103666	1.61561850595798	8.36370509227354	0.00269198236182489
ENSG00000184113	CLDN5	ENST00000618236	PMP22/EMP/MP20/Claudin	singletons-only	moderate + high-impact	10	8.72783503213366e-5	3.0780769576952e-4	3.74134753973055	0.991234389204892	12.833725552036	0.0514119804958927
ENSG00000135999	EPC2	ENST00000258484	Enhancer_polycomb-like_N	URV	moderate + high-impact	20	2.3249757265248e-4	9.1458177450018e-4	3.46975198759065	1.56235593710401	7.49727733250232	0.00276810579402942
ENSG00000135999	EPC2	ENST00000258484	Enhancer_polycomb-like_N	singletons-only	moderate + high-impact	15	1.3010957197368e-4	4.5707214537756e-4	3.34376098002093	1.0984964820487	9.42188821534078	0.0345336494914307
ENSG00000107201	DDX58	ENST00000379883	DEAD/DEAH_box_helicase_dom	URV	moderate + high-impact	35	5.1651947733429e-4	0.00152341650429169	2.32987007328433	1.29439694978072	4.07945574805359	0.00546408928180775
ENSG00000107201	DDX58	ENST00000379883	DEAD/DEAH_box_helicase_dom	singletons-only	moderate + high-impact	24	1.7213661391368e-4	9.1394709083094e-4	3.92322727810969	1.69808084227176	9.02089710563562	0.00168791845733562
ENSG00000107201	DDX58	ENST00000379883	DEAD/DEAH_box_helicase_dom	URV	high-impact only	8	1.1474754053264e-4	4.5702322852891e-4	1.75392881645675	0.563659738854404	5.2086453497383	0.320720697501273
ENSG00000288684	NA	ENST00000681750	DEAD/DEAH_box_helicase_dom	URV	moderate + high-impact	35	5.1651947733429e-4	0.00152341650429169	2.32987007328433	1.29439694978072	4.07945574805359	0.00546408928180775
ENSG00000288684	NA	ENST00000681750	DEAD/DEAH_box_helicase_dom	singletons-only	moderate + high-impact	24	1.7213661391368e-4	9.1394709083094e-4	3.92322727810969	1.69808084227176	9.02089710563562	0.00168791845733562
ENSG00000288684	NA	ENST00000681750	DEAD/DEAH_box_helicase_dom	URV	high-impact only	8	1.1474754053264e-4	4.5702322852891e-4	1.75392881645675	0.563659738854404	5.2086453497383	0.320720697501273
ENSG00000133121	STARD13	ENST00000336934	Rho_GTPase_activation_prot	URV	moderate + high-impact	57	0.00110432874787467	0.00175180211636925	1.4169251337856	0.852209519183063	2.26729735396464	0.173173824589042
ENSG00000133121	STARD13	ENST00000336934	Rho_GTPase_activation_prot	singletons-only	moderate + high-impact	31	2.5835433696422e-4	9.8987252615119e-4	3.25043733609307	1.53465935691978	6.69443880621089	0.00260406479286701
ENSG00000104888	SLC17A7	ENST00000221485	TMhelix	URV	moderate + high-impact	26	5.3104407262956e-4	3.9891547524796e-4	0.691313012435992	0.231817418830464	1.66826659502628	0.437426740897893
ENSG00000104888	SLC17A7	ENST00000221485	TMhelix	singletons-only	moderate + high-impact	17	2.4418008936478e-4	5.15757968163454e-6	0.0257785509811724	2.4269397820443e-4	0.353094493583772	0.00258401294452915
ENSG00000150756	ATPSCKMT	ENST00000511437	TMhelix	URV	moderate + high-impact	8	1.0032626803772e-4	4.5672448448927e-4	5.22843223337089	1.69020496081375	15.6894992714624	0.00516015701373629
ENSG00000163599	CTLA4	ENST00000648405	Ig-like_fold	URV	moderate + high-impact	17	1.8634029798857e-4	7.6153750608832e-4	2.84880003783342	1.2064045369415	6.54894212016672	0.017918045391123
ENSG00000163599	CTLA4	ENST00000648405	Ig-like_fold	singletons-only	moderate + high-impact	14	8.6007804673347e-5	6.0917694000036e-4	5.12020612174393	1.76564473284892	15.4614644064271	0.00302068085619445
ENSG00000163599	CTLA4	ENST00000648405	Ig-like_dom_sf	URV	moderate + high-impact	17	1.8634029798857e-4	7.6153750608832e-4	2.84880003783342	1.2064045369415	6.54894212016672	0.017918045391123
ENSG00000163599	CTLA4	ENST00000648405	Ig-like_dom_sf	singletons-only	moderate + high-impact	14	8.6007804673347e-5	6.0917694000036e-4	5.12020612174393	1.76564473284892	15.4614644064271	0.00302068085619445
ENSG00000107758	PPP3CB	ENST00000360663	MPP_PP2B	URV	moderate + high-impact	30	5.894724883748e-4	0.00106739029321205	1.91318510898463	0.9955210695529	3.47322295896739	0.0515077612245609
ENSG00000107758	PPP3CB	ENST00000360663	MPP_PP2B	singletons-only	moderate + high-impact	14	1.0075945111041e-4	5.3335263274525e-4	5.55505955127728	1.86144565891462	16.4055461056588	0.00272916737909834
ENSG00000139192	TAPBPL	ENST00000266556	Ig-like_dom	URV	moderate + high-impact	42	9.1793460802354e-4	0.00160214701097835	1.55490139787326	0.918673663560352	2.531844251109	0.0977672191834019
ENSG00000139192	TAPBPL	ENST00000266556	Ig-like_dom	singletons-only	moderate + high-impact	20	1.8642743182924e-4	5.3374514458365e-4	1.73244667696005	0.640905836609954	4.35913631470937	0.266692870773625
ENSG00000139192	TAPBPL	ENST00000266556	Ig-like_dom	URV	high-impact only	5	5.73598052822791e-5	4.5675479518304e-4	6.79825818844808	1.99159995886497	25.2244035997918	0.00264222830976268
ENSG00000249115	HAUS5	ENST00000203166	Low complexity region	URV	moderate + high-impact	19	4.168307228059e-4	0.0013726904390681	2.50371310923237	1.32771899920732	4.59841296038442	0.0051975871413581
ENSG00000134323	MYCN	ENST00000281043	Low complexity region	URV	moderate + high-impact	12	1.0055560997658e-4	5.3376165862484e-4	4.5091736413524	1.66214107914403	13.0283962450148	0.00367456505860475
ENSG00000134323	MYCN	ENST00000281043	Low complexity region	singletons-only	moderate + high-impact	11	7.18889366077661e-5	4.5762178181981e-4	4.29508185085411	1.46391406656996	14.2573737528841	0.00892546445890141
ENSG00000187109	NAP1L1	ENST00000618691	NAP-like_sf	URV	moderate + high-impact	34	4.4554288058696e-4	0.00106798131735875	2.06111903281264	1.06883809671842	3.82743718280184	0.0316785772671259
ENSG00000187109	NAP1L1	ENST00000618691	NAP-like_sf	singletons-only	moderate + high-impact	26	2.1571528927734e-4	8.385858166939e-4	3.34665078588403	1.54165331563295	7.20613387876205	0.00283543585491386
ENSG00000077232	DNAJC10	ENST00000264065	TMhelix	URV	moderate + high-impact	8	1.4336588752366e-4	6.0931011591197e-4	4.18723240477093	1.56821502445263	10.775907328883	0.00520738784600772
ENSG00000148841	ITPRIP	ENST00000337478	Coiled-coil	URV	moderate + high-impact	12	1.5780301102248e-4	5.3426054005989e-4	2.78909560371188	1.02157276846863	7.1677626496164	0.0455905989669674
ENSG00000148841	ITPRIP	ENST00000337478	Coiled-coil	singletons-only	moderate + high-impact	10	5.74060686768088e-5	4.5732864281352e-4	6.92591830108099	1.98761955606352	26.2405628122008	0.00276329349050941
ENSG00000198846	TOX	ENST00000361421	Low complexity region	URV	moderate + high-impact	10	1.2910823580057e-4	5.3377180505944e-4	4.49230990419619	1.60653961812346	12.0968548183055	0.00521777037979843
ENSG00000188157	AGRN	ENST00000379370	SEA_dom	URV	moderate + high-impact	31	6.062886374279e-4	0.00160862673367672	2.40240094202241	1.37322956810362	4.08247286844064	0.0026256104267357
ENSG00000188157	AGRN	ENST00000379370	SEA_dom	singletons-only	moderate + high-impact	16	1.5791450167016e-4	3.8126556657945e-4	1.78325828291576	0.5738710915563	4.93633638735859	0.298633357689781
ENSG00000175899	A2M	ENST00000318602	A2M_N_BRD	URV	moderate + high-impact	31	6.04624791517e-4	0.00144650958897315	1.87922569803001	1.04071548242258	3.27224585314157	0.036914564624236
ENSG00000175899	A2M	ENST00000318602	A2M_N_BRD	singletons-only	moderate + high-impact	19	1.2930177217775e-4	7.6124091812956e-4	4.31755677816714	1.68029248134518	11.1129497419478	0.00280984473511425
ENSG00000132294	EFR3A	ENST00000254624	ARM-type_fold	URV	moderate + high-impact	76	0.00127841974257187	0.00221059215457321	1.47313385896271	0.926440296985419	2.27072301571918	0.0994587569454632
ENSG00000132294	EFR3A	ENST00000254624	ARM-type_fold	singletons-only	moderate + high-impact	48	4.8810874442252e-4	0.00106684443166125	1.93694473611583	0.978535172161562	3.63751349024726	0.0573447901615584
ENSG00000132294	EFR3A	ENST00000254624	ARM-type_fold	URV	high-impact only	7	7.21825837543556e-5	4.5721657889601e-4	6.19351859107842	1.93658295634863	20.5581536958082	0.00272013705569774
ENSG00000102195	GPR50	ENST00000218316	GPCR_Rhodpsn	URV	moderate + high-impact	43	7.5028830248698e-4	0.00191199867901795	2.21436091895378	1.31984586885451	3.62174001162868	0.00308961561755239
ENSG00000102195	GPR50	ENST00000218316	GPCR_Rhodpsn	singletons-only	moderate + high-impact	26	2.3088749531685e-4	7.6412238341768e-4	2.87942923048372	1.21292884180411	6.50591374865775	0.0176786012384698
ENSG00000033627	ATP6V0A1	ENST00000343619	TMhelix	URV	moderate + high-impact	25	5.7594265814539e-4	2.2877155566819e-4	0.20758486278712	0.0488034220852322	0.615921421782776	0.00267648020035793
ENSG00000033627	ATP6V0A1	ENST00000343619	TMhelix	singletons-only	moderate + high-impact	17	2.1529752453642e-4	1.5242415755788e-4	0.460894040886905	0.0836337883948902	1.66925747693364	0.259456633988767
ENSG00000149657	LSM14B	ENST00000279068	FDF_dom	URV	moderate + high-impact	17	2.2997917311185e-4	6.8513615820467e-4	3.4772186669237	1.46996784126674	7.75841172089446	0.00570698110197931
ENSG00000149657	LSM14B	ENST00000279068	FDF_dom	singletons-only	moderate + high-impact	14	1.0073697055035e-4	5.3287473052313e-4	4.85058655119387	1.6480581194942	14.1590639985615	0.00497322234094033
ENSG00000088179	PTPN4	ENST00000263708	FERM_domain	URV	moderate + high-impact	31	3.7613084856657e-4	0.00121956503123953	2.78748658497443	1.43941061137318	5.24233115646688	0.00289551720743397
ENSG00000088179	PTPN4	ENST00000263708	FERM_domain	singletons-only	moderate + high-impact	25	2.1808559996955e-4	7.6221086977534e-4	2.53921089453832	1.08014828841317	5.72858424877015	0.0333177756041945
ENSG00000113600	C9	ENST00000263408	LDLR_class-A_CS	URV	moderate + high-impact	8	7.16678981316928e-5	5.3328422308206e-4	5.28856509936021	1.66125855474933	17.6810190493556	0.00534597881843246
ENSG00000168014	C2CD3	ENST00000334126	Low complexity region	URV	moderate + high-impact	12	3.1538154414021e-4	7.6547643747766e-5	0.139998577005065	0.0147989465739956	0.605692853409252	0.00535314431286438
ENSG00000172382	PRSS27	ENST00000302641	Trypsin_dom	URV	moderate + high-impact	55	8.9307947108403e-4	0.00214227966608735	2.10975605265061	1.30115371191005	3.33966119205887	0.00292863718190151
ENSG00000172382	PRSS27	ENST00000302641	Trypsin_dom	singletons-only	moderate + high-impact	36	3.462661363748e-4	9.1934269722524e-4	2.30776578373204	1.0818672319332	4.6678566991663	0.0313668491449312
ENSG00000083782	EPYC	ENST00000261172	Leu-rich_rpt	URV	moderate + high-impact	11	3.7445147404936e-4	8.70467584592736e-7	0.0759495394424465	5.2952666978442e-4	0.568062054789869	0.00535960690945536
ENSG00000088727	KIF9	ENST00000684063	Coiled-coil	URV	moderate + high-impact	8	8.61631962280845e-5	5.330228524959e-4	4.9834268745221	1.63520962905171	15.5124506245176	0.00538142250162499
ENSG00000091640	SPAG7	ENST00000206020	R3H_dom	URV	moderate + high-impact	15	1.7219831297288e-4	6.0904298723574e-4	4.26882400437307	1.65370737959891	10.4470448575037	0.00361301344405829
ENSG00000091640	SPAG7	ENST00000206020	R3H_dom	singletons-only	moderate + high-impact	13	1.0053301301484e-4	4.5678343526045e-4	4.58442040930814	1.45570037251141	13.9172903170342	0.0106376361616
ENSG00000171944	OR52A5	ENST00000307388	GPCR_Rhodpsn	URV	moderate + high-impact	84	0.00159113102040434	0.00274291873904877	1.47758765444508	0.996754620362742	2.14065828723992	0.0518554955971687
ENSG00000171944	OR52A5	ENST00000307388	GPCR_Rhodpsn	singletons-only	moderate + high-impact	53	5.0171990033979e-4	0.00137117597346751	2.74003594817579	1.50145696895149	4.84023602244866	0.00138895763417057
ENSG00000171944	OR52A5	ENST00000307388	GPCR_Rhodpsn	URV	high-impact only	9	2.1500853407159e-4	3.0481871898515e-4	1.58159305857748	0.479845947628926	4.26259759580886	0.418677930729279
ENSG00000171944	OR52A5	ENST00000307388	Olfact_rcpt	URV	moderate + high-impact	84	0.00159113102040434	0.00274291873904877	1.47758765444508	0.996754620362742	2.14065828723992	0.0518554955971687
ENSG00000171944	OR52A5	ENST00000307388	Olfact_rcpt	singletons-only	moderate + high-impact	53	5.0171990033979e-4	0.00137117597346751	2.74003594817579	1.50145696895149	4.84023602244866	0.00138895763417057
ENSG00000171944	OR52A5	ENST00000307388	Olfact_rcpt	URV	high-impact only	9	2.1500853407159e-4	3.0481871898515e-4	1.58159305857748	0.479845947628926	4.26259759580886	0.418677930729279
ENSG00000079101	CLUL1	ENST00000692774	SignalP-noTM	URV	moderate + high-impact	7	2.4366534599162e-4	1.1570643982829e-7	0.0261575405532488	1.7884518338176e-4	0.424785532240432	0.00540037821144901
ENSG00000178966	RMI1	ENST00000445877	RMI1_N_2	URV	moderate + high-impact	42	7.4546598099357e-4	0.00160604048211375	2.25408881458925	1.34207823752481	3.66337323930454	0.00274341716546123
ENSG00000178966	RMI1	ENST00000445877	RMI1_N_2	singletons-only	moderate + high-impact	28	3.0104896658452e-4	5.356534104302e-4	1.8447982860137	0.770073319212872	4.0101796656836	0.15839046751194
ENSG00000063660	GPC1	ENST00000264039	Low complexity region	URV	moderate + high-impact	11	2.3000233555425e-4	8.3928093503251e-4	3.17123552425883	1.42903474421363	6.80557775206467	0.00540296903997495
ENSG00000168724	DNAJC21	ENST00000648817	Coiled-coil	URV	moderate + high-impact	30	4.874246951295e-4	0.00152482344454859	2.41914002863654	1.34838239507518	4.23423335379199	0.00358461650209518
ENSG00000168724	DNAJC21	ENST00000648817	Coiled-coil	singletons-only	moderate + high-impact	15	1.1469179032549e-4	5.3338923707466e-4	3.95014703873716	1.38926019645748	10.9974578303763	0.0111329052688574
ENSG00000158156	XKR8	ENST00000373884	TMhelix	URV	moderate + high-impact	29	5.3049236021005e-4	0.00144816752526782	2.2026629808065	1.20101357170537	3.91173713559875	0.0115901692805004
ENSG00000158156	XKR8	ENST00000373884	TMhelix	singletons-only	moderate + high-impact	13	8.6031518989552e-5	5.3312527013845e-4	5.5579298000905	1.79497319578158	17.3601471234942	0.00355450190817752
ENSG00000144381	HSPD1	ENST00000388968	TCP-1-like_intermed_sf	URV	moderate + high-impact	13	2.305757071125e-4	8.3785350890783e-4	3.2367561356779	1.43710713043481	7.03420202254297	0.00544098065861987
ENSG00000095464	PDE6C	ENST00000371447	GAF	URV	moderate + high-impact	68	0.00144026749051006	0.00121952863560283	0.57950839649634	0.319283900977244	0.986859025536217	0.0442985111485034
ENSG00000095464	PDE6C	ENST00000371447	GAF	singletons-only	moderate + high-impact	43	5.7385272215429e-4	2.2890584076821e-4	0.231633321230555	0.0608881904889112	0.637998779182482	0.00289971377046927
ENSG00000188716	DUSP29	ENST00000338487	Prot-tyrosine_phosphatase-like	URV	moderate + high-impact	45	8.1760764872416e-4	0.00205769163258087	2.13656294119065	1.30800564401698	3.40828852034174	0.0028824759693642
ENSG00000188716	DUSP29	ENST00000338487	Prot-tyrosine_phosphatase-like	singletons-only	moderate + high-impact	21	2.0075516985168e-4	5.331795896431e-4	2.61924005691279	1.00442090057888	6.2902022810047	0.0490265307631904
ENSG00000150361	KLHL1	ENST00000377844	Low complexity region	URV	moderate + high-impact	19	2.7371719105052e-4	9.1429480064279e-4	3.24555237478195	1.52091256846167	6.67181804207867	0.0029854047821859
ENSG00000150361	KLHL1	ENST00000377844	Low complexity region	singletons-only	moderate + high-impact	12	1.0073899963532e-4	3.8092592498761e-4	3.75686744122954	1.13763930951069	11.6930484566113	0.0310945237564396
ENSG00000167434	CA4	ENST00000300900	Carbonic_anhydrase_CA4	URV	moderate + high-impact	71	0.00127786265190741	0.00281867718838443	1.7209789540205	1.14851639954794	2.53094469978607	0.00920084684552946
ENSG00000167434	CA4	ENST00000300900	Carbonic_anhydrase_CA4	singletons-only	moderate + high-impact	43	3.8804192411475e-4	0.0012189887687594	2.67270568575849	1.38913493633279	4.98521948089993	0.00387422944314419
ENSG00000167434	CA4	ENST00000300900	Carbonic_anhydrase_a-class	URV	moderate + high-impact	71	0.00127786265190741	0.00281867718838443	1.7209789540205	1.14851639954794	2.53094469978607	0.00920084684552946
ENSG00000167434	CA4	ENST00000300900	Carbonic_anhydrase_a-class	singletons-only	moderate + high-impact	43	3.8804192411475e-4	0.0012189887687594	2.67270568575849	1.38913493633279	4.98521948089993	0.00387422944314419
ENSG00000184428	TOP1MT	ENST00000329245	TopoI	URV	moderate + high-impact	31	6.7504431922453e-4	0.00129495762853478	1.46583281865138	0.798526840033858	2.57230996288882	0.209570281737042
ENSG00000184428	TOP1MT	ENST00000329245	TopoI	singletons-only	moderate + high-impact	12	1.4364544565474e-4	1.5246575693152e-4	1.2679245698808	0.23796780001728501	4.53804116180751	0.747920634013307
ENSG00000184428	TOP1MT	ENST00000329245	TopoI	URV	high-impact only	4	5.73912526640836e-5	4.5679522511308e-4	7.01920530256558	2.00400894017783	26.5080717833098	0.00273615831272755
ENSG00000105877	DNAH11	ENST00000409508	Dynein_heavy_chain_D4_dom	URV	moderate + high-impact	63	0.00126709276551702	0.00229493106859504	1.5181027710402	0.97312427878442	2.30525788472144	0.0651949023491274
ENSG00000105877	DNAH11	ENST00000409508	Dynein_heavy_chain_D4_dom	singletons-only	moderate + high-impact	33	2.7395872949797e-4	0.00106955138658884	3.15998648178559	1.50593045270498	6.46125135339496	0.00286040924524911
ENSG00000243232	PCDHAC2	ENST00000289269	TMhelix	URV	moderate + high-impact	7	8.59965621366824e-5	5.329084342836e-4	5.12290296848097	1.64654776679305	16.1504572656061	0.00548522813192254
ENSG00000163939	PBRM1	ENST00000296302	Bromodomain_CS	URV	moderate + high-impact	42	6.4663398942638e-4	0.00175329561618879	2.21973741377455	1.29074310683295	3.71855462050907	0.00453809150584716
ENSG00000163939	PBRM1	ENST00000296302	Bromodomain_CS	singletons-only	moderate + high-impact	25	2.0117748399413e-4	8.3828643424272e-4	3.29202012993949	1.40037251828546	7.51257035704471	0.00710092072408364
ENSG00000141401	IMPA2	ENST00000269159	IMPase	URV	moderate + high-impact	68	0.00153626641049782	0.00236114107870599	1.37417606701961	0.894403930176199	2.0501556365455	0.142820092941611
ENSG00000141401	IMPA2	ENST00000269159	IMPase	singletons-only	moderate + high-impact	36	3.0146218519465e-4	0.00114197668661455	3.23107893287709	1.57611300440482	6.42515506209185	0.00176932730303536
ENSG00000141401	IMPA2	ENST00000269159	IMPase	URV	high-impact only	10	1.4356477877266e-4	6.0903585320428e-4	3.5866178337469	1.32051707979144	9.33001242390538	0.0134966648208781
ENSG00000166450	PRTG	ENST00000389286	Ig-like_dom_sf	URV	moderate + high-impact	90	0.00150768556478278	0.0025160007536828	1.41753872908726	0.928211640636142	2.1111490592892	0.104200621349319
ENSG00000166450	PRTG	ENST00000389286	Ig-like_dom_sf	singletons-only	moderate + high-impact	59	6.0292690605718e-4	0.00129569496980271	1.53247080354925	0.819674044103419	2.74445455962848	0.17537821845947
ENSG00000166450	PRTG	ENST00000389286	Ig-like_dom_sf	URV	high-impact only	11	1.003975517746e-4	5.3321632897614e-4	5.86688166734755	1.89490790503596	17.6322163609791	0.00283546914194843
ENSG00000169862	CTNND2	ENST00000304623	ARM-like	URV	moderate + high-impact	88	0.00159121131715035	0.00304674532309972	1.73925663648408	1.18324125619852	2.50621381154643	0.00545598434721506
ENSG00000169862	CTNND2	ENST00000304623	ARM-like	singletons-only	moderate + high-impact	56	5.4475866019354e-4	0.00137080536320913	2.36797118070302	1.29972259624823	4.16122045939645	0.0056727906138001
ENSG00000067704	IARS2	ENST00000366922	Val/Leu/Ile-tRNA-synth_edit	URV	moderate + high-impact	43	6.3306776772879e-4	0.00175132826028758	2.29886465896873	1.34315670684693	3.8358881142851	0.00287380388948288
ENSG00000067704	IARS2	ENST00000366922	Val/Leu/Ile-tRNA-synth_edit	singletons-only	moderate + high-impact	27	2.5933283593816e-4	6.8532017384563e-4	2.11866211727154	0.890223694048713	4.74056883977485	0.087388014528059
ENSG00000004399	PLXND1	ENST00000324093	IPT_dom	URV	moderate + high-impact	56	0.0013106216917215	0.00275015443965607	1.89473561082258	1.2572401431661	2.79875593469242	0.00267382703239438
ENSG00000004399	PLXND1	ENST00000324093	IPT_dom	singletons-only	moderate + high-impact	21	2.5841945773533e-4	2.2973368553687e-4	0.953590854637507	0.242816914489244	2.79765687445941	0.937282518732513
ENSG00000095383	TBC1D2	ENST00000465784	Rab-GTPase-TBC_dom	URV	moderate + high-impact	51	0.00117819493723789	0.00152510846257807	1.23085349839375	0.724370856347433	1.99636714208785	0.428488490938036
ENSG00000095383	TBC1D2	ENST00000465784	Rab-GTPase-TBC_dom	singletons-only	moderate + high-impact	25	2.0132465120094e-4	8.3841505837566e-4	3.71973109794698	1.60073807192372	8.41710698550301	0.00279780509236538
ENSG00000145730	PAM	ENST00000438793	PHM/PAL	URV	moderate + high-impact	41	9.3431893078555e-4	5.3632206137969e-4	0.328002225200814	0.132751874037764	0.70262491761751	0.00295780657631206
ENSG00000145730	PAM	ENST00000438793	PHM/PAL	singletons-only	moderate + high-impact	22	3.0161819973811e-4	7.69841964204989e-5	0.215537794474455	0.0211070100183826	0.99737929855327	0.0495339849661363
ENSG00000109738	GLRB	ENST00000264428	TMhelix	URV	moderate + high-impact	30	4.447842504398e-4	0.00122024390120992	2.49602081826805	1.38163235118667	4.41211354009834	0.00308323587508696
ENSG00000109738	GLRB	ENST00000264428	TMhelix	singletons-only	moderate + high-impact	20	1.8668415020565e-4	5.3366747221391e-4	2.93843348476558	1.1142131180082	7.17932362091455	0.030582526675717
ENSG00000172318	B3GALT1	ENST00000392690	TMhelix	URV	moderate + high-impact	4	7.16903843097195e-5	3.8061491489123e-4	6.15126309387209	1.75910679833339	21.375980773849	0.00560494817028223
ENSG00000078304	PPP2R5C	ENST00000334743	ARM-like	URV	moderate + high-impact	26	3.602010396935e-4	0.00114188846599495	2.89426661724167	1.46253842945487	5.53999219015532	0.00284088620781797
ENSG00000078304	PPP2R5C	ENST00000334743	ARM-like	singletons-only	moderate + high-impact	17	1.7338928310295e-4	3.8063546027704e-4	2.10555363799592	0.678135393393523	5.78496293673507	0.185193621046242
ENSG00000183549	ACSM5	ENST00000331849	AMP-dep_Synth/Lig	URV	moderate + high-impact	57	0.00116181115397692	0.00221050945040079	1.6857412791316	1.06745332390161	2.59002133395614	0.0258486074946734
ENSG00000183549	ACSM5	ENST00000331849	AMP-dep_Synth/Lig	singletons-only	moderate + high-impact	30	2.2954794772299e-4	0.00106681770405108	3.54389369894655	1.65245355148626	7.47112139881942	0.00147344981065856
ENSG00000183549	ACSM5	ENST00000331849	AMP-dep_Synth/Lig	URV	high-impact only	7	1.8644869806449e-4	7.69071701920444e-5	0.727667404668949	0.0793371723435478	3.0240726965143	0.70225550319073
ENSG00000185015	CA13	ENST00000321764	Carbonic_anhydrase_a-class_CS	URV	moderate + high-impact	6	1.00372794101e-4	5.3306738917087e-4	4.62667533712408	1.59749108108178	13.3579111592635	0.00561795290572675
ENSG00000221826	PSG3	ENST00000327495	Ig-like_dom	URV	moderate + high-impact	15	2.1501045885531e-4	9.144224075113e-4	3.14155469960366	1.41420574881348	6.83482517344547	0.00562404415774231
ENSG00000120332	TNN	ENST00000239462	Low complexity region	URV	moderate + high-impact	9	7.20087747497126e-5	5.3359853548597e-4	5.51030084371939	1.67720824403352	18.7332198089176	0.00562452794528823
ENSG00000258881	NA	ENST00000606025	Svp26/Tex261	URV	moderate + high-impact	34	4.8779071366289e-4	0.00129429181993017	2.37292369272586	1.28203649617111	4.24043795161255	0.00681800580302415
ENSG00000258881	NA	ENST00000606025	Svp26/Tex261	singletons-only	moderate + high-impact	21	1.8653049774842e-4	6.0910720719545e-4	3.85630159102713	1.55105881171095	9.06630535265359	0.0047945177464277
ENSG00000133878	DUSP26	ENST00000256261	TYR_PHOSPHATASE_DUAL_dom	URV	moderate + high-impact	37	9.175063896045e-4	0.00152487761998461	1.42101988969666	0.824709169032663	2.35109460810029	0.198563017184644
ENSG00000133878	DUSP26	ENST00000256261	TYR_PHOSPHATASE_DUAL_dom	singletons-only	moderate + high-impact	16	1.1473906847157e-4	6.0970744820833e-4	4.76977182275452	1.7470833843158	12.9860379347042	0.00285847482130286
ENSG00000134830	C5AR2	ENST00000595464	GPCR_Rhodpsn	URV	moderate + high-impact	67	0.00119319370185642	0.00305587412798834	1.87757050025061	1.24642160870481	2.78211680210282	0.00294687423086315
ENSG00000134830	C5AR2	ENST00000595464	GPCR_Rhodpsn	singletons-only	moderate + high-impact	34	3.1622375104127e-4	9.1650556804613e-4	2.0537644794981	0.948507454142996	4.24403639629181	0.067061684333238
ENSG00000204262	COL5A2	ENST00000374866	Fib_collagen_C	URV	moderate + high-impact	50	8.3177097395222e-4	0.00205844921416199	2.10033668113127	1.28981078250041	3.33933330659475	0.00335579680091191
ENSG00000204262	COL5A2	ENST00000374866	Fib_collagen_C	singletons-only	moderate + high-impact	31	2.868882817988e-4	8.3849682541088e-4	2.56693331841347	1.18262174560883	5.31409569031031	0.0183379620708404
ENSG00000106100	NOD1	ENST00000222823	Leu-rich_rpt	URV	moderate + high-impact	33	6.2098218025412e-4	0.00167543653204493	2.33387931365032	1.35243278885741	3.91766762404161	0.00283334590158968
ENSG00000106100	NOD1	ENST00000222823	Leu-rich_rpt	singletons-only	moderate + high-impact	19	2.1641113987926e-4	3.0472143134239e-4	1.38552712714534	0.41951788431654	3.73045227528018	0.560662521813945
ENSG00000152672	CLEC4F	ENST00000272367	CTDL_fold	URV	moderate + high-impact	25	5.1608990932987e-4	0.00137041589911564	1.46616181563813	0.766143567968619	2.70401402205658	0.240959889324722
ENSG00000152672	CLEC4F	ENST00000272367	CTDL_fold	singletons-only	moderate + high-impact	12	1.2901041411792e-4	2.2840310265581e-4	1.86435944731835	0.458173580091576	6.00102462030653	0.351152281771563
ENSG00000152672	CLEC4F	ENST00000272367	CTDL_fold	URV	high-impact only	4	5.74080803908745e-5	4.5676217068382e-4	7.49852294236324	2.03973849530776	29.2102328694798	0.00286634841228794
ENSG00000152910	CNTNAP4	ENST00000611870	TMhelix	URV	moderate + high-impact	7	1.038225925452e-4	6.10011878354e-4	4.41281064591941	1.56263333371233	12.6326847328715	0.00569249465750044
ENSG00000063438	AHRR	ENST00000684583	PAS	URV	moderate + high-impact	14	1.5785762242568e-4	6.0907970572771e-4	4.37683227426989	1.70586217205656	10.7888316820007	0.00290266397231997
ENSG00000063438	AHRR	ENST00000684583	PAS	singletons-only	moderate + high-impact	10	1.0047444191347e-4	2.2840045351673e-4	2.83251658424861	0.666491810637086	9.88922871911517	0.145356272731034
ENSG00000126243	LRFN3	ENST00000246529	Leu-rich_rpt_typical-subtyp	URV	moderate + high-impact	20	3.8849926972609e-4	0.00118003079168918	2.59862427713003	1.33554595386175	4.89574401877135	0.00570126773803903
ENSG00000130052	STARD8	ENST00000374599	START_lipid-bd_dom	URV	moderate + high-impact	22	4.6278526456435e-4	1.5801547048696e-4	0.140582255028902	0.0175859528642084	0.563143993902368	0.00286009918843011
ENSG00000130052	STARD8	ENST00000374599	START_lipid-bd_dom	singletons-only	moderate + high-impact	18	2.3047488136356e-4	1.5486735945507e-4	0.578390931341444	0.109658578548402	1.99697778126354	0.417020814709661
ENSG00000143870	PDIA6	ENST00000272227	Low complexity region	URV	moderate + high-impact	21	3.2972485848883e-4	9.8957691652024e-4	3.06125477649976	1.48690937685679	6.0406175188608104	0.00308095819249921
ENSG00000143870	PDIA6	ENST00000272227	Low complexity region	singletons-only	moderate + high-impact	16	1.433845626583e-4	4.5673459205292e-4	3.09941252708968	1.05986472964944	8.39413986088443	0.0395283567682835
ENSG00000124920	MYRF	ENST00000278836	NDT80_DNA-bd_dom	URV	moderate + high-impact	50	0.00110445399680806	5.3481832842836e-4	0.369606654534232	0.15518823416221	0.756271614130422	0.00456333529903286
ENSG00000124920	MYRF	ENST00000278836	NDT80_DNA-bd_dom	singletons-only	moderate + high-impact	28	3.8718371741515e-4	7.67384801105275e-5	0.145568518676795	0.0147303776816095	0.659893698574024	0.00766576573019551
ENSG00000172046	USP19	ENST00000417901	USP_dom	URV	moderate + high-impact	146	0.00265448479921896	0.00495512646249672	1.57103706157755	1.17114023962303	2.08179204152826	0.00293328011998184
ENSG00000172046	USP19	ENST00000417901	USP_dom	singletons-only	moderate + high-impact	92	9.6084922855787e-4	0.00190489993474537	1.4870675972469	0.904398247027572	2.37328539062008	0.115185579245963
ENSG00000077063	CTTNBP2	ENST00000160373	Coiled-coil	URV	moderate + high-impact	31	4.7427362045093e-4	0.00121858444869066	2.220998808911	1.1639631236451	4.06704536528999	0.016589970869448
ENSG00000077063	CTTNBP2	ENST00000160373	Coiled-coil	singletons-only	moderate + high-impact	23	1.7322544172924e-4	8.3761682309409e-4	3.67178932803427	1.55862975002098	8.53910222600582	0.003462803661895
ENSG00000155313	USP25	ENST00000400183	Papain-like_cys_pep_sf	URV	moderate + high-impact	82	0.00153586306631011	0.00236833404575028	1.32952983735968	0.87074593768605	1.97347580972283	0.181666634267453
ENSG00000155313	USP25	ENST00000400183	Papain-like_cys_pep_sf	singletons-only	moderate + high-impact	50	4.4544773770807e-4	0.00144828705374361	2.49319635528326	1.3806101727901	4.42003125005699	0.00290607342439053
ENSG00000178952	TUFM	ENST00000313511	Transl_elong_EFTu/EF1A_bac/org	URV	moderate + high-impact	82	0.00140505974066766	0.002437529733807	1.58098449856923	1.03501366548216	2.35242481686369	0.0346042534177375
ENSG00000178952	TUFM	ENST00000313511	Transl_elong_EFTu/EF1A_bac/org	singletons-only	moderate + high-impact	59	5.7342217023785e-4	0.00144727296969107	2.18184483016962	1.23150013053191	3.74288814531168	0.00845773469741329
ENSG00000178952	TUFM	ENST00000313511	Transl_elong_EFTu/EF1A_bac/org	URV	high-impact only	6	7.16791393979461e-5	4.5690637513491e-4	5.12280124198509	1.7403789562591	17.0978967888432	0.00364151914882838
ENSG00000145214	DGKQ	ENST00000273814	DGK	URV	moderate + high-impact	157	0.00305117516721622	0.00544909497206971	1.5968017612199	1.20113590819074	2.09851308310985	0.00150291885653997
ENSG00000145214	DGKQ	ENST00000273814	DGK	singletons-only	moderate + high-impact	88	9.210457796502e-4	0.00183991736257779	1.70129224313008	1.03401579704429	2.70957366659444	0.0369812959362888
ENSG00000145214	DGKQ	ENST00000273814	DGK	URV	high-impact only	20	3.3087562310207e-4	4.6181860039484e-4	1.20141286376106	0.45132845202306	2.78664490027687	0.692787664121226
ENSG00000145214	DGKQ	ENST00000273814	DGK	singletons-only	high-impact only	13	1.2965577701073e-4	3.0624900925672e-4	2.32490077112554	0.664159388654275	6.99296808061424	0.173173638128208
ENSG00000137877	SPTBN5	ENST00000320955	Coiled-coil	URV	moderate + high-impact	113	0.00256217266572652	0.00176240209929589	0.501809918229257	0.308486679986663	0.777196585988644	0.00148144861246835
ENSG00000137877	SPTBN5	ENST00000320955	Coiled-coil	singletons-only	moderate + high-impact	68	8.2110372194358e-4	8.4182995570314e-4	0.671708749739813	0.323235701998073	1.27442492839426	0.233554109009285
ENSG00000137877	SPTBN5	ENST00000320955	Coiled-coil	URV	high-impact only	21	5.3253074869473e-4	2.3104729125046e-4	0.394153536993199	0.105160214730743	1.06346179802527	0.0680381322520577
ENSG00000137877	SPTBN5	ENST00000320955	Coiled-coil	singletons-only	high-impact only	11	1.4398137837478e-4	7.69243588031041e-5	0.457371378602526	0.047701385375681	2.1041263276032	0.347134545222262
ENSG00000173250	GPR151	ENST00000311104	GPCR_Rhodpsn	URV	moderate + high-impact	72	0.00173430039919265	8.3943983634763e-4	0.39449093311476	0.194192891725671	0.719299648127174	0.00153859632259923
ENSG00000173250	GPR151	ENST00000311104	GPCR_Rhodpsn	singletons-only	moderate + high-impact	44	5.7331566696055e-4	3.0512159464236e-4	0.402365259848111	0.125800095459378	1.00679086209465	0.0518901469146746
ENSG00000173250	GPR151	ENST00000311104	GPCR_Rhodpsn	URV	high-impact only	10	2.5799176672359e-4	4.05034032613716e-7	0.161708834175515	0.00129200080817716	1.22260250296963	0.0880188716149729
ENSG00000106346	USP42	ENST00000306177	Peptidase_C19_UCH	URV	moderate + high-impact	34	5.3782190922824e-4	0.0013714234189531	2.512871862919	1.37960215907061	4.41904233908318	0.00321930543631799
ENSG00000106346	USP42	ENST00000306177	Peptidase_C19_UCH	singletons-only	moderate + high-impact	22	2.166047765513e-4	5.3311115920138e-4	2.89906677591917	1.12063106810925	6.86541390537932	0.0295661643515388
ENSG00000106346	USP42	ENST00000306177	USP_dom	URV	moderate + high-impact	34	5.3782190922824e-4	0.0013714234189531	2.512871862919	1.37960215907061	4.41904233908318	0.00321930543631799
ENSG00000106346	USP42	ENST00000306177	USP_dom	singletons-only	moderate + high-impact	22	2.166047765513e-4	5.3311115920138e-4	2.89906677591917	1.12063106810925	6.86541390537932	0.0295661643515388
ENSG00000106346	USP42	ENST00000306177	Papain-like_cys_pep_sf	URV	moderate + high-impact	34	5.3782190922824e-4	0.0013714234189531	2.512871862919	1.37960215907061	4.41904233908318	0.00321930543631799
ENSG00000106346	USP42	ENST00000306177	Papain-like_cys_pep_sf	singletons-only	moderate + high-impact	22	2.166047765513e-4	5.3311115920138e-4	2.89906677591917	1.12063106810925	6.86541390537932	0.0295661643515388
ENSG00000164330	EBF1	ENST00000313708	IPT_dom	URV	moderate + high-impact	13	1.7211287285355e-4	6.879441669558e-4	3.67095543671483	1.48377124706625	8.7897231653848	0.00580900321936006
ENSG00000164330	EBF1	ENST00000313708	Ig_E-set	URV	moderate + high-impact	13	1.7211287285355e-4	6.879441669558e-4	3.67095543671483	1.48377124706625	8.7897231653848	0.00580900321936006
ENSG00000164330	EBF1	ENST00000313708	COE_IPT	URV	moderate + high-impact	13	1.7211287285355e-4	6.879441669558e-4	3.67095543671483	1.48377124706625	8.7897231653848	0.00580900321936006
ENSG00000056558	TRAF1	ENST00000373887	TRAF-like	URV	moderate + high-impact	43	7.6028531016252e-4	0.00220916348151136	2.07151273882252	1.28590059621584	3.29019353923023	0.00313069728961202
ENSG00000056558	TRAF1	ENST00000373887	TRAF-like	singletons-only	moderate + high-impact	23	1.8649790029835e-4	8.3800442572765e-4	2.32340284731233	1.03906276503106	5.23444102450905	0.0403094845990676
ENSG00000160741	CRTC2	ENST00000368633	Low complexity region	URV	moderate + high-impact	35	5.320459702779e-4	9.9158294533526e-4	1.45196874826298	0.728091569089272	2.73394541211338	0.278189475361594
ENSG00000160741	CRTC2	ENST00000368633	Low complexity region	singletons-only	moderate + high-impact	23	1.7261342022304e-4	8.3791428927641e-4	3.89454803509646	1.61360860488398	9.28126558939914	0.00292862516200509
ENSG00000204764	RANBP17	ENST00000523189	ARM-type_fold	URV	moderate + high-impact	252	0.00495640815781794	0.00793597201392438	1.35330554699267	1.07128992522789	1.69553589529088	0.0116304698095119
ENSG00000204764	RANBP17	ENST00000523189	ARM-type_fold	singletons-only	moderate + high-impact	151	0.0015437780299642	0.00335567603432175	1.83942309648579	1.26532724251191	2.63004301437294	0.00169402251355322
ENSG00000204764	RANBP17	ENST00000523189	ARM-type_fold	URV	high-impact only	41	7.6632073405414e-4	0.00122016655554124	1.51741539631788	0.835605544787136	2.61587356710921	0.163940400794034
ENSG00000204764	RANBP17	ENST00000523189	ARM-type_fold	singletons-only	high-impact only	27	2.7636398373886e-4	6.1054716968401e-4	1.90951293386568	0.783115120253016	4.27872714587912	0.14748814693386
ENSG00000105929	ATP6V0A4	ENST00000310018	Low complexity region	URV	moderate + high-impact	7	0.00025797931733225003	7.33039886468311e-7	0.0739043263363766	6.0371424636142e-4	0.562136017569705	0.0058193093932325
ENSG00000083812	ZNF324	ENST00000196482	KRAB_dom_sf	URV	moderate + high-impact	13	1.5974125388009e-4	6.093924550792e-4	3.87143248633704	1.51223405993477	9.52599575334162	0.00583820048005235
ENSG00000188321	ZNF559	ENST00000603380	Znf_C2H2_sf	URV	moderate + high-impact	131	0.00261492084424598	0.00426778314595884	1.35375397043969	0.980092466738433	1.8393481967322	0.0655913461979972
ENSG00000188321	ZNF559	ENST00000603380	Znf_C2H2_sf	singletons-only	moderate + high-impact	75	7.0416664215879e-4	0.00198101034802513	2.36114813005664	1.40823290184407	3.8655249461776	0.00141490213977213
ENSG00000188321	ZNF559	ENST00000603380	Znf_C2H2_sf	URV	high-impact only	10	2.439567653296e-4	3.0494567289946e-4	1.03950007950562	0.291325063896428	2.97351715444931	0.947143444674458
ENSG00000146839	ZAN	ENST00000613979	Unchr_dom_Cys-rich	URV	moderate + high-impact	62	0.00133857231873235	0.00206267275875128	1.23187121058555	0.789603190655831	1.85778266431732	0.346757822435706
ENSG00000146839	ZAN	ENST00000613979	Unchr_dom_Cys-rich	singletons-only	moderate + high-impact	34	3.8834396242484e-4	5.3533217595794e-4	1.13740800794688	0.458904009424467	2.50093685910107	0.765400987319036
ENSG00000146839	ZAN	ENST00000613979	Unchr_dom_Cys-rich	URV	high-impact only	9	1.010606810323e-4	6.8607022370731e-4	3.39500105238538	1.53330024627954	8.4307931524718	0.00292077843499128
ENSG00000109381	ELF2	ENST00000686138	WH-like_DNA-bd_sf	URV	moderate + high-impact	14	2.2966511891119e-4	8.3787457321983e-4	3.22073159331747	1.42344207304526	7.01695432477533	0.00588571384255998
ENSG00000183668	PSG9	ENST00000270077	Ig_sub2	URV	moderate + high-impact	16	2.1630168068636e-4	8.4082545624226e-4	3.39628857869976	1.44452486911468	7.67680594942833	0.00590446465579275
ENSG00000136869	TLR4	ENST00000355622	SignalP-noTM	URV	moderate + high-impact	7	7.18091813633662e-5	3.8335653953051e-4	6.09868125674317	1.7367895077331	21.3433836852625	0.00592160465368796
ENSG00000285082	NA	ENST00000646089	SignalP-noTM	URV	moderate + high-impact	7	7.18091813633662e-5	3.8335653953051e-4	6.09868125674317	1.7367895077331	21.3433836852625	0.00592160465368796
ENSG00000137801	THBS1	ENST00000260356	EGF-like_dom	URV	moderate + high-impact	40	6.0257856576152e-4	0.0015237504998497	1.92187025390591	1.06650958656676	3.34795276986973	0.0303596363566895
ENSG00000137801	THBS1	ENST00000260356	EGF-like_dom	singletons-only	moderate + high-impact	28	2.2991939677183e-4	9.1395201433812e-4	3.36558031898271	1.52341138488583	7.23098928146995	0.00328019395203849
ENSG00000177459	ERICH5	ENST00000318528	DUF4573	URV	moderate + high-impact	35	5.303811614076e-4	0.0016768380423036	2.37698756417949	1.35172066651811	4.10495070775197	0.00301361755488572
ENSG00000177459	ERICH5	ENST00000318528	DUF4573	singletons-only	moderate + high-impact	24	2.1502711190303e-4	6.8612321740285e-4	1.8465018030849	0.763892808306755	4.23186826762227	0.165180887295169
ENSG00000062096	ARSF	ENST00000381127	Sulfatase_N	URV	moderate + high-impact	63	0.00120778047595855	0.00206692093431766	1.58074300160732	0.99414151433536	2.43851552709714	0.052858391101078
ENSG00000062096	ARSF	ENST00000381127	Sulfatase_N	singletons-only	moderate + high-impact	42	3.8816749988983e-4	0.00114604733724936	2.8076869869236	1.43700595630447	5.29175105158356	0.0031482027208809
ENSG00000164946	FREM1	ENST00000380880	C-type_lectin-like/link_sf	URV	moderate + high-impact	38	5.5937769813217e-4	0.00152336648111195	2.43970008618379	1.37294700929686	4.20970207313479	0.00288291475305125
ENSG00000164946	FREM1	ENST00000380880	C-type_lectin-like/link_sf	singletons-only	moderate + high-impact	27	3.1558276081367e-4	3.8104953859987e-4	1.05802870790083	0.359245053950929	2.62559464103476	0.910389305451083
ENSG00000196419	XRCC6	ENST00000360079	Ku_N	URV	moderate + high-impact	18	3.4486151893456e-4	0.00114215194560265	2.66800933220912	1.34048605073795	5.1496187771402004	0.00595430562722843
ENSG00000196419	XRCC6	ENST00000360079	vWFA_dom_sf	URV	moderate + high-impact	18	3.4486151893456e-4	0.00114215194560265	2.66800933220912	1.34048605073795	5.1496187771402004	0.00595430562722843
ENSG00000198626	RYR2	ENST00000366574	ConA-like_dom_sf	URV	moderate + high-impact	45	7.8859606536491e-4	0.00175171253864146	2.010418771426	1.18687510733997	3.29582212785277	0.01033959078538
ENSG00000198626	RYR2	ENST00000366574	ConA-like_dom_sf	singletons-only	moderate + high-impact	28	2.4373272784993e-4	8.376682883703e-4	3.31622821886019	1.4870809621115	7.11398486673168	0.00418128551726304
ENSG00000084090	STARD7	ENST00000337288	Low complexity region	URV	moderate + high-impact	13	3.7425771319197e-4	3.10720524867816e-6	0.0801535647357569	6.7838231602651e-4	0.581522755667395	0.0059609514546004
ENSG00000033178	UBA6	ENST00000322244	ThiF_NAD_FAD-bd	URV	moderate + high-impact	140	0.00263281028368526	0.00442925226552019	1.40058727153188	1.05813842954773	1.87751470936855	0.0187389056277562
ENSG00000033178	UBA6	ENST00000322244	ThiF_NAD_FAD-bd	singletons-only	moderate + high-impact	88	7.7855946908805e-4	0.00259424856577931	2.06605610391512	1.27517193256245	3.33013393016342	0.0016501880113684
ENSG00000033178	UBA6	ENST00000322244	ThiF_NAD_FAD-bd	URV	high-impact only	22	3.898529880362e-4	6.1187572635322e-4	1.36722503015826	0.704820482417388	2.61070719596941	0.321597042583154
ENSG00000033178	UBA6	ENST00000322244	ThiF_NAD_FAD-bd	singletons-only	high-impact only	16	1.2967994052573e-4	5.3465424925822e-4	1.78893655940127	0.868227418082607	5.51805802947962	0.116594013591258
ENSG00000178764	ZHX2	ENST00000314393	ZHX_Znf_C2H2	URV	moderate + high-impact	10	1.2902132839406e-4	5.3318983371271e-4	4.36333536628613	1.56610947951333	11.6638120853992	0.0059760957601388
ENSG00000100077	GRK3	ENST00000324198	GPCR_kinase	URV	moderate + high-impact	17	2.3129053371679e-4	6.0911055855355e-4	2.89629314230712	1.16680411043099	6.65594806288453	0.023362958602158
ENSG00000100077	GRK3	ENST00000324198	GPCR_kinase	singletons-only	moderate + high-impact	11	7.35854344732155e-5	4.5678028471359e-4	6.15051489517262	1.87259708142496	20.7871082146744	0.00342734468712214
ENSG00000132170	PPARG	ENST00000651735	PPAR-gamma	URV	moderate + high-impact	25	4.0158086565393e-4	9.9308604372568e-4	2.12404835037098	1.05491836414698	4.07362932991286	0.0355665321896237
ENSG00000132170	PPARG	ENST00000651735	PPAR-gamma	singletons-only	moderate + high-impact	16	1.1470672378547e-4	6.1060368905025e-4	4.68632674177348	1.70944803969863	12.829549247714	0.00326596828868853
ENSG00000155975	VPS37A	ENST00000324849	ESCRT_assembly_dom	URV	moderate + high-impact	12	1.0052073414831e-4	5.3331306310944e-4	5.07595326776003	1.75670014421271	14.6790742982	0.00337586263002576
ENSG00000155975	VPS37A	ENST00000324849	ESCRT_assembly_dom	singletons-only	moderate + high-impact	11	8.61442964266474e-5	3.8100843067912e-4	4.08122186428706	1.19156789997714	13.4928484364242	0.0263996144468948
ENSG00000176714	CCDC121	ENST00000324364	DUF4515	URV	moderate + high-impact	8	5.73499841082984e-5	5.3349057701441e-4	5.27837700754494	1.62173386076655	19.2386407563546	0.00599042140824368
ENSG00000136449	MYCBPAP	ENST00000323776	MYCBPAP	URV	moderate + high-impact	83	0.00173587817050442	0.00205736494588818	0.969080960140162	0.622078784811658	1.45682403765425	0.884099930121785
ENSG00000136449	MYCBPAP	ENST00000323776	MYCBPAP	singletons-only	moderate + high-impact	45	4.7376529305917e-4	9.1399444396656e-4	1.56823055645733	0.772029850158168	2.98388442990779	0.203433040858037
ENSG00000136449	MYCBPAP	ENST00000323776	MYCBPAP	URV	high-impact only	8	8.60508389562851e-5	4.5680261690243e-4	5.86521389964483	1.88915176992621	18.1638422660444	0.00297835912714994
ENSG00000159346	ADIPOR1	ENST00000340990	Low complexity region	URV	moderate + high-impact	17	3.2987139313001e-4	7.71394159398487e-5	0.0966149149625773	0.00898732425174138	0.516634297362837	0.00345083453092954
ENSG00000159346	ADIPOR1	ENST00000340990	Low complexity region	singletons-only	moderate + high-impact	13	1.7206046601239e-4	7.65755733069666e-5	0.129576879400976	0.0117735416430106	0.774703915171789	0.0228216844965115
ENSG00000139626	ITGB7	ENST00000267082	Integrin_bsu_tail	URV	moderate + high-impact	23	2.8690261452152e-4	9.924521248267e-4	3.06752259633112	1.46908519367611	6.20259394971947	0.003487957877919
ENSG00000139626	ITGB7	ENST00000267082	Integrin_bsu_tail	singletons-only	moderate + high-impact	17	1.4343278222559e-4	5.3389793666173e-4	3.39794828495223	1.20985656802733	9.01896055226991	0.0215788056602922
ENSG00000175928	LRRN1	ENST00000319331	Ig-like_dom_sf	URV	moderate + high-impact	28	5.3034806090018e-4	0.00129831441434511	2.32215625020145	1.24664735671027	4.15637223983695	0.00893798158472214
ENSG00000175928	LRRN1	ENST00000319331	Ig-like_dom_sf	singletons-only	moderate + high-impact	10	5.73409668142581e-5	4.5740732592755e-4	6.44594727166446	1.81140896341537	24.5870318278679	0.00453740192564833
ENSG00000150768	DLAT	ENST00000280346	2-oxoacid_DH_actylTfrase	URV	moderate + high-impact	43	8.4900605341888e-4	0.00144666393399316	1.28606002259699	0.732931644285993	2.16269046710131	0.368761516515853
ENSG00000150768	DLAT	ENST00000280346	2-oxoacid_DH_actylTfrase	singletons-only	moderate + high-impact	23	2.0224545198373e-4	6.8515131253161e-4	3.85490772263433	1.62361412021837	8.73885443354817	0.00302529578526034
ENSG00000105321	CCDC9	ENST00000221922	Coiled-coil	URV	moderate + high-impact	19	3.7636201918367e-4	9.9062734809667e-4	2.72805077578076	1.35337799739874	5.24739267968204	0.00602978022987122
ENSG00000055118	KCNH2	ENST00000262186	cNMP-bd-like	URV	moderate + high-impact	29	5.1644235847376e-4	9.1911987963517e-4	1.64551733698331	0.812825554974712	3.11985624610421	0.159156947197411
ENSG00000055118	KCNH2	ENST00000262186	cNMP-bd-like	singletons-only	moderate + high-impact	17	1.2913844366809e-4	6.1091942987974e-4	4.58153620656269	1.71913785195742	11.9179949788682	0.00307053025561044
ENSG00000112499	SLC22A2	ENST00000366953	MFS_sugar_transport-like	URV	moderate + high-impact	81	0.00159406162442404	0.00190833014873338	0.908414528998015	0.560698911567038	1.41516698950484	0.680448463461644
ENSG00000112499	SLC22A2	ENST00000366953	MFS_sugar_transport-like	singletons-only	moderate + high-impact	51	5.7456536795515e-4	8.3917763573823e-4	1.06304688803976	0.515084526843038	2.03317736147603	0.860909270338635
ENSG00000112499	SLC22A2	ENST00000366953	MFS_sugar_transport-like	URV	high-impact only	9	1.7351038266838e-4	7.64967246195584e-5	0.0522462075705055	0.00309639826160232	0.435066713736225	0.00298039406936668
ENSG00000162032	SPSB3	ENST00000566339	SPRY_dom	URV	moderate + high-impact	26	4.3103500381721e-4	9.9928736826117e-4	2.18923665531864	1.07325410104625	4.24285362749349	0.0320215003099589
ENSG00000162032	SPSB3	ENST00000566339	SPRY_dom	singletons-only	moderate + high-impact	13	8.62472477920658e-5	5.350241519097e-4	5.6391142574303	1.81757021466609	17.7351014816157	0.00333613523525655
ENSG00000155657	TTN	ENST00000589042	FN3_dom	URV	moderate + high-impact	2752	0.0567604139492697	0.0787516965120416	1.09413850821614	1.02083319253319	1.17168339983087	0.0111588695838694
ENSG00000155657	TTN	ENST00000589042	FN3_dom	singletons-only	moderate + high-impact	1587	0.0181366990874388	0.0249856991661561	1.03820115531155	0.91602727785224	1.17297485391319	0.553626835604494
ENSG00000155657	TTN	ENST00000589042	FN3_dom	URV	high-impact only	99	0.00127693749612762	0.00269372466393123	1.84153749358566	1.25632358164726	2.67368757478666	0.00206756049629142
ENSG00000155657	TTN	ENST00000589042	FN3_dom	singletons-only	high-impact only	81	8.4658659123985e-4	0.0016924236631512	1.83654752454448	1.1543986899255	2.86443473360891	0.0113723405731714
ENSG00000166603	MC4R	ENST00000299766	GPCR_Rhodpsn	URV	moderate + high-impact	59	0.00117531963869556	0.00175312889866206	1.23300767255926	0.751298459884513	1.94952140960072	0.395497998878194
ENSG00000166603	MC4R	ENST00000299766	GPCR_Rhodpsn	singletons-only	moderate + high-impact	36	4.1565311513125e-4	5.3368741803274e-4	0.929197446746225	0.376880629197763	2.02895601649038	0.861529558125128
ENSG00000166603	MC4R	ENST00000299766	GPCR_Rhodpsn	URV	high-impact only	7	1.5766636298818e-4	6.0943321087093e-4	4.30674504996851	1.69007937410462	10.5614313168427	0.00300355613276349
ENSG00000196220	SRGAP3	ENST00000383836	Rho_GTPase_activation_prot	URV	moderate + high-impact	46	8.3137323761695e-4	0.00190572227535843	2.07101130127753	1.29296058180301	3.23623938940172	0.00301343851414826
ENSG00000196220	SRGAP3	ENST00000383836	Rho_GTPase_activation_prot	singletons-only	moderate + high-impact	28	3.0101415666147e-4	5.3409462061704e-4	1.19804151393269	0.464871251569927	2.77703341719962	0.691907613848498
ENSG00000092096	SLC22A17	ENST00000397267	TMhelix	URV	moderate + high-impact	31	6.8842730476499e-4	0.00106683258192168	1.2864519985584	0.668733780432465	2.32417508581524	0.434558107984997
ENSG00000092096	SLC22A17	ENST00000397267	TMhelix	singletons-only	moderate + high-impact	20	1.5777416039748e-4	6.8547139468047e-4	4.13392353538999	1.65302308868143	10.0969806306902	0.00304228511229399
ENSG00000178105	DDX10	ENST00000322536	Coiled-coil	URV	moderate + high-impact	15	2.1522700114639e-4	6.1203182617758e-4	2.63555728723971	1.0395596388124	6.21577838214433	0.0416962923756929
ENSG00000178105	DDX10	ENST00000322536	Coiled-coil	singletons-only	moderate + high-impact	10	5.74765278802343e-5	4.5802142854468e-4	6.56883891021649	1.90922114654112	24.6266877297911	0.00327621611027096
ENSG00000172869	DMXL1	ENST00000539542	Rav1p_C	URV	moderate + high-impact	159	0.00285372419568288	0.00534327143042625	1.55270457496679	1.16410225160872	2.04794185726377	0.00308952259760653
ENSG00000172869	DMXL1	ENST00000539542	Rav1p_C	singletons-only	moderate + high-impact	96	0.00103246803628322	0.00183297425849418	1.40405901504882	0.850273348304856	2.24337153056585	0.17934510536535
ENSG00000198838	RYR3	ENST00000634891	ARM-type_fold	URV	moderate + high-impact	579	0.0123275373613526	0.0166917001547272	1.14565457245483	0.979542162316003	1.334440953685	0.0882967134924717
ENSG00000198838	RYR3	ENST00000634891	ARM-type_fold	singletons-only	moderate + high-impact	326	0.00349112934761087	0.00632308538047568	1.5459023513582	1.18569926318316	1.99591536532137	0.00149411571040381
ENSG00000198838	RYR3	ENST00000634891	ARM-type_fold	URV	high-impact only	24	3.5993372852088e-4	6.0970508415329e-4	1.90011861396788	0.799588852974959	4.06651630967489	0.13803329660899
ENSG00000198838	RYR3	ENST00000634891	ARM-type_fold	singletons-only	high-impact only	17	2.1570563502214e-4	1.5262898219524e-4	0.971922308845735	0.191136268868707	3.17373105509372	0.966810205754577
ENSG00000167378	IRGQ	ENST00000422989	G_IRG_dom	URV	moderate + high-impact	59	0.00125369581910276	0.00176906601759454	1.13255224746812	0.686078037363278	1.79815570608237	0.614866287007195
ENSG00000167378	IRGQ	ENST00000422989	G_IRG_dom	singletons-only	moderate + high-impact	32	2.7405018730983e-4	9.94288595927e-4	3.23525523211931	1.512370983512	6.70815504292883	0.00304154737898477
ENSG00000111667	USP5	ENST00000229268	Znf_UBP	URV	moderate + high-impact	10	2.7235450014334e-4	1.20307561793067e-7	0.0748349668049131	5.8472647473629e-4	0.56980873581190306	0.00611167067883978
ENSG00000136828	RALGPS1	ENST00000259351	PH_domain	URV	moderate + high-impact	14	2.7247036001381e-4	3.29056089817415e-7	0.0566372767859617	4.320430339878e-4	0.490629615778452	0.00414893195205135
ENSG00000136828	RALGPS1	ENST00000259351	PH_domain	singletons-only	moderate + high-impact	11	1.5770948293613e-4	5.96995064443352e-8	0.0695544986001187	5.2513073430173e-4	0.620013540110515	0.0117045501162747
ENSG00000136828	RALGPS1	ENST00000259351	PH-like_dom_sf	URV	moderate + high-impact	14	2.7247036001381e-4	3.29056089817415e-7	0.0566372767859617	4.320430339878e-4	0.490629615778452	0.00414893195205135
ENSG00000136828	RALGPS1	ENST00000259351	PH-like_dom_sf	singletons-only	moderate + high-impact	11	1.5770948293613e-4	5.96995064443352e-8	0.0695544986001187	5.2513073430173e-4	0.620013540110515	0.0117045501162747
ENSG00000101138	CSTF1	ENST00000217109	CSTF1_dimer	URV	moderate + high-impact	11	1.7202444005885e-4	6.0906301559404e-4	3.83500917221268	1.50020118296939	9.32337676889732	0.00614206695676123
ENSG00000160321	ZNF208	ENST00000397126	Znf_C2H2_type	URV	moderate + high-impact	56	9.5209489199651e-4	0.00239919213721937	2.03323453857301	1.31975517149553	3.07443841939092	0.00162484545335928
ENSG00000160321	ZNF208	ENST00000397126	Znf_C2H2_type	singletons-only	moderate + high-impact	34	3.4704123538858e-4	7.7557985233308e-4	1.91356837083221	0.900893773787499	3.85036241827182	0.0886357780628007
ENSG00000160321	ZNF208	ENST00000397126	Znf_C2H2_type	URV	high-impact only	16	2.7465008103995e-4	7.7290533769844e-4	1.99123725914034	0.957694813544062	3.93088987462363	0.0640669598230881
ENSG00000160321	ZNF208	ENST00000397126	Znf_C2H2_type	singletons-only	high-impact only	11	1.0145634943464e-4	3.0930121546872e-4	2.8967002156754	0.788701485210902	9.54338187120679	0.103842272164295
ENSG00000161980	POLR3K	ENST00000293860	DNA-dir_RNA_pol-M_15_CS	URV	moderate + high-impact	8	1.0039255150076e-4	4.6247537859571e-4	4.95195136713221	1.61944290572616	14.7896745673304	0.00614268249371386
ENSG00000109832	DDX25	ENST00000263576	Helicase_ATP-bd	URV	moderate + high-impact	57	0.00101913246733089	0.00228385786783951	2.04662435955105	1.32095402477103	3.09519044270956	0.00173683179030926
ENSG00000109832	DDX25	ENST00000263576	Helicase_ATP-bd	singletons-only	moderate + high-impact	34	3.3039310568396e-4	8.3738372042908e-4	2.6468547751022	1.24147441938097	5.33298641141652	0.013129416975134
ENSG00000109832	DDX25	ENST00000263576	Helicase_ATP-bd	URV	high-impact only	9	1.8638249684541e-4	2.2840311064269e-4	1.46192096379712	0.367711105399771	4.4271338391536	0.552044173965385
ENSG00000166603	MC4R	ENST00000299766	GPCR_Rhodpsn_7TM	URV	moderate + high-impact	52	0.00101764843693422	0.00144850969584073	1.1492228687285	0.666356813777407	1.89373893031051	0.60409900234440606
ENSG00000166603	MC4R	ENST00000299766	GPCR_Rhodpsn_7TM	singletons-only	moderate + high-impact	33	3.7265587120942e-4	5.3365068851426e-4	1.0337884458323	0.414772026671184	2.29507987423506	0.938653022977638
ENSG00000166603	MC4R	ENST00000299766	GPCR_Rhodpsn_7TM	URV	high-impact only	7	1.5766636298818e-4	6.0943321087093e-4	4.30674504996851	1.69007937410462	10.5614313168427	0.00300355613276349
ENSG00000180347	ITPRID1	ENST00000615280	ITPR-bd	URV	moderate + high-impact	34	4.7467740779212e-4	0.00129883956102399	2.04143028696514	1.08176506126223	3.71460439049673	0.0283995165285021
ENSG00000180347	ITPRID1	ENST00000615280	ITPR-bd	singletons-only	moderate + high-impact	25	2.0171683504395e-4	8.3962394810775e-4	3.57635103435238	1.5503603528414	8.01685008182517	0.00345804462809018
ENSG00000138801	PAPSS1	ENST00000265174	P-loop_NTPase	URV	moderate + high-impact	32	4.1685545635887e-4	0.00137524118378259	2.4975230559303	1.33161077335789	4.56460117350545	0.00495997589218489
ENSG00000138801	PAPSS1	ENST00000265174	P-loop_NTPase	singletons-only	moderate + high-impact	22	1.5859845880608e-4	8.3962884378574e-4	3.91837472778488	1.66006039520122	9.24780678396683	0.00219497397036572
ENSG00000138801	PAPSS1	ENST00000265174	P-loop_NTPase	URV	high-impact only	7	1.2970773307559e-4	7.68215785316221e-5	0.804019099675926	0.0832641037060505	3.73314235405211	0.805715761145751
ENSG00000157219	HTR5A	ENST00000287907	TMhelix	URV	moderate + high-impact	41	0.00107631034994523	4.6006235164899e-4	0.322174115834651	0.122152720187558	0.708217869333427	0.00327224041045204
ENSG00000157219	HTR5A	ENST00000287907	TMhelix	singletons-only	moderate + high-impact	23	3.1562904212731e-4	7.68978391375228e-5	0.217438228557299	0.0209254162304963	1.02180786885753	0.0539415522078901
ENSG00000139531	SUOX	ENST00000266971	Low complexity region	URV	moderate + high-impact	6	7.17110321803044e-5	5.3295913965168e-4	5.53298818154032	1.64779008848759	19.2356379605965	0.00617960881193069
ENSG00000170011	MYRIP	ENST00000302541	FYVE_2	URV	moderate + high-impact	41	8.4606281415044e-4	0.00214040161591817	2.07023817840579	1.28322378972026	3.2669722338588	0.00334299667442328
ENSG00000170011	MYRIP	ENST00000302541	FYVE_2	singletons-only	moderate + high-impact	17	1.4338047464246e-4	5.347631658036e-4	2.91453270440912	1.04169464278803	7.77432183340664	0.0419868297939713
ENSG00000149735	GPHA2	ENST00000279168	Glyco_hormone	URV	moderate + high-impact	28	5.3113021697253e-4	0.0015348338507692	2.48363080607542	1.39860406905984	4.2904930719181396	0.00235898818131297
ENSG00000149735	GPHA2	ENST00000279168	Glyco_hormone	singletons-only	moderate + high-impact	17	1.4366573292747e-4	5.3508842393286e-4	3.56492771394332	1.31272505234208	9.236609179603	0.0140814773188722
ENSG00000149735	GPHA2	ENST00000279168	Glyco_hormone	URV	high-impact only	7	1.2925558512657e-4	5.3552951183437e-4	3.82466969449421	1.34314742572991	10.4428599961048	0.013287898631038
ENSG00000149735	GPHA2	ENST00000279168	Cystine-knot_cytokine	URV	moderate + high-impact	28	5.3113021697253e-4	0.0015348338507692	2.48363080607542	1.39860406905984	4.2904930719181396	0.00235898818131297
ENSG00000149735	GPHA2	ENST00000279168	Cystine-knot_cytokine	singletons-only	moderate + high-impact	17	1.4366573292747e-4	5.3508842393286e-4	3.56492771394332	1.31272505234208	9.236609179603	0.0140814773188722
ENSG00000149735	GPHA2	ENST00000279168	Cystine-knot_cytokine	URV	high-impact only	7	1.2925558512657e-4	5.3552951183437e-4	3.82466969449421	1.34314742572991	10.4428599961048	0.013287898631038
ENSG00000033178	UBA6	ENST00000322244	Ubiquitin-activating_enz	URV	moderate + high-impact	145	0.002719025322003	0.00450559660405868	1.37626196351881	1.04338857547101	1.83596209003513	0.0240812385574447
ENSG00000033178	UBA6	ENST00000322244	Ubiquitin-activating_enz	singletons-only	moderate + high-impact	92	8.2175477086139e-4	0.00267051572153664	2.03248202543548	1.26865276432659	3.24623239069871	0.00168553449672426
ENSG00000033178	UBA6	ENST00000322244	Ubiquitin-activating_enz	URV	high-impact only	24	4.1861115038003e-4	6.119577380782e-4	1.33301839674728	0.684720060174022	2.50821169526696	0.360379754538371
ENSG00000033178	UBA6	ENST00000322244	Ubiquitin-activating_enz	singletons-only	high-impact only	18	1.5843810286956e-4	5.347362609832e-4	1.69772806567769	0.839492161873519	4.71859613458826	0.140138487835578
ENSG00000076864	RAP1GAP	ENST00000374765	Low complexity region	URV	moderate + high-impact	16	3.8776631639379e-4	1.5282933246622e-4	0.112688111655493	0.0131815595367418	0.542882647995597	0.00316966250279827
ENSG00000076864	RAP1GAP	ENST00000374765	Low complexity region	singletons-only	moderate + high-impact	11	1.5787473523355e-4	2.06065996236479e-7	0.204896030637541	0.00156773263043173	1.65603360682292	0.167909295009097
ENSG00000100083	GGA1	ENST00000343632	VHS_dom	URV	moderate + high-impact	34	8.6071877890229e-4	3.0539687190062e-4	0.281322751029896	0.0880248320875184	0.694860345215708	0.00402018283497285
ENSG00000100083	GGA1	ENST00000343632	VHS_dom	singletons-only	moderate + high-impact	15	2.1504911931968e-4	1.57132363456093e-7	0.0797917783229561	6.1157277660367e-4	0.670823634932108	0.0140435052775578
ENSG00000196116	TDRD7	ENST00000355295	OST-HTH/LOTUS_dom	URV	moderate + high-impact	45	8.8874773219268e-4	3.8376692851487e-4	0.352948283410292	0.125164081889397	0.803995138728125	0.0108157327806264
ENSG00000196116	TDRD7	ENST00000355295	OST-HTH/LOTUS_dom	singletons-only	moderate + high-impact	34	4.7308751747359e-4	7.78928161594614e-5	0.145221318420051	0.0154246220264827	0.605505586968906	0.00443501935569901
ENSG00000186716	BCR	ENST00000305877	RhoGAP_dom	URV	moderate + high-impact	9	1.0060102132984e-4	5.331466659419e-4	4.73567186366746	1.58157375272901	14.0561454962989	0.00629110808025191
ENSG00000186716	BCR	ENST00000305877	Rho_GTPase_activation_prot	URV	moderate + high-impact	9	1.0060102132984e-4	5.331466659419e-4	4.73567186366746	1.58157375272901	14.0561454962989	0.00629110808025191
ENSG00000052850	ALX4	ENST00000652299	OAR_dom	URV	moderate + high-impact	8	8.60188804883515e-5	4.572215230494e-4	5.07699118996823	1.6221259727034	15.8408819853128	0.00629746188564617
ENSG00000138675	FGF5	ENST00000312465	IL1/FGF	URV	moderate + high-impact	36	6.7572214452359e-4	0.00167997982562425	1.89757984890327	1.13306016884086	3.08086588681105	0.0160966564052012
ENSG00000138675	FGF5	ENST00000312465	IL1/FGF	singletons-only	moderate + high-impact	17	1.2917011067519e-4	6.0993129640996e-4	4.44161551022071	1.65121754231329	11.6773998666606	0.00391640484703126
ENSG00000107242	PIP5K1B	ENST00000265382	PInositol-4-P-5-kinase	URV	moderate + high-impact	71	0.00132245008419684	0.00266839765910424	1.83120861212521	1.20852063846216	2.71485006474144	0.00491973134546264
ENSG00000107242	PIP5K1B	ENST00000265382	PInositol-4-P-5-kinase	singletons-only	moderate + high-impact	44	4.6020035419605e-4	9.149131093272e-4	1.51806523119754	0.730415680334822	2.96115274175017	0.252333766569093
ENSG00000107242	PIP5K1B	ENST00000265382	PInositol-4-P-5-kinase	URV	high-impact only	8	1.1668385396473e-4	5.3320409521631e-4	4.57951683967413	1.63648717665469	12.5482384000843	0.00469561339242397
ENSG00000105707	HPN	ENST00000672452	SRCR-like_dom_sf	URV	moderate + high-impact	16	1.763355619936e-4	9.1526330545841e-4	3.21872732656248	1.37759252569542	7.52844205910418	0.00742417671896156
ENSG00000105707	HPN	ENST00000672452	SRCR-like_dom_sf	singletons-only	moderate + high-impact	11	5.88004889456314e-5	5.3342343431929e-4	5.58049323042801	1.66580079742517	20.8620948832065	0.00552105733292196
ENSG00000184277	TM2D3	ENST00000333202	TMhelix	URV	moderate + high-impact	7	1.2912620711421e-4	5.3558308363212e-4	4.2218107883856	1.53829729711617	11.1727941706738	0.00633385679492149
ENSG00000130768	SMPDL3B	ENST00000373894	Low complexity region	URV	moderate + high-impact	6	1.7315062558492e-4	3.59428712919444e-6	0.0477105969618723	3.9386825347247e-4	0.490084486537708	0.00634027602253295
ENSG00000080824	HSP90AA1	ENST00000216281	Low complexity region	URV	moderate + high-impact	14	2.0333798938043e-4	7.6359757547996e-4	3.77622040135466	1.59566658205419	8.62622800651425	0.00318341375771203
ENSG00000080824	HSP90AA1	ENST00000216281	Low complexity region	singletons-only	moderate + high-impact	10	1.0123190036379e-4	2.2925463139755e-4	1.85615657685327	0.410481996652471	6.83949855939659	0.393155593585385
ENSG00000004939	SLC4A1	ENST00000262418	PTrfase/Anion_transptr	URV	moderate + high-impact	72	0.00154963884153529	0.00243894709457434	1.22561781830244	0.803500144096153	1.82142665943676	0.336183814562747
ENSG00000004939	SLC4A1	ENST00000262418	PTrfase/Anion_transptr	singletons-only	moderate + high-impact	40	3.5883211415031e-4	0.00114290220148776	2.80140530484297	1.43313913664193	5.30365558539878	0.00320051042957326
ENSG00000140367	UBE2Q2	ENST00000267938	UBQ-conjugating_enzyme/RWD	URV	moderate + high-impact	55	0.00102739035769621	0.0012229706428317	0.873038462108705	0.478910292747314	1.5001262879725	0.635042245764341
ENSG00000140367	UBE2Q2	ENST00000267938	UBQ-conjugating_enzyme/RWD	singletons-only	moderate + high-impact	38	4.7576080577877e-4	3.8310389348705e-4	0.48071252319786	0.159241174312253	1.18434632378488	0.11722558521968
ENSG00000140367	UBE2Q2	ENST00000267938	UBQ-conjugating_enzyme/RWD	URV	high-impact only	14	1.4751665860775e-4	6.8587213920081e-4	4.16480874775302	1.6468191382003	10.3366090449781	0.00322696192843808
ENSG00000139144	PIK3C2G	ENST00000538779	Low complexity region	URV	moderate + high-impact	16	2.3139103500789e-4	7.6464610813634e-4	3.26156641908877	1.41925894588769	7.16987987873747	0.00638795142030557
ENSG00000066279	ASPM	ENST00000367409	ARM-like	URV	moderate + high-impact	47	7.7768605358112e-4	0.00130139208322944	1.53738816411669	0.860610702536169	2.6177502833945	0.141056118789903
ENSG00000066279	ASPM	ENST00000367409	ARM-like	singletons-only	moderate + high-impact	33	2.7481362794197e-4	0.00106922470445835	3.3455787840099	1.60908767573656	6.78971753740795	0.00157545708969242
ENSG00000066279	ASPM	ENST00000367409	ARM-like	URV	high-impact only	7	1.5807035185867e-4	1.5361880773128e-4	1.11428582229724	0.212360987994156	3.8980707217691	0.880565552995323
ENSG00000169504	CLIC4	ENST00000374379	Glutathione-S-Trfase_C_sf	URV	moderate + high-impact	12	1.2910859170806e-4	6.0912482289526e-4	3.9975880235601	1.50213159690498	10.4909711827498	0.00640714454972613
ENSG00000165905	LARGE2	ENST00000401752	Nucleotide-diphossugar_trans	URV	moderate + high-impact	47	0.00116221089140121	6.8666484417855e-4	0.379089869978019	0.172158378860395	0.738769754125894	0.00316910095130718
ENSG00000165905	LARGE2	ENST00000401752	Nucleotide-diphossugar_trans	singletons-only	moderate + high-impact	29	3.1580144203514e-4	5.3338386315825e-4	1.13467963282858	0.443933431961656	2.59714626040097	0.778405852217288
ENSG00000211450	SELENOH	ENST00000534355	Thioredoxin-like_sf	URV	moderate + high-impact	33	8.5783628666917e-4	3.0832594907014e-4	0.284478001260255	0.0902844503336694	0.685467033350534	0.00323562166559843
ENSG00000211450	SELENOH	ENST00000534355	Thioredoxin-like_sf	singletons-only	moderate + high-impact	17	2.1791763468233e-4	1.5317255148581e-4	0.511234479653467	0.0965258724115756	1.77340515054329	0.31477456593828
ENSG00000148834	GSTO1	ENST00000369713	Glutathione_S-Trfase_N	URV	moderate + high-impact	9	1.003501355702e-4	5.3319242791408e-4	4.72553754942378	1.57654793628482	14.0100648643368	0.00643338500919022
ENSG00000288684	NA	ENST00000681750	P-loop_NTPase	URV	moderate + high-impact	144	0.00249792762424672	0.00373458690057551	1.22613949514405	0.873405447486026	1.6904169816962	0.233299056130992
ENSG00000288684	NA	ENST00000681750	P-loop_NTPase	singletons-only	moderate + high-impact	100	9.6299566828333e-4	0.00251427060453817	2.06197474617767	1.31960156019882	3.15978011604559	0.00179615930653432
ENSG00000288684	NA	ENST00000681750	P-loop_NTPase	URV	high-impact only	23	2.7277499959919e-4	9.1410938678789e-4	1.96163273005517	0.880403436236778	4.19219211083925	0.0971267726008468
ENSG00000288684	NA	ENST00000681750	P-loop_NTPase	singletons-only	high-impact only	18	1.2938658368509e-4	6.8548297305751e-4	3.27925373748889	1.21381330877617	8.71870235493118	0.0199899978861039
ENSG00000105705	SUGP1	ENST00000247001	SWAP/Surp_sf	URV	moderate + high-impact	33	6.7615175839117e-4	0.00152284297007903	2.34792312397188	1.34670551920832	3.94624362846526	0.00327995625426725
ENSG00000105705	SUGP1	ENST00000247001	SWAP/Surp_sf	singletons-only	moderate + high-impact	17	1.7237408882949e-4	3.8079157187122e-4	2.09033229640005	0.687717547241826	5.58262814955263	0.180600429779858
ENSG00000189023	MAGEB16	ENST00000399988	MAGE_WH2	URV	moderate + high-impact	14	2.1543072862542e-4	6.8772342946091e-4	3.44526540962231	1.44385574523599	7.79330092815828	0.00647015731598966
ENSG00000124406	ATP8A1	ENST00000381668	ATPase_P-typ_cyto_dom_N	URV	moderate + high-impact	46	7.0336158978432e-4	0.00167820572701609	2.09573145519649	1.22588229892596	3.47810570222748	0.0076560633949031
ENSG00000124406	ATP8A1	ENST00000381668	ATPase_P-typ_cyto_dom_N	singletons-only	moderate + high-impact	31	2.5833873699267e-4	9.9129542392274e-4	3.29469358341772	1.55050339977787	6.81993295354163	0.00241216355012863
ENSG00000124406	ATP8A1	ENST00000381668	ATPase_P-typ_cyto_dom_N	URV	high-impact only	8	8.62158894145229e-5	3.8129791995092e-4	3.94024290558829	1.17433371211246	12.7613966393346	0.027669255238157
ENSG00000135111	TBX3	ENST00000349155	Low complexity region	URV	moderate + high-impact	13	3.6113979029276e-4	1.60462873507402e-6	0.0738396542650317	4.6900586253262e-4	0.579916626350208	0.006507676309223
ENSG00000205978	NYNRIN	ENST00000382554	Coiled-coil	URV	moderate + high-impact	4	1.5776828850167e-4	2.27901996960056e-7	0.0391530559306041	2.8015640356065e-4	0.462051410096387	0.00651029641905909
ENSG00000091947	TMEM101	ENST00000206380	TMhelix	URV	moderate + high-impact	23	3.1586115102396e-4	9.9026647308638e-4	2.88109203331786	1.37808669884225	5.78369811689127	0.00579460274620736
ENSG00000091947	TMEM101	ENST00000206380	TMhelix	singletons-only	moderate + high-impact	16	1.1494833914832e-4	6.0930465649363e-4	4.11814858039882	1.4829883257756	11.3457792233232	0.00742988993907734
ENSG00000044524	EPHA3	ENST00000336596	Ephrin_rcpt_lig-bd_dom	URV	moderate + high-impact	32	5.0188564259063e-4	0.00129544055095021	2.22268814788042	1.19831304830391	3.97563332516643	0.0122927221028292
ENSG00000044524	EPHA3	ENST00000336596	Ephrin_rcpt_lig-bd_dom	singletons-only	moderate + high-impact	23	1.7218305871122e-4	8.3804273928055e-4	3.56895582377705	1.50424070639623	8.37012333635062	0.00444913474430397
ENSG00000170011	MYRIP	ENST00000302541	Znf_FYVE_PHD	URV	moderate + high-impact	44	9.178423525236e-4	0.00221678240313315	2.02703342552333	1.27148693135344	3.16004904613042	0.00347926737471849
ENSG00000170011	MYRIP	ENST00000302541	Znf_FYVE_PHD	singletons-only	moderate + high-impact	18	1.5772263695312e-4	5.3478430122528e-4	2.71202825998152	0.984056479463115	7.05102133365615	0.0535363828925908
ENSG00000284057	NA	ENST00000638767	Mediator_Med17	URV	moderate + high-impact	126	0.00208211639788441	0.00380801550889125	1.68166835786881	1.20538939920049	2.31267295805839	0.00260081357625652
ENSG00000284057	NA	ENST00000638767	Mediator_Med17	singletons-only	moderate + high-impact	84	9.4719681883882e-4	0.00137100620422762	1.20248903677031	0.701314416232954	1.96110259436944	0.485196037649184
ENSG00000284057	NA	ENST00000638767	Mediator_Med17	URV	high-impact only	13	1.2955580454616e-4	6.0925186656278e-4	3.4890553216299	1.38567241457221	9.03135436497683	0.00883153686820271
ENSG00000198538	ZNF28	ENST00000457749	Znf_C2H2_type	URV	moderate + high-impact	85	0.00146248543011259	0.00327850403985182	1.8613026401574	1.27217869093613	2.67873790304224	0.00165116090399908
ENSG00000198538	ZNF28	ENST00000457749	Znf_C2H2_type	singletons-only	moderate + high-impact	50	5.019340276077e-4	0.00114403148797604	1.80129268965447	0.933281314683911	3.3254428587926	0.0780198765804517
ENSG00000198538	ZNF28	ENST00000457749	Znf_C2H2_type	URV	high-impact only	13	2.1511431615809e-4	2.2923171454412e-4	0.846467410735839	0.21163704272087	2.57932610404085	0.785129588922138
ENSG00000198538	ZNF28	ENST00000457749	Znf_C2H2_sf	URV	moderate + high-impact	85	0.00146248543011259	0.00327850403985182	1.8613026401574	1.27217869093613	2.67873790304224	0.00165116090399908
ENSG00000198538	ZNF28	ENST00000457749	Znf_C2H2_sf	singletons-only	moderate + high-impact	50	5.019340276077e-4	0.00114403148797604	1.80129268965447	0.933281314683911	3.3254428587926	0.0780198765804517
ENSG00000198538	ZNF28	ENST00000457749	Znf_C2H2_sf	URV	high-impact only	13	2.1511431615809e-4	2.2923171454412e-4	0.846467410735839	0.21163704272087	2.57932610404085	0.785129588922138
ENSG00000100461	RBM23	ENST00000359890	RBM39_linker	URV	moderate + high-impact	26	5.1625021344955e-4	2.2935656752342e-4	0.303566286777875	0.077879514860862	0.85889785459925	0.0223203007452791
ENSG00000100461	RBM23	ENST00000359890	RBM39_linker	singletons-only	moderate + high-impact	17	2.4374381701173e-4	4.95444288376971e-7	0.0490619656480136	3.745854309603e-4	0.459571509233782	0.003840596530713
ENSG00000137575	SDCBP	ENST00000260130	PDZ	URV	moderate + high-impact	19	3.4628218571565e-4	9.9076553475699e-4	2.24021172239742	1.09564974652782	4.3963754030348	0.0279591078534464
ENSG00000137575	SDCBP	ENST00000260130	PDZ	singletons-only	moderate + high-impact	10	5.76285052503005e-5	4.5690844016624e-4	6.44023280359374	1.86280947109063	24.1560116415159	0.00371827703425687
ENSG00000186001	LRCH3	ENST00000425562	CH-domain	URV	moderate + high-impact	21	2.8680792689351e-4	9.8974044553614e-4	2.77832305067116	1.29426345829538	5.72962682591224	0.00977487607259753
ENSG00000186001	LRCH3	ENST00000425562	CH-domain	singletons-only	moderate + high-impact	13	7.16877816275846e-5	6.0900057596882e-4	5.1106025239784	1.65246877177608	16.9438341442569	0.00495274656673295
ENSG00000110848	CD69	ENST00000228434	C-type_lectin-like/link_sf	URV	moderate + high-impact	22	2.1604286275592e-4	9.145587454193e-4	3.19820808430021	1.41930103138306	7.050173256325	0.00569785480598828
ENSG00000110848	CD69	ENST00000228434	C-type_lectin-like/link_sf	singletons-only	moderate + high-impact	18	1.2927197614854e-4	6.8556951833501e-4	3.76383408964323	1.43407231495087	9.838400858737	0.00781243481029326
ENSG00000164548	TRA2A	ENST00000297071	Low complexity region	URV	moderate + high-impact	38	7.1868880949579e-4	0.0013706476445571	1.7749924377503	0.995675123376136	3.03221278230396	0.0516621345763638
ENSG00000164548	TRA2A	ENST00000297071	Low complexity region	singletons-only	moderate + high-impact	22	1.8742251886251e-4	6.8527020523409e-4	3.91046842238117	1.60328538269463	9.13538987571702	0.00353077131450685
ENSG00000124657	OR2B6	ENST00000244623	Olfact_rcpt	URV	moderate + high-impact	50	9.1749955293829e-4	0.0020596861534791	2.04491123260015	1.2700150082433601	3.20792444046908	0.00382419815085977
ENSG00000124657	OR2B6	ENST00000244623	Olfact_rcpt	singletons-only	moderate + high-impact	26	2.4371692821057e-4	6.8610639114097e-4	2.65892047835773	1.14123223365524	5.83062460062201	0.0247372737595627
ENSG00000055483	USP36	ENST00000449938	Papain-like_cys_pep_sf	URV	moderate + high-impact	82	0.00166452031458248	0.00205689746236296	1.17165119837901	0.747619525817776	1.77330280008884	0.477175310656151
ENSG00000055483	USP36	ENST00000449938	Papain-like_cys_pep_sf	singletons-only	moderate + high-impact	48	4.5901393440705e-4	0.00121837551424958	2.78941128697013	1.47561702251347	5.07094216534987	0.00212054874723322
ENSG00000055483	USP36	ENST00000449938	Papain-like_cys_pep_sf	URV	high-impact only	9	8.65148291931832e-5	3.8084790198643e-4	4.58006561043245	1.36528896604081	14.766918718778	0.0153879267644614
ENSG00000165359	INTS6L	ENST00000639893	Low complexity region	URV	moderate + high-impact	7	7.19061942684474e-5	3.8163549961974e-4	6.0927902414491	1.70610490712981	21.4437101305851	0.00665085242984453
ENSG00000165804	ZNF219	ENST00000360947	Znf_C2H2_type	URV	moderate + high-impact	9	1.1620630441116e-4	5.4228181598286e-4	4.35494688279833	1.53660244942327	12.094271898206	0.00665171611972515
ENSG00000196814	MVB12B	ENST00000361171	MABP	URV	moderate + high-impact	24	3.5858073762897e-4	0.00121803248201501	2.80021778571745	1.42434040794639	5.35018116926404	0.00338498391935171
ENSG00000196814	MVB12B	ENST00000361171	MABP	singletons-only	moderate + high-impact	16	1.434410210569e-4	4.5676035476051e-4	2.04586435896757	0.693162141135161	5.61253616629747	0.185835636004988
ENSG00000073734	ABCB11	ENST00000650372	AAA+_ATPase	URV	moderate + high-impact	38	6.4543524521633e-4	0.00130273817156745	1.47473824948953	0.809396137979726	2.56508738609857	0.196878620566222
ENSG00000073734	ABCB11	ENST00000650372	AAA+_ATPase	singletons-only	moderate + high-impact	25	2.008664929633e-4	8.4059252465947e-4	3.38350592686897	1.52341156146986	7.47272939574435	0.00339727201509221
ENSG00000197892	KIF13B	ENST00000524189	Kinesin-like_KIF1-typ	URV	moderate + high-impact	8	1.0039684890786e-4	5.3299942027879e-4	4.67288433929342	1.56260304580599	13.8304730610212	0.00669895204226034
ENSG00000148942	SLC5A12	ENST00000396005	SMCT2_SLC5sbd	URV	moderate + high-impact	101	0.00163703674396067	0.00290187125458473	1.35838595644651	0.917447728098864	1.96895175856895	0.123496718722182
ENSG00000148942	SLC5A12	ENST00000396005	SMCT2_SLC5sbd	singletons-only	moderate + high-impact	74	6.8948675919655e-4	0.00198347240426465	2.27519271937411	1.37652266379275	3.68228999161159	0.00167807472511661
ENSG00000148942	SLC5A12	ENST00000396005	SMCT2_SLC5sbd	URV	high-impact only	15	2.156124349006e-4	2.2998198587284e-4	0.89620897496913	0.22349949591245	2.72530133913385	0.858559434973693
ENSG00000148942	SLC5A12	ENST00000396005	SMCT2_SLC5sbd	singletons-only	high-impact only	12	1.2940351124492e-4	2.2940351906267e-4	1.49158459103126	0.344415447957861	5.08847838241698	0.561638899856575
ENSG00000150990	DHX37	ENST00000308736	Helicase-assoc_dom	URV	moderate + high-impact	33	6.7494983446149e-4	3.8228503296473e-4	0.424142723403329	0.146689324247402	1.00962176168341	0.0528148521435309
ENSG00000150990	DHX37	ENST00000308736	Helicase-assoc_dom	singletons-only	moderate + high-impact	23	3.1613247228775e-4	7.68941151721813e-5	0.131162674224554	0.0139843888766976	0.560973755815377	0.00358630565630047
ENSG00000141434	MEP1B	ENST00000269202	MAM_dom	URV	moderate + high-impact	44	9.459890416231e-4	3.0476152869452e-4	0.292936799607223	0.0947439870296509	0.697741368089885	0.0036280009596259
ENSG00000141434	MEP1B	ENST00000269202	MAM_dom	singletons-only	moderate + high-impact	28	3.7269378298447e-4	1.5235507836032e-4	0.305856538017637	0.0603612084081669	0.982182379955562	0.0461341616792356
ENSG00000188219	POTEE	ENST00000683005	Actin	URV	moderate + high-impact	5	8.69203119175403e-5	3.8214237835461e-4	5.79393078997623	1.68373694442737	19.0097790134646	0.00673986428379281
ENSG00000188219	POTEE	ENST00000683005	ATPase_NBD	URV	moderate + high-impact	5	8.69203119175403e-5	3.8214237835461e-4	5.79393078997623	1.68373694442737	19.0097790134646	0.00673986428379281
ENSG00000109819	PPARGC1A	ENST00000264867	Nucleotide-bd_a/b_plait_sf	URV	moderate + high-impact	29	6.3078583330007e-4	0.00160590516481555	2.17327671653656	1.24967419739284	3.6673517255515	0.00675470247829024
ENSG00000170266	GLB1	ENST00000307363	Galactose-bd-like_sf	URV	moderate + high-impact	56	0.00139028496167016	7.6299357014656e-4	0.383856945033831	0.185587156338317	0.714269494100472	0.00168901996457471
ENSG00000170266	GLB1	ENST00000307363	Galactose-bd-like_sf	singletons-only	moderate + high-impact	31	3.8698315883485e-4	3.0493794673894e-4	0.53841824984524	0.151795988261332	1.46530426813195	0.243550536689302
ENSG00000170266	GLB1	ENST00000307363	Galactose-bd-like_sf	URV	high-impact only	6	1.0034566739491e-4	2.2873971703315e-4	1.3255729445815	0.303106704891191	4.89378052410938	0.686512939321143
ENSG00000109920	FNBP4	ENST00000263773	WW_dom_sf	URV	moderate + high-impact	12	3.0156171933141e-4	7.5691395027911e-7	0.079509397013011	6.1845539433106e-4	0.591486119582547	0.00676985955240084
ENSG00000135829	DHX9	ENST00000367549	Low complexity region	URV	moderate + high-impact	31	5.1612384463529e-4	0.00152344899274087	2.44575631608092	1.34657461833488	4.32535416657675	0.00379511356801732
ENSG00000135829	DHX9	ENST00000367549	Low complexity region	singletons-only	moderate + high-impact	17	1.576866035152e-4	4.5706160852755e-4	3.19218662410921	1.1171861433736	8.37318452687916	0.0315242521104292
ENSG00000143452	HORMAD1	ENST00000361824	HORMA_dom	URV	moderate + high-impact	18	2.0361694200933e-4	8.3785620071588e-4	3.41644671064255	1.4917901548558	7.63547812435414	0.00433855516313364
ENSG00000143452	HORMAD1	ENST00000361824	HORMA_dom	singletons-only	moderate + high-impact	14	1.0134840923747e-4	5.3317254035182e-4	4.0498430359507704	1.3189338315551	12.2518060130324	0.0155008756212405
ENSG00000112249	ASCC3	ENST00000369162	Coiled-coil	URV	moderate + high-impact	6	7.17758170792559e-5	4.5775589743924e-4	5.29007327111347	1.61398997956121	17.8906974760868	0.00679974127602767
ENSG00000168356	SCN11A	ENST00000302328	TMhelix	URV	moderate + high-impact	107	0.00183992016460923	0.00374766053351562	1.73696010988879	1.22161065898663	2.43252390276817	0.00244311929641117
ENSG00000168356	SCN11A	ENST00000302328	TMhelix	singletons-only	moderate + high-impact	69	6.8990451801377e-4	0.00160464865603645	1.65491866643278	0.953226339961378	2.78329789954977	0.0725770985234936
ENSG00000168356	SCN11A	ENST00000302328	TMhelix	URV	high-impact only	24	4.4687206670305e-4	0.00114594540381684	2.54891472450743	1.3179142432132	4.73033724800111	0.00635808048967645
ENSG00000168356	SCN11A	ENST00000302328	TMhelix	singletons-only	high-impact only	14	1.3004983633049e-4	3.8236171091827e-4	2.40197358375517	0.745259490105557	7.02938429290952	0.134951351682522
ENSG00000197429	IPP	ENST00000396478	Kelch_1	URV	moderate + high-impact	54	9.6127677381614e-4	0.00205546834745321	1.61086561479937	1.0022935196165	2.52926337832399	0.0489384712917925
ENSG00000197429	IPP	ENST00000396478	Kelch_1	singletons-only	moderate + high-impact	31	2.5820445947548e-4	9.8961645482738e-4	3.15176121529589	1.47338220477963	6.56611895183217	0.00366746357718817
ENSG00000164304	CAGE1	ENST00000502583	CAGE1	URV	moderate + high-impact	69	0.00120633956295226	0.00228871486093514	1.7500708348251	1.11830236900994	2.66824491407363	0.0151781994154839
ENSG00000164304	CAGE1	ENST00000502583	CAGE1	singletons-only	moderate + high-impact	45	4.4512802325444e-4	0.0010674278825735	1.99516476960299	1.00674888805107	3.76807002189168	0.0478923086575145
ENSG00000164304	CAGE1	ENST00000502583	CAGE1	URV	high-impact only	9	1.0046465787244e-4	5.3344364387788e-4	4.92158712464996	1.70263864264093	14.1934576906528	0.00400886803290113
ENSG00000171574	ZNF584	ENST00000306910	Znf_C2H2_type	URV	moderate + high-impact	54	7.8971400835207e-4	0.00190396163724483	2.14384588048852	1.29278642851481	3.46350913046261	0.00367967149890303
ENSG00000171574	ZNF584	ENST00000306910	Znf_C2H2_type	singletons-only	moderate + high-impact	36	3.304282969593e-4	9.8996537256743e-4	2.09840818989529	1.00701415678554	4.20207817104128	0.0479458135857561
ENSG00000220205	VAMP2	ENST00000316509	Low complexity region	URV	moderate + high-impact	8	8.63909893953416e-5	3.8095068925628e-4	5.702370317046	1.67139299559572	18.6026586235968	0.00684744933316672
ENSG00000169851	PCDH7	ENST00000361762	Cadherin-like_dom	URV	moderate + high-impact	138	0.00235510906821404	0.00384915047703839	1.38308445512257	0.9836211346518	1.91214030867588	0.0618303743396783
ENSG00000169851	PCDH7	ENST00000361762	Cadherin-like_dom	singletons-only	moderate + high-impact	91	8.7573208334659e-4	0.00230027192915229	2.03548219119687	1.26983687770326	3.19440128237763	0.00362755743728393
ENSG00000157734	SNX22	ENST00000325881	PX_dom	URV	moderate + high-impact	21	3.2974132233025e-4	0.00106582338101607	2.93690770908394	1.44833082991281	5.74315107639377	0.00349087251038671
ENSG00000157734	SNX22	ENST00000325881	PX_dom	singletons-only	moderate + high-impact	14	1.2901559958703e-4	3.8065440604681e-4	2.2926570841724	0.653823471211992	7.08073123015859	0.184094389928286
ENSG00000157734	SNX22	ENST00000325881	PX_dom_sf	URV	moderate + high-impact	21	3.2974132233025e-4	0.00106582338101607	2.93690770908394	1.44833082991281	5.74315107639377	0.00349087251038671
ENSG00000157734	SNX22	ENST00000325881	PX_dom_sf	singletons-only	moderate + high-impact	14	1.2901559958703e-4	3.8065440604681e-4	2.2926570841724	0.653823471211992	7.08073123015859	0.184094389928286
ENSG00000049245	VAMP3	ENST00000054666	Synaptobrevin	URV	moderate + high-impact	23	4.4439660529854e-4	8.3800900223028e-4	2.00809719780637	0.965227215603337	3.86436189154247	0.061268344519966
ENSG00000049245	VAMP3	ENST00000054666	Synaptobrevin	singletons-only	moderate + high-impact	13	1.1471358944319e-4	3.8072971073303e-4	3.17300406685008	1.05153154296492	8.81671398399097	0.0414668654965807
ENSG00000049245	VAMP3	ENST00000054666	Synaptobrevin	URV	high-impact only	6	8.60630093334269e-5	3.8071601411466e-4	6.30562233638059	1.90509208827945	20.1263595317803	0.0036885248734686
ENSG00000164136	IL15	ENST00000320650	4_helix_cytokine-like_core	URV	moderate + high-impact	22	3.0208576617624e-4	8.3852518457845e-4	1.77618178083735	0.786489867332762	3.79304204514763	0.160930248970763
ENSG00000164136	IL15	ENST00000320650	4_helix_cytokine-like_core	singletons-only	moderate + high-impact	14	8.67447719643363e-5	6.0949456924116e-4	4.98450179799996	1.72134310687273	14.9896561686971	0.00350474620340857
ENSG00000159140	SON	ENST00000356577	SON	URV	moderate + high-impact	325	0.00642423912329069	0.0093033342267439	1.2597465232969	1.02014597907682	1.5444100669509	0.0322334661299375
ENSG00000159140	SON	ENST00000356577	SON	singletons-only	moderate + high-impact	200	0.00203595955940915	0.0044200866927354	1.62690378669545	1.17387342563857	2.22679391693942	0.00384692760833938
ENSG00000132361	CLUH	ENST00000651024	Low complexity region	URV	moderate + high-impact	16	2.88300517577e-4	7.6518573302369e-4	3.14422204092425	1.39772260763059	6.63944513442535	0.00687914078250029
ENSG00000183137	CEP57L1	ENST00000517392	Coiled-coil	URV	moderate + high-impact	17	2.9015420936662e-4	8.4038687383423e-4	2.98640783151847	1.37307268101527	6.18213066789457	0.00688812394329763
ENSG00000060656	PTPRU	ENST00000373779	Tyr_Pase_cat	URV	moderate + high-impact	44	7.4563429397203e-4	0.00190416164123051	2.21398976277624	1.3104488271405	3.63334748885229	0.00354360668556042
ENSG00000060656	PTPRU	ENST00000373779	Tyr_Pase_cat	singletons-only	moderate + high-impact	26	2.5807811418262e-4	6.0929741692757e-4	2.05399751989423	0.820906343174896	4.72519016615528	0.118887537727525
ENSG00000135441	BLOC1S1	ENST00000548925	BLOC1S1	URV	moderate + high-impact	34	5.7403900350989e-4	0.00144718997676901	2.42628014569912	1.35594802880639	4.1993757820836	0.00345366711897299
ENSG00000135441	BLOC1S1	ENST00000548925	BLOC1S1	singletons-only	moderate + high-impact	20	2.1533615392216e-4	3.808412853483e-4	1.47207806105504	0.480008145239644	3.91599120071119	0.474346928281136
ENSG00000119729	RHOQ	ENST00000238738	Small_GTP-bd_dom	URV	moderate + high-impact	8	1.0163267607299e-4	5.3309331631225e-4	4.70623140375611	1.56073908751145	13.9633730653871	0.00690615614113799
ENSG00000119729	RHOQ	ENST00000238738	P-loop_NTPase	URV	moderate + high-impact	8	1.0163267607299e-4	5.3309331631225e-4	4.70623140375611	1.56073908751145	13.9633730653871	0.00690615614113799
ENSG00000182621	PLCB1	ENST00000338037	Coiled-coil	URV	moderate + high-impact	13	2.5809784291184e-4	7.0813693320206e-7	0.0720302028471755	5.7520372057492e-4	0.573038744733599	0.00692152464471507
ENSG00000164061	BSN	ENST00000296452	Znf_FYVE_PHD	URV	moderate + high-impact	23	3.3032141387406e-4	9.9072666665287e-4	2.44508692748594	1.19295773197002	4.80502763128507	0.0159520129450408
ENSG00000164061	BSN	ENST00000296452	Znf_FYVE_PHD	singletons-only	moderate + high-impact	16	1.0077981587657e-4	6.8567148249666e-4	3.94381465419742	1.55393956315247	10.731740479122	0.00444353196179237
ENSG00000204052	LRRC73	ENST00000372441	LRR_dom_sf	URV	moderate + high-impact	36	5.3238530155397e-4	0.00107175760774176	2.04707068952602	1.06196062680528	3.74102067077404	0.0332395922773039
ENSG00000204052	LRRC73	ENST00000372441	LRR_dom_sf	singletons-only	moderate + high-impact	25	2.1575613267659e-4	7.6373114516672e-4	3.5593274467900202	1.53528733282421	7.92089710832875	0.00389060965449861
ENSG00000172782	FADS6	ENST00000612771	FA_desaturase_dom	URV	moderate + high-impact	67	0.00116321759189425	0.0025134346689392	1.68380664502456	1.10564767294819	2.52607190208936	0.0159040942394927
ENSG00000172782	FADS6	ENST00000612771	FA_desaturase_dom	singletons-only	moderate + high-impact	42	4.3105374232263e-4	9.1391414677721e-4	1.54162153353289	0.789283229304166	2.93544200778472	0.194719508853229
ENSG00000172782	FADS6	ENST00000612771	FA_desaturase_dom	URV	high-impact only	9	5.74510325527298e-5	6.0899510466183e-4	5.29366062014046	1.57027741581343	20.5934498629942	0.00395050564222943
ENSG00000133027	PEMT	ENST00000255389	Phopholipid_MeTrfase	URV	moderate + high-impact	26	4.02135804881e-4	0.00106678061911522	2.39575039007217	1.1928488068677	4.58753340400745	0.0152798682367898
ENSG00000133027	PEMT	ENST00000255389	Phopholipid_MeTrfase	singletons-only	moderate + high-impact	16	1.1520170205238e-4	6.0938672858279e-4	4.59544534843454	1.64133411139297	12.646242566132	0.00452451178341051
ENSG00000146809	ASB15	ENST00000451215	Ankyrin_rpt-contain_sf	URV	moderate + high-impact	94	0.00161124917311948	0.00297119226348101	1.64469231487336	1.11508786100495	2.38288023211646	0.0127547471751042
ENSG00000146809	ASB15	ENST00000451215	Ankyrin_rpt-contain_sf	singletons-only	moderate + high-impact	62	5.9046489963883e-4	0.00159946365263946	2.46264029464854	1.40450500576584	4.19714469857018	0.00208207810774774
ENSG00000146809	ASB15	ENST00000451215	Ankyrin_rpt-contain_sf	URV	high-impact only	9	1.4421630600431e-4	3.0463842502582e-4	2.50724262041338	0.730226168914104	7.31726049221958	0.133804423418577
ENSG00000137648	TMPRSS4	ENST00000437212	SRCR-like_dom_sf	URV	moderate + high-impact	30	6.5967732062166e-4	3.8142178157165e-4	0.417175999724402	0.14524288728378	0.976706483917088	0.0434300315171317
ENSG00000137648	TMPRSS4	ENST00000437212	SRCR-like_dom_sf	singletons-only	moderate + high-impact	17	2.4382553305014e-4	2.74814553193391e-7	0.0527620536494177	3.9673255059012e-4	0.471366421279213	0.00379749598983836
ENSG00000169989	TIGD4	ENST00000304337	Low complexity region	URV	moderate + high-impact	7	7.17108366659263e-5	3.8142035208583e-4	5.80351887781551	1.66653058693697	20.1208592741119	0.00698862057554106
ENSG00000100191	SLC5A4	ENST00000266086	Na/Glc_symporter_sf	URV	moderate + high-impact	132	0.00282467654884168	0.0047985759541785	1.39847865127279	1.03634058872851	1.86359372747928	0.028728181262019
ENSG00000100191	SLC5A4	ENST00000266086	Na/Glc_symporter_sf	singletons-only	moderate + high-impact	67	6.1667497346511e-4	0.00182753011063433	2.35905323628231	1.38672303230186	3.9239781280772	0.0018941358798108
ENSG00000100191	SLC5A4	ENST00000266086	Na/Glc_symporter_sf	URV	high-impact only	21	4.4483438930081e-4	6.096962689447e-4	1.17487139001401	0.501371142399565	2.47278067389853	0.692865233820239
ENSG00000100191	SLC5A4	ENST00000266086	Na/Glc_symporter_sf	singletons-only	high-impact only	11	8.61066461010735e-5	3.8065996756252e-4	2.97988418892029	0.844035978669601	10.079841990646	0.0875494045735814
ENSG00000167264	DUS2	ENST00000565263	Low complexity region	URV	moderate + high-impact	7	1.290026231314e-4	5.3286068909324e-4	4.28307268754611	1.52114051337936	11.6218838912222	0.00701163364545376
ENSG00000141469	SLC14A1	ENST00000321925	TMhelix	URV	moderate + high-impact	64	0.0011753061459099	0.00228550432935367	1.48784849927053	0.944627680011129	2.28384042274949	0.0851779379844672
ENSG00000141469	SLC14A1	ENST00000321925	TMhelix	singletons-only	moderate + high-impact	43	4.7297522000137e-4	7.6190486978916e-4	1.41760872269314	0.653406813750919	2.83818886807071	0.360309737353306
ENSG00000141469	SLC14A1	ENST00000321925	TMhelix	URV	high-impact only	7	7.16730850608458e-5	3.8074350718979e-4	6.71763214139239	1.94163236439148	23.1731855922018	0.00359233881003196
ENSG00000197849	OR8G1	ENST00000641972	TMhelix	URV	moderate + high-impact	26	4.8735719881713e-4	6.8749769258355e-4	1.30493371055028	0.613605324638346	2.48319095039395	0.462992051430361
ENSG00000197849	OR8G1	ENST00000641972	TMhelix	singletons-only	moderate + high-impact	17	1.2901509820855e-4	6.0984887170655e-4	4.41364456753697	1.66747648558322	11.4727186662769	0.0035173459583826
ENSG00000163518	FCRL4	ENST00000271532	Ig-like_dom	URV	moderate + high-impact	80	0.00142038880916695	0.00214115706222406	1.14643075956642	0.730238493404034	1.74337454130841	0.541502615621677
ENSG00000163518	FCRL4	ENST00000271532	Ig-like_dom	singletons-only	moderate + high-impact	52	6.3093006032665e-4	6.1226902014615e-4	0.804777493760868	0.35512376517871	1.62049631460346	0.561597861523768
ENSG00000163518	FCRL4	ENST00000271532	Ig-like_dom	URV	high-impact only	6	5.7347365579528e-5	4.5717483482677e-4	6.84781474942003	1.92352331059982	26.1290110330289	0.00351750972806342
ENSG00000078304	PPP2R5C	ENST00000334743	ARM-type_fold	URV	moderate + high-impact	25	3.3148347769547e-4	0.00106576234947911	2.93578730278107	1.44416923099815	5.76258826292305	0.00358428010461231
ENSG00000078304	PPP2R5C	ENST00000334743	ARM-type_fold	singletons-only	moderate + high-impact	17	1.7338928310295e-4	3.8063546027704e-4	2.10555363799592	0.678135393393523	5.78496293673507	0.185193621046242
ENSG00000132702	HAPLN2	ENST00000255039	C-type_lectin-like/link_sf	URV	moderate + high-impact	13	1.7371115094974e-4	8.4698246321736e-4	3.68978013137055	1.55686383396486	8.65695995881042	0.00351891934396598
ENSG00000132702	HAPLN2	ENST00000255039	C-type_lectin-like/link_sf	singletons-only	moderate + high-impact	10	1.1558526427798e-4	1.5631230529417e-4	1.5570428655938	0.28019844288576	6.00153013256417	0.57093985888529
ENSG00000132702	HAPLN2	ENST00000255039	CTDL_fold	URV	moderate + high-impact	13	1.7371115094974e-4	8.4698246321736e-4	3.68978013137055	1.55686383396486	8.65695995881042	0.00351891934396598
ENSG00000132702	HAPLN2	ENST00000255039	CTDL_fold	singletons-only	moderate + high-impact	10	1.1558526427798e-4	1.5631230529417e-4	1.5570428655938	0.28019844288576	6.00153013256417	0.57093985888529
ENSG00000196663	TECPR2	ENST00000359520	RCC1/BLIP-II	URV	moderate + high-impact	80	0.00183634310471469	0.00114809866229085	0.513417646611123	0.285681296627461	0.859815585456756	0.00993223872410542
ENSG00000196663	TECPR2	ENST00000359520	RCC1/BLIP-II	singletons-only	moderate + high-impact	51	6.7443803873271e-4	3.0694040593679e-4	0.278863375659239	0.0838017807964737	0.712296290387088	0.00547792165545524
ENSG00000110429	FBXO3	ENST00000265651	ApaG_sf	URV	moderate + high-impact	15	2.1515785497334e-4	7.6162130256248e-4	3.27149185868101	1.40367380046453	7.32076930861755	0.00706230431908672
ENSG00000196730	DAPK1	ENST00000408954	ROC_dom	URV	moderate + high-impact	55	0.00115398526253835	0.00152359247690091	1.12937088924713	0.664289875762693	1.83646142170883	0.641013586359413
ENSG00000196730	DAPK1	ENST00000408954	ROC_dom	singletons-only	moderate + high-impact	25	2.0196773164094e-4	8.3762165466399e-4	3.63865162393563	1.55661377269357	8.24376343936247	0.00351473059498086
ENSG00000160801	PTH1R	ENST00000449590	TMhelix	URV	moderate + high-impact	25	6.3104396230617e-4	2.3077675007211e-4	0.208725543086865	0.0478897202340748	0.636435942145527	0.00356767237488675
ENSG00000160801	PTH1R	ENST00000449590	TMhelix	singletons-only	moderate + high-impact	15	1.8653205457954e-4	1.5330786125455e-4	0.443509331188442	0.0725545985727724	1.80470162219326	0.277964531481215
ENSG00000136750	GAD2	ENST00000376261	PyrdxlP-dep_de-COase	URV	moderate + high-impact	62	0.00106418823378015	0.00205670613891127	1.55494512534706	0.963457753262165	2.43833052173099	0.0699011169457897
ENSG00000136750	GAD2	ENST00000376261	PyrdxlP-dep_de-COase	singletons-only	moderate + high-impact	42	3.7370372956054e-4	0.00121870557926078	2.7193975538206	1.40146964735733	5.11407272568713	0.00372197155359355
ENSG00000147465	STAR	ENST00000276449	StAR-like	URV	moderate + high-impact	46	8.4666646747844e-4	0.00182763191518681	1.86659436294271	1.12124853903898	3.0152969028333	0.0173005160193089
ENSG00000147465	STAR	ENST00000276449	StAR-like	singletons-only	moderate + high-impact	23	1.8672342893406e-4	7.613844084762e-4	3.57523882036952	1.51252312616406	8.22636818104281	0.00444523811919828
ENSG00000103657	HERC1	ENST00000443617	ConA-like_dom_sf	URV	moderate + high-impact	25	4.3091128823316e-4	6.8641873850389e-4	1.56911502710594	0.698932533527495	3.21743973257254	0.259903972809066
ENSG00000103657	HERC1	ENST00000443617	ConA-like_dom_sf	singletons-only	moderate + high-impact	18	1.4359042093236e-4	6.0964696389375e-4	4.3452856261237	1.65850627725452	11.0465093398287	0.0035768948502205
ENSG00000111911	HINT3	ENST00000229633	HIT-like_sf	URV	moderate + high-impact	15	2.1767180321225e-4	8.3776279719755e-4	3.2019336119258	1.39343527097224	7.09730692902535	0.0070841005043758
ENSG00000114812	VIPR1	ENST00000325123	GPCR_2_VIP_rcpt_1	URV	moderate + high-impact	30	5.3161283328434e-4	0.00144798134438097	2.4367182115382	1.3441315561069	4.27668676645934	0.00399087292449352
ENSG00000114812	VIPR1	ENST00000325123	GPCR_2_VIP_rcpt_1	singletons-only	moderate + high-impact	17	1.4390700281726e-4	5.3350080851102e-4	3.20319610980709	1.11596703955134	8.65251347447098	0.031454827013026
ENSG00000152556	PFKM	ENST00000359794	ATP_PFK	URV	moderate + high-impact	42	6.4504115841382e-4	0.0014474882070354	2.33615332882083	1.32047266149912	3.98501231485363	0.00429991516823658
ENSG00000152556	PFKM	ENST00000359794	ATP_PFK	singletons-only	moderate + high-impact	29	2.7234671557444e-4	7.6159354718741e-4	2.67942467730863	1.17430518929954	5.77105055667857	0.0204801030486351
ENSG00000133135	RNF128	ENST00000255499	PA_domain	URV	moderate + high-impact	8	1.4363632804018e-4	4.5844551336146e-4	4.41781094148104	1.54656541336502	11.7082630547951	0.0071134915963591
ENSG00000166086	JAM3	ENST00000299106	Low complexity region	URV	moderate + high-impact	14	2.880777294406e-4	9.9327430880669e-4	2.50169005357243	1.30149478300025	4.70412661159359	0.00711717631228992
ENSG00000188906	LRRK2	ENST00000298910	WD40/YVTN_repeat-like_dom_sf	URV	moderate + high-impact	81	0.00149194795664171	0.00305460146368275	1.68436561930871	1.13809728649677	2.44474062153813	0.0098368274099504
ENSG00000188906	LRRK2	ENST00000298910	WD40/YVTN_repeat-like_dom_sf	singletons-only	moderate + high-impact	53	5.0220290383913e-4	0.00137399434716033	2.37523948999097	1.30231248190741	4.1920198435309	0.00559914322514909
ENSG00000178952	TUFM	ENST00000313511	Transl_B-barrel_sf	URV	moderate + high-impact	25	3.870500985473e-4	9.901484340602e-4	2.57925980192786	1.30594289733815	4.8721107205971	0.00756062446461958
ENSG00000178952	TUFM	ENST00000313511	Transl_B-barrel_sf	singletons-only	moderate + high-impact	18	1.4337040471402e-4	6.0936361098833e-4	3.61708622177779	1.45191775420107	9.11064044443884	0.00675951030102517
ENSG00000226288	OR52I2	ENST00000641896	GPCR_Rhodpsn_7TM	URV	moderate + high-impact	8	1.0033370476689e-4	4.5698806331845e-4	4.70671060036885	1.56322140892118	13.8080543455108	0.00714229048075399
ENSG00000144827	ABHD10	ENST00000273359	Low complexity region	URV	moderate + high-impact	5	1.5779187851357e-4	4.30239230857351e-7	0.0124535793039918	8.58196268779624e-5	0.309176582497298	0.00714625824078308
ENSG00000149289	ZC3H12C	ENST00000278590	Regnase_1/ZC3H12_C	URV	moderate + high-impact	9	7.34535613821101e-5	5.3294421381917e-4	4.70453672298296	1.54013164909841	15.25339617776	0.00715199902128327
ENSG00000139626	ITGB7	ENST00000267082	Integrin_bsu_tail_dom_sf	URV	moderate + high-impact	20	2.5819473901709e-4	9.1625705589718e-4	3.17983358664986	1.46964090174773	6.65513825906034	0.00401289744844835
ENSG00000139626	ITGB7	ENST00000267082	Integrin_bsu_tail_dom_sf	singletons-only	moderate + high-impact	14	1.1472490672116e-4	4.5770286773221e-4	3.45220229415724	1.10898287349143	10.1640810728979	0.0333720295571248
ENSG00000114200	BCHE	ENST00000264381	Cholinesterase	URV	moderate + high-impact	26	3.8719899951766e-4	9.1626610490087e-4	1.67909403741724	0.799358200890001	3.34631446825174	0.165066005504735
ENSG00000114200	BCHE	ENST00000264381	Cholinesterase	singletons-only	moderate + high-impact	20	1.2906793381404e-4	8.386163978548e-4	3.90078519080689	1.56959261183273	9.93490519669946	0.00365666343182214
ENSG00000162365	CYP4A22	ENST00000371891	Cyt_P450	URV	moderate + high-impact	26	5.16153513824e-4	0.00114227753948137	1.81583925431916	0.952363036652115	3.3092482609456	0.069054258284331
ENSG00000162365	CYP4A22	ENST00000371891	Cyt_P450	singletons-only	moderate + high-impact	13	8.60491848960141e-5	5.3290756245824e-4	5.28496352963725	1.74848387667288	16.3016078622044	0.00378338113439403
ENSG00000198855	FICD	ENST00000552695	TPR_repeat	URV	moderate + high-impact	11	2.1499849484794e-4	6.8520747556105e-4	3.36964021857579	1.41712630235267	7.60477691798879	0.00717967570747569
ENSG00000166925	TSC22D4	ENST00000300181	TSC-22_Dip_Bun	URV	moderate + high-impact	11	3.7300322427146e-4	5.20486424405414e-6	0.0867922091647851	9.3541459738055e-4	0.606987086948101	0.00719965372026665
ENSG00000165912	PACSIN3	ENST00000298838	F_BAR	URV	moderate + high-impact	65	0.00129337469085798	0.00298228746568296	1.83700962280772	1.22494476568334	2.70567645566106	0.00371532713887246
ENSG00000165912	PACSIN3	ENST00000298838	F_BAR	singletons-only	moderate + high-impact	31	3.0194188285143e-4	7.6439636214002e-4	1.95422497178824	0.842070115524255	4.23960299887911	0.114787010580657
ENSG00000155962	CLIC2	ENST00000369449	Glutathione-S-Trfase_C_sf	URV	moderate + high-impact	11	1.6122592122009e-4	5.3557536878095e-4	4.07109788858404	1.50162643751232	10.334688002949	0.00721061858344996
ENSG00000136891	TEX10	ENST00000374902	Low complexity region	URV	moderate + high-impact	9	1.4371283142774e-4	6.0967649121553e-4	3.81334752212602	1.46291524959822	9.67478407313817	0.00721389584389887
ENSG00000184650	ODF4	ENST00000328248	Low complexity region	URV	moderate + high-impact	11	1.4347078221688e-4	6.0901441929404e-4	3.82775150784651	1.46339258163678	9.73446098179576	0.00724929716689904
ENSG00000164512	ANKRD55	ENST00000341048	Ankyrin_rpt-contain_dom	URV	moderate + high-impact	55	0.0010466449132038	0.00175208323715196	1.12699687422705	0.672017579371089	1.82420177024426	0.640440763566645
ENSG00000164512	ANKRD55	ENST00000341048	Ankyrin_rpt-contain_dom	singletons-only	moderate + high-impact	37	3.4418886736883e-4	9.9007102242643e-4	1.93819256642374	0.920875360051148	3.89402554902648	0.0798863330782351
ENSG00000164512	ANKRD55	ENST00000341048	Ankyrin_rpt-contain_dom	URV	high-impact only	9	8.6155756416129e-5	5.3301681058361e-4	5.2527703492394	1.74963317467732	16.1418685295727	0.00369932814373486
ENSG00000128596	CCDC136	ENST00000297788	Coiled-coil	URV	moderate + high-impact	91	0.00202642496279677	0.00114818002179209	0.47298780765099	0.261193648972971	0.795323925772516	0.00371043599373844
ENSG00000128596	CCDC136	ENST00000297788	Coiled-coil	singletons-only	moderate + high-impact	54	6.8991507096311e-4	4.5920665371252e-4	0.565318523404166	0.220325576422072	1.230511367343	0.159763825837133
ENSG00000090060	PAPOLA	ENST00000216277	NT_sf	URV	moderate + high-impact	11	1.4371302697585e-4	6.8519113991827e-4	3.67468913872575	1.43960297355197	9.25756162263782	0.00728898416982715
ENSG00000138356	AOX1	ENST00000374700	AldOxase/xan_DH_Mopterin-bd	URV	moderate + high-impact	148	0.00253788643051704	0.00503829157814306	1.6151255148897	1.19780266573455	2.15281033943919	0.00193162030687144
ENSG00000138356	AOX1	ENST00000374700	AldOxase/xan_DH_Mopterin-bd	singletons-only	moderate + high-impact	89	9.033023866661e-4	0.00198396158126225	1.71569855724495	1.05923886072652	2.70513691750762	0.0289302943257126
ENSG00000138356	AOX1	ENST00000374700	AldOxase/xan_DH_Mopterin-bd	URV	high-impact only	13	2.5809066894106e-4	5.3433190018771e-4	1.21710103406995	0.468802691952782	2.87902362605324	0.670792933405513
ENSG00000185313	SCN10A	ENST00000449082	Coiled-coil	URV	moderate + high-impact	15	3.2984800422126e-4	7.65339889842719e-5	0.105171548382026	0.00913575464136619	0.548826585964228	0.00392060849900677
ENSG00000185313	SCN10A	ENST00000449082	Coiled-coil	singletons-only	moderate + high-impact	10	1.4336608871558e-4	1.87362121022362e-7	0.123990002719498	9.6009453206191e-4	1.03050093973351	0.0542913266688732
ENSG00000101004	NINL	ENST00000278886	EF_hand_dom	URV	moderate + high-impact	23	3.1542391083097e-4	0.00106652158564553	2.96181863441975	1.44178860738595	5.88635217614943	0.0037556344628682
ENSG00000101004	NINL	ENST00000278886	EF_hand_dom	singletons-only	moderate + high-impact	16	1.5768504804626e-4	3.8098879268219e-4	2.30110795464895	0.744179635723752	6.32712722720823	0.139246609112927
ENSG00000107929	LARP4B	ENST00000316157	WH-like_DNA-bd_sf	URV	moderate + high-impact	14	1.5789759608154e-4	4.5715482371185e-4	3.17433890311085	1.09934865212451	8.3608233154334	0.0339115645246899
ENSG00000107929	LARP4B	ENST00000316157	WH-like_DNA-bd_sf	singletons-only	moderate + high-impact	12	8.61597975211349e-5	4.5678984600315e-4	5.70411522856475	1.79208877535239	17.9604384701814	0.00410735153089592
ENSG00000108849	PPY	ENST00000225992	Low complexity region	URV	moderate + high-impact	8	2.0145228262565e-4	4.27671127187611e-7	0.0625256028081645	4.3980885779957e-4	0.556802636265602	0.00733749911810366
ENSG00000165506	DNAAF2	ENST00000298292	PIH1_N	URV	moderate + high-impact	16	2.7333203997045e-4	7.2212632765736e-4	3.18850740809033	1.39393517909885	6.84743310433833	0.00734055216700868
ENSG00000108556	CHRNE	ENST00000649488	Neur_chan_lig-bd_sf	URV	moderate + high-impact	70	0.0012920633255407	0.00251512592278986	1.7868587851725	1.17271533843123	2.660186814988	0.00765183755748811
ENSG00000108556	CHRNE	ENST00000649488	Neur_chan_lig-bd_sf	singletons-only	moderate + high-impact	41	4.0196858826797e-4	9.9119473145981e-4	1.89933332098645	0.960157341574118	3.60412571476303	0.0645127113975718
ENSG00000108556	CHRNE	ENST00000649488	Neur_chan_lig-bd_sf	URV	high-impact only	15	1.8647311128313e-4	6.8576550191003e-4	3.42515226440855	1.47734041043427	7.86121626502139	0.00502047901971703
ENSG00000186910	SERPINA11	ENST00000334708	Serpin_dom	URV	moderate + high-impact	80	0.00146235384923672	0.00297410727284267	1.79251608612604	1.21013042045427	2.6050276681172	0.00410058318676698
ENSG00000186910	SERPINA11	ENST00000334708	Serpin_dom	singletons-only	moderate + high-impact	48	4.8757176297378e-4	0.00106768519335181	2.04669877297317	1.05332308379718	3.78537927741132	0.0352870610916197
ENSG00000172403	SYNPO2	ENST00000307142	PDZ	URV	moderate + high-impact	12	2.4372855196007e-4	7.63640591441745e-5	0.152568893525301	0.0164434069142044	0.64373314963821	0.0073639761332408
ENSG00000143520	FLG2	ENST00000388718	Low complexity region	URV	moderate + high-impact	111	0.00215122552828369	0.00184220209912444	0.60041358903297	0.373055943785871	0.926313096913181	0.0201493488194374
ENSG00000143520	FLG2	ENST00000388718	Low complexity region	singletons-only	moderate + high-impact	75	9.0330858738588e-4	9.1791634201601e-4	0.630337162594141	0.31769103048414	1.15630325485871	0.141037856616415
ENSG00000143520	FLG2	ENST00000388718	Low complexity region	URV	high-impact only	18	3.8724085353083e-4	2.8732863531736e-6	0.0646388878528394	6.0393692093524e-4	0.487460219615219	0.00269246329428485
ENSG00000143520	FLG2	ENST00000388718	Low complexity region	singletons-only	high-impact only	13	1.8639413922393e-4	8.20188127687733e-7	0.0628844315295776	4.9221530693331e-4	0.578216975775407	0.00873626995123822
ENSG00000164061	BSN	ENST00000296452	Znf_piccolo	URV	moderate + high-impact	18	2.4430027952971e-4	6.8610192979187e-4	2.38056858368452	1.04167368398405	5.1531693892183	0.0403484085296203
ENSG00000164061	BSN	ENST00000296452	Znf_piccolo	singletons-only	moderate + high-impact	13	7.20963522642925e-5	6.0952240730574e-4	4.47216366909468	1.62810223577297	14.0810050382901	0.00407622018359899
ENSG00000132334	PTPRE	ENST00000254667	Prot-tyrosine_phosphatase-like	URV	moderate + high-impact	136	0.00231359995430316	0.00449238897718637	1.66146240886728	1.21285013469695	2.24609960429198	0.0018459103574372
ENSG00000132334	PTPRE	ENST00000254667	Prot-tyrosine_phosphatase-like	singletons-only	moderate + high-impact	88	9.3354428649961e-4	0.00175133001471858	1.54369641191228	0.930127053313844	2.48252884112791	0.0911842858462245
ENSG00000132334	PTPRE	ENST00000254667	Prot-tyrosine_phosphatase-like	URV	high-impact only	14	2.594479093127e-4	3.0461645339544e-4	1.32128300895541	0.399044769658109	3.51835987533853	0.617400707476897
ENSG00000132334	PTPRE	ENST00000254667	Prot-tyrosine_phosphatase-like	singletons-only	high-impact only	10	1.2995065431328e-4	7.61763937107799e-5	0.910943709594783	0.0958173348975687	4.05618225570086	0.915705039824751
ENSG00000166997	CNPY4	ENST00000262932	SignalP-noTM	URV	moderate + high-impact	8	8.59977722574092e-5	4.5674743934979e-4	5.0647692628031	1.57981184309315	16.1132464203535	0.00741247280964141
ENSG00000175294	CATSPER1	ENST00000312106	Volt_channel_dom_sf	URV	moderate + high-impact	24	3.3019926215124e-4	0.00106593141879081	2.62301272268443	1.27185463935728	5.22563671983883	0.00992746357288388
ENSG00000175294	CATSPER1	ENST00000312106	Volt_channel_dom_sf	singletons-only	moderate + high-impact	18	1.2941916074859e-4	6.8528248460843e-4	3.94963364741845	1.50509631905657	10.3380607498513	0.00591558429222228
ENSG00000135702	CHST5	ENST00000336257	Sulfotransferase_dom	URV	moderate + high-impact	60	0.00112028942982435	0.00241279637949687	1.96006571781511	1.25852592479396	2.98048019814293	0.00345062047022759
ENSG00000135702	CHST5	ENST00000336257	Sulfotransferase_dom	singletons-only	moderate + high-impact	34	4.0187819717166e-4	4.7044381310099e-4	1.02802748013736	0.390436289925606	2.34967657972415	0.951273262206326
ENSG00000135702	CHST5	ENST00000336257	P-loop_NTPase	URV	moderate + high-impact	60	0.00112028942982435	0.00241279637949687	1.96006571781511	1.25852592479396	2.98048019814293	0.00345062047022759
ENSG00000135702	CHST5	ENST00000336257	P-loop_NTPase	singletons-only	moderate + high-impact	34	4.0187819717166e-4	4.7044381310099e-4	1.02802748013736	0.390436289925606	2.34967657972415	0.951273262206326
ENSG00000099821	POLRMT	ENST00000588649	RPOL_N	URV	moderate + high-impact	40	6.7839688352603e-4	0.00169480365891599	1.93544917055525	1.12073298052006	3.24861033076029	0.0186751293384755
ENSG00000099821	POLRMT	ENST00000588649	RPOL_N	singletons-only	moderate + high-impact	23	1.7334785183835e-4	8.4179076131957e-4	3.55188696902127	1.49773312167345	8.29221200336618	0.00463664726884194
ENSG00000067191	CACNB1	ENST00000394303	Low complexity region	URV	moderate + high-impact	15	1.5778802356628e-4	7.6178127116502e-4	3.94871763143639	1.57950104626127	9.64743505292757	0.00400793321242099
ENSG00000067191	CACNB1	ENST00000394303	Low complexity region	singletons-only	moderate + high-impact	10	7.17206744267711e-5	3.8080147733551e-4	3.85374619246894	0.992166881962123	14.278933300557	0.051257271865812
ENSG00000011677	GABRA3	ENST00000370314	Neuro-gated_channel_TM_sf	URV	moderate + high-impact	12	1.4520736263327e-4	6.1192977666023e-4	3.93920438118371	1.46833060742496	10.2536554163488	0.00744203071327798
ENSG00000033178	UBA6	ENST00000322244	Ubi_acti_E1_SCCH	URV	moderate + high-impact	45	7.6207522857214e-4	0.00137286563226438	1.5646406525325	0.87628096336709	2.67296925955789	0.126165165320602
ENSG00000033178	UBA6	ENST00000322244	Ubi_acti_E1_SCCH	singletons-only	moderate + high-impact	29	2.4520102458098e-4	9.1434278497057e-4	3.25365212883132	1.48555773218717	6.91905683975413	0.00383188608805307
ENSG00000138442	WDR12	ENST00000261015	WD40_repeat_dom_sf	URV	moderate + high-impact	59	9.4687650467215e-4	0.00213223180304372	2.05887698040189	1.28825752433519	3.20949538971707	0.00303812171008633
ENSG00000138442	WDR12	ENST00000261015	WD40_repeat_dom_sf	singletons-only	moderate + high-impact	40	4.0150521377788e-4	9.1380550319045e-4	1.98492665582767	0.956456689705021	3.89372724108145	0.0648505491848481
[truncated: 121,500 more rows]
