# Supplementary material for: Large-scale exome analyses reveal new rare variant contributions in amyotrophic lateral sclerosis
Source: Nat Genet. 2026 Mar 31;58(4):717–25. doi: 10.1038/s41588-026-02535-9 (PMC13083253; doi:10.1038/s41588-026-02535-9)
Supplement: Supplementary file 10 — Summary statistics for the ultra-rare gene set analyses: ACAT omnibus test across the four filtering strategies. Includes test-statistics both including and excluding significant single genes. [file 41588_2026_2535_MOESM10_ESM.csv]

geneSet	P_exclsiggenes	P
GOBP_REGULATION_OF_MRNA_SPLICING_VIA_SPLICEOSOME	2.974786316032662e-7	2.974786316032662e-7
GOBP_REGULATION_OF_RNA_SPLICING	3.503157511944921e-6	3.503157511944921e-6
GOBP_REGULATION_OF_MRNA_PROCESSING	4.604821173509174e-6	4.604821173791262e-6
GOMF_SPHINGOSINE_1_PHOSPHATE_PHOSPHATASE_ACTIVITY	1.3655820872445449e-5	1.3655820872445449e-5
GOBP_CHROMOSOME_SEGREGATION	1.923991460368013e-5	1.2074106105944086e-5
GOBP_REGULATION_OF_MRNA_METABOLIC_PROCESS	2.4729307668669116e-5	1.026253829830745e-5
GOBP_SISTER_CHROMATID_SEGREGATION	3.055624411026057e-5	1.6628387321652162e-5
GOBP_MITOTIC_SISTER_CHROMATID_SEGREGATION	4.1494877569678567e-5	2.320021598389056e-5
GOMF_COMPLEMENT_COMPONENT_C3B_BINDING	7.312099027801843e-5	7.312099027801843e-5
GOCC_INTRINSIC_COMPONENT_OF_MITOCHONDRIAL_OUTER_MEMBRANE	8.52407429356539e-5	8.52407429356539e-5
GOBP_POSITIVE_REGULATION_OF_NEUROTRANSMITTER_SECRETION	8.899035140965554e-5	8.899035140965554e-5
GOBP_METAPHASE_ANAPHASE_TRANSITION_OF_CELL_CYCLE	9.339860474048352e-5	9.339860474048352e-5
GOBP_REGULATION_OF_CHROMOSOME_SEGREGATION	9.894949436221476e-5	9.894949436221476e-5
GOBP_CHROMOSOME_ORGANIZATION	1.2443061448578745e-4	9.508446896239522e-5
REACTOME_RHO_GTPASE_EFFECTORS	1.2444963741400783e-4	1.2444963741400783e-4
GOBP_NUCLEAR_CHROMOSOME_SEGREGATION	1.2599992328849523e-4	8.080666249965745e-5
GOBP_CYTOSOLIC_TRANSPORT	1.2703097501016344e-4	1.2703097501016344e-4
GOBP_CHROMOSOME_SEPARATION	1.3793371584413955e-4	1.3793371584413955e-4
GOBP_REGULATION_OF_CHROMOSOME_SEPARATION	1.5413897625132366e-4	1.5413897625132366e-4
REACTOME_UPTAKE_AND_ACTIONS_OF_BACTERIAL_TOXINS	1.5777008288466344e-4	1.5777008288466344e-4
REACTOME_DEFECTIVE_EXT2_CAUSES_EXOSTOSES_2	1.603448479217144e-4	1.603448479217144e-4
GOBP_REGULATION_OF_PROTEIN_STABILITY	1.7707876339622796e-4	8.133729894289501e-5
KEGG_RIBOSOME	2.581847675245928e-4	2.581847675245928e-4
GOBP_TRIVALENT_INORGANIC_ANION_HOMEOSTASIS	3.1838669001839435e-4	3.1838669001839435e-4
GOBP_REGULATION_OF_EXTENT_OF_CELL_GROWTH	3.243973381522728e-4	3.243973381522728e-4
KEGG_GNRH_SIGNALING_PATHWAY	3.690279496226908e-4	3.690279496226908e-4
GOBP_POSITIVE_REGULATION_OF_OLIGODENDROCYTE_DIFFERENTIATION	3.700035994767702e-4	3.700035994767702e-4
GOBP_REGULATION_OF_SYNAPTIC_TRANSMISSION_GLUTAMATERGIC	3.934420546024825e-4	3.934420546024825e-4
GOBP_REGULATION_OF_CHROMOSOME_ORGANIZATION	4.287521416503814e-4	4.287521416503814e-4
GOBP_REGULATION_OF_ENDOPLASMIC_RETICULUM_TUBULAR_NETWORK_ORGANIZATION	4.855621836320368e-4	4.855621836320368e-4
GOBP_PROTEIN_REFOLDING	5.811337844260627e-4	5.811337844256514e-4
REACTOME_RESPONSE_OF_EIF2AK4_GCN2_TO_AMINO_ACID_DEFICIENCY	6.423661046697096e-4	6.423661046697096e-4
REACTOME_EUKARYOTIC_TRANSLATION_ELONGATION	6.531195947640573e-4	6.531195947640573e-4
GOMF_PROCOLLAGEN_PROLINE_4_DIOXYGENASE_ACTIVITY	6.940451095084495e-4	6.940451095084495e-4
GOBP_POSITIVE_REGULATION_OF_MAINTENANCE_OF_SISTER_CHROMATID_COHESION	7.166551480369961e-4	7.166551480369961e-4
GOBP_TRANSCRIPTION_INITIATION_FROM_RNA_POLYMERASE_II_PROMOTER	7.427168672331991e-4	7.427168672331991e-4
GOCC_COPII_COATED_ER_TO_GOLGI_TRANSPORT_VESICLE	7.604897346009279e-4	7.604897346009279e-4
REACTOME_HEPARAN_SULFATE_HEPARIN_HS_GAG_METABOLISM	7.633067162251641e-4	7.633067162194219e-4
REACTOME_UPTAKE_AND_FUNCTION_OF_DIPHTHERIA_TOXIN	7.651457685072407e-4	7.651457685072407e-4
GOBP_CELLULAR_TRIVALENT_INORGANIC_ANION_HOMEOSTASIS	7.982951997525513e-4	7.982951997525513e-4
REACTOME_MINERALOCORTICOID_BIOSYNTHESIS	8.975723563254284e-4	8.975723563254284e-4
GOMF_OMEGA_PEPTIDASE_ACTIVITY	9.208427782387386e-4	9.208427782387386e-4
GOBP_CORTICOTROPIN_SECRETION	9.495512282787762e-4	9.495512282787762e-4
GOBP_REGULATION_OF_CORTICOTROPIN_SECRETION	9.495512282787762e-4	9.495512282787762e-4
GOBP_REGULATION_OF_OLIGODENDROCYTE_DIFFERENTIATION	9.967649191037684e-4	9.967649191037684e-4
REACTOME_CHONDROITIN_SULFATE_DERMATAN_SULFATE_METABOLISM	0.00102708358743316	0.00102708358743316
GOMF_PEPTIDOGLYCAN_IMMUNE_RECEPTOR_ACTIVITY	0.0010362528660158	0.0010362528660158
GOBP_RNA_SPLICING	0.00107655560590199	5.526246642227244e-4
GOMF_UDP_GLUCOSYLTRANSFERASE_ACTIVITY	0.00110805384560721	0.00110805384560721
GOMF_KINETOCHORE_BINDING	0.00113395234966872	0.00113395234966872
REACTOME_SYNTHESIS_OF_PIPS_AT_THE_GOLGI_MEMBRANE	0.00114355862197107	0.00114355862197107
REACTOME_A_TETRASACCHARIDE_LINKER_SEQUENCE_IS_REQUIRED_FOR_GAG_SYNTHESIS	0.00123637725660562	0.00123637725660562
GOBP_REGULATION_OF_SYNAPSE_STRUCTURE_OR_ACTIVITY	0.00123811105627309	7.579619497933957e-4
GOCC_VESICLE_COAT	0.00124284665802801	0.00124284665802801
KEGG_CELL_CYCLE	0.00126540561948418	0.00126540561948418
GOBP_ANTERIOR_POSTERIOR_PATTERN_SPECIFICATION	0.0013301174509952	0.00133011745099525
GOCC_POTASSIUM_CHANNEL_COMPLEX	0.00136900203847501	0.00136900203847501
REACTOME_LYSINE_CATABOLISM	0.00138727831710314	0.00138727831710314
GOBP_REGULATION_OF_NK_T_CELL_DIFFERENTIATION	0.00139820988927791	0.00139820988927791
GOMF_RNA_POLYMERASE_I_TRANSCRIPTION_REGULATORY_REGION_SEQUENCE_SPECIFIC_DNA_BINDING	0.00143612500634827	0.00143612500634827
GOBP_ALTERNATIVE_MRNA_SPLICING_VIA_SPLICEOSOME	0.00145071368343597	0.00145071368343597
GOCC_COATED_VESICLE_MEMBRANE	0.00147341835346777	0.00147341835346777
GOBP_AXON_EXTENSION	0.0015433322057291	0.0015433322057291
GOBP_POSITIVE_REGULATION_OF_GLIAL_CELL_DIFFERENTIATION	0.00154482738758498	0.00154482738758498
GOMF_CALCIUM_DEPENDENT_PHOSPHOLIPASE_A2_ACTIVITY	0.00159244829371698	0.00159244829371698
GOBP_CELLULAR_RESPONSE_TO_LAMINAR_FLUID_SHEAR_STRESS	0.00172005889933034	0.00172005889933034
GOBP_LEUKEMIA_INHIBITORY_FACTOR_SIGNALING_PATHWAY	0.00174663637352118	0.00174663637352118
GOBP_PERIPHERAL_NERVOUS_SYSTEM_DEVELOPMENT	0.00177119100336455	1.930089284894785e-5
GOMF_IRON_ION_BINDING	0.00178417964415338	0.00178417964415338
GOMF_PEPTIDYL_PROLINE_4_DIOXYGENASE_ACTIVITY	0.00182900026260042	0.00182900026260042
GOBP_POSITIVE_REGULATION_OF_PROTEIN_SECRETION	0.00187579207557482	0.00187579207557482
GOBP_NEGATIVE_REGULATION_OF_INTERLEUKIN_8_PRODUCTION	0.0019823068395912	0.00198230683956035
REACTOME_ACYL_CHAIN_REMODELLING_OF_PG	0.00200609994016923	0.0020060999401691
GOBP_GRANULOCYTE_ACTIVATION	0.0020445967798406	0.0020445967798406
GOBP_ADHERENS_JUNCTION_ASSEMBLY	0.00204500930782947	0.00204500930782947
KEGG_UBIQUITIN_MEDIATED_PROTEOLYSIS	0.00211205281081613	0.00211205281081613
REACTOME_SRP_DEPENDENT_COTRANSLATIONAL_PROTEIN_TARGETING_TO_MEMBRANE	0.0021532219672281	0.0021532219672281
KEGG_ANTIGEN_PROCESSING_AND_PRESENTATION	0.0021957744180516902	0.0021957744180516902
REACTOME_DEFECTIVE_B4GALT7_CAUSES_EDS_PROGEROID_TYPE	0.00221234688107101	0.00221234688107101
GOBP_RNA_POLYMERASE_I_PREINITIATION_COMPLEX_ASSEMBLY	0.00225089930013388	0.00225089930013388
GOMF_SYNDECAN_BINDING	0.00228633266732916	0.00228633266732916
GOBP_REGULATION_OF_PROTEIN_KINASE_ACTIVITY	0.00238156642010028	5.265830413478104e-4
GOBP_IMP_METABOLIC_PROCESS	0.00239981985546292	0.00239981985546292
GOBP_RESPONSE_TO_PHEROMONE	0.00242249513675073	0.00242249513675081
GOBP_ENSHEATHMENT_OF_NEURONS	0.0024468162656698	9.994726796011846e-5
GOBP_NEUTRAL_LIPID_BIOSYNTHETIC_PROCESS	0.00251723780824492	0.00251723780824492
GOBP_REGULATION_OF_DOUBLE_STRAND_BREAK_REPAIR_VIA_NONHOMOLOGOUS_END_JOINING	0.00252383884008875	0.00252383884008893
GOBP_REGULATION_OF_CYCLIN_DEPENDENT_PROTEIN_KINASE_ACTIVITY	0.00255380717615153	0.00255380717618645
GOBP_POSITIVE_REGULATION_OF_CATABOLIC_PROCESS	0.00259785696823836	2.449075309234496e-4
GOCC_GLYCOPROTEIN_COMPLEX	0.0026222889064067	0.0026222889064067
KEGG_REGULATION_OF_AUTOPHAGY	0.00262898110242738	0.00262898110242738
GOBP_RIBONUCLEOPROTEIN_COMPLEX_SUBUNIT_ORGANIZATION	0.00263165840192872	0.00197827410225551
GOBP_GLUTAMATE_SECRETION_NEUROTRANSMISSION	0.00270612934680097	0.00270612934680097
GOCC_DYSTROPHIN_ASSOCIATED_GLYCOPROTEIN_COMPLEX	0.00271424636117615	0.00271424636117615
GOBP_REGULATION_OF_TRIGLYCERIDE_BIOSYNTHETIC_PROCESS	0.00273059828705559	0.00273059828705559
GOBP_AMINOGLYCAN_CATABOLIC_PROCESS	0.00283546068937027	0.00283546068937027
GOMF_NAD_P_PLUS_NUCLEOSIDASE_ACTIVITY	0.00284804000324264	0.00284804000324264
GOBP_SYNAPSE_ORGANIZATION	0.00295175573908543	3.801071272846175e-4
GOBP_BLASTODERM_SEGMENTATION	0.00307915163548567	0.00307915163548567
GOBP_ANTIGEN_PROCESSING_AND_PRESENTATION_OF_PEPTIDE_OR_POLYSACCHARIDE_ANTIGEN_VIA_MHC_CLASS_II	0.00315995435391741	0.00315995435391741
GOBP_CELLULAR_RESPONSE_TO_HEAT	0.00316758258043168	1.7508300007919468e-4
GOBP_MITOCHONDRIAL_TRANSPORT	0.00321105218617157	0.00321105218617157
GOCC_PSEUDOPODIUM	0.00323036419113687	0.00323036419113687
GOBP_REGULATION_OF_T_HELPER_2_CELL_DIFFERENTIATION	0.00329644894878672	0.00329644894878672
REACTOME_THE_CITRIC_ACID_TCA_CYCLE_AND_RESPIRATORY_ELECTRON_TRANSPORT	0.00330327948624841	0.00330327948624841
GOBP_POSITIVE_REGULATION_OF_3_UTR_MEDIATED_MRNA_STABILIZATION	0.00330404838670148	0.00330404838670148
GOMF_TYPE_I_INTERFERON_RECEPTOR_BINDING	0.0033130290068859	0.0033130290068859
GOMF_LIPOPOLYSACCHARIDE_IMMUNE_RECEPTOR_ACTIVITY	0.00334220196458082	0.00334220196460751
GOBP_POSITIVE_REGULATION_OF_ESTABLISHMENT_OF_PROTEIN_LOCALIZATION	0.00334324214177739	0.00340983100378511
GOMF_UBIQUITIN_LIKE_PROTEIN_SPECIFIC_PROTEASE_ACTIVITY	0.0033557207044281	0.0033557207044281
GOBP_HYPERSENSITIVITY	0.00341094462224079	0.00341094462224079
GOBP_DNA_TEMPLATED_TRANSCRIPTION_INITIATION	0.00344033928302606	0.00344033928302606
REACTOME_EXTRINSIC_PATHWAY_OF_FIBRIN_CLOT_FORMATION	0.00351140631784628	0.00351140631784645
GOBP_NEGATIVE_REGULATION_OF_TYPE_I_INTERFERON_PRODUCTION	0.0035314008549183	0.00353140085492013
REACTOME_HS_GAG_BIOSYNTHESIS	0.0035327595602056	0.00353275956022418
GOCC_MICROBODY_MEMBRANE	0.00358217991725959	0.00358217991725959
GOBP_ONCOSTATIN_M_MEDIATED_SIGNALING_PATHWAY	0.00358392524606165	0.00358392524606165
GOBP_POSITIVE_REGULATION_OF_MRNA_SPLICING_VIA_SPLICEOSOME	0.00359370191232845	0.00359370191232845
GOBP_REGULATION_OF_CELLULAR_MACROMOLECULE_BIOSYNTHETIC_PROCESS	0.00360211669600529	0.00283330681780393
GOCC_INTRACELLULAR_PROTEIN_CONTAINING_COMPLEX	0.00360927972275359	0.00271407231042064
GOBP_RNA_SPLICING_VIA_TRANSESTERIFICATION_REACTIONS	0.00364087532495106	0.00364087532495106
GOBP_PROTEIN_STABILIZATION	0.00370831932296223	0.00370831932296207
GOBP_MYD88_DEPENDENT_TOLL_LIKE_RECEPTOR_SIGNALING_PATHWAY	0.00392892685909106	0.00392892685909106
REACTOME_VASOPRESSIN_REGULATES_RENAL_WATER_HOMEOSTASIS_VIA_AQUAPORINS	0.00394028141564347	0.00394028141564347
GOBP_PROTEIN_TARGETING_TO_MITOCHONDRION	0.00394492543136238	0.0039449254313633
GOBP_RIBOSOMAL_SMALL_SUBUNIT_ASSEMBLY	0.00396993693019074	0.00396993693019074
GOBP_NEGATIVE_REGULATION_OF_GTPASE_ACTIVITY	0.00397763617588512	0.0039776361758673
GOBP_REGULATION_OF_ESTABLISHMENT_OF_PROTEIN_LOCALIZATION	0.00400013189373411	0.0044635680029496
GOCC_COSTAMERE	0.00404857399537609	0.00404857399537609
GOBP_REGULATION_OF_PROTEIN_CATABOLIC_PROCESS	0.00406506352204119	0.0034677077924892
GOBP_TELOMERASE_HOLOENZYME_COMPLEX_ASSEMBLY	0.00409928034254008	0.00409928034254008
GOBP_MRNA_PROCESSING	0.00415737475198447	0.00239090269355128
GOBP_DNA_METABOLIC_PROCESS	0.0041797199559036	0.00330843521773716
GOBP_RECEPTOR_METABOLIC_PROCESS	0.00421582015090625	0.00421582015090625
GOBP_MITOTIC_NUCLEAR_DIVISION	0.00426224807410133	0.00259854979497696
GOBP_TONGUE_DEVELOPMENT	0.00427934193510813	0.00427934193510813
GOBP_CILIUM_ORGANIZATION	0.00430775117366885	0.01291739670723405
GOBP_REGULATION_OF_CELLULAR_RESPONSE_TO_MACROPHAGE_COLONY_STIMULATING_FACTOR_STIMULUS	0.00435670072828927	0.00435670072828927
GOBP_LINOLEIC_ACID_METABOLIC_PROCESS	0.00438316998677578	0.00438316998677649
GOBP_REGULATION_OF_AUTOPHAGIC_CELL_DEATH	0.00438808024292724	0.00438808024291811
GOBP_CELL_AGING	0.0044559072950823	7.937430493792629e-5
GOBP_L_SERINE_BIOSYNTHETIC_PROCESS	0.00451008644651982	0.00451008644651982
GOBP_POSITIVE_REGULATION_OF_NEUROTRANSMITTER_TRANSPORT	0.0045772609350775	0.0045772609350775
GOBP_CELLULAR_ANION_HOMEOSTASIS	0.0045971590610492	0.0045971590610492
GOBP_POSITIVE_REGULATION_OF_CIRCADIAN_RHYTHM	0.00460481589447765	0.00460481589447765
GOCC_PROTEASOME_CORE_COMPLEX_BETA_SUBUNIT_COMPLEX	0.00461696044240524	0.00461696044240524
GOBP_T_HELPER_2_CELL_DIFFERENTIATION	0.00465148747249529	0.00465148747249529
GOBP_GLYCOSAMINOGLYCAN_CATABOLIC_PROCESS	0.00471433714703159	0.00471433714703159
GOBP_TRANSCRIPTION_INITIATION_FROM_RNA_POLYMERASE_I_PROMOTER	0.00471904378666618	0.00471904378666618
GOBP_POSITIVE_REGULATION_OF_MONOCYTE_CHEMOTAXIS	0.00478540719142665	0.00478540719142665
KEGG_FC_EPSILON_RI_SIGNALING_PATHWAY	0.00481087654655243	0.00481087654655243
GOMF_VITAMIN_D_BINDING	0.00481325988454663	0.00481325988454663
REACTOME_PURINE_RIBONUCLEOSIDE_MONOPHOSPHATE_BIOSYNTHESIS	0.00482324714674762	0.00482324714674762
GOBP_POSITIVE_REGULATION_OF_PROTEIN_CATABOLIC_PROCESS	0.00482925793263407	0.0040011666419026
GOBP_DENDRITIC_SPINE_DEVELOPMENT	0.00486966858617054	0.00486966858617054
GOBP_MRNA_METABOLIC_PROCESS	0.00490301352638645	0.00323341424938381
GOMF_MRNA_3_UTR_BINDING	0.00490961101031753	0.00515321838224713
REACTOME_G_PROTEIN_BETA_GAMMA_SIGNALLING	0.00492736693927953	0.00492736693924958
GOBP_PEPTIDYL_PROLINE_HYDROXYLATION_TO_4_HYDROXY_L_PROLINE	0.00507002029611692	0.00507002029611692
GOBP_CHROMOSOME_MOVEMENT_TOWARDS_SPINDLE_POLE	0.00509472341165107	0.00509472341165107
GOMF_VITAMIN_D_RECEPTOR_BINDING	0.00512560218729948	0.00512560218729948
GOBP_DETECTION_OF_MUSCLE_STRETCH	0.00515992831478314	0.00515992831478314
GOBP_ENDOPLASMIC_RETICULUM_TUBULAR_NETWORK_ORGANIZATION	0.00522857278556856	0.00522857278556856
GOBP_NEGATIVE_REGULATION_OF_PROTEIN_MODIFICATION_PROCESS	0.00525394759091425	0.00334436705373206
GOBP_DENDRITE_MORPHOGENESIS	0.00527097385822304	0.00527097385822304
GOMF_GUANOSINE_DIPHOSPHATASE_ACTIVITY	0.00528290812896016	0.00528290812896016
GOMF_MRNA_BINDING	0.00530081257276299	0.00269998430721102
GOBP_OLIGODENDROCYTE_DIFFERENTIATION	0.00540213881872287	0.00540213881872287
GOMF_VOLTAGE_GATED_POTASSIUM_CHANNEL_ACTIVITY_INVOLVED_IN_VENTRICULAR_CARDIAC_MUSCLE_CELL_ACTION_POTENTIAL_REPOLARIZATION	0.0054418486070369	0.0054418486070369
GOBP_POSITIVE_REGULATION_OF_ION_TRANSPORT	0.00549188495880675	0.0054918849588075
GOMF_K63_LINKED_POLYUBIQUITIN_MODIFICATION_DEPENDENT_PROTEIN_BINDING	0.00551457899769153	0.00551457899769153
GOBP_NEGATIVE_REGULATION_OF_SYNAPTIC_TRANSMISSION_GABAERGIC	0.00558060904492372	0.00558060904492372
GOBP_MYELOID_LEUKOCYTE_MIGRATION	0.00558568873446925	0.00558568873446967
GOBP_DEVELOPMENTAL_CELL_GROWTH	0.00560431204122095	0.00560431204122095
GOBP_POSITIVE_REGULATION_OF_INCLUSION_BODY_ASSEMBLY	0.00562595937051609	0.00562595937051652
GOBP_POSITIVE_REGULATION_OF_PENILE_ERECTION	0.00564126029336691	0.00564126029336691
GOCC_CLATHRIN_SCULPTED_GAMMA_AMINOBUTYRIC_ACID_TRANSPORT_VESICLE	0.00583216211423274	0.00583216211423274
GOBP_REGULATION_OF_HIPPO_SIGNALING	0.00584809522592532	0.00584809522592199
REACTOME_GLYCOSAMINOGLYCAN_METABOLISM	0.00587565374582058	0.00587565374583882
REACTOME_SERINE_BIOSYNTHESIS	0.00588668767246719	0.00588668767247669
REACTOME_RESOLUTION_OF_SISTER_CHROMATID_COHESION	0.00595095672637632	0.00595095672637632
GOCC_INNER_DYNEIN_ARM	0.00595832484749464	0.00595832484749464
GOBP_ORGANELLE_FISSION	0.00597970846592743	0.00393910840979276
GOBP_RECEPTOR_RECYCLING	0.00599511887589749	0.00599511887589749
GOBP_POSITIVE_REGULATION_OF_SYNAPTIC_TRANSMISSION_GLUTAMATERGIC	0.00605029004398131	0.00605029004398131
GOMF_TRANSMEMBRANE_TRANSPORTER_BINDING	0.0060647668126761	0.0060647668126761
GOBP_TRANSCRIPTION_PREINITIATION_COMPLEX_ASSEMBLY	0.00607394002594519	0.00607394002594519
REACTOME_APC_CDC20_MEDIATED_DEGRADATION_OF_NEK2A	0.0061742491478961	0.0061742491478961
GOBP_REGULATION_OF_DNA_TEMPLATED_TRANSCRIPTION_INITIATION	0.00619630757083063	0.00619630757083063
GOBP_RETROGRADE_TRANSPORT_ENDOSOME_TO_GOLGI	0.00624332959937975	0.00624332959942269
GOBP_REGULATION_OF_3_UTR_MEDIATED_MRNA_STABILIZATION	0.00629344784836753	0.00629344784836753
GOBP_POSITIVE_REGULATION_OF_DOUBLE_STRAND_BREAK_REPAIR_VIA_NONHOMOLOGOUS_END_JOINING	0.00629374555139676	0.00629374555139676
GOBP_DETECTION_OF_MECHANICAL_STIMULUS	0.00629614219452662	0.00629614219452662
GOBP_DEVELOPMENTAL_GROWTH_INVOLVED_IN_MORPHOGENESIS	0.00630184634753191	0.00630184634753191
GOBP_REGULATION_OF_PHOSPHATIDYLCHOLINE_METABOLIC_PROCESS	0.00633489582857307	0.00633489582857307
GOBP_TRIPARTITE_REGIONAL_SUBDIVISION	0.00640811788175793	0.00640811788175793
GOBP_MEDIUM_CHAIN_FATTY_ACID_METABOLIC_PROCESS	0.0064438519195887	0.00644385191958801
GOBP_THYROID_GLAND_DEVELOPMENT	0.00645936256268428	0.00645936256268428
GOBP_LIPOPROTEIN_LOCALIZATION	0.00648205544781609	0.00648205544781476
GOMF_ALKANE_1_MONOOXYGENASE_ACTIVITY	0.00652283915193707	0.00652283915193707
GOBP_ESTABLISHMENT_OF_PROTEIN_LOCALIZATION_TO_ENDOPLASMIC_RETICULUM	0.00659393620045334	0.00659393620045334
GOBP_NEURON_PROJECTION_EXTENSION	0.00661490609079499	0.00661490609079338
GOBP_DEFINITIVE_HEMOPOIESIS	0.00662437723699504	0.00662437723699504
GOBP_REGULATION_OF_DENDRITIC_SPINE_DEVELOPMENT	0.00669942384839221	0.00669942384839523
GOMF_OPSONIN_BINDING	0.00671369799705696	0.00671369799705696
GOMF_SINGLE_STRANDED_RNA_BINDING	0.00673551355796801	0.00673551355796801
GOBP_RESPONSE_TO_MECHANICAL_STIMULUS	0.00675366424291719	0.00675366424291719
GOBP_REGULATION_OF_DNA_METABOLIC_PROCESS	0.00679771652479564	0.0067977165248006
GOMF_NUCLEOSIDE_DIPHOSPHATASE_ACTIVITY	0.00686062701033896	0.00686062701033896
GOBP_OOCYTE_DIFFERENTIATION	0.00695094724915109	0.00695094724915109
GOBP_GLIAL_CELL_DIFFERENTIATION	0.00699793349773993	5.39581319100066e-4
REACTOME_G_BETA_GAMMA_SIGNALLING_THROUGH_PI3KGAMMA	0.00707576259589153	0.00707576259589153
GOCC_ER_TO_GOLGI_TRANSPORT_VESICLE_MEMBRANE	0.00714445980800455	0.00714445980800455
GOMF_DYSTROGLYCAN_BINDING	0.00717135940711041	0.00717135940711041
GOCC_PROTEASOME_CORE_COMPLEX	0.007314397560033	0.007314397560033
GOBP_REGULATION_OF_PHOSPHOLIPID_METABOLIC_PROCESS	0.00732492996691274	0.00732492996691274
REACTOME_DISEASES_ASSOCIATED_WITH_GLYCOSAMINOGLYCAN_METABOLISM	0.00736135450236062	0.00736135450242026
REACTOME_TGF_BETA_RECEPTOR_SIGNALING_IN_EMT_EPITHELIAL_TO_MESENCHYMAL_TRANSITION	0.00737219538354884	0.00737219538354884
GOBP_HIPPOCAMPAL_NEURON_APOPTOTIC_PROCESS	0.00739150863810929	0.00739150863810929
GOBP_CHAPERONE_COFACTOR_DEPENDENT_PROTEIN_REFOLDING	0.00748442787751258	2.9772389567121293e-4
GOBP_POSITIVE_REGULATION_OF_FILOPODIUM_ASSEMBLY	0.00750511378512441	0.00750511378512441
GOMF_ONCOSTATIN_M_RECEPTOR_ACTIVITY	0.00754209799046613	0.00754209799046613
GOMF_MHC_CLASS_II_PROTEIN_COMPLEX_BINDING	0.00756959398406422	0.00756959398406422
GOBP_CYTIDINE_TO_URIDINE_EDITING	0.00768037556275606	0.00768037556275606
GOBP_POLYOL_TRANSPORT	0.00770963732950069	0.00770963732950069
GOBP_TRNA_AMINOACYLATION_FOR_MITOCHONDRIAL_PROTEIN_TRANSLATION	0.00772009938077351	0.00772009938077351
GOBP_NOREPINEPHRINE_BIOSYNTHETIC_PROCESS	0.00781865089836541	0.00781865089836541
REACTOME_IL_6_TYPE_CYTOKINE_RECEPTOR_LIGAND_INTERACTIONS	0.00782267227666226	0.00782267227667685
REACTOME_MITOTIC_SPINDLE_CHECKPOINT	0.00782319588837224	0.00782319588837224
GOBP_AXONEMAL_DYNEIN_COMPLEX_ASSEMBLY	0.00790252220141085	0.00790252220141085
GOBP_GAMMA_AMINOBUTYRIC_ACID_METABOLIC_PROCESS	0.00796186011395082	0.00796186011395082
GOBP_NEGATIVE_REGULATION_OF_RESPONSE_TO_DNA_DAMAGE_STIMULUS	0.00802839955001193	0.00802839955001193
GOMF_OPSIN_BINDING	0.00812208371121044	0.00812208371121044
REACTOME_NR1H2_NR1H3_REGULATE_GENE_EXPRESSION_LINKED_TO_LIPOGENESIS	0.00813692357031544	0.00813692357031544
GOBP_CELLULAR_COMPONENT_MORPHOGENESIS	0.00815666515559414	0.00815666515559414
GOMF_GTPASE_ACTIVATOR_ACTIVITY	0.00816209952465458	0.00816209952465458
GOBP_RESPONSE_TO_ALDOSTERONE	0.00825362443067574	0.00825362443067574
GOBP_LYSINE_METABOLIC_PROCESS	0.00828793099544823	0.00828793099547029
GOBP_NEGATIVE_REGULATION_OF_MACROPHAGE_DERIVED_FOAM_CELL_DIFFERENTIATION	0.00828862690452672	0.00828862690460744
GOMF_WATER_TRANSMEMBRANE_TRANSPORTER_ACTIVITY	0.008394558328751	0.008394558328751
GOMF_MITOCHONDRIAL_RIBOSOME_BINDING	0.00840826733785846	0.00840826733786781
GOBP_POSITIVE_REGULATION_OF_VASCULAR_ASSOCIATED_SMOOTH_MUSCLE_CELL_APOPTOTIC_PROCESS	0.00855866264462174	0.00855866264462174
GOBP_HIPPO_SIGNALING	0.00866839814643314	0.00866839814643314
GOBP_REGULATION_OF_AMINO_ACID_TRANSPORT	0.00868752619323237	0.00868752619323237
GOBP_LEFT_RIGHT_PATTERN_FORMATION	0.00874742260594993	0.00874742260594993
GOBP_ACUTE_INFLAMMATORY_RESPONSE_TO_ANTIGENIC_STIMULUS	0.00878052109553433	0.00878052109553433
GOBP_NEGATIVE_REGULATION_OF_SIGNAL_TRANSDUCTION_BY_P53_CLASS_MEDIATOR	0.00882281349615926	0.00882281349615926
GOBP_NEGATIVE_REGULATION_OF_PROTEIN_METABOLIC_PROCESS	0.00886427971581181	0.00722274177889813
GOMF_VOLTAGE_GATED_POTASSIUM_CHANNEL_ACTIVITY_INVOLVED_IN_CARDIAC_MUSCLE_CELL_ACTION_POTENTIAL_REPOLARIZATION	0.00889282933609247	0.00889282933609247
GOBP_LOCOMOTORY_EXPLORATION_BEHAVIOR	0.00894815426985391	0.00894815426984214
GOMF_MOLYBDOPTERIN_COFACTOR_BINDING	0.00895635528058673	0.00895635528058673
GOBP_POSITIVE_REGULATION_OF_AXON_EXTENSION	0.00898093072545146	0.00898093072545146
REACTOME_INHIBITION_OF_THE_PROTEOLYTIC_ACTIVITY_OF_APC_C_REQUIRED_FOR_THE_ONSET_OF_ANAPHASE_BY_MITOTIC_SPINDLE_CHECKPOINT_COMPONENTS	0.00900818521915003	0.00900818521915003
GOMF_RNA_POLYMERASE_BINDING	0.00901098489428981	0.00901098489428981
REACTOME_TRYPTOPHAN_CATABOLISM	0.00903319293033976	0.00903319293033976
GOBP_RESPONSE_TO_LITHIUM_ION	0.00906033760509378	0.00906033760509378
GOBP_PROTEIN_LOCALIZATION_TO_EXTRACELLULAR_REGION	0.00910329973223349	0.00910329973223525
REACTOME_MITOCHONDRIAL_PROTEIN_IMPORT	0.00914589061334009	0.00914589061334009
GOCC_PHOSPHATIDYLINOSITOL_3_KINASE_COMPLEX_CLASS_III	0.00916646257741962	0.00916646257741962
GOBP_TRIGLYCERIDE_BIOSYNTHETIC_PROCESS	0.00923926208011662	0.00923926208011662
GOMF_OXIDOREDUCTASE_ACTIVITY_ACTING_ON_PAIRED_DONORS_WITH_INCORPORATION_OR_REDUCTION_OF_MOLECULAR_OXYGEN_REDUCED_IRON_SULFUR_PROTEIN_AS_ONE_DONOR_AND_INCORPORATION_OF_ONE_ATOM_OF_OXYGEN	0.00925280611256706	0.00925280611256706
GOBP_POSITIVE_REGULATION_OF_RNA_SPLICING	0.00931843812432987	0.00931843812432987
REACTOME_INWARDLY_RECTIFYING_K_CHANNELS	0.00944719901000574	0.00944719901000574
GOMF_BETA_2_ADRENERGIC_RECEPTOR_BINDING	0.00965308239886566	0.00965308239886566
GOBP_MITOTIC_SISTER_CHROMATID_COHESION	0.009727079030631	0.009727079030631
GOBP_REGULATION_OF_INTRINSIC_APOPTOTIC_SIGNALING_PATHWAY_BY_P53_CLASS_MEDIATOR	0.00979495021611363	0.00979495021611363
GOBP_ANTERIOR_POSTERIOR_AXIS_SPECIFICATION	0.0098584449512427	0.00985844495132243
GOBP_PHOSPHATIDYLGLYCEROL_ACYL_CHAIN_REMODELING	0.00988407788770389	0.00988407788770389
GOBP_PHOSPHATIDYLINOSITOL_PHOSPHATE_BIOSYNTHETIC_PROCESS	0.00998216059252079	0.00998216059252079
GOBP_IMP_CATABOLIC_PROCESS	0.01004603609650981	0.01004603609650981
GOBP_POST_GOLGI_VESICLE_MEDIATED_TRANSPORT	0.01006840819427238	0.01006840819427238
GOBP_RESPONSE_TO_STEROL_DEPLETION	0.01016093396224949	0.01016093396201328
GOBP_MISMATCH_REPAIR	0.01018382134719956	0.01018382134719956
GOBP_PEROXISOME_FISSION	0.01019190639255311	0.01019190639255311
GOBP_PRESYNAPTIC_MODULATION_OF_CHEMICAL_SYNAPTIC_TRANSMISSION	0.01023274157831056	0.01023274157831056
GOCC_INTRINSIC_COMPONENT_OF_MITOCHONDRIAL_MEMBRANE	0.01026026510427757	0.01026026510427757
GOCC_GOLGI_LUMEN	0.01034444732567485	0.01034444732567485
GOBP_SERINE_FAMILY_AMINO_ACID_BIOSYNTHETIC_PROCESS	0.01035279499455751	0.01035279499455751
GOMF_OXIDOREDUCTASE_ACTIVITY_ACTING_ON_A_SULFUR_GROUP_OF_DONORS_OXYGEN_AS_ACCEPTOR	0.01040785358123504	0.01040785358123504
GOCC_ZYMOGEN_GRANULE	0.01041404720907992	0.01041404720907992
REACTOME_METABOLISM_OF_CARBOHYDRATES	0.01043166877312414	0.01043166877312414
GOBP_L_SERINE_METABOLIC_PROCESS	0.0105601925800665	0.0105601925800665
GOBP_RNA_CATABOLIC_PROCESS	0.01058570773056126	0.00647741528322774
GOCC_CONDENSED_CHROMOSOME_CENTROMERIC_REGION	0.01059440725222028	0.01059440725222028
REACTOME_RHO_GTPASES_ACTIVATE_FORMINS	0.01064570165600449	0.01064570165600449
GOBP_REGULATION_OF_ALTERNATIVE_MRNA_SPLICING_VIA_SPLICEOSOME	0.01066189812143807	0.01066189812143807
GOMF_HIGH_DENSITY_LIPOPROTEIN_PARTICLE_BINDING	0.01066680269258222	0.01066680269258222
GOBP_CELL_PROJECTION_ASSEMBLY	0.01069824667591471	0.02646481869506751
REACTOME_ACTIVATION_OF_PUMA_AND_TRANSLOCATION_TO_MITOCHONDRIA	0.01071405834066467	0.01071405834067774
GOMF_TELETHONIN_BINDING	0.01075169185063104	0.01075169185063104
GOBP_SOMATIC_DIVERSIFICATION_OF_T_CELL_RECEPTOR_GENES	0.01075829726510551	0.01075829726510551
GOBP_TRANS_SYNAPTIC_SIGNALING_BY_TRANS_SYNAPTIC_COMPLEX	0.01085943734970089	0.01085943734970089
GOMF_OXIDOREDUCTASE_ACTIVITY_ACTING_ON_THE_CH_NH2_GROUP_OF_DONORS	0.01086880880763864	0.01086880880763864
GOBP_REGULATION_OF_INTRACELLULAR_PROTEIN_TRANSPORT	0.01091658974105638	0.0058204934512813
GOBP_REGULATION_OF_CYSTEINE_TYPE_ENDOPEPTIDASE_ACTIVITY_INVOLVED_IN_EXECUTION_PHASE_OF_APOPTOSIS	0.01091700520464551	0.01091700520465313
GOCC_MALE_GERM_CELL_NUCLEUS	0.01091912183638299	0.01091912183638299
GOBP_SYNAPTIC_TRANSMISSION_GLUTAMATERGIC	0.01094137735164509	0.00159152365910358
REACTOME_SEPARATION_OF_SISTER_CHROMATIDS	0.01098669570898421	0.01098669570898421
REACTOME_COPII_MEDIATED_VESICLE_TRANSPORT	0.01098796174382107	0.01098796174382107
GOBP_NEGATIVE_REGULATION_OF_CARDIAC_MUSCLE_CELL_DIFFERENTIATION	0.01099110035727671	0.01099110035727671
GOBP_ANTERIOR_HEAD_DEVELOPMENT	0.01100559205925525	0.01100559205925525
GOBP_POSITIVE_REGULATION_OF_DNA_TEMPLATED_TRANSCRIPTION_INITIATION	0.01105366177803522	0.01105366177803522
GOBP_CILIARY_NEUROTROPHIC_FACTOR_MEDIATED_SIGNALING_PATHWAY	0.01107784787761611	0.01107784787761611
GOBP_REGULATION_OF_TRANSFERASE_ACTIVITY	0.01108933130270778	0.00342772391961021
REACTOME_PARASITE_INFECTION	0.01112918198612847	0.01112918198612847
GOMF_SUMO_TRANSFERASE_ACTIVITY	0.01121113304666286	0.01121113304666286
GOCC_MEMBRANE_COAT	0.01123743115751094	0.01123743115751094
GOMF_PYRIMIDINE_NUCLEOTIDE_BINDING	0.01136143528361173	0.01136143528361173
GOBP_MATURE_B_CELL_DIFFERENTIATION	0.01136210932302159	0.01136210932291167
GOBP_POSITIVE_REGULATION_OF_SISTER_CHROMATID_COHESION	0.01139849752547538	0.01139849752547538
GOBP_AXIS_SPECIFICATION	0.01140201600287021	0.01140201600287021
GOBP_NEGATIVE_REGULATION_OF_CELLULAR_AMIDE_METABOLIC_PROCESS	0.01145101655266617	0.00771712498027631
GOBP_NEUTROPHIL_MEDIATED_IMMUNITY	0.01146470398513597	0.01146470398513597
GOBP_L_PROLINE_BIOSYNTHETIC_PROCESS	0.01151473528341264	0.01151473528341264
GOBP_COPII_COATED_VESICLE_CARGO_LOADING	0.01158795210350055	0.01158795210350055
GOCC_TRANSCRIPTION_FACTOR_TFIIA_COMPLEX	0.0116190295861355	0.0116190295861355
GOMF_FILAMIN_BINDING	0.01164671246980318	0.01164671246980318
GOBP_PROTEIN_LOCALIZATION_TO_GOLGI_APPARATUS	0.01168387942341262	0.01168387942341499
REACTOME_CYTOSOLIC_SULFONATION_OF_SMALL_MOLECULES	0.01170020695534229	0.01170020695534229
GOBP_PROTEIN_K48_LINKED_UBIQUITINATION	0.0117266195441076	3.0542865918974067e-4
GOBP_ESTABLISHMENT_OF_PROTEIN_LOCALIZATION_TO_ORGANELLE	0.01185268957219543	0.00892018691973882
GOCC_BLOC_1_COMPLEX	0.01188174277296018	0.01188174277296018
GOBP_REGULATION_OF_CATABOLIC_PROCESS	0.01188491224615626	0.00236672030084702
GOBP_FOLIC_ACID_CONTAINING_COMPOUND_BIOSYNTHETIC_PROCESS	0.01190085692022978	0.01190085692022978
GOBP_MOTOR_LEARNING	0.01192997670346777	0.01192997670346777
GOMF_INORGANIC_DIPHOSPHATASE_ACTIVITY	0.01210019451341155	0.01210019451341155
GOBP_RESPONSE_TO_MINERALOCORTICOID	0.01212901843198034	0.01212901843198034
GOMF_PRE_MRNA_INTRONIC_BINDING	0.01214905851897931	0.00463117165599528
GOBP_NEGATIVE_REGULATION_OF_MONOCYTE_CHEMOTACTIC_PROTEIN_1_PRODUCTION	0.01215782834650377	0.01215782834650377
GOBP_PROTEIN_HETEROTETRAMERIZATION	0.01218036127765465	0.01218036127765728
GOBP_LIPID_GLYCOSYLATION	0.01221815631568557	0.01221815631584489
GOBP_DETECTION_OF_MOLECULE_OF_BACTERIAL_ORIGIN	0.0122933576119928	0.0122933576119928
REACTOME_TRANSPORT_OF_ORGANIC_ANIONS	0.01232198816103563	0.01232198816103563
REACTOME_DISEASES_OF_IMMUNE_SYSTEM	0.01234898756237242	0.01234898756237037
GOCC_ENDOSOME	0.01238808898763729	0.01238808898763729
REACTOME_RHO_GTPASES_ACTIVATE_WASPS_AND_WAVES	0.01245088655296725	0.01245088655296725
GOBP_REGULATION_OF_POSTSYNAPSE_ORGANIZATION	0.01245680534117925	0.01245680534117925
GOMF_NEDD8_SPECIFIC_PROTEASE_ACTIVITY	0.01247417466621452	0.01247417466621452
GOBP_GMP_BIOSYNTHETIC_PROCESS	0.01248886036585437	0.01248886036585437
REACTOME_RUNX3_REGULATES_CDKN1A_TRANSCRIPTION	0.01251481545386531	0.01251481545372066
GOBP_POSITIVE_REGULATION_OF_AMINE_TRANSPORT	0.01255779528700643	0.01255779528700643
GOBP_PRESYNAPTIC_ENDOCYTOSIS	0.01271066126659588	0.01271066126659588
GOBP_REGULATION_OF_T_CELL_CHEMOTAXIS	0.01274417328009598	0.01274417328009598
GOBP_REGULATION_OF_PROTEIN_K63_LINKED_UBIQUITINATION	0.01274590058611507	0.01274590058611507
GOMF_OXIDOREDUCTASE_ACTIVITY_ACTING_ON_THE_CH_NH2_GROUP_OF_DONORS_OXYGEN_AS_ACCEPTOR	0.01274605273346034	0.01274605273346034
GOBP_T_CELL_CHEMOTAXIS	0.01285262175409983	0.01285262175409983
GOBP_POSITIVE_REGULATION_OF_MRNA_PROCESSING	0.01285654742233081	0.01285654742233081
GOMF_INORGANIC_PHOSPHATE_TRANSMEMBRANE_TRANSPORTER_ACTIVITY	0.01288914871449267	0.01288914871449267
GOBP_GLIOGENESIS	0.01289579721196766	0.00158833268841955
REACTOME_SIGNALING_BY_INTERLEUKINS	0.01292110609375742	3.1319525386379446e-4
GOBP_LYSINE_CATABOLIC_PROCESS	0.01303216148196354	0.01303216148192841
GOBP_POSITIVE_REGULATION_OF_COMPLEMENT_ACTIVATION	0.01303363110409498	0.01303363110409498
GOBP_ADIPOSE_TISSUE_DEVELOPMENT	0.01316235542233071	0.01316235542233071
GOMF_LIPOPOLYSACCHARIDE_BINDING	0.0134358187626441	0.0134358187626441
GOMF_POLY_A_SPECIFIC_RIBONUCLEASE_ACTIVITY	0.01344410743757119	0.01344410743757119
GOMF_PROTEIN_HOMODIMERIZATION_ACTIVITY	0.01347616419583041	0.01347616419583041
GOMF_INOSITOL_BISPHOSPHATE_PHOSPHATASE_ACTIVITY	0.01349874713729815	0.01349874713729815
GOBP_REGULATION_OF_CYTOPLASMIC_MRNA_PROCESSING_BODY_ASSEMBLY	0.01358904848769496	0.01358904848799914
GOBP_POSTSYNAPSE_ORGANIZATION	0.01359998140861204	0.01359998140861204
GOBP_PROTEIN_CATABOLIC_PROCESS	0.01361414863178622	0.00680847759409414
GOMF_VINCULIN_BINDING	0.01368482609658382	0.01368482609658382
GOBP_MEMBRANE_RAFT_ASSEMBLY	0.01372572775004278	0.01372572775005331
GOBP_POSITIVE_REGULATION_OF_SECRETION	0.01374782119762643	0.01374782119762643
GOBP_REGULATION_OF_PROTEIN_LOCALIZATION	0.01375102856259526	0.01455701250885534
GOBP_POSITIVE_REGULATION_OF_PROTEIN_LOCALIZATION	0.01384132083031017	0.0139478079661073
GOMF_POLYOL_TRANSMEMBRANE_TRANSPORTER_ACTIVITY	0.01397517307638075	0.01397517307638075
GOBP_REGULATION_OF_CELL_CYCLE_PHASE_TRANSITION	0.01402802397550046	0.01402802397550046
GOBP_ERROR_FREE_TRANSLESION_SYNTHESIS	0.01404003223483926	0.01404003223483926
GOMF_NUCLEOSIDE_BINDING	0.01408240583001648	0.01408240583001648
GOMF_MICROFILAMENT_MOTOR_ACTIVITY	0.01409873168315194	0.01409873168313543
GOBP_KETONE_BODY_BIOSYNTHETIC_PROCESS	0.01410954869654679	0.01410954869654679
GOMF_GLYCEROL_CHANNEL_ACTIVITY	0.01413787590871825	0.01413787590871825
GOBP_HORMONE_TRANSPORT	0.01416444470851735	0.01416444470851735
GOBP_KINETOCHORE_ASSEMBLY	0.01420272076318409	0.01420272076318409
REACTOME_NUCLEAR_EVENTS_STIMULATED_BY_ALK_SIGNALING_IN_CANCER	0.01422471197105343	0.01422471197105343
GOCC_GAMMA_SECRETASE_COMPLEX	0.01425034197578803	0.01425034197578803
GOCC_ENDOPEPTIDASE_COMPLEX	0.01426050848749216	0.01014313348381762
GOBP_REGULATION_OF_GLIOGENESIS	0.01428096991548803	0.01428096991548803
GOBP_ER_ASSOCIATED_MISFOLDED_PROTEIN_CATABOLIC_PROCESS	0.01429515063114506	0.02158120156192458
GOBP_POSITIVE_REGULATION_OF_DNA_DEMETHYLATION	0.01430432770553467	0.01430432770553467
GOBP_INTRACILIARY_TRANSPORT_INVOLVED_IN_CILIUM_ASSEMBLY	0.01451346199626163	0.01451346199626163
GOBP_REGULATION_OF_DENDRITIC_SPINE_MORPHOGENESIS	0.01451839936597894	0.01451839936594804
REACTOME_PROSTACYCLIN_SIGNALLING_THROUGH_PROSTACYCLIN_RECEPTOR	0.01463898836561759	0.01463898836561759
GOBP_FEMALE_GAMETE_GENERATION	0.01470942570593979	0.01470942570593979
GOMF_INOSITOL_1_4_5_TRISPHOSPHATE_BINDING	0.01471694245741365	0.01471694245741365
GOMF_1_4_ALPHA_OLIGOGLUCAN_PHOSPHORYLASE_ACTIVITY	0.01475313367899215	0.01475313367899215
GOBP_REGULATION_OF_CELL_CYCLE_PROCESS	0.01500997610930486	0.01500997610930486
GOCC_CYTOSOLIC_RIBOSOME	0.01505511207930836	0.01505511207930836
GOBP_PROTEIN_LOCALIZATION_TO_ORGANELLE	0.0150663182784836	0.01041705733449705
GOBP_POSITIVE_REGULATION_OF_AMINO_ACID_TRANSPORT	0.0151079573390304	0.0151079573390304
GOBP_RENAL_SYSTEM_PROCESS	0.01512251440065204	0.01512251440065204
GOBP_POSITIVE_REGULATION_OF_TUMOR_NECROSIS_FACTOR_SUPERFAMILY_CYTOKINE_PRODUCTION	0.01514133447799932	0.01514133447799932
GOBP_REGULATION_OF_CALCIUM_MEDIATED_SIGNALING	0.01515016767684691	0.01515016767684691
GOMF_VOLTAGE_GATED_CATION_CHANNEL_ACTIVITY	0.01517017563714616	0.01517017563714616
GOBP_NEGATIVE_REGULATION_OF_INTRACELLULAR_SIGNAL_TRANSDUCTION	0.01517068353668838	0.01517068353672269
KEGG_PPAR_SIGNALING_PATHWAY	0.01522683019054724	0.01522683019054724
GOMF_NADPLUS_NUCLEOSIDASE_ACTIVITY	0.01529560979105061	0.01529560979105061
GOMF_SEQUENCE_SPECIFIC_MRNA_BINDING	0.01540002059035769	0.01540002059035769
GOBP_T_CELL_ACTIVATION	0.0154074219908284	0.02973752126623687
REACTOME_MITOCHONDRIAL_UNCOUPLING	0.01541314384033202	0.01541314384033202
GOMF_FATTY_ACID_OMEGA_HYDROXYLASE_ACTIVITY	0.01547292013756063	0.01547292013756063
GOMF_LIPID_PHOSPHATASE_ACTIVITY	0.01548078141054053	0.01548078141054053
GOBP_POSITIVE_REGULATION_OF_TRANSPORTER_ACTIVITY	0.01559284365703739	0.01559284365702991
GOCC_OUTER_KINETOCHORE	0.01559526908860758	0.01559526908860758
GOBP_HISTONE_MODIFICATION	0.01559857690502495	0.01559857690502495
GOBP_DENDRITIC_SPINE_MORPHOGENESIS	0.01560786207606626	0.01560786207606626
GOMF_P53_BINDING	0.01563827416078426	0.01563827416078426
GOBP_WATER_TRANSPORT	0.01568055459565677	0.01568055459565677
GOBP_TRANSFORMING_GROWTH_FACTOR_BETA1_PRODUCTION	0.01572866392265312	0.01572866392265312
GOBP_POSITIVE_REGULATION_OF_ATTACHMENT_OF_SPINDLE_MICROTUBULES_TO_KINETOCHORE	0.01574810689078936	0.01574810689078936
GOBP_REGULATION_OF_DOUBLE_STRAND_BREAK_REPAIR_VIA_HOMOLOGOUS_RECOMBINATION	0.01582495608777257	0.01582495608779986
GOBP_INTRACELLULAR_MRNA_LOCALIZATION	0.01586866283362093	0.01586866283362093
GOMF_RNA_2_O_METHYLTRANSFERASE_ACTIVITY	0.01600175078161493	0.01600175078161493
GOBP_POSITIVE_REGULATION_OF_INSULIN_SECRETION	0.01610968496750758	0.01610968496750758
GOBP_NEGATIVE_REGULATION_OF_INTRINSIC_APOPTOTIC_SIGNALING_PATHWAY	0.01612207500260178	0.01612207500260643
GOBP_NK_T_CELL_DIFFERENTIATION	0.01613625663367388	0.01613625663367388
GOBP_T_CELL_DIFFERENTIATION	0.01614046361923897	0.02406596259116878
GOBP_AMMONIUM_TRANSMEMBRANE_TRANSPORT	0.01618373250159094	0.01618373250159094
GOMF_AMMONIUM_TRANSMEMBRANE_TRANSPORTER_ACTIVITY	0.01618373250159094	0.01618373250159094
GOBP_NUCLEOSIDE_DIPHOSPHATE_CATABOLIC_PROCESS	0.01624868757868862	0.0162486875787869
GOCC_GERM_CELL_NUCLEUS	0.01626228418525776	0.01626228418525776
REACTOME_NEPHRIN_FAMILY_INTERACTIONS	0.01632281413710759	0.01632281413710759
GOBP_3_PHOSPHOADENOSINE_5_PHOSPHOSULFATE_BIOSYNTHETIC_PROCESS	0.0164035423636015	0.0164035423636015
REACTOME_TRANSPORT_AND_SYNTHESIS_OF_PAPS	0.0164035423636015	0.0164035423636015
GOCC_ENDOLYSOSOME_MEMBRANE	0.01651217797783961	0.01651217797783961
KEGG_VEGF_SIGNALING_PATHWAY	0.01661958791588891	0.01661958791588891
GOBP_COBALAMIN_METABOLIC_PROCESS	0.0166322794308242	0.0166322794308242
GOBP_POSITIVE_REGULATION_OF_RESPONSE_TO_CYTOKINE_STIMULUS	0.01672633553447434	2.0907797806817732e-5
GOBP_POSITIVE_REGULATION_OF_CREB_TRANSCRIPTION_FACTOR_ACTIVITY	0.01673303254928978	0.01673303254928978
GOMF_CLATHRIN_LIGHT_CHAIN_BINDING	0.01673681192949757	0.01673681192949757
GOBP_RESPONSE_TO_CAFFEINE	0.01679772986848849	0.01679772986848849
GOBP_EMBRYONIC_HEART_TUBE_MORPHOGENESIS	0.0168300690423008	0.0168300690423008
GOBP_CELLULAR_RESPONSE_TO_GROWTH_HORMONE_STIMULUS	0.01684413152014624	0.01684413152014624
GOMF_PROTEIN_TYROSINE_THREONINE_PHOSPHATASE_ACTIVITY	0.016884292689712	0.016884292689712
GOBP_REGULATION_OF_SKELETAL_MUSCLE_CONTRACTION_BY_CALCIUM_ION_SIGNALING	0.01694819069553258	0.01694819069553258
GOBP_REGULATION_OF_LEUKOCYTE_CHEMOTAXIS	0.01697006952398263	0.01697006952398263
GOBP_POSITIVE_REGULATION_OF_TRANSPORT	0.01697373274000728	0.00480647621856449
KEGG_ALPHA_LINOLENIC_ACID_METABOLISM	0.01705505375611699	0.01705505375611699
GOMF_OPIOID_RECEPTOR_BINDING	0.01720503896130832	0.01720503896130832
GOBP_NEGATIVE_REGULATION_OF_INTERLEUKIN_1_MEDIATED_SIGNALING_PATHWAY	0.01723447450657109	0.01723447450655971
GOBP_DETECTION_OF_ABIOTIC_STIMULUS	0.01723570559951055	0.01723570559951055
GOBP_REGULATION_OF_SYNAPTIC_VESICLE_EXOCYTOSIS	0.0172596853329911	0.0172596853329911
REACTOME_TNFR1_INDUCED_PROAPOPTOTIC_SIGNALING	0.01726956401581837	0.01726956401581837
GOCC_VACUOLAR_PROTON_TRANSPORTING_V_TYPE_ATPASE_V0_DOMAIN	0.01730774514701397	0.01730774514701397
GOBP_ANTIGEN_PROCESSING_AND_PRESENTATION_OF_PEPTIDE_ANTIGEN	0.01731946412951666	0.01731946412952889
GOBP_CONSTITUTIVE_SECRETORY_PATHWAY	0.01738558013284182	0.01738558013284182
GOBP_NEGATIVE_REGULATION_OF_CELL_GROWTH	0.01747967081386438	0.0174796709636127
GOCC_EXTRINSIC_COMPONENT_OF_MEMBRANE	0.01760401137265842	0.01760401137265842
GOMF_LIGASE_ACTIVITY	0.01763081462075212	0.01763081462075212
GOBP_BASEMENT_MEMBRANE_ORGANIZATION	0.01764810228966163	0.01764810228966163
GOMF_TPR_DOMAIN_BINDING	0.01774492238400951	0.01774492238400951
GOMF_RIBONUCLEOPROTEIN_COMPLEX_BINDING	0.01780380344143133	0.01780380344143133
GOBP_CELLULAR_RESPONSE_TO_MANGANESE_ION	0.01781937506347376	0.01781937506347376
GOBP_PURINE_NUCLEOSIDE_MONOPHOSPHATE_METABOLIC_PROCESS	0.01786255585802374	0.0178625558580498
GOBP_MEMBRANE_REPOLARIZATION_DURING_VENTRICULAR_CARDIAC_MUSCLE_CELL_ACTION_POTENTIAL	0.01794788455868691	0.01794788455868691
GOBP_PHOSPHATIDYLINOSITOL_BIOSYNTHETIC_PROCESS	0.01795126540130025	0.01795126540130025
GOBP_PROTEIN_LOCALIZATION_TO_ENDOPLASMIC_RETICULUM	0.01798071587602247	0.01798071587602247
GOBP_POSITIVE_REGULATION_OF_MAST_CELL_ACTIVATION_INVOLVED_IN_IMMUNE_RESPONSE	0.01798753960455514	0.01798753960455514
REACTOME_ACTIVATED_NOTCH1_TRANSMITS_SIGNAL_TO_THE_NUCLEUS	0.01799782267371378	0.01799782267380531
GOBP_REGULATION_OF_HISTONE_H3_K27_METHYLATION	0.01819137381728303	0.01819137381736227
GOBP_CELLULAR_RESPONSE_TO_ALDEHYDE	0.01823266766036906	0.01823266766036906
GOBP_REGULATION_OF_APOPTOTIC_SIGNALING_PATHWAY	0.01826014550642465	0.00244897119718725
GOBP_EMBRYONIC_HEART_TUBE_LEFT_RIGHT_PATTERN_FORMATION	0.01843589658088581	0.01843589658088581
GOBP_REGULATION_OF_RECEPTOR_LOCALIZATION_TO_SYNAPSE	0.01844409102781108	0.01844409102781108
GOBP_METANEPHRIC_COLLECTING_DUCT_DEVELOPMENT	0.01846122875102288	0.01846122875060244
GOMF_GLYCOSYLTRANSFERASE_ACTIVITY	0.01846717285665222	0.01846717285665222
GOCC_AUTOPHAGOSOME	0.01847620465897112	0.01847620465897112
REACTOME_CELL_CYCLE_MITOTIC	0.01849327141445426	0.01849327141445426
REACTOME_COMPLEX_I_BIOGENESIS	0.01855521152422838	0.01855521152422838
GOMF_RIBOSOME_BINDING	0.0185701488710065	0.0185701488710065
REACTOME_G_BETA_GAMMA_SIGNALLING_THROUGH_CDC42	0.01858540335826352	0.01858540335826785
GOMF_5_DEOXYRIBOSE_5_PHOSPHATE_LYASE_ACTIVITY	0.01871478905512873	0.01871478905512873
GOBP_REGULATION_OF_HISTONE_MODIFICATION	0.0187177157621462	0.01871771576234092
GOBP_REGULATION_OF_ANION_TRANSMEMBRANE_TRANSPORT	0.01878706022577439	0.01878706022577439
GOBP_REGULATION_OF_INSULIN_SECRETION_INVOLVED_IN_CELLULAR_RESPONSE_TO_GLUCOSE_STIMULUS	0.01883194059900212	0.01883194059900715
GOMF_DIACYLGLYCEROL_KINASE_ACTIVITY	0.01892275315112613	0.01892275315112613
GOBP_NEGATIVE_REGULATION_OF_SYSTEMIC_ARTERIAL_BLOOD_PRESSURE	0.0189840285833127	0.0189840285833127
GOMF_PHOSPHOLIPASE_ACTIVITY	0.01909318318814204	0.01909318318814204
GOBP_PROTEIN_LOCALIZATION_TO_MITOCHONDRION	0.01916676171238245	0.01916676171239307
GOBP_PROTEIN_QUALITY_CONTROL_FOR_MISFOLDED_OR_INCOMPLETELY_SYNTHESIZED_PROTEINS	0.01918358314614593	0.01515113196928378
GOBP_HUMORAL_IMMUNE_RESPONSE	0.01921784949301988	0.01921784949301988
GOBP_REGULATION_OF_ENDOSOME_TO_PLASMA_MEMBRANE_PROTEIN_TRANSPORT	0.01930134172202329	0.01930134172200829
GOBP_POSITIVE_REGULATION_OF_TRANSFORMING_GROWTH_FACTOR_BETA_PRODUCTION	0.01931093430921931	0.01931093430920982
GOBP_POSITIVE_REGULATION_OF_SYNAPTIC_VESICLE_EXOCYTOSIS	0.01931176828952861	0.0193117682894955
GOBP_MICROGLIA_DIFFERENTIATION	0.01934402573155227	0.01934402573155227
GOBP_PROTEIN_CONTAINING_COMPLEX_DISASSEMBLY	0.01954256175472673	0.02761543976065
GOBP_POSITIVE_REGULATION_OF_TRANSFORMING_GROWTH_FACTOR_BETA1_PRODUCTION	0.01954947721771154	0.0195494772176987
GOBP_REGULATION_OF_HELICASE_ACTIVITY	0.0195697774163386	0.0195697774163386
GOBP_MYELIN_ASSEMBLY	0.01957344960240519	0.01957344960212779
GOBP_RESPONSE_TO_MUSCLE_STRETCH	0.01963688147592729	0.01963688147592729
GOCC_TRANS_GOLGI_NETWORK_TRANSPORT_VESICLE_MEMBRANE	0.01967575912730596	0.01967575912730596
GOMF_SH2_DOMAIN_BINDING	0.01969886492279375	0.01969886492279375
GOBP_CARBOHYDRATE_METABOLIC_PROCESS	0.01972046193408358	0.01972046193408358
GOMF_RNA_POLYMERASE_III_TRANSCRIPTION_REGULATORY_REGION_SEQUENCE_SPECIFIC_DNA_BINDING	0.01979558476635612	0.01979558476635612
GOBP_AMIDE_TRANSPORT	0.01983406755865667	0.01983406755865667
GOCC_NURF_COMPLEX	0.01984578211709126	0.01984578211709126
GOBP_NADH_DEHYDROGENASE_COMPLEX_ASSEMBLY	0.01990671554824479	0.01990671554822156
REACTOME_MITOTIC_METAPHASE_AND_ANAPHASE	0.02001967265109874	0.02001967265109874
GOBP_POSITIVE_REGULATION_OF_MEMBRANE_PROTEIN_ECTODOMAIN_PROTEOLYSIS	0.02005510471603611	0.02005510471603611
REACTOME_FGFR2_ALTERNATIVE_SPLICING	0.02014349197802755	0.02014349197843842
GOMF_INORGANIC_ANION_EXCHANGER_ACTIVITY	0.02018504307876722	0.02018504307876722
GOBP_CHAPERONE_MEDIATED_PROTEIN_FOLDING	0.02020967912380493	0.00315801720680392
GOBP_REGULATION_OF_CELLULAR_RESPONSE_TO_STRESS	0.02022124589227997	0.00343462254694922
GOBP_PHOSPHOLIPID_CATABOLIC_PROCESS	0.02038878895943858	0.02038878895943858
GOBP_NEGATIVE_REGULATION_OF_RYANODINE_SENSITIVE_CALCIUM_RELEASE_CHANNEL_ACTIVITY	0.02045311984832902	0.02045311984832902
GOBP_SKELETAL_MUSCLE_TISSUE_REGENERATION	0.02048526031768305	0.02048526031768305
GOBP_MIRNA_CATABOLIC_PROCESS	0.02056247641633364	0.02056247641633364
GOBP_PURINE_NUCLEOBASE_METABOLIC_PROCESS	0.02061141572476295	0.02061141572478701
GOBP_FOREBRAIN_DEVELOPMENT	0.02063460940911256	0.02063460940911256
GOMF_TRANSCRIPTION_REGULATOR_INHIBITOR_ACTIVITY	0.02070658394324347	0.02070658394324347
REACTOME_AQUAPORIN_MEDIATED_TRANSPORT	0.02087761927790387	0.02087761927819207
GOMF_RRNA_ADENINE_METHYLTRANSFERASE_ACTIVITY	0.02087884359949277	0.02087884359949277
GOBP_CENTROMERE_COMPLEX_ASSEMBLY	0.02091391171964976	0.02091391171964976
GOBP_AMP_SALVAGE	0.02092372810731126	0.02092372810731126
GOBP_NEGATIVE_REGULATION_OF_SMOOTH_MUSCLE_CELL_PROLIFERATION	0.02096642959823523	0.02096642959823523
GOBP_REGULATION_OF_NUCLEAR_DIVISION	0.02100934502701406	0.02100934502701406
GOMF_MELANOCORTIN_RECEPTOR_BINDING	0.02111720486343844	0.02111720486360445
GOCC_ESCRT_I_COMPLEX	0.02125267455905244	0.02125267455905244
KEGG_NON_HOMOLOGOUS_END_JOINING	0.02133509986678086	0.02133509986678086
GOCC_CASPASE_COMPLEX	0.02150786365605386	0.02150786365605386
GOMF_UDP_GLYCOSYLTRANSFERASE_ACTIVITY	0.0215291013484144	0.0215291013484144
GOMF_COBALAMIN_BINDING	0.02154631360294944	0.02154631360294944
GOBP_CENTRIOLE_ASSEMBLY	0.02173457161430458	0.02173457161430458
GOBP_EXTERNAL_ENCAPSULATING_STRUCTURE_ORGANIZATION	0.02176950839279476	0.02176950839279476
GOBP_AUTOPHAGIC_CELL_DEATH	0.02180669596427042	0.02180669596427042
GOBP_KINETOCHORE_ORGANIZATION	0.02181197011509622	0.02181197011509622
REACTOME_DAP12_INTERACTIONS	0.0218329712547271	0.0218329712547271
GOBP_POSITIVE_REGULATION_OF_ION_TRANSMEMBRANE_TRANSPORT	0.022022595514823	0.02202259551457308
GOBP_SPINDLE_ASSEMBLY	0.02203396068501884	0.02034532612932905
REACTOME_COLLAGEN_FORMATION	0.02215841920233179	0.02215841920233179
GOBP_CHAPERONE_MEDIATED_PROTEIN_COMPLEX_ASSEMBLY	0.0222018283025432	0.0222018283025432
GOCC_GROWTH_CONE_MEMBRANE	0.02221994131096511	0.02221994131096511
GOBP_TUMOR_NECROSIS_FACTOR_SUPERFAMILY_CYTOKINE_PRODUCTION	0.02228030042095297	0.02228030042095297
GOBP_CHROMOSOME_CONDENSATION	0.02235560215248653	0.02235560215248653
GOMF_TRANSLATION_ELONGATION_FACTOR_ACTIVITY	0.0223844294661958	0.0223844294661958
GOBP_ENDOCRINE_SYSTEM_DEVELOPMENT	0.02255201097543411	0.02255201097543411
GOBP_PROTEIN_LOCALIZATION_TO_NUCLEOLUS	0.02256438249527655	0.02256438249490596
GOBP_PHOSPHATIDYLCHOLINE_METABOLIC_PROCESS	0.02261630267034621	0.02261630267034621
GOBP_REGULATION_OF_XENOPHAGY	0.02262904123320241	5.9388217390749605e-9
REACTOME_RAF_INDEPENDENT_MAPK1_3_ACTIVATION	0.02274868164640623	0.02274868164640623
GOBP_POSITIVE_REGULATION_OF_CALCIUM_MEDIATED_SIGNALING	0.02283198911389216	0.02283198911389216
GOBP_REGULATION_OF_PEPTIDYL_SERINE_PHOSPHORYLATION_OF_STAT_PROTEIN	0.02288818675793822	0.02288818675793822
GOBP_MITOCHONDRION_ORGANIZATION	0.0229180527788122	0.0229180527788122
GOBP_REGULATION_OF_PROTEIN_SECRETION	0.02297257349310712	0.02297257349310712
GOBP_SEGMENTATION	0.02298570664222279	0.02298570664222279
REACTOME_PHASE_1_INACTIVATION_OF_FAST_NA_CHANNELS	0.02302045817030025	0.02302045817030025
GOBP_IMP_BIOSYNTHETIC_PROCESS	0.02302148095333275	0.02302148095333275
GOBP_POSITIVE_REGULATION_OF_PROTEIN_MODIFICATION_PROCESS	0.02303739908459722	0.0051143953735933
REACTOME_GLUCAGON_SIGNALING_IN_METABOLIC_REGULATION	0.02312526349578061	0.02312526349578061
GOBP_RIBOFLAVIN_TRANSPORT	0.02312532259038607	0.02312532259036684
GOMF_RIBOFLAVIN_TRANSMEMBRANE_TRANSPORTER_ACTIVITY	0.02312532259038607	0.02312532259038607
GOCC_MEDIATOR_COMPLEX	0.02320378364350269	0.02320378364350269
GOBP_REGULATION_OF_INWARD_RECTIFIER_POTASSIUM_CHANNEL_ACTIVITY	0.02323496397417741	0.02323496397380362
GOBP_REGULATION_OF_ADENYLATE_CYCLASE_ACTIVITY	0.02329196022149002	0.02329196022149002
GOBP_CELLULAR_RESPONSE_TO_STEROL_DEPLETION	0.02329338656643731	0.02329338656643731
GOBP_REGULATION_OF_CELLULAR_PROTEIN_CATABOLIC_PROCESS	0.02344944292884759	0.01926918494544969
GOBP_RESPONSE_TO_DSRNA	0.02347502977940341	0.02347502977940341
GOBP_FOREBRAIN_VENTRICULAR_ZONE_PROGENITOR_CELL_DIVISION	0.02350625046792179	0.02350625046792179
GOBP_PARKIN_MEDIATED_STIMULATION_OF_MITOPHAGY_IN_RESPONSE_TO_MITOCHONDRIAL_DEPOLARIZATION	0.02351699656801316	0.02351699656801316
KEGG_ETHER_LIPID_METABOLISM	0.02368646624597187	0.02368646624597187
GOBP_REGULATION_OF_CELLULAR_RESPIRATION	0.02376328341350431	0.03291424046122983
GOBP_ACYLGLYCEROL_TRANSPORT	0.02384438149875083	0.02384438149875083
REACTOME_RAB_GERANYLGERANYLATION	0.02385938553665825	0.02385938553665825
KEGG_HEMATOPOIETIC_CELL_LINEAGE	0.02397188514906834	0.02397188514906834
REACTOME_IRAK4_DEFICIENCY_TLR2_4	0.02397855025794917	0.02397855025794917
GOBP_ALPHA_BETA_T_CELL_DIFFERENTIATION	0.02406185443682627	0.02406185443682627
REACTOME_RHOF_GTPASE_CYCLE	0.02413225856457847	0.02413225856457847
GOMF_ACETYLESTERASE_ACTIVITY	0.02416175130037153	0.02416175130037153
GOBP_NEGATIVE_REGULATION_OF_MAP_KINASE_ACTIVITY	0.02428659901323381	0.02428659901325227
GOBP_PROTEIN_K11_LINKED_DEUBIQUITINATION	0.02429213141645199	0.02429213141667493
GOBP_EMBRYONIC_HEART_TUBE_DEVELOPMENT	0.02431232085978908	0.02431232085978908
GOBP_NEGATIVE_REGULATION_OF_SUPRAMOLECULAR_FIBER_ORGANIZATION	0.02436417640695258	0.02436417640695258
GOMF_PROTEIN_TRANSPORTER_ACTIVITY	0.02443425801094333	0.02443425801094333
GOBP_BRAINSTEM_DEVELOPMENT	0.02443696114785451	0.02443696114785451
REACTOME_INTERLEUKIN_6_FAMILY_SIGNALING	0.02450736673391717	0.02450736673391717
GOBP_GLUCOSYLCERAMIDE_METABOLIC_PROCESS	0.02461016363711775	0.02461016363711775
GOBP_DE_NOVO_AMP_BIOSYNTHETIC_PROCESS	0.02464638262585076	0.02464638262585076
GOBP_LYMPHOCYTE_ACTIVATION	0.02466144144923159	0.13031025672446073
GOMF_THREONINE_TYPE_ENDOPEPTIDASE_ACTIVITY	0.02476106347276059	0.02476106347276059
GOMF_PROTEIN_DIMERIZATION_ACTIVITY	0.02478103389996231	0.02478103389996231
GOMF_PHOSPHOPROTEIN_PHOSPHATASE_ACTIVITY	0.02483933194252183	0.02483933194252183
GOMF_RNA_POLYMERASE_II_GENERAL_TRANSCRIPTION_INITIATION_FACTOR_ACTIVITY	0.02486321220634239	0.02486321220634239
GOMF_CCR2_CHEMOKINE_RECEPTOR_BINDING	0.02486772237093006	0.02486772237093006
GOBP_PROTEIN_SUMOYLATION	0.02501285410514946	0.02501285410555397
GOCC_CYTOPLASMIC_UBIQUITIN_LIGASE_COMPLEX	0.02501502847807565	0.02501502847807565
GOBP_POSITIVE_REGULATION_OF_MHC_CLASS_I_BIOSYNTHETIC_PROCESS	0.02513716987111786	0.02513716987111786
GOMF_EPOXIDE_HYDROLASE_ACTIVITY	0.02514306588965864	0.02514306588965864
GOBP_PROTEIN_RETENTION_IN_ER_LUMEN	0.02517889129880849	0.02517889129896912
REACTOME_REGULATION_OF_GENE_EXPRESSION_IN_ENDOCRINE_COMMITTED_NEUROG3_PROGENITOR_CELLS	0.0252346717764021	0.0252346717764021
GOBP_PROTEIN_CHROMOPHORE_LINKAGE	0.02527549126654525	0.02527549126656547
REACTOME_VEGF_LIGAND_RECEPTOR_INTERACTIONS	0.02535053675532538	0.02535053675532538
GOCC_ENDOLYSOSOME	0.0253848352116849	0.0253848352116849
GOBP_GMP_METABOLIC_PROCESS	0.02545189389951949	0.02545189389951949
GOCC_CLATHRIN_VESICLE_COAT	0.02560926649057212	0.02560926649057212
GOMF_DNA_TRANSLOCASE_ACTIVITY	0.02580424782988542	0.02580424782988542
KEGG_GLYCOSPHINGOLIPID_BIOSYNTHESIS_GANGLIO_SERIES	0.02592766133991002	0.02592766133991002
GOBP_XMP_METABOLIC_PROCESS	0.02597474060079009	0.02597474060110106
GOBP_POSITIVE_REGULATION_OF_HYDROGEN_PEROXIDE_METABOLIC_PROCESS	0.026097249107280122	0.0260972491072638
GOBP_POSITIVE_REGULATION_OF_INSULIN_SECRETION_INVOLVED_IN_CELLULAR_RESPONSE_TO_GLUCOSE_STIMULUS	0.02617245560424195	0.02617245560424195
GOBP_RESPONSE_TO_INTERLEUKIN_4	0.02620377688785673	0.02620377688785673
GOBP_REGULATION_OF_PROTEIN_CONTAINING_COMPLEX_DISASSEMBLY	0.02621207136056612	0.02621207136056612
REACTOME_APOPTOTIC_CLEAVAGE_OF_CELL_ADHESION_PROTEINS	0.02624610404146696	0.02624610404126631
REACTOME_GLYCOGEN_STORAGE_DISEASES	0.02625793917687232	0.02625793917693368
GOBP_REGULATION_OF_AUTOPHAGY_OF_MITOCHONDRION_IN_RESPONSE_TO_MITOCHONDRIAL_DEPOLARIZATION	0.02626434727600262	0.02626434727589765
GOBP_SKELETAL_MUSCLE_THIN_FILAMENT_ASSEMBLY	0.02628640865915017	0.02628640865915017
GOBP_VESICLE_TARGETING_ROUGH_ER_TO_CIS_GOLGI	0.02631259548881139	0.02631259548838287
GOBP_NCRNA_CATABOLIC_PROCESS	0.02637482828886451	0.02637482828886451
GOBP_URINARY_TRACT_SMOOTH_MUSCLE_CONTRACTION	0.0263906907998905	0.02639069080032778
GOBP_NEGATIVE_REGULATION_OF_HIPPO_SIGNALING	0.02639509945012859	0.02639509945012859
REACTOME_SCAVENGING_BY_CLASS_A_RECEPTORS	0.02640168720036178	0.02640168720046831
GOBP_SPLICEOSOMAL_CONFORMATIONAL_CHANGES_TO_GENERATE_CATALYTIC_CONFORMATION	0.02642654728793257	0.02642654728793257
GOBP_REGULATION_OF_GLIAL_CELL_DIFFERENTIATION	0.02644997356735786	0.02644997356735786
GOCC_UBIQUITIN_LIGASE_COMPLEX	0.02648588101895779	0.02648588101895779
GOCC_COPII_VESICLE_COAT	0.02649328843299289	0.02649328843299289
GOBP_CELL_MORPHOGENESIS_INVOLVED_IN_NEURON_DIFFERENTIATION	0.02653939597252149	0.00964619596863071
REACTOME_MODULATION_BY_MTB_OF_HOST_IMMUNE_SYSTEM	0.026559919456698	0.026559919456698
GOMF_RNA_POLYMERASE_II_SPECIFIC_DNA_BINDING_TRANSCRIPTION_FACTOR_BINDING	0.02660400838079328	0.02660400838079328
GOBP_CELLULAR_SENESCENCE	0.0266320910190911	0.0266320910190911
KEGG_TYPE_I_DIABETES_MELLITUS	0.02663327728032744	0.02663327728032744
GOBP_CELL_MIGRATION_INVOLVED_IN_GASTRULATION	0.02668787055311911	0.02668787055311911
REACTOME_G_ALPHA_Z_SIGNALLING_EVENTS	0.0266982312242805	0.02669823122420122
REACTOME_EICOSANOID_LIGAND_BINDING_RECEPTORS	0.02671118947268311	0.02671118947260173
GOCC_PROTON_TRANSPORTING_V_TYPE_ATPASE_V0_DOMAIN	0.02672454007812798	0.02672454007812798
GOCC_MICROBODY	0.02675727203632474	0.00723683479809771
GOBP_POSITIVE_REGULATION_OF_GLIOGENESIS	0.02676993645356624	0.02676993645356624
REACTOME_ONCOGENIC_MAPK_SIGNALING	0.02677622972004037	0.02677622972004037
GOMF_MAGNESIUM_ION_BINDING	0.02686319123759148	0.02686319123759148
REACTOME_GLYCOGEN_SYNTHESIS	0.02700840005431977	0.02700840005409712
GOBP_NEGATIVE_REGULATION_OF_ENDOTHELIAL_CELL_APOPTOTIC_PROCESS	0.02706733137539215	0.02706733137558134
GOBP_REGULATION_OF_RESPONSE_TO_DNA_DAMAGE_STIMULUS	0.02709341115460757	0.02709341115460757
GOBP_POSITIVE_REGULATION_OF_HORMONE_SECRETION	0.02715247592849798	0.02715247592849798
GOBP_CELL_GROWTH	0.02719359552792224	0.02719359552792224
GOCC_G_PROTEIN_COUPLED_RECEPTOR_DIMERIC_COMPLEX	0.02723407908579196	0.02723407908579196
GOMF_STEROID_BINDING	0.02726853478269154	0.02726853478269154
GOMF_MONOSACCHARIDE_BINDING	0.02728150108275726	0.02728150108275726
GOBP_REGULATION_OF_PRESYNAPTIC_MEMBRANE_POTENTIAL	0.02733514034718621	0.02733514034718621
GOBP_POSITIVE_REGULATION_OF_PEPTIDE_SECRETION	0.02740970065261938	0.02740970065261938
GOBP_ENDOSOMAL_TRANSPORT	0.0274460729560925	0.02352745915325544
GOMF_DNA_INSERTION_OR_DELETION_BINDING	0.02753318098491687	0.02753318098491687
GOBP_POSITIVE_REGULATION_OF_TRIGLYCERIDE_BIOSYNTHETIC_PROCESS	0.02758453985288482	0.02758453985290643
GOBP_SKELETAL_MYOFIBRIL_ASSEMBLY	0.02759363927522571	0.02759363927522571
GOBP_POSITIVE_REGULATION_OF_EXOSOMAL_SECRETION	0.02770782333812782	0.02770782333812782
GOBP_UDP_N_ACETYLGLUCOSAMINE_METABOLIC_PROCESS	0.02774544428439061	0.02774544428439061
GOBP_EMBRYONIC_AXIS_SPECIFICATION	0.02780649057352015	0.02780649057352015
GOBP_NEGATIVE_REGULATION_OF_CATALYTIC_ACTIVITY	0.02784922360779545	0.02784922360779545
GOBP_NEGATIVE_REGULATION_OF_INTERFERON_BETA_PRODUCTION	0.02805743992881222	0.02805743992787092
GOBP_NEGATIVE_REGULATION_OF_TRANSCRIPTION_FROM_RNA_POLYMERASE_II_PROMOTER_IN_RESPONSE_TO_STRESS	0.0281601276329915	0.0281601276329915
GOBP_POSITIVE_REGULATION_OF_TOLERANCE_INDUCTION	0.02816228743838749	0.02816228743770005
GOBP_REGULATION_OF_ANATOMICAL_STRUCTURE_SIZE	0.02817918901027337	0.02381810191224086
REACTOME_PYROPTOSIS	0.02822251467486862	0.02822251467486862
GOCC_RIBOSOME	0.02829616376512069	0.02829616376512069
GOBP_PEPTIDE_BIOSYNTHETIC_PROCESS	0.02838038008770336	0.02681506248502551
GOBP_RECOMBINATIONAL_REPAIR	0.02840238986274317	0.02840238986274317
GOMF_CILIARY_NEUROTROPHIC_FACTOR_RECEPTOR_ACTIVITY	0.02843779571392397	0.02843779571392397
GOMF_GLUCURONOSYL_N_ACETYLGALACTOSAMINYL_PROTEOGLYCAN_4_BETA_N_ACETYLGALACTOSAMINYLTRANSFERASE_ACTIVITY	0.02849597557192014	0.02849597557192014
GOMF_U3_SNORNA_BINDING	0.0285723870024088	0.0285723870024088
REACTOME_RESPIRATORY_ELECTRON_TRANSPORT_ATP_SYNTHESIS_BY_CHEMIOSMOTIC_COUPLING_AND_HEAT_PRODUCTION_BY_UNCOUPLING_PROTEINS	0.02857338222704469	0.02857338222704469
GOMF_ARACHIDONIC_ACID_MONOOXYGENASE_ACTIVITY	0.02864657651766047	0.02864657651766047
REACTOME_BUDDING_AND_MATURATION_OF_HIV_VIRION	0.02875044524439677	0.02875044524439677
GOBP_REGULATION_OF_MITOCHONDRION_ORGANIZATION	0.02876671217985089	0.02876671217970894
GOBP_MULTIVESICULAR_BODY_ORGANIZATION	0.0288202345762002	0.0288202345762002
REACTOME_CYCLIN_D_ASSOCIATED_EVENTS_IN_G1	0.02883362158576912	0.02883362158576912
GOBP_REGULATION_OF_PHOSPHATIDYLINOSITOL_DEPHOSPHORYLATION	0.02887817572451593	0.02887817572451593
GOBP_URETER_DEVELOPMENT	0.02915131275272222	0.02915131275272222
GOBP_REGULATION_OF_T_HELPER_17_CELL_DIFFERENTIATION	0.02917634219812595	0.02917634219812595
REACTOME_DAP12_SIGNALING	0.02917919195340017	0.02917919195340017
REACTOME_UPTAKE_AND_FUNCTION_OF_ANTHRAX_TOXINS	0.02934638428883792	0.02934638428883792
GOBP_EATING_BEHAVIOR	0.02937218547290154	0.02937218547290154
GOMF_HISTONE_DEACETYLASE_BINDING	0.02941638753671859	0.02941638753671859
GOCC_CLATHRIN_COAT	0.02955870328536562	0.02955870328536562
REACTOME_DEFECTS_IN_COBALAMIN_B12_METABOLISM	0.02957900529912191	0.02957900529903451
GOCC_ENDOPLASMIC_RETICULUM_TUBULAR_NETWORK	0.02974148324198325	0.02974148324198325
GOBP_OSSIFICATION_INVOLVED_IN_BONE_REMODELING	0.02976519532115143	0.02976519532115143
REACTOME_CARGO_CONCENTRATION_IN_THE_ER	0.02979140539756026	0.02979140539756026
GOBP_GAP_JUNCTION_MEDIATED_INTERCELLULAR_TRANSPORT	0.02980906682640286	0.02980906682640286
GOCC_CHROMOCENTER	0.02983090357878663	0.02983090357878663
GOBP_REGULATION_OF_RECEPTOR_RECYCLING	0.02986614460574085	0.02986614460574085
GOBP_NEGATIVE_REGULATION_OF_PROTEIN_CONTAINING_COMPLEX_DISASSEMBLY	0.02990612746399112	0.02990612746399112
GOBP_REGULATION_OF_NEUROTRANSMITTER_RECEPTOR_LOCALIZATION_TO_POSTSYNAPTIC_SPECIALIZATION_MEMBRANE	0.03002689036959142	0.03002689036959142
GOBP_METANEPHRIC_TUBULE_DEVELOPMENT	0.03010833028891782	0.03010833028895132
GOBP_DIADENOSINE_POLYPHOSPHATE_METABOLIC_PROCESS	0.03013891553103238	0.03013891553103238
GOBP_REGULATION_OF_CELL_CYCLE	0.03015797368258485	0.02249557074053871
GOBP_CYTOKINE_MEDIATED_SIGNALING_PATHWAY	0.03016550522371219	0.00450813320654683
REACTOME_MITOTIC_PROMETAPHASE	0.03022565968488981	0.03022565968488981
GOBP_INTESTINAL_EPITHELIAL_CELL_DEVELOPMENT	0.03029490980496859	0.03029490980496859
GOBP_MITOTIC_CHROMOSOME_CONDENSATION	0.03037450056945236	0.03037450056945236
REACTOME_INFLUENZA_INFECTION	0.03041205483522834	0.03041205483522834
GOCC_CENTRIOLE	0.03043643301803028	0.03043643301803028
GOBP_SUPPRESSION_OF_VIRAL_RELEASE_BY_HOST	0.03052812459927374	0.03052812459927374
GOBP_REGULATION_OF_RNA_EXPORT_FROM_NUCLEUS	0.03058113000415937	0.03058113000415937
GOBP_SYNAPTIC_VESICLE_DOCKING	0.03068172631574164	0.5384222919317486
GOMF_PLUS_END_DIRECTED_MICROTUBULE_MOTOR_ACTIVITY	0.03070275310913816	0.03070275310913816
GOCC_TRANSFERASE_COMPLEX	0.0307584057721279	0.0307584057721279
GOBP_NEGATIVE_REGULATION_OF_METAPHASE_ANAPHASE_TRANSITION_OF_CELL_CYCLE	0.03078275732824844	0.03078275732824844
GOBP_LOCOMOTION_INVOLVED_IN_LOCOMOTORY_BEHAVIOR	0.03082572305363522	0.03082572305363522
REACTOME_CHOLINE_CATABOLISM	0.03085113832141274	0.03085113832141274
GOBP_ENDOSOME_TO_LYSOSOME_TRANSPORT_VIA_MULTIVESICULAR_BODY_SORTING_PATHWAY	0.03097954527429623	0.01975142517291558
GOCC_MULTIVESICULAR_BODY_MEMBRANE	0.03099027673216577	0.03099027673216577
REACTOME_SUMOYLATION_OF_TRANSCRIPTION_COFACTORS	0.03099817007192289	0.03099817007192289
GOBP_VASCULAR_ASSOCIATED_SMOOTH_MUSCLE_CELL_APOPTOTIC_PROCESS	0.03107186407046601	0.03107186407046601
GOMF_HELICASE_ACTIVITY	0.03112834653983691	0.03112834653983691
GOMF_HYDROLASE_ACTIVITY_ACTING_ON_CARBON_NITROGEN_BUT_NOT_PEPTIDE_BONDS	0.03120374680944687	0.03120374680944687
GOMF_PROTEIN_TRANSMEMBRANE_TRANSPORTER_ACTIVITY	0.03144098179061466	0.03144098179061466
REACTOME_CYTOKINE_SIGNALING_IN_IMMUNE_SYSTEM	0.03144834070463388	0.00217075331410178
GOBP_REGULATION_OF_LIPID_BIOSYNTHETIC_PROCESS	0.03164093307256923	0.1736000676029845
GOCC_INTRINSIC_COMPONENT_OF_POSTSYNAPTIC_MEMBRANE	0.03165882290091682	0.03165882290091682
GOMF_CCR3_CHEMOKINE_RECEPTOR_BINDING	0.03168660661450441	0.03168660661450441
GOCC_CLOCK_BMAL_TRANSCRIPTION_COMPLEX	0.03171158436403133	0.03171158436403133
REACTOME_FCGAMMA_RECEPTOR_FCGR_DEPENDENT_PHAGOCYTOSIS	0.03186903752006726	0.03186903751989332
KEGG_LYSOSOME	0.03196474450854514	0.03196474450854514
GOCC_RIBONUCLEOPROTEIN_COMPLEX	0.03211097179804352	0.03211097179804352
GOBP_MEIOTIC_CELL_CYCLE_PHASE_TRANSITION	0.03212321468303125	0.03212321468299429
GOBP_NOREPINEPHRINE_METABOLIC_PROCESS	0.03213702172930668	0.03213702172930668
GOMF_APOLIPOPROTEIN_A_I_BINDING	0.03214528687823531	0.03214528687823531
GOMF_GUANYLYLTRANSFERASE_ACTIVITY	0.03220989620594931	0.03220989620594931
REACTOME_RHO_GTPASES_ACTIVATE_KTN1	0.0323288203654792	0.0323288203654792
REACTOME_VLDL_ASSEMBLY	0.0323942214314618	0.0323942214314618
GOBP_PROTEIN_IMPORT	0.03256558794776503	0.02454505499887614
GOBP_NEGATIVE_REGULATION_OF_RECEPTOR_BINDING	0.032600969548775643	0.032600969548775643
GOBP_PEPTIDE_METABOLIC_PROCESS	0.03260120609605416	0.01214512680250927
REACTOME_INSERTION_OF_TAIL_ANCHORED_PROTEINS_INTO_THE_ENDOPLASMIC_RETICULUM_MEMBRANE	0.03263593091151112	0.03263593091151112
GOBP_NEGATIVE_REGULATION_OF_MYELOID_CELL_APOPTOTIC_PROCESS	0.03268412579705566	0.03268412579705566
GOBP_REGULATION_OF_INTRACELLULAR_TRANSPORT	0.0326846351296102	0.02114566678174214
GOBP_CELLULAR_RESPONSE_TO_INTERFERON_BETA	0.03287784209318045	0.03287784209318045
GOBP_MUSCLE_TISSUE_DEVELOPMENT	0.0328989053290156	0.03289890532905707
GOBP_RESPONSE_TO_MACROPHAGE_COLONY_STIMULATING_FACTOR	0.03292631078723754	0.03292631078723754
GOBP_MEIOTIC_CELL_CYCLE	0.03292648385499746	0.03292648385498389
GOBP_RESPONSE_TO_MISFOLDED_PROTEIN	0.03294784364525545	0.03050217089835598
REACTOME_DEFECTIVE_CHSY1_CAUSES_TPBS	0.033012172358348	0.033012172358348
GOBP_REGULATION_OF_ALPHA_BETA_T_CELL_DIFFERENTIATION	0.03306659752224858	0.03306659752224858
GOBP_REGULATION_OF_PROTEIN_DEPOLYMERIZATION	0.03307261529812531	0.03307261529812531
GOCC_NEURONAL_DENSE_CORE_VESICLE_MEMBRANE	0.03308274442549198	0.03308274442549198
GOMF_PROSTAGLANDIN_E_RECEPTOR_ACTIVITY	0.03331138006638533	0.03331138006638533
GOMF_MYOSIN_II_BINDING	0.0333584380607583	0.0333584380607583
GOCC_INTRINSIC_COMPONENT_OF_SYNAPTIC_MEMBRANE	0.03338518669358233	0.03338518669358233
REACTOME_EUKARYOTIC_TRANSLATION_INITIATION	0.03339596806374725	0.03339596806380095
GOBP_SIGNAL_RELEASE	0.03346402125225453	0.0331578514590984
GOBP_REGULATION_OF_MACROPHAGE_DIFFERENTIATION	0.03346477016265044	0.03346477016265044
GOCC_COATED_VESICLE	0.03347265368737772	0.03347265368737772
REACTOME_OPSINS	0.03373440604011539	0.03373440604011539
GOBP_NEGATIVE_REGULATION_OF_HISTONE_METHYLATION	0.03376708984784275	0.03376708984778853
GOCC_PLATELET_DENSE_GRANULE_MEMBRANE	0.03380257126205872	0.03380257126205872
GOBP_CARDIAC_CELL_DEVELOPMENT	0.0338691482113872	0.0338691482113872
REACTOME_RESPONSE_TO_METAL_IONS	0.03387662121361479	0.03387662121361479
GOCC_CELL_TRAILING_EDGE	0.03394458956121334	0.03394458956121334
GOBP_POSITIVE_REGULATION_OF_SEQUESTERING_OF_CALCIUM_ION	0.03394890900315289	0.03394890900315289
GOBP_NEGATIVE_REGULATION_OF_GLUCONEOGENESIS	0.03406941372937499	0.03406941372905749
GOBP_MEDIUM_CHAIN_FATTY_ACID_CATABOLIC_PROCESS	0.03408920483716358	0.03408920483716358
GOBP_VASCULATURE_DEVELOPMENT	0.03410708401869666	0.03410708401867131
GOBP_FERMENTATION	0.0343228501574345	0.0343228501574345
GOBP_PANCREAS_DEVELOPMENT	0.03444415024182799	0.03444415024182799
GOBP_CELLULAR_PIGMENTATION	0.03446893013759662	0.03446893013759662
GOCC_POLYSOME	0.03454643543279856	0.03454643543279856
GOBP_ETHANOL_METABOLIC_PROCESS	0.03463179481036506	0.03463179481036506
KEGG_PATHWAYS_IN_CANCER	0.03467355063640477	0.03467355063640477
GOCC_INTEGRATOR_COMPLEX	0.03471812152354768	0.03471812152354768
GOBP_RESPONSE_TO_INTERLEUKIN_7	0.03475359429218517	0.03475359429218517
REACTOME_CHROMATIN_MODIFYING_ENZYMES	0.03481283821015731	0.03481283821015731
GOMF_LIPASE_ACTIVITY	0.03489060123931445	0.03489060123931445
GOCC_CLATHRIN_COATED_VESICLE_MEMBRANE	0.03489149208449758	0.03489149208449758
GOMF_ARACHIDONIC_ACID_EPOXYGENASE_ACTIVITY	0.03495947304740877	0.03495947304740877
GOBP_POSITIVE_REGULATION_OF_LEUKOCYTE_CHEMOTAXIS	0.0350815989585543	0.03508159895859367
GOBP_G_PROTEIN_COUPLED_OPIOID_RECEPTOR_SIGNALING_PATHWAY	0.03522497452473951	0.03522497452473951
GOMF_MRNA_3_UTR_AU_RICH_REGION_BINDING	0.03524045397715436	0.03524045397715436
GOCC_MITOCHONDRIAL_MATRIX	0.03531847959147997	0.02205299828742115
GOBP_DEADENYLATION_DEPENDENT_DECAPPING_OF_NUCLEAR_TRANSCRIBED_MRNA	0.03535566970879853	0.03535566970879853
GOBP_VESICLE_LOCALIZATION	0.03546266044515694	0.03546266044515694
GOBP_NEGATIVE_REGULATION_OF_INTRINSIC_APOPTOTIC_SIGNALING_PATHWAY_BY_P53_CLASS_MEDIATOR	0.03549671979936206	0.03549671979936206
GOBP_POSITIVE_REGULATION_OF_CALCIUM_ION_DEPENDENT_EXOCYTOSIS	0.03554964720351184	0.03554964720351184
GOMF_CXCR3_CHEMOKINE_RECEPTOR_BINDING	0.0355937820955035	0.0355937820955035
REACTOME_DEFECTIVE_C1GALT1C1_CAUSES_TNPS	0.0357062075764856	0.0357062075764856
GOBP_BODY_MORPHOGENESIS	0.03576930138072055	0.03576930138072055
GOBP_NEGATIVE_REGULATION_OF_CGMP_MEDIATED_SIGNALING	0.03581884549532405	0.0358188454953658
GOBP_MAINTENANCE_OF_SISTER_CHROMATID_COHESION	0.0358824837028656	0.03588248370260324
GOCC_ROUGH_ENDOPLASMIC_RETICULUM_MEMBRANE	0.03590537020563206	0.03590537020563206
REACTOME_CELL_CYCLE	0.03593436736452773	0.03593436736452773
GOBP_VESICLE_TETHERING_TO_GOLGI	0.03600795646510488	0.03600795646519705
GOBP_PROTEIN_LOCALIZATION_TO_SITE_OF_DOUBLE_STRAND_BREAK	0.03601117756305773	0.03601117756324883
REACTOME_SUMOYLATION_OF_DNA_METHYLATION_PROTEINS	0.03602632734788674	0.03602632734788674
GOMF_ELECTRON_TRANSFER_ACTIVITY	0.03605578030805004	0.03605578030805004
GOBP_REGULATION_OF_INTRINSIC_APOPTOTIC_SIGNALING_PATHWAY_IN_RESPONSE_TO_DNA_DAMAGE_BY_P53_CLASS_MEDIATOR	0.03609542046552572	0.03609542046549483
GOCC_CATALYTIC_STEP_1_SPLICEOSOME	0.03614728539650429	0.03614728539650429
GOMF_MANNOSYL_OLIGOSACCHARIDE_1_2_ALPHA_MANNOSIDASE_ACTIVITY	0.03617407299665997	0.03617407299665997
GOBP_REGULATION_OF_DNA_METHYLATION_DEPENDENT_HETEROCHROMATIN_ASSEMBLY	0.03630113088230904	0.03630113088230904
REACTOME_RESPIRATORY_ELECTRON_TRANSPORT	0.03635696610750682	0.03635696610750682
GOCC_MESSENGER_RIBONUCLEOPROTEIN_COMPLEX	0.0363912241136114	0.0363912241136114
GOBP_CARDIAC_MYOFIBRIL_ASSEMBLY	0.03639176772102564	0.03639176772102564
GOMF_SIGNAL_SEQUENCE_BINDING	0.0364138112740763	0.0364138112740763
GOBP_CELLULAR_COMPONENT_ASSEMBLY_INVOLVED_IN_MORPHOGENESIS	0.03644577897990587	0.03644577897990587
GOBP_DNA_PACKAGING	0.0365130410117581	0.0365130410117581
GOCC_SECONDARY_LYSOSOME	0.0365271098320649	0.0365271098320649
GOMF_CILIARY_NEUROTROPHIC_FACTOR_RECEPTOR_BINDING	0.03659938596581606	0.03659938596581606
GOBP_UBIQUITIN_DEPENDENT_GLYCOPROTEIN_ERAD_PATHWAY	0.03664225878874391	0.03664225878874391
GOBP_NEURON_PROJECTION_ORGANIZATION	0.03676343654648745	0.03676343654626238
GOBP_NEGATIVE_REGULATION_OF_DNA_TEMPLATED_TRANSCRIPTION_ELONGATION	0.03676700043140291	0.03676700043142483
GOBP_COLLECTING_DUCT_DEVELOPMENT	0.03677970623796201	0.03677970623796201
GOBP_CELLULAR_RESPONSE_TO_INTERFERON_GAMMA	0.03688400883488706	0.03688400883488706
GOBP_GTP_METABOLIC_PROCESS	0.03693287134456222	0.03693287134456222
GOBP_AXON_DEVELOPMENT	0.03699022983336628	0.03699022983336628
GOBP_FLUID_TRANSPORT	0.03701713459137825	0.03701713459137825
GOBP_LEUKOCYTE_AGGREGATION	0.0370919817095337	0.0370919817095337
KEGG_TRYPTOPHAN_METABOLISM	0.03712376517210284	0.03712376517210284
GOBP_POSITIVE_REGULATION_OF_ARP2_3_COMPLEX_MEDIATED_ACTIN_NUCLEATION	0.03730268164122594	0.03730268164122594
GOBP_GLUCOCORTICOID_SECRETION	0.0373641693347918	0.0373641693347918
GOBP_CYTOPLASMIC_TRANSLATION	0.03738596742789819	0.03738596742789819
REACTOME_AMINO_ACID_CONJUGATION	0.0374016641840374	0.0374016641870716
GOBP_PIGMENT_GRANULE_MATURATION	0.03741179770265503	0.03741179770265503
GOCC_POLYSOMAL_RIBOSOME	0.03745392359620168	0.03745392359620168
REACTOME_PRESYNAPTIC_FUNCTION_OF_KAINATE_RECEPTORS	0.03746731400498995	0.03746731400498995
GOBP_MATURATION_OF_LSU_RRNA	0.03750287662426942	0.03750287662433006
GOBP_VESICLE_TARGETING	0.0375947698187303	0.03759476981888968
GOBP_REGULATION_OF_SIGNAL_TRANSDUCTION_BY_P53_CLASS_MEDIATOR	0.03761724889329738	0.03761724889329738
REACTOME_TRANSLESION_SYNTHESIS_BY_POLH	0.03785874372614398	0.14370904825579284
GOBP_HYDROGEN_SULFIDE_METABOLIC_PROCESS	0.03815712219112428	0.03815712219112428
GOBP_REGULATION_OF_CELLULAR_COMPONENT_SIZE	0.03826327037325368	0.03826327037325368
GOBP_REGULATION_OF_HISTONE_UBIQUITINATION	0.03829079101249002	0.03829079101247208
GOBP_CELL_MORPHOGENESIS_INVOLVED_IN_DIFFERENTIATION	0.03836435056323945	0.01967413157149662
GOBP_CIRCADIAN_REGULATION_OF_GENE_EXPRESSION	0.03838365178931303	0.03838365178931303
GOMF_ALPHA_2A_ADRENERGIC_RECEPTOR_BINDING	0.03848639695931405	0.03848639695931405
GOCC_PLATELET_DENSE_GRANULE	0.03854998939644315	0.03854998939644315
GOBP_NEGATIVE_REGULATION_OF_TUBULIN_DEACETYLATION	0.03858162120152164	0.03858162120152164
REACTOME_REGULATION_OF_CHOLESTEROL_BIOSYNTHESIS_BY_SREBP_SREBF	0.03868886659389814	0.03868886659389814
GOBP_SYNAPTIC_MEMBRANE_ADHESION	0.03883011099082986	0.03883011099082986
GOBP_NEGATIVE_REGULATION_OF_MRNA_METABOLIC_PROCESS	0.03883996953370346	0.01525940004553928
GOCC_U12_TYPE_SPLICEOSOMAL_COMPLEX	0.0389671370565356	0.0389671370565356
GOMF_CXCR_CHEMOKINE_RECEPTOR_BINDING	0.03897571883100485	0.03897571883100485
GOBP_REGULATION_OF_DNA_DAMAGE_RESPONSE_SIGNAL_TRANSDUCTION_BY_P53_CLASS_MEDIATOR	0.03902388456865296	0.03902388456873698
REACTOME_ACTIVATED_NTRK2_SIGNALS_THROUGH_FYN	0.03904835124649741	0.03904835124649741
GOBP_PIGMENT_ACCUMULATION	0.03913465193883434	0.03913465193883434
REACTOME_MITOCHONDRIAL_IRON_SULFUR_CLUSTER_BIOGENESIS	0.03928709886303633	0.03928709886303633
REACTOME_RHOA_GTPASE_CYCLE	0.03943159545649648	0.03943159545649648
GOBP_HETEROPHILIC_CELL_CELL_ADHESION_VIA_PLASMA_MEMBRANE_CELL_ADHESION_MOLECULES	0.03950896609487418	0.03950896609487418
GOBP_INSULIN_SECRETION_INVOLVED_IN_CELLULAR_RESPONSE_TO_GLUCOSE_STIMULUS	0.03955945846905932	0.03955945846905932
GOBP_POSITIVE_REGULATION_OF_LIPID_BIOSYNTHETIC_PROCESS	0.03958508153950634	0.03958508153950634
GOBP_PH_REDUCTION	0.03959612110662938	0.03959612110662938
GOCC_SMOOTH_ENDOPLASMIC_RETICULUM	0.03963623116798791	0.03963623116798791
GOMF_LIGASE_ACTIVITY_FORMING_CARBON_NITROGEN_BONDS	0.03965948642324878	0.03965948642324878
GOCC_NUCLEAR_ENVELOPE	0.0397905962212352	0.0397905962212352
GOBP_RRNA_TRANSPORT	0.039815928406431	0.039815928406431
KEGG_PANCREATIC_CANCER	0.03982156250711755	0.03982156250711755
GOBP_PEPTIDYL_LYSINE_METHYLATION	0.03982583447318543	0.03982583447318543
REACTOME_CLASS_A_1_RHODOPSIN_LIKE_RECEPTORS	0.03986124357251834	0.03986124357251834
GOBP_DNA_DOUBLE_STRAND_BREAK_PROCESSING	0.03994253297086322	0.03994253297086322
GOMF_L_LYSINE_TRANSMEMBRANE_TRANSPORTER_ACTIVITY	0.04013178163560653	0.04013178163560653
GOBP_REGULATION_OF_ANION_CHANNEL_ACTIVITY	0.04016961308769256	0.04016961308769256
GOBP_EPITHELIAL_FLUID_TRANSPORT	0.04017616512142651	0.04017616512142651
GOBP_SCHWANN_CELL_DEVELOPMENT	0.04018553047301839	4.7992514025288534e-4
REACTOME_TRANSLATION	0.04027149926210768	0.04027149926210768
GOBP_POSITIVE_REGULATION_OF_SYNCYTIUM_FORMATION_BY_PLASMA_MEMBRANE_FUSION	0.04027671991374539	0.04027671991374539
GOBP_REGULATION_OF_PROTEIN_LIPIDATION	0.04030990347326358	0.04030990347326358
GOBP_RNA_STABILIZATION	0.04035606595125925	0.01390912442845325
GOBP_GRANULOCYTE_MIGRATION	0.04041107315610999	0.04041107315610999
GOBP_NEGATIVE_REGULATION_OF_PEPTIDYL_SERINE_PHOSPHORYLATION	0.04057414404474498	0.04057414404474498
GOBP_LACTATION	0.04063954251212472	0.04063954251212472
GOCC_GID_COMPLEX	0.04074396145452361	0.04074396145452361
REACTOME_PHYSIOLOGICAL_FACTORS	0.04075777840647368	0.04075777840647368
GOBP_REGULATION_OF_INTRINSIC_APOPTOTIC_SIGNALING_PATHWAY	0.04084800051045258	0.00249107542972616
REACTOME_CA2_PATHWAY	0.04095571109757841	0.04095571109757841
GOMF_HYDROLASE_ACTIVITY_ACTING_ON_ACID_ANHYDRIDES	0.04106332650331232	0.0376784137479481
GOMF_GALACTOSYLTRANSFERASE_ACTIVITY	0.04115951083006326	0.04115951083006326
GOBP_PROTEIN_MODIFICATION_BY_SMALL_PROTEIN_CONJUGATION_OR_REMOVAL	0.04122143277183345	0.01530061846911798
GOBP_POSITIVE_REGULATION_OF_INTERFERON_ALPHA_PRODUCTION	0.04124473473305529	1.0228875017258531e-5
REACTOME_LDL_REMODELING	0.04124905591362692	0.04124905591362692
GOCC_CHROMOSOME_CENTROMERIC_REGION	0.04136171563672666	0.04136171563672666
GOBP_MAST_CELL_DIFFERENTIATION	0.04137811163204264	0.0413781116320644
GOBP_INTERFERON_ALPHA_PRODUCTION	0.04138004172992268	1.5086878187175636e-5
GOCC_CALYX_OF_HELD	0.04138440609271313	0.01855037945908084
GOBP_POSITIVE_REGULATION_OF_MYELOID_LEUKOCYTE_CYTOKINE_PRODUCTION_INVOLVED_IN_IMMUNE_RESPONSE	0.04139998476778447	0.04139998476778447
GOBP_SPECIFICATION_OF_SYMMETRY	0.04140861473937462	0.04140861473937462
GOBP_NUCLEOTIDE_EXCISION_REPAIR_DNA_GAP_FILLING	0.04148968473125749	0.0414896847307323
GOMF_PHOSPHATIDYLINOSITOL_MONOPHOSPHATE_PHOSPHATASE_ACTIVITY	0.04150218573139928	0.04150218573139928
GOBP_RECEPTOR_LOCALIZATION_TO_SYNAPSE	0.04151643734962659	0.04151643734962659
GOBP_PROTEIN_TARGETING	0.04154461601723085	0.04154461601709283
GOMF_DOUBLE_STRANDED_TELOMERIC_DNA_BINDING	0.04168522339101247	0.04168522339101247
GOBP_LOCOMOTORY_BEHAVIOR	0.04169468270150284	0.00484335120674494
GOBP_NEGATIVE_REGULATION_OF_CHROMOSOME_ORGANIZATION	0.04180137445477841	0.04180137445509534
REACTOME_GPVI_MEDIATED_ACTIVATION_CASCADE	0.04183848893171339	0.04183848893171339
GOBP_DEOXYRIBONUCLEOTIDE_BIOSYNTHETIC_PROCESS	0.04185088308890083	0.04185088308890083
GOMF_CLATHRIN_BINDING	0.04188581916745932	0.04188581916745932
GOBP_CELLULAR_RESPONSE_TO_GAMMA_RADIATION	0.04196147463580031	0.04196147463580031
GOBP_CALCIUM_ION_TRANSMEMBRANE_TRANSPORT_VIA_HIGH_VOLTAGE_GATED_CALCIUM_CHANNEL	0.0421127443745245	0.0421127443745245
GOBP_INTRACILIARY_TRANSPORT	0.04211697238989432	0.04211697238989432
GOMF_5_3_EXODEOXYRIBONUCLEASE_ACTIVITY	0.04212015414112029	0.04212015414112029
GOCC_AXONEMAL_DYNEIN_COMPLEX	0.0422757499524407	0.0422757499524407
GOBP_PROTEIN_INSERTION_INTO_ER_MEMBRANE	0.04228348571041056	0.04228348571041056
GOBP_NEURAL_CREST_CELL_FATE_COMMITMENT	0.04235693237366064	0.04235693237366064
GOMF_NADPLUS_KINASE_ACTIVITY	0.04236371330178312	0.04236371330178312
GOBP_NEGATIVE_REGULATION_OF_PROTEIN_SERINE_THREONINE_KINASE_ACTIVITY	0.04239223594716838	0.04239223594716838
KEGG_VASCULAR_SMOOTH_MUSCLE_CONTRACTION	0.04243016148587206	0.04243016148587206
GOBP_CELLULAR_RESPONSE_TO_ETHER	0.04243070295273436	0.04243070295273436
REACTOME_PKA_ACTIVATION_IN_GLUCAGON_SIGNALLING	0.04251680850009232	0.04251680850009232
GOCC_SIN3_TYPE_COMPLEX	0.04252476037223569	0.04252476037223569
GOCC_CELL_LEADING_EDGE	0.04256010485243963	0.04256010485243963
GOMF_ACTININ_BINDING	0.04262826439100516	0.04262826439100516
GOBP_REGULATION_OF_MITOTIC_NUCLEAR_DIVISION	0.04285276189032887	0.04285276188998659
GOBP_NEGATIVE_REGULATION_OF_WOUND_HEALING	0.04288465802111502	0.04288465802111502
GOCC_INTERPHOTORECEPTOR_MATRIX	0.04292940886291575	0.04292940886291575
GOBP_ACTIN_POLYMERIZATION_OR_DEPOLYMERIZATION	0.04306129071623817	0.04306129071623817
GOBP_PROTEIN_DEPHOSPHORYLATION	0.0430663878657446	0.04306638786577225
GOBP_VITAMIN_A_METABOLIC_PROCESS	0.04310351919132225	0.04310351919129848
GOBP_NEGATIVE_REGULATION_OF_ACTIN_FILAMENT_POLYMERIZATION	0.04318584156514849	0.04318584156519477
REACTOME_MYOCLONIC_EPILEPSY_OF_LAFORA	0.04324325198775421	0.04324325198775421
GOBP_DERMATAN_SULFATE_PROTEOGLYCAN_METABOLIC_PROCESS	0.04325020788487033	0.04325020788487033
GOBP_ALCOHOL_BIOSYNTHETIC_PROCESS	0.04332424308064732	0.03382512618279387
GOBP_MEIOTIC_CELL_CYCLE_CHECKPOINT_SIGNALING	0.0433890827522876	0.0433890827522876
GOBP_REGIONALIZATION	0.04362477731152733	0.04362477731152733
GOBP_SERINE_PHOSPHORYLATION_OF_STAT_PROTEIN	0.04362503053408763	0.04362503053408763
GOBP_REGULATION_OF_PROTEIN_POLYUBIQUITINATION	0.04362864982711574	0.04362864982711574
GOBP_REGULATION_OF_EXCRETION	0.04363388932475458	0.04363388932475458
GOMF_DOUBLE_STRANDED_RNA_ADENOSINE_DEAMINASE_ACTIVITY	0.04366495475075095	0.04366495475075095
GOBP_RESPONSE_TO_GLYCOPROTEIN	0.0437364994341775	0.0437364994341775
REACTOME_SELENOAMINO_ACID_METABOLISM	0.0437642733466904	0.0437642733466904
GOMF_ADENOSINE_DEAMINASE_ACTIVITY	0.0439960812530298	0.0439960812530298
GOBP_POSITIVE_REGULATION_OF_PROTEIN_K63_LINKED_UBIQUITINATION	0.04403982244898453	0.04403982244898453
GOBP_MEDIUM_CHAIN_FATTY_ACID_BIOSYNTHETIC_PROCESS	0.04410849967458718	0.04410849967470767
GOBP_CELLULAR_RESPONSE_TO_ARSENIC_CONTAINING_SUBSTANCE	0.04411376533193391	0.0769004529487781
GOBP_POSITIVE_REGULATION_OF_HEMATOPOIETIC_STEM_CELL_PROLIFERATION	0.044132224726679	0.044132224726679
GOBP_PURINE_NUCLEOBASE_BIOSYNTHETIC_PROCESS	0.04416422465157314	0.04416422464979236
GOBP_CYCLIC_GMP_AMP_TRANSMEMBRANE_IMPORT_ACROSS_PLASMA_MEMBRANE	0.04423106118768784	0.04423106118768784
GOBP_CELLULAR_PROTEIN_CATABOLIC_PROCESS	0.04423365479949608	0.02264673511396516
GOCC_GLYCINERGIC_SYNAPSE	0.04424892964272974	0.04424892964272974
GOMF_CARBOHYDRATE_PROTON_SYMPORTER_ACTIVITY	0.04428520803761048	0.04428520803761048
GOMF_DYNEIN_INTERMEDIATE_CHAIN_BINDING	0.04428536766010588	0.04428536766010588
GOBP_AMIDE_BIOSYNTHETIC_PROCESS	0.04435499086699252	0.04063070045094282
GOBP_CELL_PROLIFERATION_IN_FOREBRAIN	0.04443216564589846	0.04443216564589846
GOBP_POSITIVE_REGULATION_OF_PROTEIN_GLYCOSYLATION	0.044441468149522	0.044441468149522
GOBP_INNER_DYNEIN_ARM_ASSEMBLY	0.04453531521785678	0.04453531521785678
GOBP_SMOOTHENED_SIGNALING_PATHWAY_INVOLVED_IN_DORSAL_VENTRAL_NEURAL_TUBE_PATTERNING	0.04489073746824537	0.04489073746824537
REACTOME_INTERLEUKIN_1_PROCESSING	0.04501692229829205	0.04501692229829205
GOBP_REGULATION_OF_FLAGELLATED_SPERM_MOTILITY	0.04518790603743405	0.04518790603743405
GOBP_REGULATION_OF_GRANULOCYTE_CHEMOTAXIS	0.04522469377327458	0.04522469377327458
GOCC_ER_UBIQUITIN_LIGASE_COMPLEX	0.04522953507768221	0.04522953507768221
GOBP_NEGATIVE_REGULATION_OF_CELL_CYCLE_G1_S_PHASE_TRANSITION	0.04523877439395293	0.04523877439395293
GOMF_HEXOSYLTRANSFERASE_ACTIVITY	0.04527629389309354	0.04527629389309354
GOBP_CGMP_BIOSYNTHETIC_PROCESS	0.04535034595029532	0.04535034595029532
GOMF_STRUCTURAL_CONSTITUENT_OF_MUSCLE	0.04537484278939231	0.04537484278939231
GOCC_GATOR2_COMPLEX	0.04550728068015741	0.04550728068015741
GOBP_SPINAL_CORD_OLIGODENDROCYTE_CELL_DIFFERENTIATION	0.04573222238953858	0.04573222238953858
GOBP_CALMODULIN_DEPENDENT_KINASE_SIGNALING_PATHWAY	0.04578544719730215	0.04578544719730215
GOBP_AUTOPHAGY_OF_PEROXISOME	0.04583527213864017	0.04583527213864017
GOBP_CELLULAR_RESPONSE_TO_OXYGEN_GLUCOSE_DEPRIVATION	0.04588379770812591	0.04588379770812591
REACTOME_NEGATIVE_REGULATION_OF_MAPK_PATHWAY	0.0459473461161535	0.0459473461161535
GOCC_KINETOCHORE_MICROTUBULE	0.04613496635703126	0.04613496635703126
GOBP_AMINOGLYCAN_METABOLIC_PROCESS	0.04615194927178839	0.04615194927178839
GOBP_PHOTORECEPTOR_CELL_DEVELOPMENT	0.04629557904886917	0.04629557904886917
GOBP_NEGATIVE_REGULATION_OF_T_CELL_APOPTOTIC_PROCESS	0.04635588538047126	0.04635588538047126
GOBP_TRANSPORT_ALONG_MICROTUBULE	0.04639950883939529	0.02185921395537781
GOCC_ANCHORING_JUNCTION	0.04642503587884713	0.04642503587905999
GOCC_ANNULATE_LAMELLAE	0.04643510800461903	0.04643510800457693
GOBP_INSULIN_SECRETION	0.04646542549307641	0.04646542549307641
GOBP_POSITIVE_REGULATION_OF_INFLAMMATORY_RESPONSE_TO_ANTIGENIC_STIMULUS	0.04653648335151472	0.04653648335151472
GOBP_CELLULAR_RESPONSE_TO_TOXIC_SUBSTANCE	0.04657301173555559	0.00173069984747038
GOMF_BETA_GALACTOSIDE_CMP_ALPHA_2_3_SIALYLTRANSFERASE_ACTIVITY	0.04661313028695354	0.04661313028695354
GOBP_REGULATION_OF_GROWTH	0.04662489330678728	0.03701363613499185
GOBP_NEGATIVE_REGULATION_OF_PLASMINOGEN_ACTIVATION	0.04669067927084848	0.04669067927084848
GOBP_INTERLEUKIN_10_PRODUCTION	0.04673877489692869	0.04673877489692869
GOCC_PROTON_TRANSPORTING_TWO_SECTOR_ATPASE_COMPLEX_PROTON_TRANSPORTING_DOMAIN	0.04677338817775216	0.04677338817775216
GOCC_EXTRINSIC_COMPONENT_OF_ENDOPLASMIC_RETICULUM_MEMBRANE	0.04684995854625522	0.04684995854625522
GOBP_ELECTRON_TRANSPORT_CHAIN	0.04692555940248967	0.04692555940248967
GOBP_MODIFICATION_DEPENDENT_MACROMOLECULE_CATABOLIC_PROCESS	0.04701166544481977	0.01932438704434832
GOBP_POSITIVE_REGULATION_OF_MITOPHAGY_IN_RESPONSE_TO_MITOCHONDRIAL_DEPOLARIZATION	0.04702878978975413	0.04702878978975413
GOBP_LOBAR_BRONCHUS_EPITHELIUM_DEVELOPMENT	0.04709942140403168	0.04709942140410547
REACTOME_METABOLISM_OF_ANGIOTENSINOGEN_TO_ANGIOTENSINS	0.04716322558675298	0.04716322558675298
GOBP_POSTTRANSCRIPTIONAL_REGULATION_OF_GENE_EXPRESSION	0.0471706737060014	0.03840104929227399
GOBP_NEUTROPHIL_MIGRATION	0.0473533884791429	0.0473533884791429
GOMF_PROTEIN_GLUTAMINE_GAMMA_GLUTAMYLTRANSFERASE_ACTIVITY	0.04747916894303017	0.04747916894303017
GOBP_CELLULAR_AMINO_ACID_METABOLIC_PROCESS	0.04748206506897638	0.04748206506897638
GOCC_POSTSYNAPTIC_CYTOSKELETON	0.0475115194220714	0.0475115194220714
GOBP_CARDIOCYTE_DIFFERENTIATION	0.04754588873484378	0.04754588873484378
GOBP_POSITIVE_REGULATION_OF_GLUTAMATE_SECRETION	0.04772959730188909	0.04772959730188909
GOCC_MUSCLE_MYOSIN_COMPLEX	0.04774034035022925	0.04774034035022925
GOBP_COBALAMIN_TRANSPORT	0.04778723629170595	0.04778723629170595
GOBP_REGULATION_OF_HISTONE_METHYLATION	0.04785583166292141	0.04785583166250382
GOBP_REGULATION_OF_PEPTIDE_TRANSPORT	0.04786043959574745	0.04786043959574745
GOCC_WASH_COMPLEX	0.04789959348392803	0.04789959348392803
GOMF_UDP_XYLOSYLTRANSFERASE_ACTIVITY	0.04803466806982735	0.04803466806982735
GOBP_POSITIVE_REGULATION_OF_MRNA_METABOLIC_PROCESS	0.04810064086331729	0.03830327424939202
REACTOME_PIWI_INTERACTING_RNA_PIRNA_BIOGENESIS	0.0482552914283633	0.0482552914283633
KEGG_INOSITOL_PHOSPHATE_METABOLISM	0.04835129322045779	0.04835129322045779
GOBP_REGULATION_OF_NODAL_SIGNALING_PATHWAY	0.04837972071138215	0.04837972071138215
GOBP_DNA_METHYLATION_DEPENDENT_HETEROCHROMATIN_ASSEMBLY	0.04856951873623025	0.04856951873623025
GOMF_CYTOSKELETAL_ANCHOR_ACTIVITY	0.04878483697837947	0.04878483697837947
GOBP_REGULATION_OF_GLUCOCORTICOID_SECRETION	0.04879707816139038	0.04879707816139038
GOBP_NEGATIVE_REGULATION_OF_NEURON_MIGRATION	0.04881310253437324	0.04881310253437324
GOBP_ALKANESULFONATE_METABOLIC_PROCESS	0.04884970359587291	0.04884970359587291
GOBP_MITOCHONDRIAL_DNA_REPLICATION	0.04899453931943365	0.04899453931943365
GOBP_CYTOSKELETON_DEPENDENT_INTRACELLULAR_TRANSPORT	0.04904178769562672	0.0298654131626036
REACTOME_CELL_CYCLE_CHECKPOINTS	0.04906054298234365	0.04906054298234365
GOBP_REGULATION_OF_GLUTAMATE_SECRETION	0.04912564786725255	0.04912564786725255
REACTOME_NONSENSE_MEDIATED_DECAY_NMD	0.04918520694830798	0.04918520694830798
GOBP_CEREBRAL_CORTEX_DEVELOPMENT	0.04923315672205222	0.04923315672205222
GOBP_NUCLEOSIDE_BISPHOSPHATE_METABOLIC_PROCESS	0.04935083373599538	0.04935083373595534
GOBP_MITOTIC_DNA_REPLICATION	0.04943638359592347	0.04943638359642727
GOBP_REGULATION_OF_CHROMATIN_ASSEMBLY	0.04951161534432814	0.04951161534432814
GOBP_TONGUE_MORPHOGENESIS	0.04951175356134468	0.04951175356134468
GOBP_G2_MI_TRANSITION_OF_MEIOTIC_CELL_CYCLE	0.04954727130413174	0.04954727130413174
GOBP_VESICLE_TETHERING	0.04962032350422757	0.04962032350407918
GOBP_CELL_PART_MORPHOGENESIS	0.04973607045293439	0.04973607045293439
GOCC_SEC61_TRANSLOCON_COMPLEX	0.04974259267302674	0.04974259267302674
GOBP_POSITIVE_REGULATION_OF_CALCIUM_ION_TRANSMEMBRANE_TRANSPORTER_ACTIVITY	0.04981829926862669	0.04981829926862669
GOBP_ORGANELLE_LOCALIZATION	0.05003559878165824	0.01878895707965787
GOBP_OUTER_DYNEIN_ARM_ASSEMBLY	0.0500698413102722	0.0500698413102722
GOCC_CYTOPLASMIC_SIDE_OF_LYSOSOMAL_MEMBRANE	0.05019611217402033	0.05019611217402033
GOBP_PODOSOME_ASSEMBLY	0.05020257897031858	0.05020257897031858
GOBP_REACTIVE_OXYGEN_SPECIES_METABOLIC_PROCESS	0.0502964949255219	0.00823906231642194
GOMF_3_5_EXODEOXYRIBONUCLEASE_ACTIVITY	0.05032969032252584	0.05032969032252584
GOBP_HEAD_MORPHOGENESIS	0.05034299363621011	0.05034299363621011
GOBP_TNFSF11_MEDIATED_SIGNALING_PATHWAY	0.05034914398370779	0.05034914398370779
GOBP_BICARBONATE_TRANSPORT	0.0504853198901912	0.0504853198901912
GOBP_PEPTIDE_TRANSPORT	0.05051834211234627	0.05051834211234627
GOBP_GLUTAMATE_SECRETION	0.0505542396614012	0.0505542396614012
GOCC_INTRINSIC_COMPONENT_OF_PEROXISOMAL_MEMBRANE	0.05060592782366544	0.05060592782366544
GOBP_INTRACELLULAR_PROTEIN_TRANSPORT	0.05070607642604426	0.037543119326422
GOBP_ANTIGEN_PROCESSING_AND_PRESENTATION_OF_EXOGENOUS_PEPTIDE_ANTIGEN_VIA_MHC_CLASS_II	0.05077904039632153	0.05077904039623254
REACTOME_ALPHA_PROTEIN_KINASE_1_SIGNALING_PATHWAY	0.05086938096864295	0.05086938096903985
GOBP_MICROVILLUS_ASSEMBLY	0.0508880235700169	0.0508880235700169
GOCC_CHECKPOINT_CLAMP_COMPLEX	0.05089456657477867	0.05089456657477867
GOBP_MONONUCLEAR_CELL_DIFFERENTIATION	0.05092488896294865	0.0854450257711997
GOCC_OLIGOSACCHARYLTRANSFERASE_COMPLEX	0.05093546231396104	0.05093546231396104
GOBP_DESMOSOME_ORGANIZATION	0.05103334265009988	0.05103334265009988
GOCC_SIN3_COMPLEX	0.05103494593268883	0.05103494593268883
GOBP_NEGATIVE_REGULATION_OF_CHEMOTAXIS	0.05105929242499241	0.05105929242508603
GOBP_REGULATION_OF_HISTONE_H2B_UBIQUITINATION	0.05124890238460444	0.05124890237312621
GOBP_REGULATION_OF_PROTEIN_SERINE_THREONINE_KINASE_ACTIVITY	0.05132845467004167	0.05132845467004167
REACTOME_G_ALPHA_12_13_SIGNALLING_EVENTS	0.05135315904144823	0.05135315904150759
GOBP_RESPONSE_TO_IONIZING_RADIATION	0.05149137772642526	0.05149137772642526
GOMF_CORTICOTROPIN_RELEASING_HORMONE_RECEPTOR_BINDING	0.05151864326287701	0.05151864326287701
GOBP_REGULATION_OF_MITOTIC_SISTER_CHROMATID_SEGREGATION	0.0516592567228937	0.05165925672358846
GOBP_NEGATIVE_REGULATION_OF_HISTONE_MODIFICATION	0.05174053047924541	0.05174053047921227
REACTOME_SIGNALING_BY_MEMBRANE_TETHERED_FUSIONS_OF_PDGFRA_OR_PDGFRB	0.05202458567448231	0.05202458567448231
GOCC_CYTOSOLIC_LARGE_RIBOSOMAL_SUBUNIT	0.05208719525065274	0.05208719525065274
GOBP_POSITIVE_REGULATION_BY_HOST_OF_VIRAL_PROCESS	0.0520918832302188	0.0520918832302188
GOMF_N_ACETYLLACTOSAMINIDE_BETA_1_3_N_ACETYLGLUCOSAMINYLTRANSFERASE_ACTIVITY	0.05223228365374439	0.05223228365374439
GOBP_REGULATION_OF_DEVELOPMENTAL_GROWTH	0.05226033232601131	0.03710627121332619
GOMF_CYTOKINE_RECEPTOR_ACTIVITY	0.05228909319406826	0.05228909319406826
GOBP_NEGATIVE_REGULATION_OF_NERVOUS_SYSTEM_DEVELOPMENT	0.05233470800737337	0.05233470800737337
GOBP_RESPONSE_TO_INTERFERON_BETA	0.05235243765468826	0.05235243765468826
GOBP_POSITIVE_REGULATION_OF_LYMPHOCYTE_MEDIATED_IMMUNITY	0.05241574782827761	0.05241574782827761
GOBP_REGULATION_OF_PROTEIN_AUTOUBIQUITINATION	0.05255560936261177	0.05255560936261177
REACTOME_EXTRACELLULAR_MATRIX_ORGANIZATION	0.05260601099714141	0.05260601099710744
GOBP_GLUTAMINE_METABOLIC_PROCESS	0.05263476638449578	0.05263476638449578
GOBP_RESPONSE_TO_COBALT_ION	0.05267105402043345	0.05267105402043345
REACTOME_HDL_CLEARANCE	0.05274365850241264	0.05274365850241264
GOBP_CARDIAC_MUSCLE_CELL_DIFFERENTIATION	0.05274675484185735	0.05274675484185735
GOBP_POSITIVE_REGULATION_OF_VACUOLE_ORGANIZATION	0.05283899293693756	0.05283899293693756
GOBP_PROTEIN_LOCALIZATION_TO_PRESYNAPSE	0.05286593332028023	0.05286593332028023
GOBP_GRANULOCYTE_DIFFERENTIATION	0.05291150340432879	0.05291150340432879
GOBP_DEVELOPMENTAL_GROWTH	0.05291818976585677	0.0313087457672362
GOBP_RESPONSE_TO_ESTRADIOL	0.05300668377725436	0.05300668377725436
GOBP_MYELOID_LEUKOCYTE_CYTOKINE_PRODUCTION	0.05320317552998442	0.05320317552998442
GOMF_ISOPRENOID_BINDING	0.05321892178300889	0.05321892178300889
GOBP_REGULATION_OF_PHOSPHOLIPID_CATABOLIC_PROCESS	0.0534487720364426	0.0534487720364426
GOCC_CELL_SUBSTRATE_JUNCTION	0.05351892223366869	0.05351892223366869
GOBP_ATTACHMENT_OF_MITOTIC_SPINDLE_MICROTUBULES_TO_KINETOCHORE	0.05352046171806218	0.05352046171766188
GOBP_NEGATIVE_REGULATION_OF_MAPK_CASCADE	0.053549951624365	0.05354995162440624
GOBP_NEGATIVE_REGULATION_OF_GROWTH	0.05357876252724874	0.05357876252724874
GOMF_PEROXISOME_TARGETING_SEQUENCE_BINDING	0.05358335246165598	0.05358335246165598
GOBP_REGULATION_OF_CALCINEURIN_MEDIATED_SIGNALING	0.05359425606687899	0.05359425606681022
GOMF_G_QUADRUPLEX_RNA_BINDING	0.05362200581829841	0.05362200581829841
GOBP_INTERMEDIATE_FILAMENT_ORGANIZATION	0.05364885526310455	0.05364885526310455
GOBP_SISTER_CHROMATID_COHESION	0.05375565986205329	0.05375565986205329
GOBP_CIRCADIAN_SLEEP_WAKE_CYCLE_REM_SLEEP	0.05379183647458954	0.05379183647458954
GOBP_PURINE_NUCLEOSIDE_MONOPHOSPHATE_BIOSYNTHETIC_PROCESS	0.05384696068480856	0.0538469606849051
GOBP_MITOCHONDRIAL_TRANSLATIONAL_ELONGATION	0.05392132138281288	0.05392132138281288
REACTOME_DIGESTION_OF_DIETARY_CARBOHYDRATE	0.05392981200900648	0.05392981200900648
GOBP_REGULATION_OF_SYNCYTIUM_FORMATION_BY_PLASMA_MEMBRANE_FUSION	0.05393572434982569	0.05393572434982569
GOMF_DNA_HELICASE_ACTIVITY	0.05395652900422146	0.05395652900422146
REACTOME_RHOC_GTPASE_CYCLE	0.05398195956559426	0.05398195956559426
GOBP_BENZENE_CONTAINING_COMPOUND_METABOLIC_PROCESS	0.05406187886732487	0.05406187886732487
REACTOME_SYNTHESIS_OF_PIPS_AT_THE_LATE_ENDOSOME_MEMBRANE	0.05424308653492282	0.05424308653492282
GOCC_FICOLIN_1_RICH_GRANULE_LUMEN	0.05424544568331772	0.04661598088815753
GOBP_RESPONSE_TO_HYPEROXIA	0.05427344744838125	0.05427344744838125
GOBP_CDP_CHOLINE_PATHWAY	0.05432293762495397	0.05432293762495397
GOBP_NEGATIVE_REGULATION_OF_MUSCLE_TISSUE_DEVELOPMENT	0.05432344148165806	0.05432344148165806
GOBP_MEMBRANE_PROTEIN_PROTEOLYSIS	0.05436348548774663	0.05436348548860922
GOMF_PHOTORECEPTOR_ACTIVITY	0.05437387080063538	0.05437387080063538
GOBP_CD40_SIGNALING_PATHWAY	0.05446186179925606	0.05446186179925606
GOBP_INHIBITORY_SYNAPSE_ASSEMBLY	0.05448846095642484	0.05448846095642484
REACTOME_PLATELET_ACTIVATION_SIGNALING_AND_AGGREGATION	0.05456212171482442	0.01023423689951383
GOMF_INTERLEUKIN_6_RECEPTOR_BINDING	0.05468581007698357	0.05468581007698357
GOBP_REGULATION_OF_REACTIVE_OXYGEN_SPECIES_BIOSYNTHETIC_PROCESS	0.05468608410724453	0.05468608410724453
GOBP_CELL_CELL_ADHESION_MEDIATED_BY_CADHERIN	0.05474082865121346	0.05474082865121346
KEGG_GLYCOSPHINGOLIPID_BIOSYNTHESIS_LACTO_AND_NEOLACTO_SERIES	0.05478010059845786	0.05478010059845786
GOMF_AMINO_ACID_BINDING	0.05485009817424103	0.05485009817424103
GOBP_MEMBRANE_PROTEIN_ECTODOMAIN_PROTEOLYSIS	0.05488552224859845	0.05488552224875918
GOBP_REGULATION_OF_TOLERANCE_INDUCTION	0.05505520955368426	0.05505520955368426
GOBP_B_CELL_CHEMOTAXIS	0.05523518409238541	0.05523518409238541
GOBP_AXO_DENDRITIC_TRANSPORT	0.05531613825444782	0.00204900310407442
REACTOME_FCERI_MEDIATED_MAPK_ACTIVATION	0.05538650368583881	0.05538650368558615
REACTOME_SIGNALING_BY_ALK_IN_CANCER	0.05543181614562026	0.05543181614562026
GOBP_MITOTIC_DNA_INTEGRITY_CHECKPOINT_SIGNALING	0.05550749432163439	0.05550749432195314
REACTOME_NOTCH4_ACTIVATION_AND_TRANSMISSION_OF_SIGNAL_TO_THE_NUCLEUS	0.05556818839969507	0.05556818839969507
REACTOME_ATTENUATION_PHASE	0.05557735873874498	0.05557735873874498
GOBP_DETECTION_OF_MECHANICAL_STIMULUS_INVOLVED_IN_SENSORY_PERCEPTION_OF_SOUND	0.0556212690424596	0.0556212690424596
GOMF_TRNA_SPECIFIC_ADENOSINE_DEAMINASE_ACTIVITY	0.05569404248389402	0.05569404248389402
GOBP_EXCRETION	0.05582259763904415	0.05582259763904415
GOCC_DENSE_CORE_GRANULE_MEMBRANE	0.0558275385568885	0.0558275385568885
GOBP_CHORIONIC_TROPHOBLAST_CELL_DIFFERENTIATION	0.05585530993537445	0.05585530993537445
GOBP_NEGATIVE_REGULATION_OF_DEFENSE_RESPONSE	0.05591355648587001	0.8005716289054321
GOBP_REGULATION_OF_PROTEIN_MODIFICATION_BY_SMALL_PROTEIN_CONJUGATION_OR_REMOVAL	0.05594049127842081	0.04541444189842132
GOMF_INWARD_RECTIFIER_POTASSIUM_CHANNEL_ACTIVITY	0.0559506651371532	0.0559506651371532
GOCC_ACTIN_FILAMENT_BUNDLE	0.05600369705185235	0.05600369705170163
GOBP_REGULATION_OF_DEPHOSPHORYLATION	0.05614810328112003	0.05614810328108022
KEGG_SPHINGOLIPID_METABOLISM	0.0561721219313875	0.0561721219313875
GOCC_CILIUM	0.05623878939833573	0.05623878939833573
GOCC_MYOSIN_II_COMPLEX	0.05638458338813814	0.05638458338813814
GOMF_GUANYLATE_CYCLASE_ACTIVITY	0.05642070989605313	0.05642070989605313
REACTOME_SEMA4D_MEDIATED_INHIBITION_OF_CELL_ATTACHMENT_AND_MIGRATION	0.05646935751553644	0.05646935751553644
GOBP_ENDOCARDIAL_CUSHION_DEVELOPMENT	0.05649569430227173	0.05649569430227173
GOCC_TETRASPANIN_ENRICHED_MICRODOMAIN	0.05654287841439535	0.05654287841439535
GOBP_POSITIVE_REGULATION_OF_CYTOKINE_PRODUCTION_INVOLVED_IN_INFLAMMATORY_RESPONSE	0.05674006550051012	0.05674006550051012
GOBP_REGULATION_OF_HYDROGEN_PEROXIDE_BIOSYNTHETIC_PROCESS	0.05683721837824441	0.05683721837838661
GOBP_POLYSACCHARIDE_BIOSYNTHETIC_PROCESS	0.05683936373740857	0.05683936373740857
GOBP_NEGATIVE_REGULATION_OF_NUCLEAR_DIVISION	0.05685728310073346	0.05685728310073346
GOBP_CELLULAR_LIPID_METABOLIC_PROCESS	0.05685901132357779	0.05685901132357779
GOBP_GOLGI_TO_ENDOSOME_TRANSPORT	0.0568600837583302	0.0568600837583302
GOBP_NEGATIVE_REGULATION_OF_UBIQUITIN_PROTEIN_LIGASE_ACTIVITY	0.05707687870241641	0.05707687870256094
GOBP_NEGATIVE_REGULATION_OF_TRANSCRIPTION_BY_COMPETITIVE_PROMOTER_BINDING	0.05718248499749977	0.05718248499749977
GOBP_REGULATION_OF_NODAL_SIGNALING_PATHWAY_INVOLVED_IN_DETERMINATION_OF_LEFT_RIGHT_ASYMMETRY	0.05718342873250102	0.05718342873250102
REACTOME_NGF_INDEPENDANT_TRKA_ACTIVATION	0.05718382924600357	0.05718382924600357
GOCC_PEPTIDASE_COMPLEX	0.05728159741464393	0.04596434265237453
GOBP_ORGANIC_HYDROXY_COMPOUND_BIOSYNTHETIC_PROCESS	0.05751311537106413	0.10269690911997433
GOBP_SIGNAL_TRANSDUCTION_BY_P53_CLASS_MEDIATOR	0.05755041336314694	0.05755041336314694
GOMF_INTERLEUKIN_1_RECEPTOR_ACTIVITY	0.05758460828325323	0.05758460828325323
REACTOME_DEFECTS_IN_VITAMIN_AND_COFACTOR_METABOLISM	0.05767977985314504	0.05767977985324037
GOBP_ANAPHASE_PROMOTING_COMPLEX_DEPENDENT_CATABOLIC_PROCESS	0.05768853213432471	0.05768853213432471
REACTOME_NUCLEOTIDE_BIOSYNTHESIS	0.05780438207953383	0.05780438207953383
GOBP_NEGATIVE_REGULATION_OF_IMMUNOGLOBULIN_PRODUCTION	0.05782163224461882	0.05782163224433959
GOBP_MONOSACCHARIDE_CATABOLIC_PROCESS	0.05782217362835076	0.05782217362835076
GOMF_PEPTIDOGLYCAN_BINDING	0.05795770749799469	0.05795770749799469
GOBP_LYMPHOCYTE_AGGREGATION	0.05796351392317613	0.05796351392323538
GOMF_OXIDOREDUCTASE_ACTIVITY_ACTING_ON_THE_CH_NH_GROUP_OF_DONORS	0.05796848355060266	0.05796848355060266
GOBP_POSITIVE_REGULATION_OF_GLYCOPROTEIN_METABOLIC_PROCESS	0.05808460368686921	0.05808460368686921
REACTOME_INTERLEUKIN_7_SIGNALING	0.05812959106541666	0.05812959106541666
GOBP_SERINE_FAMILY_AMINO_ACID_METABOLIC_PROCESS	0.05815851865566341	0.05815851865566341
GOMF_ALPHA_ACTININ_BINDING	0.0581741745462867	0.0581741745462867
REACTOME_DECTIN_2_FAMILY	0.05819420441349945	0.05819420441349945
GOBP_ARP2_3_COMPLEX_MEDIATED_ACTIN_NUCLEATION	0.05820241331109996	0.05820241331109996
GOBP_3_PHOSPHOADENOSINE_5_PHOSPHOSULFATE_METABOLIC_PROCESS	0.05827422059843421	0.05827422059843421
GOBP_POSITIVE_REGULATION_OF_ACTIN_CYTOSKELETON_REORGANIZATION	0.05841479879660857	0.05841479879660857
REACTOME_RUNX2_REGULATES_CHONDROCYTE_MATURATION	0.05846418241117143	0.0584641824115303
GOBP_REGULATION_OF_ISOMERASE_ACTIVITY	0.0585497691031043	0.05854976910322381
GOMF_PHOSPHOSERINE_RESIDUE_BINDING	0.05856072087087677	0.05856072087087677
GOBP_CARDIAC_MUSCLE_CELL_FATE_COMMITMENT	0.05867956470644969	0.05867956470644969
GOBP_ENDONUCLEOLYTIC_CLEAVAGE_INVOLVED_IN_RRNA_PROCESSING	0.05892973432705449	0.05892973432705449
GOMF_14_3_3_PROTEIN_BINDING	0.05922273578495477	0.0315576645424871
GOBP_TRANSLATIONAL_READTHROUGH	0.05928111646630284	0.05928111646630284
GOBP_REGULATION_OF_SYNAPTIC_TRANSMISSION_GABAERGIC	0.0593577346059798	0.0593577346059798
GOBP_NEGATIVE_REGULATION_OF_NATURAL_KILLER_CELL_MEDIATED_IMMUNITY	0.05936248378843057	0.05936248378843057
GOBP_REGULATION_OF_PENILE_ERECTION	0.05939214767269406	0.05939214767269406
REACTOME_COLLAGEN_BIOSYNTHESIS_AND_MODIFYING_ENZYMES	0.05946162696356422	0.05946162696356422
GOBP_REGULATION_OF_TETRAPYRROLE_METABOLIC_PROCESS	0.05948477670811227	0.05948477670811227
GOBP_POSITIVE_REGULATION_OF_ISOTYPE_SWITCHING	0.0594974430668165	0.05949744306630097
GOBP_ORGANIC_HYDROXY_COMPOUND_CATABOLIC_PROCESS	0.05951880280421744	0.05951880280393587
GOMF_TETRAPYRROLE_BINDING	0.05954276867165772	0.05954276867165772
GOBP_NCRNA_PROCESSING	0.05963612451598995	0.05963612451598995
REACTOME_AMINO_ACIDS_REGULATE_MTORC1	0.05967449497480279	0.05967449497484902
GOBP_REGULATION_OF_NEUROGENESIS	0.05970782627385455	0.05970782627444745
GOBP_RESPONSE_TO_LIPOTEICHOIC_ACID	0.05972679819515764	0.05972679819515764
GOBP_NEGATIVE_REGULATION_OF_AUTOPHAGOSOME_MATURATION	0.05973055289815644	0.05973055289815644
REACTOME_REGULATION_OF_IFNA_SIGNALING	0.05976774380927896	0.05976774380927896
REACTOME_INACTIVATION_OF_CDC42_AND_RAC1	0.05980940740052932	0.05980940740058872
GOBP_REGULATION_OF_VESICLE_FUSION	0.06011053744032449	0.06011053744032449
GOBP_GROWTH	0.06014147371838004	0.04329975316543382
GOCC_INCLUSION_BODY	0.06018067082542913	0.06018067082542913
GOCC_ACROSOMAL_VESICLE	0.06027706068381813	0.06027706068344473
GOBP_CELL_CYCLE_PHASE_TRANSITION	0.06027829920502434	0.06027829920502434
GOBP_INSULIN_PROCESSING	0.06033855167215402	0.06033855167215402
GOMF_DYNEIN_LIGHT_CHAIN_BINDING	0.06041044307586481	0.06041044307586481
GOBP_POSITIVE_REGULATION_OF_MYOBLAST_PROLIFERATION	0.06053660275842607	0.06053660275842607
GOMF_ORGANIC_CATION_TRANSMEMBRANE_TRANSPORTER_ACTIVITY	0.06058369580642309	0.06058369580642309
GOBP_XENOBIOTIC_CATABOLIC_PROCESS	0.06059408153802263	0.06059408153773919
REACTOME_VITAMIN_D_CALCIFEROL_METABOLISM	0.06067666942223941	0.06067666942223941
GOBP_NEGATIVE_REGULATION_OF_UBIQUITIN_DEPENDENT_PROTEIN_CATABOLIC_PROCESS	0.06073684978103156	0.06073684978224829
KEGG_JAK_STAT_SIGNALING_PATHWAY	0.06074344833974156	0.06074344833974156
GOBP_MEMBRANE_FUSION_INVOLVED_IN_VIRAL_ENTRY_INTO_HOST_CELL	0.06092671997913653	0.06092671997943715
GOBP_NEUROFILAMENT_CYTOSKELETON_ORGANIZATION	0.06098545495642808	1.9725636321863167e-8
GOBP_NEGATIVE_REGULATION_OF_CYTOSKELETON_ORGANIZATION	0.06101296718177508	0.06101296718177508
GOBP_REGULATION_OF_INTERLEUKIN_1_MEDIATED_SIGNALING_PATHWAY	0.06106139150618538	0.06106139150618538
GOBP_MAMMARY_GLAND_INVOLUTION	0.06108626533707571	0.06108626533686852
GOBP_TYPE_I_PNEUMOCYTE_DIFFERENTIATION	0.06119305917438297	0.06119305917438297
GOBP_NEGATIVE_REGULATION_OF_PHOSPHOPROTEIN_PHOSPHATASE_ACTIVITY	0.06129519743941546	0.06129519743941546
GOCC_HRD1P_UBIQUITIN_LIGASE_ERAD_L_COMPLEX	0.06130581943683937	0.06130581943683937
GOMF_GAP_JUNCTION_HEMI_CHANNEL_ACTIVITY	0.06131485530238113	0.06131485530238113
GOBP_CELL_ADHESION_INVOLVED_IN_HEART_MORPHOGENESIS	0.06132231942936703	0.06132231942936703
GOCC_G_PROTEIN_COUPLED_RECEPTOR_COMPLEX	0.06140008077607056	0.06140008077607056
GOBP_T_CELL_MEDIATED_IMMUNITY	0.06140627310972055	0.06140627310972055
GOMF_PEPTIDASE_ACTIVITY	0.06144471314670143	0.06144471314670143
GOCC_MITOTIC_SPINDLE_POLE	0.06157245309832639	0.06157245309832639
REACTOME_GOLGI_TO_ER_RETROGRADE_TRANSPORT	0.06157624601321495	0.03729748131800765
GOBP_ACID_SECRETION	0.06163672796935971	0.06163672796935971
GOBP_REGULATION_OF_MESODERMAL_CELL_DIFFERENTIATION	0.06165642818163683	0.06165642818178663
GOMF_TELOMERIC_DNA_BINDING	0.06169920385125965	0.06169920385125965
REACTOME_REGULATED_PROTEOLYSIS_OF_P75NTR	0.06182649309857892	0.06182649309857892
GOBP_TRANSLATIONAL_INITIATION	0.06194449148618138	0.06194449148618138
GOBP_MITOCHONDRIAL_ELECTRON_TRANSPORT_UBIQUINOL_TO_CYTOCHROME_C	0.06198262389277381	0.06198262389277381
GOBP_POSITIVE_REGULATION_OF_MACROPHAGE_DIFFERENTIATION	0.06213346927928995	0.06213346927928995
GOBP_B_1_B_CELL_DIFFERENTIATION	0.06216950749546353	0.06216950749546353
REACTOME_SUMO_IS_TRANSFERRED_FROM_E1_TO_E2_UBE2I_UBC9	0.06218239296120419	0.06218239296120419
GOBP_RIBONUCLEOSIDE_MONOPHOSPHATE_METABOLIC_PROCESS	0.06218660695846557	0.06218660695846557
GOBP_POSITIVE_REGULATION_OF_NEURON_MIGRATION	0.06219062553763074	0.06219062553763074
GOBP_LEUKOTRIENE_B4_METABOLIC_PROCESS	0.06221084419728097	0.06221084419728097
GOCC_RPAP3_R2TP_PREFOLDIN_LIKE_COMPLEX	0.06228084126993426	0.06228084126993426
GOBP_OOCYTE_MATURATION	0.06229027973133838	0.0622902797312893
GOCC_ANCHORED_COMPONENT_OF_SYNAPTIC_VESICLE_MEMBRANE	0.06232900253813114	0.06232900253828662
GOBP_REGULATION_OF_SYNAPTIC_VESICLE_RECYCLING	0.0624312520817842	0.0624312520817842
GOBP_REGULATION_OF_MEMBRANE_PROTEIN_ECTODOMAIN_PROTEOLYSIS	0.0625764585230732	0.0625764585230732
GOBP_BRONCHUS_DEVELOPMENT	0.06267479092288068	0.06267479092288068
GOBP_POSITIVE_REGULATION_OF_INTERLEUKIN_5_PRODUCTION	0.06268915938494485	0.0626891593848595
GOBP_REGULATION_OF_PROTEIN_EXIT_FROM_ENDOPLASMIC_RETICULUM	0.06277353924276184	0.06277353924276184
GOBP_POST_ANAL_TAIL_MORPHOGENESIS	0.06280017369159469	0.06280017369159469
GOBP_RECEPTOR_CATABOLIC_PROCESS	0.0629231790686777	0.0629231790686777
GOBP_ETHANOL_OXIDATION	0.06294260008294857	0.06294260008294857
GOBP_CELLULAR_RESPONSE_TO_HISTAMINE	0.06300622079520987	0.06300622079520987
GOBP_NEUROTRANSMITTER_RECEPTOR_LOCALIZATION_TO_POSTSYNAPTIC_SPECIALIZATION_MEMBRANE	0.06308017451146604	0.06308017451146604
KEGG_ASTHMA	0.0631145096588751	0.0631145096588751
GOBP_RIBONUCLEOPROTEIN_COMPLEX_BIOGENESIS	0.06312512644966148	0.06312512644976186
GOBP_RESPONSE_TO_OXYGEN_GLUCOSE_DEPRIVATION	0.06316359354601657	0.06316359354601657
GOMF_PROTEIN_PHOSPHATASE_2A_BINDING	0.06317476636485636	0.06317476636485636
GOBP_SCHWANN_CELL_DIFFERENTIATION	0.0632719647625796	9.024124702050312e-4
GOMF_COPPER_CHAPERONE_ACTIVITY	0.06333499427491487	0.06333499427491487
GOBP_NEGATIVE_REGULATION_OF_STEM_CELL_DIFFERENTIATION	0.06336416225805581	0.06336416225805581
GOBP_PROTEIN_K29_LINKED_DEUBIQUITINATION	0.06342625137384467	0.06342625137384467
GOBP_ANTIMICROBIAL_HUMORAL_IMMUNE_RESPONSE_MEDIATED_BY_ANTIMICROBIAL_PEPTIDE	0.0634717655290806	0.06347176552902935
REACTOME_RHOB_GTPASE_CYCLE	0.06357262561943756	0.06357262561943756
GOBP_NEGATIVE_REGULATION_OF_APOPTOTIC_SIGNALING_PATHWAY	0.06361214470223928	0.06361214470223928
GOBP_PROTEIN_K48_LINKED_DEUBIQUITINATION	0.06368392985806365	0.06368392985806365
GOCC_LAMELLIPODIUM_MEMBRANE	0.06370475571193873	0.06370475571193873
REACTOME_SYNTHESIS_OF_PIPS_AT_THE_EARLY_ENDOSOME_MEMBRANE	0.06372301286316673	0.06372301286316673
GOCC_BASEMENT_MEMBRANE_COLLAGEN_TRIMER	0.06373035278956868	0.06373035278956868
GOBP_NEGATIVE_REGULATION_OF_FIBROBLAST_MIGRATION	0.06376861516939071	0.06376861516995408
GOMF_BICARBONATE_TRANSMEMBRANE_TRANSPORTER_ACTIVITY	0.06381330211783857	0.06381330211783857
GOMF_PROFILIN_BINDING	0.064044616477632	0.064044616477632
GOMF_TRANSMEMBRANE_RECEPTOR_PROTEIN_TYROSINE_KINASE_ADAPTOR_ACTIVITY	0.06410198072130016	0.06410198072130016
GOBP_PIRNA_METABOLIC_PROCESS	0.06414607687303363	0.06414607687303363
GOBP_MITOCHONDRION_DISTRIBUTION	0.06419738823200845	0.06419738823200845
GOCC_PERINUCLEAR_ENDOPLASMIC_RETICULUM	0.06422124922409742	0.06422124922409742
GOBP_PENILE_ERECTION	0.06426098255398431	0.06426098255398431
KEGG_B_CELL_RECEPTOR_SIGNALING_PATHWAY	0.06434355405743977	0.06434355405743977
REACTOME_RUNX1_INTERACTS_WITH_CO_FACTORS_WHOSE_PRECISE_EFFECT_ON_RUNX1_TARGETS_IS_NOT_KNOWN	0.06450702545856586	0.06450702545862814
GOCC_PERINUCLEOLAR_COMPARTMENT	0.06458795833612804	0.06458795833612804
GOBP_REGULATION_OF_SNRNA_TRANSCRIPTION_BY_RNA_POLYMERASE_II	0.06469791124338022	0.06469791124338022
GOMF_IMMUNOGLOBULIN_RECEPTOR_ACTIVITY	0.06473776498028133	0.06473776498028133
GOBP_MESENDODERM_DEVELOPMENT	0.06491808791190107	0.06491808791201617
GOBP_REGENERATION	0.0651430210651946	0.0651430210651946
GOCC_PRESYNAPTIC_CYTOSKELETON	0.06528637107238215	0.06528637107238215
GOBP_ESTABLISHMENT_OF_ORGANELLE_LOCALIZATION	0.06535061725885587	0.06535061725885587
GOBP_REGULATION_OF_PROTEIN_GLYCOSYLATION	0.06538350727295954	0.06538350727295954
GOBP_DETECTION_OF_VIRUS	0.06538653298264864	0.06538653298264864
REACTOME_CA_DEPENDENT_EVENTS	0.0653906677541952	0.0653906677541952
GOBP_TELOMERE_CAPPING	0.065454191323588	0.065454191323588
REACTOME_SENESCENCE_ASSOCIATED_SECRETORY_PHENOTYPE_SASP	0.06569213165790376	0.0656921316582397
GOMF_ORGANIC_ANION_TRANSMEMBRANE_TRANSPORTER_ACTIVITY	0.06581226705273988	0.06581226705273988
GOMF_GLYCINE_BINDING	0.06585905486492594	0.06585905486492594
GOBP_FATTY_ACID_DERIVATIVE_CATABOLIC_PROCESS	0.06587363489591766	0.06587363489591766
KEGG_MAPK_SIGNALING_PATHWAY	0.06607487044493526	0.06607487044493526
REACTOME_ARACHIDONATE_PRODUCTION_FROM_DAG	0.06620769219436755	0.06620769219483112
GOBP_VIRAL_PROCESS	0.06632269372640824	0.04509377506080579
GOBP_POSITIVE_REGULATION_OF_TYPE_I_INTERFERON_PRODUCTION	0.06633821960305704	8.487942985887921e-4
GOBP_POSITIVE_REGULATION_OF_ALPHA_BETA_T_CELL_DIFFERENTIATION	0.06639151017524325	0.06639151017524325
GOBP_TROPHOBLAST_CELL_MIGRATION	0.06647641042843404	0.06647641042843404
REACTOME_GLUCOCORTICOID_BIOSYNTHESIS	0.06653353127764476	0.0665335312778324
GOBP_ACTIN_FILAMENT_REORGANIZATION	0.06654336251455555	0.06654336251455555
GOMF_PHOSPHATIDYLINOSITOL_PHOSPHATE_5_PHOSPHATASE_ACTIVITY	0.06663661134571718	0.06663661134571718
REACTOME_LIPID_PARTICLE_ORGANIZATION	0.06676135888597183	0.06676135888597183
GOBP_FRUCTOSE_TRANSMEMBRANE_TRANSPORT	0.06676980220606896	0.06676980220606896
GOBP_NEGATIVE_REGULATION_OF_ERYTHROCYTE_DIFFERENTIATION	0.06679737221889812	0.06679737221903889
GOBP_NEGATIVE_REGULATION_OF_ADENYLATE_CYCLASE_ACTIVITY	0.0668188288083018	0.0668188288083018
KEGG_VIBRIO_CHOLERAE_INFECTION	0.06688108716595761	0.06688108716595761
GOBP_REGULATION_OF_CELL_SUBSTRATE_JUNCTION_ORGANIZATION	0.06696593301159831	0.06696593301159831
GOBP_REGULATION_OF_EXTRINSIC_APOPTOTIC_SIGNALING_PATHWAY_VIA_DEATH_DOMAIN_RECEPTORS	0.06700023558859007	0.06700023558859007
GOBP_NUCLEAR_MIGRATION	0.06704103231505056	0.06704103231505056
GOBP_POSITIVE_REGULATION_OF_NUCLEAR_DIVISION	0.06712012050565988	0.06712012050565988
GOBP_ORNITHINE_TRANSPORT	0.06728108625634904	0.06728108625634904
GOBP_CELLULAR_RESPONSE_TO_DSRNA	0.0672960804891836	0.0672960804891836
GOBP_REGULATION_OF_CALCIUM_ION_IMPORT	0.0673356535357424	0.0673356535356598
GOBP_NUCLEUS_LOCALIZATION	0.06735034074434006	0.06735034074405777
GOBP_ENTEROENDOCRINE_CELL_DIFFERENTIATION	0.06741027095948025	0.06741027095948025
GOBP_CELLULAR_RESPONSE_TO_TESTOSTERONE_STIMULUS	0.06746143472741493	0.06746143472741493
GOBP_POSITIVE_REGULATION_OF_NATURAL_KILLER_CELL_DIFFERENTIATION	0.06751908181390955	0.06751908181390955
GOMF_POLY_PYRIMIDINE_TRACT_BINDING	0.06758230061001191	0.06758230061001191
GOBP_REGULATION_OF_ACTIN_FILAMENT_LENGTH	0.06759872686150215	0.06759872686150215
REACTOME_COPI_INDEPENDENT_GOLGI_TO_ER_RETROGRADE_TRAFFIC	0.06763018804199425	0.06763018804199425
GOBP_HEPARAN_SULFATE_PROTEOGLYCAN_BIOSYNTHETIC_PROCESS_POLYSACCHARIDE_CHAIN_BIOSYNTHETIC_PROCESS	0.06764516158391692	0.06764516158391692
GOBP_REGULATION_OF_PROTEIN_LOCALIZATION_TO_NUCLEUS	0.06766226507273883	0.06544164776614278
GOMF_CYSTEINE_TYPE_PEPTIDASE_ACTIVITY	0.06775717892088323	0.06775717892088323
GOMF_PSEUDOURIDINE_SYNTHASE_ACTIVITY	0.06784383926349996	0.06784383926349996
GOBP_DENDRITE_DEVELOPMENT	0.06785900519968616	0.06785900519968616
GOBP_REGULATION_OF_ENDODEOXYRIBONUCLEASE_ACTIVITY	0.0679391784804854	0.06793917847694636
REACTOME_G2_PHASE	0.06798508518215159	0.06798508518215159
GOBP_MITOTIC_G1_S_TRANSITION_CHECKPOINT_SIGNALING	0.06802659887942153	0.06802659887973594
GOMF_GTPASE_ACTIVATING_PROTEIN_BINDING	0.0680862965174686	0.0680862965174686
KEGG_OXIDATIVE_PHOSPHORYLATION	0.06839096429577192	0.06839096429577192
KEGG_AMINOACYL_TRNA_BIOSYNTHESIS	0.0684279684684685	0.0684279684684685
GOCC_PODOSOME	0.06871350895489858	0.06871350895489858
GOBP_DEOXYRIBONUCLEOSIDE_CATABOLIC_PROCESS	0.06872755164831845	0.06872755164831845
GOBP_DNA_METHYLATION	0.06880384434852312	0.06880384434852312
GOBP_PREPULSE_INHIBITION	0.06884812722745723	0.06884812722745723
REACTOME_SIGNALING_BY_NOTCH1	0.06888803194465369	0.06888803194465369
GOBP_FC_RECEPTOR_MEDIATED_STIMULATORY_SIGNALING_PATHWAY	0.06890420400833473	0.06890420400833473
GOBP_ANTIGEN_PROCESSING_AND_PRESENTATION_OF_EXOGENOUS_PEPTIDE_ANTIGEN	0.068938532544501	0.06893853254413435
REACTOME_VOLTAGE_GATED_POTASSIUM_CHANNELS	0.0690065375929333	0.0690065375929333
REACTOME_SENSORY_PERCEPTION	0.06902422633246975	0.06902422633246975
GOBP_EMBRYONIC_CAMERA_TYPE_EYE_MORPHOGENESIS	0.06903344612188372	0.06903344612188372
GOBP_NEGATIVE_REGULATION_OF_OSTEOBLAST_PROLIFERATION	0.06929514878348583	0.06929514878348583
GOMF_PHOSPHATIDYLINOSITOL_KINASE_ACTIVITY	0.06934533514348801	0.06934533514348801
GOMF_GLUCOSYLTRANSFERASE_ACTIVITY	0.0694239661080824	0.0694239661080824
GOBP_MYOTUBE_DIFFERENTIATION_INVOLVED_IN_SKELETAL_MUSCLE_REGENERATION	0.06945082309338155	0.06945082309326912
GOBP_NEGATIVE_REGULATION_OF_CARDIAC_MUSCLE_TISSUE_GROWTH	0.06947775098335743	0.06947775098335743
GOBP_DNA_LIGATION_INVOLVED_IN_DNA_REPAIR	0.06959198114801934	0.06959198114801934
GOBP_MESONEPHRIC_DUCT_DEVELOPMENT	0.06961641096253869	0.06961641093155926
GOMF_PROTEIN_PHOSPHATASE_BINDING	0.06963894691126694	0.6374345337431615
GOBP_POSITIVE_REGULATION_OF_CHEMOKINE_C_X_C_MOTIF_LIGAND_2_PRODUCTION	0.06965755063970878	0.06965755063970878
GOBP_POSITIVE_REGULATION_OF_ALCOHOL_BIOSYNTHETIC_PROCESS	0.06968135893978411	0.06968135893978411
GOMF_ATP_DEPENDENT_ACTIVITY_ACTING_ON_DNA	0.06974600184115477	0.06974600184115477
GOBP_PROTEIN_KINASE_C_ACTIVATING_G_PROTEIN_COUPLED_RECEPTOR_SIGNALING_PATHWAY	0.06975383285087126	0.06975383285032502
GOBP_INTERLEUKIN_13_PRODUCTION	0.06975945693640813	0.06975945693640813
REACTOME_WNT_MEDIATED_ACTIVATION_OF_DVL	0.07004118838802026	0.07004118838802026
GOBP_POSITIVE_REGULATION_OF_VESICLE_FUSION	0.07012266058236782	0.07012266058236782
GOBP_SENSORY_PERCEPTION_OF_LIGHT_STIMULUS	0.07013941788659592	0.07013941788659592
GOBP_POSITIVE_REGULATION_OF_MESENCHYMAL_CELL_PROLIFERATION	0.07014143533377017	0.07014143533377017
REACTOME_MRNA_EDITING	0.07024493530006705	0.07024493530006705
GOCC_RESPIRATORY_CHAIN_COMPLEX_III	0.07027599752090169	0.07027599752090169
GOMF_5_3_EXONUCLEASE_ACTIVITY	0.0704125037129308	0.0704125037129308
GOBP_NEUTROPHIL_DEGRANULATION	0.0705152929024232	0.0705152929024232
KEGG_PHOSPHATIDYLINOSITOL_SIGNALING_SYSTEM	0.07059009802186329	0.07059009802186329
GOMF_CATALYTIC_ACTIVITY_ACTING_ON_A_TRNA	0.07063057198497046	0.07063057198497046
GOBP_CELLULAR_RESPONSE_TO_EXOGENOUS_DSRNA	0.07081299781110721	0.07081299781110721
REACTOME_GABA_SYNTHESIS_RELEASE_REUPTAKE_AND_DEGRADATION	0.07098133787711368	0.07098133787632327
REACTOME_PHASE_I_FUNCTIONALIZATION_OF_COMPOUNDS	0.07111906902669905	0.07111906902669905
GOBP_REGULATION_OF_NERVOUS_SYSTEM_PROCESS	0.07111924503784568	0.07111924503602643
REACTOME_ACYL_CHAIN_REMODELLING_OF_PE	0.07116884050336586	0.07116884050324947
GOMF_HSP90_PROTEIN_BINDING	0.07128651271759444	0.07128651271759444
GOBP_HYALURONAN_CATABOLIC_PROCESS	0.07130151235992219	0.07130151235992219
REACTOME_SIGNALING_BY_ROBO_RECEPTORS	0.071360475678313	0.071360475678313
GOMF_L_ORNITHINE_TRANSMEMBRANE_TRANSPORTER_ACTIVITY	0.07138045346054385	0.07138045346054385
GOBP_TETRAHYDROFOLATE_BIOSYNTHETIC_PROCESS	0.07146202644811456	0.07146202644811456
GOBP_NEGATIVE_REGULATION_OF_CELL_DEVELOPMENT	0.07147453310178452	0.07147453310178452
GOBP_L_KYNURENINE_METABOLIC_PROCESS	0.07157353517917651	0.07157353517917651
GOBP_LEUKOCYTE_DEGRANULATION	0.07157520783750466	0.07157520783750466
GOBP_REGULATION_OF_MITOCHONDRIAL_FUSION	0.07161688040242613	0.07161688040245442
KEGG_COLORECTAL_CANCER	0.07167652808517844	0.07167652808517844
GOMF_G_PROTEIN_ACTIVITY	0.0719860538830581	0.0719860538830581
GOMF_D_THREO_ALDOSE_1_DEHYDROGENASE_ACTIVITY	0.071994692114272	0.071994692114272
REACTOME_DEFECTIVE_CHST14_CAUSES_EDS_MUSCULOCONTRACTURAL_TYPE	0.07206040294065208	0.07206040294065208
REACTOME_MIRO_GTPASE_CYCLE	0.07216159614782633	0.07216159614782633
GOBP_ANTIGEN_PROCESSING_AND_PRESENTATION_VIA_MHC_CLASS_IB	0.0722058508026271	0.07220585080276927
GOBP_POSITIVE_REGULATION_OF_CATION_CHANNEL_ACTIVITY	0.07221783749860237	0.07221783749860237
GOBP_METHYLGUANOSINE_CAP_DECAPPING	0.07228420364066676	0.07228420364066676
GOBP_CARDIAC_MUSCLE_TISSUE_DEVELOPMENT	0.07236045297066628	0.07236045297066628
GOBP_NEGATIVE_REGULATION_OF_CATION_CHANNEL_ACTIVITY	0.07246377015550094	0.07246377015550094
GOBP_REGULATION_OF_T_HELPER_17_TYPE_IMMUNE_RESPONSE	0.07247397100584993	0.07247397100584993
REACTOME_INACTIVATION_OF_CSF3_G_CSF_SIGNALING	0.07259102061572964	0.07259102061606584
REACTOME_DISEASES_OF_MITOTIC_CELL_CYCLE	0.072712603701644	0.072712603701644
GOBP_REGULATION_OF_CELL_DEVELOPMENT	0.07279393078772761	0.07279393078772761
GOBP_VITAMIN_CATABOLIC_PROCESS	0.07281760977613828	0.0728176097763285
GOBP_CELLULAR_RESPONSE_TO_COLD	0.07298756345682426	0.07298756345682426
GOCC_RECYCLING_ENDOSOME_MEMBRANE	0.072999676132592	0.072999676132592
GOBP_CYSTEINE_METABOLIC_PROCESS	0.07317734608303027	0.07317734608303027
REACTOME_REGULATION_OF_IFNG_SIGNALING	0.07320054363230155	0.07320054363230155
GOBP_REPLICATIVE_SENESCENCE	0.07363184444178894	0.07363184444178894
GOBP_ETHER_METABOLIC_PROCESS	0.07364582407860287	0.07364582407860287
GOBP_NEGATIVE_REGULATION_OF_SPROUTING_ANGIOGENESIS	0.07365801264826387	0.07365801264826387
GOMF_SUPEROXIDE_DISMUTASE_ACTIVITY	0.07373547925582734	5.447629799501352e-7
GOBP_POSITIVE_REGULATION_OF_CELLULAR_PROTEIN_CATABOLIC_PROCESS	0.07397813914714252	0.06320468211761819
GOBP_REGULATION_OF_NUCLEOBASE_CONTAINING_COMPOUND_TRANSPORT	0.07399739550272187	0.07399739550272187
GOBP_NEGATIVE_REGULATION_OF_DOUBLE_STRAND_BREAK_REPAIR_VIA_HOMOLOGOUS_RECOMBINATION	0.07404004447981204	0.07404004447981204
GOBP_DNA_GEOMETRIC_CHANGE	0.07418660980486316	0.07418660980486316
GOBP_REGULATION_OF_ARP2_3_COMPLEX_MEDIATED_ACTIN_NUCLEATION	0.07425357733569954	0.07425357733569954
GOBP_LEUKOCYTE_CHEMOTAXIS	0.07430863198137408	0.07430863198137408
GOCC_SNO_S_RNA_CONTAINING_RIBONUCLEOPROTEIN_COMPLEX	0.0743110415982014	0.0743110415982014
GOCC_CONDENSED_CHROMOSOME	0.07432913297806214	0.07432913297806214
GOBP_AUTOCRINE_SIGNALING	0.07439023404509773	0.07439023404509773
GOBP_NEGATIVE_REGULATION_OF_CHOLESTEROL_METABOLIC_PROCESS	0.07446487249881403	0.00752456850296713
GOBP_POSITIVE_REGULATION_OF_EPITHELIAL_CELL_PROLIFERATION_INVOLVED_IN_LUNG_MORPHOGENESIS	0.0744746336561037	0.0744746336561037
GOBP_EPOXYGENASE_P450_PATHWAY	0.07462670847195171	0.07462670847195171
REACTOME_MRNA_EDITING_C_TO_U_CONVERSION	0.07462799992123621	0.07462799992123621
GOMF_GUANYL_NUCLEOTIDE_BINDING	0.07480241828752579	0.07480241828752579
GOBP_PURINE_DEOXYRIBONUCLEOTIDE_BIOSYNTHETIC_PROCESS	0.07512010966954302	0.07512010966884955
GOCC_MCM_COMPLEX	0.075191147300210745	0.075191147300210745
GOBP_NEGATIVE_REGULATION_OF_NEURON_PROJECTION_DEVELOPMENT	0.07519718700284699	0.07519718700284699
GOBP_POSITIVE_REGULATION_OF_MYOBLAST_FUSION	0.07522525694900267	0.07522525694900267
GOBP_MOTOR_NEURON_MIGRATION	0.07525238892657725	0.07525238892643886
GOBP_MUSCLE_CELL_FATE_COMMITMENT	0.07534695365490848	0.07534695365458773
GOBP_REGULATION_OF_GROWTH_HORMONE_RECEPTOR_SIGNALING_PATHWAY	0.07555687798034137	0.07555687798034137
GOBP_TOLL_LIKE_RECEPTOR_3_SIGNALING_PATHWAY	0.07560661036245528	0.07560661036245528
GOBP_ESTABLISHMENT_OF_CENTROSOME_LOCALIZATION	0.07566998427012434	0.07566998427012434
GOBP_POSITIVE_REGULATION_OF_HISTONE_UBIQUITINATION	0.07570041121857658	0.07570041121857658
REACTOME_GPCR_LIGAND_BINDING	0.07572078375023088	0.07572078374983404
REACTOME_PINK1_PRKN_MEDIATED_MITOPHAGY	0.07572335109535458	0.07572335109535458
GOBP_DETERMINATION_OF_DIGESTIVE_TRACT_LEFT_RIGHT_ASYMMETRY	0.07572457219509733	0.07572457219509733
GOBP_DNA_LIGATION	0.07581688883096115	0.07581688883096115
REACTOME_BIOLOGICAL_OXIDATIONS	0.0758775591202512	0.0758775591202512
GOBP_AXO_DENDRITIC_PROTEIN_TRANSPORT	0.07588400709486195	0.07588400709486195
GOBP_REGULATION_OF_EPITHELIAL_CELL_MIGRATION	0.0758958531118264	0.07589585311216329
GOBP_ECTOPIC_GERM_CELL_PROGRAMMED_CELL_DEATH	0.07591791665095657	0.07591791665095657
GOBP_RIBONUCLEOPROTEIN_COMPLEX_LOCALIZATION	0.0759363151805443	0.0759363151805443
GOMF_CYTOKINE_BINDING	0.07594065085661016	0.07594065085661016
GOBP_REGULATION_OF_SYNAPSE_MATURATION	0.07599628045455863	0.07599628045455863
GOMF_PEPTIDOGLYCAN_MURALYTIC_ACTIVITY	0.07614027760869102	0.07614027760869102
REACTOME_REGULATION_OF_TP53_ACTIVITY	0.07619488305008758	0.07619488305008758
GOBP_REGULATION_OF_METAPHASE_PLATE_CONGRESSION	0.07626688809317914	0.0762668880925568
GOBP_REGULATION_OF_MONOCYTE_CHEMOTAXIS	0.07633543248371594	0.07633543248356917
GOBP_REGULATION_OF_REACTIVE_OXYGEN_SPECIES_METABOLIC_PROCESS	0.07661449708681846	0.9800509621594196
GOBP_GAMMA_DELTA_T_CELL_ACTIVATION	0.07667174367084574	0.07667174367084574
GOBP_POSITIVE_REGULATION_OF_PHOSPHOPROTEIN_PHOSPHATASE_ACTIVITY	0.07673731475076005	0.07673731475076005
GOMF_AMP_ACTIVATED_PROTEIN_KINASE_ACTIVITY	0.07676421565956698	0.07676421565956698
REACTOME_DEFECTIVE_GALNT3_CAUSES_HFTC	0.07692035225566875	0.07692035225566875
GOBP_REGULATION_OF_CHEMOTAXIS	0.0769838977040636	0.0769838977040636
KEGG_PROTEIN_EXPORT	0.07703754918040083	0.07703754918040083
GOBP_PROTEIN_LOCALIZATION_TO_CYTOPLASMIC_STRESS_GRANULE	0.0770916991174705	0.0770916991172992
GOMF_CYCLASE_ACTIVITY	0.07713998003248285	0.07713998003248285
GOMF_POLY_A_BINDING	0.07714378798701321	0.07714378798701321
GOMF_CARGO_ADAPTOR_ACTIVITY	0.07717223081893468	0.07717223081893468
GOBP_GLOMERULAR_VISCERAL_EPITHELIAL_CELL_MIGRATION	0.07740625785039712	0.07740625785039712
GOBP_LEUKOCYTE_PROLIFERATION	0.07743924336660643	0.00834849619959393
GOCC_9PLUS0_NON_MOTILE_CILIUM	0.0774654610242643	0.0774654610259042
REACTOME_COBALAMIN_CBL_VITAMIN_B12_TRANSPORT_AND_METABOLISM	0.07753110948821865	0.07753110948821865
GOCC_PROXIMAL_DENDRITE	0.077612090427545	0.077612090427545
GOBP_POSITIVE_REGULATION_OF_APOPTOTIC_DNA_FRAGMENTATION	0.07766738189985062	0.07766738189985062
GOBP_UREA_TRANSMEMBRANE_TRANSPORT	0.07778039005882487	0.07778039005830405
GOMF_UREA_TRANSMEMBRANE_TRANSPORTER_ACTIVITY	0.07778039005882487	0.07778039005882487
GOBP_MICROVILLUS_ORGANIZATION	0.07781102245394517	0.07781102245394517
GOBP_GASTRIC_ACID_SECRETION	0.07793350151144143	0.07793350151144143
GOBP_DETECTION_OF_STIMULUS	0.07794361289298939	0.07794361289298939
GOBP_NEGATIVE_REGULATION_OF_EPITHELIAL_CELL_MIGRATION	0.07795723461407918	0.07795723461476137
GOBP_REGULATION_OF_ANION_TRANSPORT	0.07797113711281714	0.07797113711281714
GOBP_GOLGI_RIBBON_FORMATION	0.0780931890897158	0.0780931890897158
GOBP_REGULATION_OF_PHOSPHOPROTEIN_PHOSPHATASE_ACTIVITY	0.0781584486355409	0.0781584486355409
GOMF_OXIDOREDUCTASE_ACTIVITY_ACTING_ON_THE_ALDEHYDE_OR_OXO_GROUP_OF_DONORS	0.07830488326826242	0.07830488326826242
REACTOME_RIPK1_MEDIATED_REGULATED_NECROSIS	0.07837569278695916	0.07837569278695916
GOCC_CONDENSIN_COMPLEX	0.07840306449560981	0.07840306449560981
REACTOME_DNA_DAMAGE_BYPASS	0.07865255044485936	0.09150056756384504
GOBP_PIGMENTATION	0.07878597614143325	0.07878597614143325
KEGG_HOMOLOGOUS_RECOMBINATION	0.0787977777007717	0.0787977777007717
GOBP_REGULATION_OF_MRNA_EXPORT_FROM_NUCLEUS	0.07891915546330099	0.07891915546395736
GOCC_CLATHRIN_COAT_OF_ENDOCYTIC_VESICLE	0.07892656657651151	0.07892656657651151
GOMF_ARP2_3_COMPLEX_BINDING	0.07894677442859778	0.07894677442859778
GOMF_DYNEIN_LIGHT_INTERMEDIATE_CHAIN_BINDING	0.0789526947703378	0.0789526947703378
GOBP_REGULATION_OF_CELL_SIZE	0.07910165748109788	0.07910165748109788
REACTOME_ADAPTIVE_IMMUNE_SYSTEM	0.07921492750686653	0.05993171827303174
REACTOME_OAS_ANTIVIRAL_RESPONSE	0.07937493395432829	0.07937493395432829
REACTOME_BASIGIN_INTERACTIONS	0.07952797159378419	0.07952797159378419
GOBP_HEPARIN_METABOLIC_PROCESS	0.07988776213836425	0.07988776213836425
REACTOME_BICARBONATE_TRANSPORTERS	0.07988880517843744	0.07988880517843744
GOMF_ABC_TYPE_TRANSPORTER_ACTIVITY	0.07991449357322675	0.07991449357322675
GOBP_POSITIVE_REGULATION_OF_GLIAL_CELL_MIGRATION	0.08022798209844902	0.08022798209844902
GOMF_EXORIBONUCLEASE_ACTIVITY_PRODUCING_5_PHOSPHOMONOESTERS	0.08026267807512424	0.08026267807512424
GOBP_POSITIVE_REGULATION_OF_STEM_CELL_DIFFERENTIATION	0.08030676101572892	0.08030676101572892
GOBP_PROTEIN_DEPOLYMERIZATION	0.08054580813526507	0.08054580813496345
GOBP_POSITIVE_REGULATION_OF_MAST_CELL_ACTIVATION	0.08056231709877795	0.08056231709877795
GOMF_GROWTH_FACTOR_BINDING	0.0805987223109583	0.0805987223109583
GOBP_POSITIVE_REGULATION_OF_T_HELPER_2_CELL_DIFFERENTIATION	0.0806259146846067	0.08062591468536776
GOCC_NEUROFILAMENT	0.08062957734086582	0.08062957734086582
GOBP_MONOCARBOXYLIC_ACID_CATABOLIC_PROCESS	0.0806763878684585	0.0806763878689102
REACTOME_M_PHASE	0.08069198146843795	0.08069198146843795
GOBP_CALCINEURIN_MEDIATED_SIGNALING	0.08070552792554177	0.08070552792554177
KEGG_HUNTINGTONS_DISEASE	0.0807357891780333	0.15775163842535142
REACTOME_TP53_REGULATES_TRANSCRIPTION_OF_DEATH_RECEPTORS_AND_LIGANDS	0.08088736385861499	0.08088736385861499
GOBP_REGULATION_OF_ADENYLATE_CYCLASE_ACTIVATING_G_PROTEIN_COUPLED_RECEPTOR_SIGNALING_PATHWAY	0.08106585210512034	0.08106585210512034
KEGG_RENIN_ANGIOTENSIN_SYSTEM	0.08123073655178582	0.08123073655178582
GOBP_CELLULAR_RESPONSE_TO_ZINC_ION	0.08135569847816342	0.08135569847816342
GOBP_CEREBRAL_CORTEX_TANGENTIAL_MIGRATION	0.08142872537284825	0.08142872537284825
GOMF_ATP_HYDROLYSIS_ACTIVITY	0.081499685541853	0.07309539069491927
GOBP_REGULATION_OF_TYPE_B_PANCREATIC_CELL_DEVELOPMENT	0.08158363800279085	0.08158363800279085
GOCC_LATERAL_PART_OF_CELL	0.08160673254809206	0.08160673254809206
GOCC_AUTOLYSOSOME	0.08169556387264298	0.08169556387264298
GOBP_FEMALE_MEIOTIC_NUCLEAR_DIVISION	0.08177770699273501	0.08177770699273501
REACTOME_REGULATION_OF_EXPRESSION_OF_SLITS_AND_ROBOS	0.08178870833988977	0.08178870833988977
GOBP_REGULATION_OF_BROWN_FAT_CELL_DIFFERENTIATION	0.08182168607757233	0.08182168607757233
GOMF_CARBONYL_REDUCTASE_NADPH_ACTIVITY	0.08183510806910677	0.08183510806910677
GOBP_REGULATION_OF_METANEPHROS_DEVELOPMENT	0.08185662767155741	0.08185662767136959
KEGG_LONG_TERM_DEPRESSION	0.08186385559894613	0.08186385559894613
GOBP_NOTCH_RECEPTOR_PROCESSING	0.08188479056410868	0.08188479056410868
GOBP_REGULATION_OF_BILE_ACID_METABOLIC_PROCESS	0.08233825222483025	0.08233825222483025
GOBP_INORGANIC_ANION_TRANSMEMBRANE_TRANSPORT	0.08237556095603368	0.08237556095603368
GOBP_PROTEIN_LOCALIZATION_TO_ENDOPLASMIC_RETICULUM_EXIT_SITE	0.08245908952612563	0.08245908953400574
GOBP_REGULATION_OF_PROTEIN_TARGETING	0.0825105756108134	0.0825105756108134
REACTOME_SIGNALING_BY_FGFR2_IIIA_TM	0.08261664345320748	0.08261664345320748
GOBP_HEPARIN_BIOSYNTHETIC_PROCESS	0.08267652934447958	0.08267652934447958
GOMF_DEATH_DOMAIN_BINDING	0.08292902519098543	0.08292902519098543
GOBP_REGULATION_OF_HORMONE_SECRETION	0.08293190976871327	0.08293190976871327
GOBP_RESPONSE_TO_INTERLEUKIN_6	0.08305950249129666	0.08305950249129666
GOBP_GLIAL_CELL_DEVELOPMENT	0.08306258019157452	0.00617795409732501
GOBP_NEGATIVE_REGULATION_OF_DENDRITIC_SPINE_MORPHOGENESIS	0.08314131045904317	0.08314131045988256
GOBP_PROSTATE_GLAND_DEVELOPMENT	0.0832052606527824	0.08320526065288175
REACTOME_NEURONAL_SYSTEM	0.08322843812415556	0.08322843812415556
GOBP_PLATELET_DERIVED_GROWTH_FACTOR_RECEPTOR_SIGNALING_PATHWAY	0.08336698279300807	0.08336698279300807
GOBP_NEGATIVE_REGULATION_OF_ADENYLATE_CYCLASE_ACTIVATING_G_PROTEIN_COUPLED_RECEPTOR_SIGNALING_PATHWAY	0.08342222499693859	0.08342222499693859
GOBP_MONOACYLGLYCEROL_BIOSYNTHETIC_PROCESS	0.0835059514019498	0.0835059514019498
GOBP_NEGATIVE_REGULATION_OF_NITRIC_OXIDE_METABOLIC_PROCESS	0.0836588534861509	0.0836588534861509
GOBP_RESPONSE_TO_SYMBIONT	0.08371884469090152	0.0837188446902233
GOBP_PTERIDINE_CONTAINING_COMPOUND_BIOSYNTHETIC_PROCESS	0.08374856009679629	0.08374856009674375
GOBP_REGULATION_OF_CIRCADIAN_SLEEP_WAKE_CYCLE_NON_REM_SLEEP	0.08378477045583775	0.08378477045583775
GOBP_AMINOACYL_TRNA_METABOLISM_INVOLVED_IN_TRANSLATIONAL_FIDELITY	0.0840673220142576	0.0840673220142576
GOMF_AMINOACYL_TRNA_EDITING_ACTIVITY	0.0840673220142576	0.0840673220142576
GOBP_REGULATION_OF_NITRIC_OXIDE_METABOLIC_PROCESS	0.08415916962863049	0.08415916962863049
GOCC_EARLY_ENDOSOME	0.08418326728126846	0.08418326728126846
REACTOME_WNT5A_DEPENDENT_INTERNALIZATION_OF_FZD2_FZD5_AND_ROR2	0.08429117289479116	0.08429117289479116
GOBP_PRODUCTION_OF_SIRNA_INVOLVED_IN_RNA_INTERFERENCE	0.0842937048080753	0.0842937048080753
GOCC_COLLAGEN_TYPE_IV_TRIMER	0.08430990179975688	0.08430990179975688
GOBP_VASCULAR_ENDOTHELIAL_CELL_PROLIFERATION	0.0843419003450131	0.0843419003450131
REACTOME_STRIATED_MUSCLE_CONTRACTION	0.08436230416697241	0.08436230416697241
GOBP_POLYSACCHARIDE_METABOLIC_PROCESS	0.0844440017098896	0.0844440017098896
GOBP_REGULATION_OF_ACTIN_FILAMENT_BASED_PROCESS	0.08449514602497717	0.08449514602497717
GOMF_URIDYLYLTRANSFERASE_ACTIVITY	0.08453555242205027	0.08453555242205027
GOBP_REGULATION_OF_CYTOSKELETON_ORGANIZATION	0.08463353679303867	0.08463353679206921
GOBP_NEGATIVE_REGULATION_OF_EXECUTION_PHASE_OF_APOPTOSIS	0.084662615456968085	0.08466261545687478
GOCC_UBIQUITIN_CONJUGATING_ENZYME_COMPLEX	0.08472910714458028	0.08472910714458028
GOBP_CELLULAR_RESPONSE_TO_OXYGEN_LEVELS	0.08480439206424956	0.08480439206424956
GOBP_MITOCHONDRIAL_RESPIRATORY_CHAIN_COMPLEX_ASSEMBLY	0.08482431657793008	0.08482431657793008
GOBP_URINARY_BLADDER_SMOOTH_MUSCLE_CONTRACTION	0.08496259408918092	0.0849625940910104
GOBP_POSITIVE_REGULATION_OF_HELICASE_ACTIVITY	0.08498711983687073	0.08498711983687073
GOMF_PROTEIN_FOLDING_CHAPERONE	0.08503636463458544	0.08503636463458544
GOBP_REGULATION_OF_PROTEIN_LOCALIZATION_TO_SYNAPSE	0.08505943170276967	0.08505943170276967
GOMF_POLY_PURINE_TRACT_BINDING	0.0851656507138281	0.0851656507138281
GOBP_POSITIVE_REGULATION_OF_HISTONE_MODIFICATION	0.0852273266480099	0.08522732664628734
GOCC_MALE_PRONUCLEUS	0.08536833340318185	0.08536833340318185
GOBP_POSITIVE_REGULATION_OF_ENDOTHELIAL_CELL_CHEMOTAXIS_BY_VEGF_ACTIVATED_VASCULAR_ENDOTHELIAL_GROWTH_FACTOR_RECEPTOR_SIGNALING_PATHWAY	0.08540225771854504	0.08540225771854504
REACTOME_PROTEIN_METHYLATION	0.08548246031636864	0.03654368942824371
GOBP_REGULATION_OF_NON_MEMBRANE_SPANNING_PROTEIN_TYROSINE_KINASE_ACTIVITY	0.08554752832348955	0.08554752832348955
REACTOME_GDP_FUCOSE_BIOSYNTHESIS	0.08555093171645678	0.08555093171621093
GOMF_TRANSMEMBRANE_RECEPTOR_PROTEIN_TYROSINE_KINASE_ACTIVITY	0.08555609864246774	0.08555609864246774
GOBP_DORSAL_SPINAL_CORD_DEVELOPMENT	0.08599877111047655	0.08599877111047655
REACTOME_ORGANIC_ANION_TRANSPORT	0.08603616206474311	0.08603616206474311
REACTOME_AMINE_LIGAND_BINDING_RECEPTORS	0.08609333434770843	0.08609333434666945
GOCC_VACUOLAR_MEMBRANE	0.08618107729984113	0.08618107729984113
GOBP_LEUKOTRIENE_METABOLIC_PROCESS	0.08618678499647414	0.08618678499686867
GOBP_DNA_METHYLATION_OR_DEMETHYLATION	0.08620307178410412	0.08620307178410412
GOBP_REGULATION_OF_TRANS_SYNAPTIC_SIGNALING	0.08636340523610121	0.0533067508399879
GOBP_RNA_PROCESSING	0.08644607930570844	0.0758833982828249
GOBP_INFLAMMATORY_RESPONSE	0.08646917067274344	0.2367497244642354
GOMF_C2H2_ZINC_FINGER_DOMAIN_BINDING	0.08649495186787245	0.08649495186787245
GOMF_STEROID_HORMONE_BINDING	0.08654741179129932	0.08654741179129932
GOBP_CLATHRIN_DEPENDENT_ENDOCYTOSIS	0.08655401890213403	0.08655401890213403
GOBP_BEHAVIORAL_RESPONSE_TO_COCAINE	0.0865610970516951	0.0865610970516951
GOBP_REGULATION_OF_VENTRICULAR_CARDIAC_MUSCLE_CELL_MEMBRANE_DEPOLARIZATION	0.08660403460045765	0.08660403460045765
GOBP_T_HELPER_17_CELL_DIFFERENTIATION	0.08662622870419102	0.08662622870419102
GOBP_PROTOPORPHYRINOGEN_IX_BIOSYNTHETIC_PROCESS	0.08672304317089861	0.08672304317099683
GOBP_ONE_CARBON_COMPOUND_TRANSPORT	0.08678262434375462	0.08678262434166878
GOBP_POSITIVE_REGULATION_OF_HISTONE_PHOSPHORYLATION	0.08693072444078095	0.08693072444164926
GOBP_ACTIN_FILAMENT_POLYMERIZATION	0.08699898975712848	0.08699898975712848
GOBP_CARBOHYDRATE_IMPORT_ACROSS_PLASMA_MEMBRANE	0.08706708298923083	0.08706708298923083
GOBP_ANTEROGRADE_DENDRITIC_TRANSPORT	0.08709267232559097	0.08709267232625674
GOMF_LIGAND_GATED_ANION_CHANNEL_ACTIVITY	0.08719637012348999	0.08719637012348999
GOCC_CELL_CELL_CONTACT_ZONE	0.08719671530221897	0.08719671530221897
GOBP_NUCLEOSIDE_BISPHOSPHATE_BIOSYNTHETIC_PROCESS	0.08735407222371365	0.08735407222320694
GOCC_LEWY_BODY	0.08740146538715159	0.08740146538715159
GOMF_7SK_SNRNA_BINDING	0.08761022697471567	0.08761022697471567
GOCC_LUMENAL_SIDE_OF_MEMBRANE	0.0876271585613097	0.0876271585613097
GOBP_NEGATIVE_REGULATION_OF_AXONOGENESIS	0.0876759876747969	0.0876759876747969
GOMF_MELANOCORTIN_RECEPTOR_ACTIVITY	0.08773212979027986	0.08773212979037252
GOMF_IMMUNE_RECEPTOR_ACTIVITY	0.08774318963062872	0.08774318963062872
GOBP_SYNAPSE_PRUNING	0.0879021368708221	0.0879021368708221
GOCC_SITE_OF_POLARIZED_GROWTH	0.08790271211263977	0.08790271211263977
GOBP_UREA_TRANSPORT	0.08794184605204432	0.08794184605204432
GOCC_POSTSYNAPTIC_SPECIALIZATION_MEMBRANE	0.08800674011409049	0.08800674011409049
REACTOME_METABOLISM_OF_WATER_SOLUBLE_VITAMINS_AND_COFACTORS	0.088346066873689455	0.088346066873689455
REACTOME_TRANSLESION_SYNTHESIS_BY_Y_FAMILY_DNA_POLYMERASES_BYPASSES_LESIONS_ON_DNA_TEMPLATE	0.08845003592573948	0.08877674675159779
GOMF_11_CIS_RETINAL_BINDING	0.08915033184576683	0.08915033184576683
REACTOME_FGFR2B_LIGAND_BINDING_AND_ACTIVATION	0.08917368277713394	0.08917368277682035
GOBP_TOLL_LIKE_RECEPTOR_9_SIGNALING_PATHWAY	0.0892094678139696	0.0892094678139696
REACTOME_MTORC1_MEDIATED_SIGNALLING	0.08923282491299173	0.08923282491299173
GOBP_VITAMIN_B6_METABOLIC_PROCESS	0.08931475624542222	0.08931475624632043
REACTOME_NRAGE_SIGNALS_DEATH_THROUGH_JNK	0.0895171927257066	0.0895171927257066
GOBP_NEGATIVE_REGULATION_OF_CD4_POSITIVE_ALPHA_BETA_T_CELL_DIFFERENTIATION	0.08957569688723845	0.08957569688723845
REACTOME_REGULATED_NECROSIS	0.0896891899185637	0.0896891899185637
GOBP_DOUBLE_STRAND_BREAK_REPAIR	0.08982025190781387	0.07219731832210083
GOBP_POSITIVE_REGULATION_OF_LIPID_METABOLIC_PROCESS	0.08982299935481045	0.0898229993555432
GOBP_NEGATIVE_REGULATION_OF_PROTEIN_MATURATION	0.08990077987420615	0.08990077987420615
REACTOME_ASSEMBLY_OF_ACTIVE_LPL_AND_LIPC_LIPASE_COMPLEXES	0.08994109589913275	0.08994109589923034
GOMF_HISTAMINE_RECEPTOR_ACTIVITY	0.09000647163097027	0.09000647163097027
GOBP_REGULATION_OF_CHROMATIN_ASSEMBLY_OR_DISASSEMBLY	0.09033865729175236	0.09033865729175236
REACTOME_GLYCOGEN_METABOLISM	0.0903403760386918	0.0903403760386918
REACTOME_TRANSCRIPTIONAL_ACTIVATION_OF_MITOCHONDRIAL_BIOGENESIS	0.09042473269171476	0.09042473269171476
REACTOME_CHYLOMICRON_ASSEMBLY	0.09044732712818308	0.09044732712818308
KEGG_CHEMOKINE_SIGNALING_PATHWAY	0.09046823464776656	0.09046823464776656
GOBP_PROTEIN_LOCALIZATION_TO_CILIARY_MEMBRANE	0.09072521967264845	0.09072521967184782
GOBP_REGULATION_OF_DOPAMINE_RECEPTOR_SIGNALING_PATHWAY	0.0907357946582736	0.0907357946582736
GOMF_STRUCTURAL_MOLECULE_ACTIVITY_CONFERRING_ELASTICITY	0.0907718248266261	0.0907718248266261
GOBP_NEGATIVE_REGULATION_OF_MAST_CELL_ACTIVATION	0.09089831154643035	0.09089831154655496
GOBP_MAMMARY_GLAND_ALVEOLUS_DEVELOPMENT	0.09098469878473887	0.09098469878473887
GOBP_FC_EPSILON_RECEPTOR_SIGNALING_PATHWAY	0.09100764182224272	0.09100764182224272
GOBP_RESPONSE_TO_INTERLEUKIN_12	0.09103547681430511	0.09103547681430511
GOBP_NEGATIVE_REGULATION_OF_BLOOD_PRESSURE	0.09107842029773876	0.09107842029773876
GOBP_ESTABLISHMENT_OF_LEFT_RIGHT_ASYMMETRY	0.09118257656466108	0.09118257656466108
GOCC_NATA_COMPLEX	0.09136236396950856	0.09136236396950856
GOMF_CARBON_NITROGEN_LYASE_ACTIVITY	0.0914630874612046	0.0914630874612046
GOBP_PROTEIN_SIALYLATION	0.0915296298812889	0.09152962988171662
GOBP_NCRNA_METABOLIC_PROCESS	0.09170370339220282	0.09170370339178756
GOBP_AMP_METABOLIC_PROCESS	0.0917839865921269	0.0917839865921269
REACTOME_ESTABLISHMENT_OF_SISTER_CHROMATID_COHESION	0.09182248359212827	0.09182248359165786
GOBP_MITOTIC_SPINDLE_ASSEMBLY	0.09201847738813396	0.07741889904059784
GOBP_RENAL_TUBULAR_SECRETION	0.09211567326746986	0.09211567326746986
GOBP_REGULATION_OF_PHOSPHATIDYLINOSITOL_3_KINASE_SIGNALING	0.09220154305899468	0.09220154305899468
REACTOME_TBC_RABGAPS	0.09236079613382556	0.09236079613382556
GOBP_POSITIVE_REGULATION_OF_STRIATED_MUSCLE_CELL_APOPTOTIC_PROCESS	0.09243026966727792	0.0924302696667986
REACTOME_AUTOPHAGY	0.0924678210370802	0.09916964952930782
GOBP_RESPONSE_TO_HEAT	0.09263193535467185	0.00155453743034436
GOCC_PICLN_SM_PROTEIN_COMPLEX	0.09272568054294568	0.09272568054294568
GOCC_LAMELLIPODIUM	0.09284941267206442	0.09284941267206442
GOBP_CELLULAR_RESPONSE_TO_CHEMICAL_STRESS	0.09287501994680922	0.05118249042860404
GOBP_EMBRYONIC_PATTERN_SPECIFICATION	0.09304657754705711	0.09304657754705711
REACTOME_MISMATCH_REPAIR	0.09310637681010037	0.09310637681010037
REACTOME_CELL_DEATH_SIGNALLING_VIA_NRAGE_NRIF_AND_NADE	0.09315680408474196	0.09315680408474196
REACTOME_RESPONSE_OF_EIF2AK1_HRI_TO_HEME_DEFICIENCY	0.09323518258939714	0.09323518258939714
GOBP_STRIATED_MUSCLE_ATROPHY	0.09334102631476116	0.09334102631476116
GOBP_HISTONE_H3_K9_DIMETHYLATION	0.09341053254824616	0.09341053254824616
GOBP_REGULATION_OF_PRESYNAPTIC_CYTOSOLIC_CALCIUM_ION_CONCENTRATION	0.0935074595220455	0.0935074595220455
GOBP_RESPONSE_TO_PURINE_CONTAINING_COMPOUND	0.0935546929885137	0.01828798160187108
REACTOME_PYRUVATE_METABOLISM_AND_CITRIC_ACID_TCA_CYCLE	0.09357380191739534	0.09357380191739534
GOCC_SEH1_ASSOCIATED_COMPLEX	0.093603302238692	0.093603302238692
GOBP_HISTONE_H4_ACETYLATION	0.0936459595126458	0.0936459595126458
GOBP_REGULATION_OF_MITOCHONDRIAL_ATP_SYNTHESIS_COUPLED_ELECTRON_TRANSPORT	0.09378764739880356	0.0937876474003818
GOBP_REGULATION_OF_GAMMA_DELTA_T_CELL_ACTIVATION	0.09379465747520632	0.09379465747520632
GOBP_POSTTRANSLATIONAL_PROTEIN_TARGETING_TO_MEMBRANE_TRANSLOCATION	0.09403460359784316	0.09403460359784316
REACTOME_RHOU_GTPASE_CYCLE	0.09403749346022776	0.09403749346022776
GOBP_CYTOPLASMIC_SEQUESTERING_OF_NF_KAPPAB	0.09419194219466466	0.09419194219466466
GOBP_POSITIVE_REGULATION_OF_NUCLEAR_TRANSCRIBED_MRNA_CATABOLIC_PROCESS_DEADENYLATION_DEPENDENT_DECAY	0.09420152965688865	0.09420152965688865
REACTOME_OVARIAN_TUMOR_DOMAIN_PROTEASES	0.09436671497495688	0.1009762368529006
GOMF_MINUS_END_DIRECTED_MICROTUBULE_MOTOR_ACTIVITY	0.09441610138607992	0.09441610138628705
GOMF_TRANSFERASE_ACTIVITY_TRANSFERRING_NITROGENOUS_GROUPS	0.09444044634142512	0.09444044634142512
GOBP_STEM_CELL_FATE_COMMITMENT	0.09444839436112085	0.09444839436112085
GOBP_PROTEIN_LOCALIZATION_TO_CHROMATIN	0.09453437279986789	0.06687424870586782
GOBP_ADENOHYPOPHYSIS_DEVELOPMENT	0.0946550332193606	0.0946550332193606
GOBP_NEGATIVE_REGULATION_OF_NUCLEAR_TRANSCRIBED_MRNA_CATABOLIC_PROCESS_DEADENYLATION_DEPENDENT_DECAY	0.09484613108898889	0.09484613108898889
GOBP_NEGATIVE_REGULATION_OF_T_HELPER_17_TYPE_IMMUNE_RESPONSE	0.09489577837493957	0.09489577837493957
GOBP_GLYCOPROTEIN_CATABOLIC_PROCESS	0.09505338844643192	0.09505338844643192
GOBP_ENDOCARDIAL_CUSHION_FORMATION	0.09514047000683148	0.09514047000683148
KEGG_ABC_TRANSPORTERS	0.09521542342165722	0.09521542342240144
GOBP_GLYCOSYLCERAMIDE_CATABOLIC_PROCESS	0.09526454905699808	0.09526454905699808
GOBP_MANGANESE_ION_TRANSPORT	0.0953153092952585	0.0953153092952585
GOBP_PROTEIN_O_LINKED_FUCOSYLATION	0.09536151910900344	0.09536151911191204
REACTOME_ASSEMBLY_OF_THE_HIV_VIRION	0.09542147237917475	0.09542147237917475
GOBP_TELENCEPHALON_DEVELOPMENT	0.09545211843973064	0.09545211843973064
GOMF_DELAYED_RECTIFIER_POTASSIUM_CHANNEL_ACTIVITY	0.0956598914449514	0.0956598914449514
GOBP_SNRNA_MODIFICATION	0.09586477409087264	0.09586477409087264
REACTOME_TRANSMISSION_ACROSS_CHEMICAL_SYNAPSES	0.09591885717616372	0.09591885717616372
REACTOME_HIV_ELONGATION_ARREST_AND_RECOVERY	0.09601496134546032	0.096014961345318
GOBP_GLYCEROPHOSPHOLIPID_BIOSYNTHETIC_PROCESS	0.09605967279066072	0.09605967279066072
GOCC_CENTRIOLAR_SATELLITE	0.0960741977982006	0.14901099577663243
GOMF_INTRAMOLECULAR_OXIDOREDUCTASE_ACTIVITY_TRANSPOSING_C_C_BONDS	0.09629445933880508	0.09629445933880508
GOBP_RESPONSE_TO_MANGANESE_ION	0.09637306282792166	0.09637306282792166
GOBP_GUANINE_NUCLEOTIDE_TRANSMEMBRANE_TRANSPORT	0.09645991669491276	0.09645991669491276
GOBP_DNA_DAMAGE_RESPONSE_SIGNAL_TRANSDUCTION_BY_P53_CLASS_MEDIATOR_RESULTING_IN_CELL_CYCLE_ARREST	0.09647493616990352	0.09647493616990352
GOBP_NEGATIVE_REGULATION_OF_CELLULAR_MACROMOLECULE_BIOSYNTHETIC_PROCESS	0.09655197768646832	0.07063992478152328
GOMF_TRANSLATION_REGULATOR_ACTIVITY	0.0966245288483915	0.0966245288483915
GOBP_POSITIVE_REGULATION_OF_DENDRITIC_CELL_DIFFERENTIATION	0.0966250683002839	0.0966250683002839
GOBP_CYTOPLASM_ORGANIZATION	0.09670139468307153	0.09670139468307153
GOBP_REGULATION_OF_HYDROLASE_ACTIVITY	0.09695638097079576	0.05331281597436135
GOMF_PHOSPHOLIPASE_A2_INHIBITOR_ACTIVITY	0.09703486601454354	0.09703486601454354
GOMF_UBIQUITIN_SPECIFIC_PROTEASE_BINDING	0.09710345775245732	0.06150149057962285
REACTOME_ADENYLATE_CYCLASE_ACTIVATING_PATHWAY	0.09714301370020408	0.09714301370020408
GOCC_INTRINSIC_COMPONENT_OF_THE_CYTOPLASMIC_SIDE_OF_THE_PLASMA_MEMBRANE	0.09716617544093031	0.09716617544093031
GOBP_REGULATION_OF_RECEPTOR_CATABOLIC_PROCESS	0.09718012419645164	0.09718012419645164
GOMF_COLLAGEN_BINDING	0.09718316062398676	0.09718316062398676
GOBP_GLAND_DEVELOPMENT	0.09719178218448306	0.16525384788527794
REACTOME_SCAVENGING_BY_CLASS_F_RECEPTORS	0.09731270753175816	0.09731270753124913
GOCC_VESICLE_LUMEN	0.09739600261572191	0.09355400604104518
GOBP_POSITIVE_REGULATION_OF_MITOTIC_CELL_CYCLE_SPINDLE_ASSEMBLY_CHECKPOINT	0.09742339584958074	0.09742339584958074
KEGG_GLIOMA	0.0975052357470782	0.0975052357470782
GOBP_NEGATIVE_REGULATION_OF_LEUKOCYTE_CHEMOTAXIS	0.09758303718179293	0.09758303718254648
GOMF_PHOSPHATIDATE_PHOSPHATASE_ACTIVITY	0.0976921287283486	0.0976921287283486
REACTOME_ESR_MEDIATED_SIGNALING	0.09773346150828945	0.09773346150804772
GOBP_REGULATION_OF_VERY_LOW_DENSITY_LIPOPROTEIN_PARTICLE_REMODELING	0.09779126881338554	0.09779126881338554
GOBP_POSITIVE_REGULATION_OF_INTERFERON_BETA_PRODUCTION	0.09798465880967396	5.484490750368134e-4
GOBP_DNA_CATABOLIC_PROCESS_EXONUCLEOLYTIC	0.09806946627334566	0.09806946627334566
GOBP_MYELOID_DENDRITIC_CELL_DIFFERENTIATION	0.09807243501980474	0.09807243502000695
GOMF_ENZYME_ACTIVATOR_ACTIVITY	0.09820111045794648	0.09076455640231328
GOBP_REGULATION_OF_ACTIN_CYTOSKELETON_REORGANIZATION	0.09822465978602753	0.09822465978602753
GOBP_RRNA_CATABOLIC_PROCESS	0.09824474359886416	0.09824474359886416
GOBP_PHOSPHATIDYLINOSITOL_METABOLIC_PROCESS	0.0982677152362869	0.0982677152362869
GOMF_GENERAL_TRANSCRIPTION_INITIATION_FACTOR_ACTIVITY	0.0983329443269436	0.0983329443269436
GOBP_RESPONSE_TO_UV_C	0.0984565611472698	0.0984565611472698
GOBP_INTESTINAL_EPITHELIAL_CELL_DIFFERENTIATION	0.09855990752847373	0.09855990752847373
GOBP_REGULATION_OF_VASCULAR_PERMEABILITY	0.0986320104321806	0.0986320104321806
GOBP_PROSTATE_GLAND_MORPHOGENESIS	0.09869114970614223	0.09869114970614223
GOMF_ACYLTRANSFERASE_ACYL_GROUPS_CONVERTED_INTO_ALKYL_ON_TRANSFER	0.09870147870679488	0.09870147870679488
GOBP_NEUROMUSCULAR_PROCESS	0.09873639352153749	0.09873639352181889
GOBP_SNRNA_METABOLIC_PROCESS	0.09874249874180976	0.09874249874180976
GOBP_NEGATIVE_REGULATION_OF_RNA_CATABOLIC_PROCESS	0.09874609630804124	0.04332177162178621
GOBP_LIPID_PHOSPHORYLATION	0.098803308966376	0.098803308966939285
GOMF_HYDROXYMETHYL_FORMYL_AND_RELATED_TRANSFERASE_ACTIVITY	0.0988629750673072	0.0988629750673072
GOBP_PEPTIDYL_LYSINE_OXIDATION	0.09890699751906323	0.09890699751906323
GOMF_PROTEIN_LYSINE_6_OXIDASE_ACTIVITY	0.09890699751906323	0.09890699751906323
GOMF_ALCOHOL_DEHYDROGENASE_NAD_P_PLUS_ACTIVITY	0.09891008908624747	0.09891008908624747
GOMF_TROPONIN_I_BINDING	0.09903287613183227	0.09903287613183227
GOBP_FATTY_ACID_DERIVATIVE_BIOSYNTHETIC_PROCESS	0.09905720438985532	0.09905720438985532
GOMF_GLIAL_CELL_DERIVED_NEUROTROPHIC_FACTOR_RECEPTOR_ACTIVITY	0.09911117659449814	0.09911117659449814
GOBP_MODULATION_OF_EXCITATORY_POSTSYNAPTIC_POTENTIAL	0.09946593076073336	0.0994659307613981
GOBP_POSITIVE_REGULATION_OF_EXTRACELLULAR_MATRIX_ORGANIZATION	0.09956423750419184	0.09956423750419184
GOBP_VIRAL_GENE_EXPRESSION	0.09961298365696634	0.06273399845920337
GOMF_QUATERNARY_AMMONIUM_GROUP_TRANSMEMBRANE_TRANSPORTER_ACTIVITY	0.09969584771755756	0.09969584771755756
GOBP_REGULATION_OF_UBIQUITIN_PROTEIN_LIGASE_ACTIVITY	0.09974062970874584	0.09974062970874584
GOBP_REGULATION_OF_CELL_FATE_SPECIFICATION	0.09984155204488172	0.09984155204488172
GOBP_DNA_DAMAGE_RESPONSE_SIGNAL_TRANSDUCTION_RESULTING_IN_TRANSCRIPTION	0.09991698305489388	0.09991698305489388
GOBP_MRNA_CATABOLIC_PROCESS	0.09994098488781074	0.0679532786035629
REACTOME_METALLOTHIONEINS_BIND_METALS	0.09995869133903498	0.09995869133903498
GOBP_NEUTROPHIL_ACTIVATION_INVOLVED_IN_IMMUNE_RESPONSE	0.09999512860700356	0.09999512860700356
KEGG_APOPTOSIS	0.10006964953737443	0.10006964953737443
GOMF_HEAT_SHOCK_PROTEIN_BINDING	0.100108473491764	0.03602842107257097
GOMF_FLAVIN_ADENINE_DINUCLEOTIDE_BINDING	0.10027417173364277	0.10027417173364277
GOBP_BODY_FLUID_SECRETION	0.1003121502381711	0.1003121502381711
GOBP_INTERLEUKIN_18_PRODUCTION	0.10035648817393182	0.10035648817393182
GOMF_PRE_MRNA_BINDING	0.10035934244154382	0.01964903114587718
GOMF_UBIQUITIN_LIKE_PROTEIN_BINDING	0.10044295438561988	0.10044295438561988
GOBP_NEGATIVE_REGULATION_OF_ACTION_POTENTIAL	0.10045384475417032	0.10045384475473276
GOBP_REGULATION_OF_MICROTUBULE_BINDING	0.10050135834934516	0.100501358350055
GOCC_CYTOSKELETON_OF_PRESYNAPTIC_ACTIVE_ZONE	0.100560791192042	0.100560791192042
GOMF_TRANSMEMBRANE_RECEPTOR_PROTEIN_KINASE_ACTIVITY	0.10059653421214727	0.10059653421214727
GOBP_REGULATION_OF_LYASE_ACTIVITY	0.10061145178313297	0.10061145178313297
GOBP_VESICLE_CARGO_LOADING	0.1006477779856834	0.1006477779861126
GOBP_REGULATION_OF_TRANSCRIPTION_ELONGATION_FROM_RNA_POLYMERASE_II_PROMOTER	0.10072740999277878	0.10072740999277878
REACTOME_FORMYL_PEPTIDE_RECEPTORS_BIND_FORMYL_PEPTIDES_AND_MANY_OTHER_LIGANDS	0.10075849198454236	0.1007584919851631
GOMF_ALPHA_GLUCOSIDASE_ACTIVITY	0.10081959546822936	0.10081959546822936
GOCC_CCR4_NOT_COMPLEX	0.10085436228683016	0.10085436228683016
GOBP_NEGATIVE_REGULATION_OF_VOLTAGE_GATED_CALCIUM_CHANNEL_ACTIVITY	0.10086102809486136	0.10086102809486136
REACTOME_GALACTOSE_CATABOLISM	0.10104605111821711	0.10104605111769266
GOBP_L_METHIONINE_SALVAGE_FROM_METHYLTHIOADENOSINE	0.10105935882558556	0.10105935882558556
GOMF_TOLL_LIKE_RECEPTOR_BINDING	0.10109468007481565	0.10109468007481565
GOBP_REGULATION_OF_MESENCHYMAL_CELL_PROLIFERATION	0.10121052045792892	0.10121052045792892
GOBP_COTRANSLATIONAL_PROTEIN_TARGETING_TO_MEMBRANE	0.1013246366019356	0.1013246366019356
GOBP_NEGATIVE_REGULATION_OF_LEUKOCYTE_APOPTOTIC_PROCESS	0.10154695042257914	0.10154695042328954
REACTOME_TRAF6_MEDIATED_IRF7_ACTIVATION	0.10164799815417085	3.58359496262452e-5
GOMF_MDM2_MDM4_FAMILY_PROTEIN_BINDING	0.10164971168309968	0.10164971168273056
GOBP_CELLULAR_RESPONSE_TO_UNFOLDED_PROTEIN	0.10181479522614888	0.08991962157469245
GOMF_GLUCOSIDASE_ACTIVITY	0.10195445689912716	0.10195445689912716
GOBP_PEPTIDYL_TYROSINE_DEPHOSPHORYLATION	0.10197264142797634	0.10197264142797634
GOBP_DETERMINATION_OF_PANCREATIC_LEFT_RIGHT_ASYMMETRY	0.10203187155026663	0.10203187155026663
GOBP_TRANSFORMING_GROWTH_FACTOR_BETA_PRODUCTION	0.10208794916808984	0.10208794916808984
GOBP_DENDRITIC_TRANSPORT	0.10209971206253247	0.10209971206253247
GOBP_RESPIRATORY_ELECTRON_TRANSPORT_CHAIN	0.1021275776294743	0.1021275776294743
GOBP_THALAMUS_DEVELOPMENT	0.1023504987409073	0.1023504987409073
GOBP_PYRIMIDINE_DEOXYRIBONUCLEOSIDE_MONOPHOSPHATE_METABOLIC_PROCESS	0.10236471407456356	0.10236471407627994
GOBP_NEGATIVE_REGULATION_OF_LYASE_ACTIVITY	0.10262777319689372	0.10262777319778076
GOBP_POSITIVE_REGULATION_OF_CYTOPLASMIC_TRANSLATION	0.10264275273387556	0.10264275273387556
GOBP_REGULATION_OF_SYNAPTIC_VESICLE_ENDOCYTOSIS	0.10265322270093516	0.10265322270093516
GOBP_CELLULAR_RESPONSE_TO_CAFFEINE	0.10269169958296208	0.10269169958296208
GOBP_BIOLOGICAL_PROCESS_INVOLVED_IN_INTRASPECIES_INTERACTION_BETWEEN_ORGANISMS	0.10284394840135258	0.10284394840135258
REACTOME_RHOBTB2_GTPASE_CYCLE	0.1029528590718584	0.1029528590718584
GOBP_REGULATION_OF_SENSORY_PERCEPTION	0.10296697560255884	0.10296697560255884
REACTOME_COHESIN_LOADING_ONTO_CHROMATIN	0.10305044543472104	0.10305044543472104
GOMF_DIPEPTIDYL_PEPTIDASE_ACTIVITY	0.1032011982793179	0.1032011982793179
GOBP_CELLULAR_RESPONSE_TO_INSULIN_LIKE_GROWTH_FACTOR_STIMULUS	0.10328582767365271	0.10328582767365271
GOCC_INTRACILIARY_TRANSPORT_PARTICLE	0.1034123418450014	0.1034123418450014
GOBP_POSITIVE_REGULATION_OF_PROTEIN_KINASE_ACTIVITY	0.10350052509325118	0.10350052509325118
GOBP_SRP_DEPENDENT_COTRANSLATIONAL_PROTEIN_TARGETING_TO_MEMBRANE	0.10353511924174488	0.10353511924174488
GOBP_KERATINOCYTE_DEVELOPMENT	0.10355637417731876	0.10355637417731876
GOMF_MACROMOLECULE_TRANSMEMBRANE_TRANSPORTER_ACTIVITY	0.1035572899331316	0.1035572899331316
GOCC_MULTIVESICULAR_BODY	0.103703148252253	0.103703148252253
GOBP_TYPE_B_PANCREATIC_CELL_DEVELOPMENT	0.103712613879911	0.103712613879911
GOBP_MAINTENANCE_OF_PROTEIN_LOCALIZATION_IN_ENDOPLASMIC_RETICULUM	0.1039471569350642	0.10394715693558998
GOCC_PROTEASOME_REGULATORY_PARTICLE_LID_SUBCOMPLEX	0.10414666578306989	0.10414666578306989
GOBP_GUANINE_METABOLIC_PROCESS	0.10417087955811274	0.10417087955811274
GOBP_POSITIVE_REGULATION_OF_MONOCYTE_CHEMOTACTIC_PROTEIN_1_PRODUCTION	0.1041902575638682	0.1041902575638682
GOMF_MANNOSE_BINDING	0.10419030460577604	0.10419030460547456
GOMF_PHOSPHORUS_OXYGEN_LYASE_ACTIVITY	0.104269994371699	0.104269994371699
GOMF_CARBONATE_DEHYDRATASE_ACTIVITY	0.10427499622949182	0.10427499622949182
GOCC_METHYLOSOME	0.10467572628486654	0.10467572628486654
REACTOME_THE_PHOTOTRANSDUCTION_CASCADE	0.10475462027173818	0.10475462027173818
GOMF_WATER_CHANNEL_ACTIVITY	0.10494434820888596	0.10494434820888596
GOMF_OXIDOREDUCTASE_ACTIVITY_ACTING_ON_CH_OR_CH2_GROUPS	0.10508863668113504	0.10508863668113504
REACTOME_SIGNALING_BY_FGFR2	0.1052026658682999	0.10520266586857356
GOBP_HISTONE_H3_DEACETYLATION	0.10520508077859876	0.10520508077859876
GOMF_LIPOPEPTIDE_BINDING	0.1052593418894915	0.1052593418894915
GOMF_HISTONE_METHYLTRANSFERASE_ACTIVITY_H3_K9_SPECIFIC	0.1053307439961308	0.1053307439961308
GOMF_NEUROTRANSMITTER_BINDING	0.10539446987013744	0.10539446987013744
GOBP_DTMP_METABOLIC_PROCESS	0.10545615083637844	0.10545615083637844
GOCC_LAMININ_COMPLEX	0.10546844484780984	0.10546844484780984
GOBP_PROTEIN_LOCALIZATION_TO_SYNAPSE	0.10548190450881063	0.105481904509089
GOBP_GEPHYRIN_CLUSTERING_INVOLVED_IN_POSTSYNAPTIC_DENSITY_ASSEMBLY	0.10555033252602022	0.10555033252602022
GOMF_ENDORIBONUCLEASE_ACTIVITY_PRODUCING_3_PHOSPHOMONOESTERS	0.1055557788387004	0.1055557788387004
REACTOME_WAX_AND_PLASMALOGEN_BIOSYNTHESIS	0.10583317577789043	0.10583317577789043
GOBP_NEGATIVE_REGULATION_OF_COLLAGEN_METABOLIC_PROCESS	0.10593461168627782	0.10593461168627782
GOMF_CLATHRIN_HEAVY_CHAIN_BINDING	0.10600893564618108	0.10600893564618108
GOBP_MODIFIED_AMINO_ACID_TRANSPORT	0.10603519153564252	0.10603519153564252
GOMF_CO_RECEPTOR_BINDING	0.10611535568100332	0.10611535568100332
GOCC_ZONA_PELLUCIDA_RECEPTOR_COMPLEX	0.10628249531764998	0.10628249531764998
GOBP_HEME_TRANSPORT	0.10633611701953588	0.10633611701953588
GOBP_D_AMINO_ACID_TRANSPORT	0.1063452818738145	0.1063452818738145
GOBP_KERATAN_SULFATE_METABOLIC_PROCESS	0.10665539374875092	0.10665539374875092
GOBP_RESPONSE_TO_GONADOTROPIN_RELEASING_HORMONE	0.10666914298604126	0.10666914298604126
GOBP_HIGH_DENSITY_LIPOPROTEIN_PARTICLE_CLEARANCE	0.10673403250501194	0.10673403250501194
GOBP_NEGATIVE_REGULATION_OF_SERINE_TYPE_PEPTIDASE_ACTIVITY	0.10673980299910564	0.10673980299910564
GOBP_REGULATION_OF_MAST_CELL_CHEMOTAXIS	0.10678660995498918	0.10678660995498918
GOCC_TRANS_GOLGI_NETWORK_TRANSPORT_VESICLE	0.10692557983711264	0.10692557983711264
GOBP_AMYGDALA_DEVELOPMENT	0.10699572775114528	0.10699572775114528
GOBP_POSITIVE_REGULATION_OF_INTERLEUKIN_1_BETA_PRODUCTION	0.10700196586092052	0.10700196586075485
REACTOME_DEFENSINS	0.10700500437506716	0.1070050043759564
GOBP_NEGATIVE_REGULATION_OF_AXON_EXTENSION	0.10711245549722533	0.10711245549722533
GOBP_NEGATIVE_REGULATION_OF_SEQUESTERING_OF_TRIGLYCERIDE	0.10712568825732877	0.10712568825732877
GOCC_PRESYNAPSE	0.10729968236811954	0.07079934930795101
GOBP_SINGLE_STRANDED_VIRAL_RNA_REPLICATION_VIA_DOUBLE_STRANDED_DNA_INTERMEDIATE	0.1073015363732574	0.1073015363732574
GOBP_TOLERANCE_INDUCTION_DEPENDENT_UPON_IMMUNE_RESPONSE	0.10733567564629358	0.10733567564629358
GOBP_REGULATION_OF_SUPRAMOLECULAR_FIBER_ORGANIZATION	0.1073534455775248	0.1073534455775248
GOBP_FC_RECEPTOR_SIGNALING_PATHWAY	0.10735924277078694	0.10735924277078694
GOCC_CLATHRIN_ADAPTOR_COMPLEX	0.10736966512251384	0.10736966512251384
GOBP_NEGATIVE_REGULATION_OF_MEMBRANE_POTENTIAL	0.10737745475355254	0.10737745475355254
GOBP_ATTACHMENT_OF_SPINDLE_MICROTUBULES_TO_KINETOCHORE	0.10740630823900923	0.10740630823900923
REACTOME_RHOJ_GTPASE_CYCLE	0.1074322544652668	0.1074322544652668
GOBP_REGULATION_OF_LIPID_METABOLIC_PROCESS	0.10751322804525185	0.2537305267982239
GOBP_VESICLE_UNCOATING	0.10754572439934036	0.10754572439151974
GOCC_INTRINSIC_COMPONENT_OF_ORGANELLE_MEMBRANE	0.10754847690962507	0.10754847690962507
GOBP_RNA_POLYMERASE_II_PREINITIATION_COMPLEX_ASSEMBLY	0.1076278621936288	0.1076278621936288
REACTOME_ALPHA_DEFENSINS	0.10765201252903572	0.10765201252903572
GOCC_OUTER_MITOCHONDRIAL_MEMBRANE_PROTEIN_COMPLEX	0.10775339077464376	0.10775339077464376
GOBP_CD4_POSITIVE_ALPHA_BETA_T_CELL_DIFFERENTIATION	0.10778364663862416	0.10778364663862416
GOCC_ACETYLCHOLINE_GATED_CHANNEL_COMPLEX	0.10778959304602136	0.10778959304602136
GOBP_S_ADENOSYLMETHIONINE_CYCLE	0.10787972136434217	0.10787972136434217
GOBP_ANTIGEN_PROCESSING_AND_PRESENTATION_OF_LIPID_ANTIGEN_VIA_MHC_CLASS_IB	0.1079209859334012	0.10792098593311464
GOMF_ENDOPEPTIDASE_ACTIVITY	0.10802748172913752	0.10802748172913752
GOMF_STORE_OPERATED_CALCIUM_CHANNEL_ACTIVITY	0.10802976866861584	0.10802976866861584
GOBP_POSITIVE_REGULATION_OF_NOTCH_SIGNALING_PATHWAY	0.10806428387622426	0.10806428387622426
GOMF_SHORT_CHAIN_CARBOXYLESTERASE_ACTIVITY	0.10806943423029453	0.10806943423029453
GOMF_DOPAMINE_RECEPTOR_BINDING	0.10808469541712608	0.10808469541712608
GOBP_RESPONSE_TO_L_PHENYLALANINE_DERIVATIVE	0.10819615835068822	0.10819615835068822
GOBP_MICROTUBULE_BUNDLE_FORMATION	0.10826449336492386	0.10826449336492386
GOBP_POSITIVE_REGULATION_OF_FIBROBLAST_GROWTH_FACTOR_RECEPTOR_SIGNALING_PATHWAY	0.10837880050797308	0.10837880050797308
REACTOME_CS_DS_DEGRADATION	0.10847786910811284	0.10847786910811284
GOBP_POSITIVE_REGULATION_OF_PINOCYTOSIS	0.10858516338388964	0.10858516338388964
GOBP_ACETYL_COA_METABOLIC_PROCESS	0.10859596861529566	0.10859596861529566
REACTOME_PROTEIN_UBIQUITINATION	0.108600166274588	0.11093196775810445
GOBP_PROTEIN_IMPORT_INTO_MITOCHONDRIAL_MATRIX	0.10867132597210084	0.10867132597248402
GOBP_SYNAPTIC_TRANSMISSION_GLYCINERGIC	0.10876078019140342	0.10876078019140342
GOBP_LEPTIN_MEDIATED_SIGNALING_PATHWAY	0.10879746766480332	0.10879746766480332
GOBP_PROTEIN_LOCALIZATION_TO_NUCLEUS	0.10884461281070708	0.09392651631753872
GOBP_REELIN_MEDIATED_SIGNALING_PATHWAY	0.10892276101354412	0.10892276101354412
KEGG_GLUTATHIONE_METABOLISM	0.10905632170734315	0.10905632170734315
GOBP_REGULATION_OF_KERATINOCYTE_MIGRATION	0.1091642842997886	0.1091642842997886
GOBP_ORGANIC_CYCLIC_COMPOUND_CATABOLIC_PROCESS	0.1091663537928713	0.08250602647540263
GOCC_TRANSLOCON_COMPLEX	0.10933086949163076	0.10933086949163076
GOBP_DETOXIFICATION	0.10936364094505469	0.0091199851633528
GOBP_CARDIAC_EPITHELIAL_TO_MESENCHYMAL_TRANSITION	0.10936727088092832	0.10936727088092832
GOBP_OXALOACETATE_TRANSPORT	0.10944963263510632	0.10944963263510632
GOBP_CARDIAC_ATRIUM_DEVELOPMENT	0.10955927505087	0.10955927505087
GOMF_MAP_KINASE_TYROSINE_SERINE_THREONINE_PHOSPHATASE_ACTIVITY	0.10969054940823904	0.10969054940657988
GOBP_ENDOTHELIN_RECEPTOR_SIGNALING_PATHWAY	0.10979301798672148	0.10979301798672148
REACTOME_MATURATION_OF_SARS_COV_2_NUCLEOPROTEIN	0.10984743150972308	0.10984743150972308
GOBP_CELL_REDOX_HOMEOSTASIS	0.11013995022478928	0.11013995022478928
GOBP_VIRAL_RNA_GENOME_REPLICATION	0.1102156194501828	0.1102156194501828
GOBP_POSITIVE_REGULATION_OF_MYELOID_LEUKOCYTE_DIFFERENTIATION	0.1102665056768402	0.1102665056768402
GOBP_G_PROTEIN_COUPLED_PURINERGIC_NUCLEOTIDE_RECEPTOR_SIGNALING_PATHWAY	0.11029354449673771	0.11029354449673771
GOMF_G_PROTEIN_COUPLED_PURINERGIC_NUCLEOTIDE_RECEPTOR_ACTIVITY	0.11029354449673771	0.11029354449673771
GOBP_POSITIVE_REGULATION_OF_ERAD_PATHWAY	0.11035792228254022	0.11035792228254022
GOBP_PARENTAL_BEHAVIOR	0.1103632661527925	0.1103632661527925
GOBP_OSTEOBLAST_PROLIFERATION	0.11039698121489468	0.11039698121489468
GOBP_OOCYTE_CONSTRUCTION	0.11052972328455922	0.1105297232843472
GOBP_REGULATION_OF_GLYCOGEN_CATABOLIC_PROCESS	0.11061843627488488	0.11061843627488488
GOCC_EXTRINSIC_COMPONENT_OF_EXTERNAL_SIDE_OF_PLASMA_MEMBRANE	0.11067060181823986	0.11067060181823986
GOBP_REGULATION_OF_POSITIVE_CHEMOTAXIS	0.11082564920592348	0.11082564920592348
REACTOME_MITOCHONDRIAL_TRNA_AMINOACYLATION	0.11092259750195828	0.11092259750195828
GOBP_CHONDROITIN_SULFATE_PROTEOGLYCAN_METABOLIC_PROCESS	0.11115241112774314	0.11115241112774314
GOMF_BIOACTIVE_LIPID_RECEPTOR_ACTIVITY	0.1111931399739077	0.1111931399739077
GOBP_RNA_SECONDARY_STRUCTURE_UNWINDING	0.11130392439346068	0.11130392439346068
REACTOME_DOWNREGULATION_OF_SMAD2_3_SMAD4_TRANSCRIPTIONAL_ACTIVITY	0.1114416723557845	0.1114416723561446
REACTOME_DISEASES_ASSOCIATED_WITH_N_GLYCOSYLATION_OF_PROTEINS	0.11146688973112338	0.11146688973112338
GOBP_MEIOTIC_CYTOKINESIS	0.11156007689771148	0.1115600768978994
GOBP_REGULATION_OF_EXECUTION_PHASE_OF_APOPTOSIS	0.11167875844254854	0.11167875844254854
GOBP_REGULATION_OF_CELL_CELL_ADHESION_MEDIATED_BY_CADHERIN	0.11172449343953451	0.11172449343953451
GOBP_REGULATION_OF_NERVOUS_SYSTEM_DEVELOPMENT	0.11173496975366526	0.11173496975294007
GOBP_REGULATION_OF_MYOBLAST_PROLIFERATION	0.11174833002778942	0.11174833002753592
GOBP_PROTEIN_HETEROOLIGOMERIZATION	0.11182689600108606	0.11182689600108606
GOBP_DETECTION_OF_OTHER_ORGANISM	0.1118655517986304	0.1118655517986304
GOCC_MITOTIC_SPINDLE	0.11189131088410738	0.11189131088410738
REACTOME_PEPTIDE_HORMONE_METABOLISM	0.11193192926859365	0.11193192926859365
GOMF_ENZYME_INHIBITOR_ACTIVITY	0.11213138108602852	0.11213138108602852
GOBP_DNA_TEMPLATED_TRANSCRIPTION_TERMINATION	0.11224885692479236	0.11224885692479236
GOBP_GLANDULAR_EPITHELIAL_CELL_DEVELOPMENT	0.11244609479236532	0.11244609479236532
GOBP_NUCLEOTIDE_BINDING_OLIGOMERIZATION_DOMAIN_CONTAINING_2_SIGNALING_PATHWAY	0.11244736663582482	0.11244736663803412
GOMF_STRUCTURAL_CONSTITUENT_OF_CYTOSKELETON	0.11245780577290761	0.11245780577290761
REACTOME_SPHINGOLIPID_METABOLISM	0.11258676612423826	0.11258676612423826
GOBP_POSITIVE_REGULATION_OF_PHOSPHATASE_ACTIVITY	0.11262804235528728	0.11262804235528728
GOBP_AUTOPHAGY_OF_MITOCHONDRION	0.11277722429454602	0.11277722429454602
GOBP_NEGATIVE_REGULATION_OF_SYNAPSE_ASSEMBLY	0.11288831370499236	0.11288831370499236
GOBP_SARCOPLASMIC_RETICULUM_CALCIUM_ION_TRANSPORT	0.11294365442584466	0.11294365442584466
GOBP_MONOCYTE_EXTRAVASATION	0.11295546286319257	0.11295546286319257
GOMF_CDP_ALCOHOL_PHOSPHATIDYLTRANSFERASE_ACTIVITY	0.11300562198390686	0.11300562198390686
GOBP_POSITIVE_REGULATION_OF_ORGANELLE_ASSEMBLY	0.11304566595037029	0.11304566595037029
GOBP_GLUCOSE_6_PHOSPHATE_METABOLIC_PROCESS	0.11320307210017276	0.11320307210017276
GOCC_RAGULATOR_COMPLEX	0.11326211125210436	0.11326211125210436
REACTOME_REGULATION_OF_BACH1_ACTIVITY	0.11336279250792368	0.11336279250792368
GOBP_SPINAL_CORD_DEVELOPMENT	0.11339962470339264	0.11339962470339264
GOBP_REGULATION_OF_TRANSCRIPTION_FROM_RNA_POLYMERASE_II_PROMOTER_IN_RESPONSE_TO_HYPOXIA	0.11342616384696334	0.11342616384696334
GOMF_PROCOLLAGEN_PROLINE_DIOXYGENASE_ACTIVITY	0.1134538103762482	0.1134538103762482
GOMF_CALMODULIN_BINDING	0.11347198346356062	0.06863419618152869
GOBP_HISTONE_H2A_MONOUBIQUITINATION	0.11353194846100544	0.11353194846100544
REACTOME_RHO_GTPASES_ACTIVATE_NADPH_OXIDASES	0.1136303610213976	0.1136303610213976
GOBP_RECEPTOR_CLUSTERING	0.11364812715812764	0.11364812715812764
GOBP_NEGATIVE_REGULATION_OF_ALPHA_BETA_T_CELL_DIFFERENTIATION	0.11365237583198044	0.11365237583198044
GOBP_REGULATION_OF_MRNA_CATABOLIC_PROCESS	0.1136610581871003	0.08266334764409075
GOBP_MUCOPOLYSACCHARIDE_METABOLIC_PROCESS	0.11367052705132856	0.11367052705174582
GOMF_HEME_TRANSMEMBRANE_TRANSPORTER_ACTIVITY	0.11370431961190476	0.11370431961190476
GOBP_RESPONSE_TO_TOPOLOGICALLY_INCORRECT_PROTEIN	0.11377428216864464	0.09562289961305522
REACTOME_MASTL_FACILITATES_MITOTIC_PROGRESSION	0.11385470398278516	0.11385470398278516
GOCC_SPERM_PLASMA_MEMBRANE	0.11385769879302456	0.11385769879302456
GOBP_POSITIVE_REGULATION_OF_SIGNALING_RECEPTOR_ACTIVITY	0.11390432606802949	0.11390432606802949
GOCC_INTEGRAL_COMPONENT_OF_SYNAPTIC_VESICLE_MEMBRANE	0.11394741201300788	0.11394741201300788
REACTOME_DEFECTIVE_ST3GAL3_CAUSES_MCT12_AND_EIEE15	0.11396326983533654	0.11396326983514232
GOBP_REGULATION_OF_FIBRINOLYSIS	0.1139703425254334	0.1139703425254334
GOBP_PROTEIN_K63_LINKED_DEUBIQUITINATION	0.11404708027474444	0.1112575635325374
GOBP_RESPONSE_TO_THYROXINE	0.11417826067268472	0.11417826067406742
GOMF_PROTEIN_SELF_ASSOCIATION	0.11422867938212863	0.11422867938212863
GOBP_NEGATIVE_REGULATION_OF_MRNA_CATABOLIC_PROCESS	0.1144119638447676	0.04444242574540798
GOMF_RNA_POLYMERASE_II_C_TERMINAL_DOMAIN_PHOSPHOSERINE_BINDING	0.1144928227333548	0.1144928227333548
GOBP_GLYCEROL_ETHER_METABOLIC_PROCESS	0.1146548488394134	0.1146548488394134
GOMF_HISTONE_H3_DI_MONOMETHYL_LYSINE_9_DEMETHYLASE_ACTIVITY	0.11472455230652202	0.11472455230652202
GOBP_POSITIVE_REGULATION_OF_CYCLIC_NUCLEOTIDE_PHOSPHODIESTERASE_ACTIVITY	0.11482370393622042	0.11482370393622042
GOMF_TOXIC_SUBSTANCE_BINDING	0.11483286403459356	0.11483286403459356
GOMF_EXORIBONUCLEASE_ACTIVITY	0.114920958602766	0.114920958602766
GOMF_MANNOSYL_OLIGOSACCHARIDE_MANNOSIDASE_ACTIVITY	0.11497534298014853	0.11497534298014853
REACTOME_ADHERENS_JUNCTIONS_INTERACTIONS	0.115038035199992	0.115038035199992
GOCC_U2_TYPE_CATALYTIC_STEP_2_SPLICEOSOME	0.11507663699821588	0.11507663699821588
GOBP_REGULATION_OF_CD4_POSITIVE_ALPHA_BETA_T_CELL_ACTIVATION	0.11510138148392306	0.11510138148289928
REACTOME_SIGNALING_BY_BRAF_AND_RAF1_FUSIONS	0.11519925426037209	0.11519925426037209
GOBP_NEGATIVE_REGULATION_OF_ANION_TRANSMEMBRANE_TRANSPORT	0.115202195645212	0.115202195645212
GOBP_SENSORY_PERCEPTION	0.1152407524956933	0.18177013436346587
REACTOME_NRIF_SIGNALS_CELL_DEATH_FROM_THE_NUCLEUS	0.11524227493826164	0.11524227493826164
GOBP_NEGATIVE_REGULATION_OF_DNA_REPAIR	0.11530744389097686	0.11530744389097686
GOMF_CAMP_DEPENDENT_PROTEIN_KINASE_REGULATOR_ACTIVITY	0.11532770644086988	0.11532770644086988
GOBP_REDUCTION_OF_FOOD_INTAKE_IN_RESPONSE_TO_DIETARY_EXCESS	0.11544338849557265	0.11544338849557265
GOBP_PURINE_NUCLEOTIDE_TRANSPORT	0.11562164406615096	0.1156216440672379
REACTOME_ACTIVATION_OF_THE_PHOTOTRANSDUCTION_CASCADE	0.11572762771291356	0.11572762771291356
GOBP_LYTIC_VACUOLE_ORGANIZATION	0.11579339856765368	0.1157933985672986
GOBP_GANGLION_DEVELOPMENT	0.11580322722870896	0.11580322722870896
GOMF_ALKALINE_PHOSPHATASE_ACTIVITY	0.11597830206480844	0.11597830206480844
REACTOME_SYNTHESIS_OF_LIPOXINS_LX	0.11605204248535518	0.11605204248535518
GOBP_INOSITOL_LIPID_MEDIATED_SIGNALING	0.11619963486891977	0.11619963486891977
GOMF_PHOSPHOPROTEIN_BINDING	0.11620960364070045	0.8516467601504087
GOBP_REGULATION_OF_LEUKOCYTE_PROLIFERATION	0.1162883396488848	0.1162883396488848
GOBP_VASCULAR_ASSOCIATED_SMOOTH_MUSCLE_CELL_MIGRATION	0.11634137065604358	0.11634137065689916
GOBP_PYRIMIDINE_NUCLEOSIDE_TRANSPORT	0.11649564815050958	0.11649564815200283
GOMF_URIDINE_TRANSMEMBRANE_TRANSPORTER_ACTIVITY	0.11649564815050958	0.11649564815050958
GOBP_POSITIVE_REGULATION_OF_LOW_DENSITY_LIPOPROTEIN_RECEPTOR_ACTIVITY	0.11649753842940168	0.11649753842940168
GOBP_NEGATIVE_REGULATION_OF_CALCIUM_ION_IMPORT	0.11651726684140576	0.11651726684140576
GOBP_AMINE_CATABOLIC_PROCESS	0.1165985331871409	0.1165985331871409
GOBP_STARTLE_RESPONSE	0.11685147204574324	0.11685147204574324
GOCC_MISMATCH_REPAIR_COMPLEX	0.11694695588202884	0.11694695588202884
REACTOME_FLT3_SIGNALING_THROUGH_SRC_FAMILY_KINASES	0.11696508117953626	0.11696508117985983
GOBP_OSSIFICATION	0.11705850942637808	0.11705850942637808
GOBP_EPITHELIAL_CELL_PROLIFERATION_INVOLVED_IN_LUNG_MORPHOGENESIS	0.1170878705507035	0.1170878705507035
GOBP_MONOACYLGLYCEROL_METABOLIC_PROCESS	0.11718667168310816	0.1171866716848394
GOMF_AMINOACYLTRANSFERASE_ACTIVITY	0.11728935661903722	0.11728935661903722
REACTOME_FGFR2_MUTANT_RECEPTOR_ACTIVATION	0.1174209591122237	0.1174209591123895
REACTOME_PROCESSING_OF_DNA_DOUBLE_STRAND_BREAK_ENDS	0.11744987552192684	0.11744987552192684
GOBP_L_LYSINE_TRANSMEMBRANE_TRANSPORT	0.11751613571576136	0.11751613571576136
GOBP_MITOCHONDRIAL_FUSION	0.11754766940672366	0.11754766940672366
GOBP_ATRIOVENTRICULAR_VALVE_FORMATION	0.11773927158697373	0.11773927158895708
GOMF_PEPTIDE_TRANSMEMBRANE_TRANSPORTER_ACTIVITY	0.11774782569366156	0.11774782569366156
GOBP_NEGATIVE_REGULATION_OF_FIBRINOLYSIS	0.11775486349971936	0.11775486349951704
GOBP_POSITIVE_REGULATION_OF_NITRIC_OXIDE_METABOLIC_PROCESS	0.11779350631774992	0.11779350631774992
GOBP_REGULATION_OF_RESPONSE_TO_OXIDATIVE_STRESS	0.1178385102513427	0.04553392050781348
GOCC_METHYLTRANSFERASE_COMPLEX	0.11808093436390912	0.11808093436390912
GOBP_POSTREPLICATION_REPAIR	0.11826186027622523	0.08817303135931938
GOBP_RESPONSE_TO_GAMMA_RADIATION	0.1182920591206334	0.1182920591206334
GOCC_GLYCOGEN_GRANULE	0.11836826983076068	0.11836826983076068
REACTOME_TERMINATION_OF_O_GLYCAN_BIOSYNTHESIS	0.11843350871253312	0.11843350871253312
GOBP_MITOCHONDRIAL_GENOME_MAINTENANCE	0.11845521031812846	0.11845521031812846
REACTOME_ENDOSOMAL_SORTING_COMPLEX_REQUIRED_FOR_TRANSPORT_ESCRT	0.11846758807366684	0.11846758807393164
GOMF_VITAMIN_BINDING	0.11848141986631353	0.11848141986631353
GOCC_NUCLEAR_PERIPHERY	0.11855102072375907	0.07334717234459398
GOBP_TOLERANCE_INDUCTION	0.11857612487015952	0.11857612487015952
GOBP_PLATELET_ACTIVATION	0.11858653750090242	0.11858653750090242
GOBP_REGULATION_OF_GLOMERULUS_DEVELOPMENT	0.11865207335058968	0.11865207335058968
GOBP_REGULATION_OF_T_CELL_EXTRAVASATION	0.11865900826739774	0.11865900826739774
REACTOME_REGULATION_OF_TP53_ACTIVITY_THROUGH_ASSOCIATION_WITH_CO_FACTORS	0.11868150686010397	0.11868150686010397
GOBP_DNA_DAMAGE_RESPONSE_SIGNAL_TRANSDUCTION_BY_P53_CLASS_MEDIATOR	0.11901004284814554	0.11901004284814554
GOMF_MODIFIED_AMINO_ACID_TRANSMEMBRANE_TRANSPORTER_ACTIVITY	0.11902772863564834	0.11902772863399018
GOBP_EPITHELIAL_TO_MESENCHYMAL_TRANSITION	0.11902968710639492	0.11902968710639492
GOBP_ESTABLISHMENT_OF_MITOTIC_SPINDLE_LOCALIZATION	0.11922403338381828	0.11922403338381828
KEGG_PARKINSONS_DISEASE	0.11935720408351189	0.11935720408351189
GOBP_GLIAL_CELL_PROLIFERATION	0.11940529417906434	0.11940529417906434
REACTOME_GASTRIN_CREB_SIGNALLING_PATHWAY_VIA_PKC_AND_MAPK	0.1195334523041292	0.11953345230464583
GOBP_REGULATION_OF_SPINDLE_ASSEMBLY	0.11954343493478375	0.11954343493478375
GOBP_RESPONSE_TO_INTERFERON_GAMMA	0.11955714827613406	0.11955714827613406
GOMF_CYSTEINE_TYPE_ENDOPEPTIDASE_ACTIVITY_INVOLVED_IN_APOPTOTIC_SIGNALING_PATHWAY	0.11958382703739948	0.11958382703739948
GOBP_TUBE_DEVELOPMENT	0.1195927123692968	0.1195927123692968
GOMF_AMIDINE_LYASE_ACTIVITY	0.11994966281625542	0.11994966281625542
GOCC_CHAPERONE_COMPLEX	0.12016486043091434	0.12016486043091434
GOCC_MITOTIC_SPINDLE_MICROTUBULE	0.1201730942791573	0.1201730942791573
GOBP_RAB_PROTEIN_SIGNAL_TRANSDUCTION	0.12036376815123584	0.1203637681539804
GOBP_POSITIVE_REGULATION_OF_SECONDARY_METABOLITE_BIOSYNTHETIC_PROCESS	0.1204655555218547	0.1204655555218547
GOBP_NEGATIVE_REGULATION_OF_MITOTIC_CELL_CYCLE	0.12048119958827812	0.12048119958827812
GOBP_MYELOID_LEUKOCYTE_ACTIVATION	0.12048422520929888	0.12048422520960156
GOBP_DETECTION_OF_BIOTIC_STIMULUS	0.12055704103150464	0.12055704103150464
GOBP_REGULATION_OF_OVARIAN_FOLLICLE_DEVELOPMENT	0.1205884373468004	0.1205884373468004
GOMF_OXIDOREDUCTASE_ACTIVITY_ACTING_ON_PAIRED_DONORS_WITH_INCORPORATION_OR_REDUCTION_OF_MOLECULAR_OXYGEN_REDUCED_FLAVIN_OR_FLAVOPROTEIN_AS_ONE_DONOR_AND_INCORPORATION_OF_ONE_ATOM_OF_OXYGEN	0.12060255456107052	0.12060255456107052
GOBP_MYOBLAST_MIGRATION	0.12062515339453934	0.12062515339453934
GOBP_SECRETION_OF_LYSOSOMAL_ENZYMES	0.120639458772328	0.120639458772328
GOBP_FATTY_ACID_DERIVATIVE_METABOLIC_PROCESS	0.12077177221525438	0.12077177221525438
GOBP_REGULATION_OF_INTRINSIC_APOPTOTIC_SIGNALING_PATHWAY_IN_RESPONSE_TO_DNA_DAMAGE	0.1208571939757771	0.12085719397557632
GOBP_TRANSCRIPTION_ELONGATION_FROM_RNA_POLYMERASE_II_PROMOTER	0.12086974360198312	0.12086974360198312
GOBP_T_HELPER_CELL_LINEAGE_COMMITMENT	0.12100828537360005	0.12100828537360005
GOBP_MEIOTIC_CHROMOSOME_SEGREGATION	0.12135621322793531	0.12135621322793531
GOBP_RESPIRATORY_SYSTEM_DEVELOPMENT	0.12146517752373756	0.12146517752373756
GOBP_ADENOSINE_TO_INOSINE_EDITING	0.12177016617482564	0.12177016617482564
GOBP_MONOTERPENOID_METABOLIC_PROCESS	0.1218850787517468	0.12188507874986064
GOBP_CENTRAL_NERVOUS_SYSTEM_DEVELOPMENT	0.12201213274327892	0.12201213274327892
GOBP_PHOSPHATIDYLCHOLINE_BIOSYNTHETIC_PROCESS	0.12202919278743332	0.12202919278743332
REACTOME_EXTRA_NUCLEAR_ESTROGEN_SIGNALING	0.12208414065133225	0.12208414065115268
[truncated: 9,778 more rows]
