# Supplementary material for: Large-scale exome analyses reveal new rare variant contributions in amyotrophic lateral sclerosis
Source: Nat Genet. 2026 Mar 31;58(4):717–25. doi: 10.1038/s41588-026-02535-9 (PMC13083253; doi:10.1038/s41588-026-02535-9)
Supplement: Supplementary file 11 — Summary statistics for the ultra-rare gene set analyses: results for each of the four filtering strategies. [file 41588_2026_2535_MOESM11_ESM.csv]

geneSet	bin	varSetName	genesObs	meanCtrlBurden	meanCaseBurden	OR	ORCIlower	ORCIupper	P
GOBP_REGULATION_OF_MRNA_SPLICING_VIA_SPLICEOSOME	URV	moderate + high-impact	96	0.143217719104479	0.198881068409933	1.13325806499027	1.08309755711427	1.18534245747524	7.4953379947118e-8
GOBP_REGULATION_OF_MRNA_SPLICING_VIA_SPLICEOSOME	singletons-only	moderate + high-impact	96	0.050934711077858	0.082797410897918	1.17919959596998	1.09677156730358	1.2668442247072	9.5746677309938e-6
GOBP_REGULATION_OF_MRNA_SPLICING_VIA_SPLICEOSOME	URV	high-impact only	90	0.00746610613759639	0.0121441196017084	1.30898891102866	1.08556492112212	1.56981741469453	0.00510584061904162
GOBP_REGULATION_OF_MRNA_SPLICING_VIA_SPLICEOSOME	singletons-only	high-impact only	90	0.00331285050041955	0.00633411531469029	1.40676715803101	1.07758437937582	1.81891564111215	0.0125939994317716
GOBP_REGULATION_OF_RNA_SPLICING	URV	moderate + high-impact	142	0.272250067677025	0.371940018519753	1.08738882096611	1.05182526689787	1.12395939269531	8.7601494924705e-7
GOBP_REGULATION_OF_RNA_SPLICING	singletons-only	moderate + high-impact	142	0.0962652726174789	0.147765996981003	1.08427721535314	1.02712364791009	1.1441142666152	0.0034713970911856
GOBP_REGULATION_OF_RNA_SPLICING	URV	high-impact only	135	0.0159267245698083	0.0211642785565067	1.08762387060792	0.947384879962594	1.24431978028706	0.230653012285926
GOBP_REGULATION_OF_RNA_SPLICING	singletons-only	high-impact only	135	0.00719484287231481	0.0107659826355131	1.11119461117152	0.912007357901437	1.34520624120134	0.291620367363089
GOBP_REGULATION_OF_MRNA_PROCESSING	URV	moderate + high-impact	131	0.220510416850369	0.29729604396029	1.09662175366054	1.05663198579749	1.13786511843168	1.27679274319892e-6
GOBP_REGULATION_OF_MRNA_PROCESSING	singletons-only	moderate + high-impact	131	0.080273143876274	0.126011083194533	1.14073008023615	1.07583047395504	1.20892541173757	1.18376757494154e-5
GOBP_REGULATION_OF_MRNA_PROCESSING	singletons-only	high-impact only	123	0.00600650039731976	0.0111429312294957	1.37235332541985	1.12420977392424	1.66624985665726	0.00204837699826421
GOBP_REGULATION_OF_MRNA_PROCESSING	URV	high-impact only	123	0.0130479392177465	0.0205503298043347	1.24861394501036	1.08510925725271	1.43189129349633	0.00209159142043114
GOMF_SPHINGOSINE_1_PHOSPHATE_PHOSPHATASE_ACTIVITY	URV	moderate + high-impact	7	0.00980820815449422	0.00840460908159111	0.615867619979276	0.49425845472343	0.760044589182541	3.4141651014119e-6
GOMF_SPHINGOSINE_1_PHOSPHATE_PHOSPHATASE_ACTIVITY	URV	high-impact only	7	9.4957667670971e-4	6.1126162548378e-4	0.526491232054957	0.22886185494884	1.06123680809949	0.074759602939935
GOMF_SPHINGOSINE_1_PHOSPHATE_PHOSPHATASE_ACTIVITY	singletons-only	moderate + high-impact	7	0.00296274108319795	0.00343596407676709	0.825464401815851	0.579906981964785	1.14987301674802	0.262647782653511
GOMF_SPHINGOSINE_1_PHOSPHATE_PHOSPHATASE_ACTIVITY	singletons-only	high-impact only	7	3.8870170149639e-4	3.0550029865185e-4	0.60835376901915	0.188365004603145	1.55914687730969	0.321291067966562
GOBP_CHROMOSOME_SEGREGATION	URV	moderate + high-impact	325	0.981803360277643	1.33554121731191	1.04203906360134	1.02383546649428	1.06051927563898	4.84270224909711e-6
GOBP_CHROMOSOME_SEGREGATION	singletons-only	moderate + high-impact	325	0.344527158209536	0.531016242377035	1.04790934435784	1.01849982187602	1.0780404966103	0.00129272199206742
GOBP_CHROMOSOME_SEGREGATION	URV	high-impact only	314	0.0819525477188741	0.110091021910057	1.10286885240845	1.03797595836878	1.17109339733686	0.00160855608224653
GOBP_CHROMOSOME_SEGREGATION	singletons-only	high-impact only	314	0.0361935754129585	0.0544606161720295	1.07638071279964	0.985783830715343	1.1738862252605	0.100447237067061
GOBP_REGULATION_OF_MRNA_METABOLIC_PROCESS	URV	moderate + high-impact	276	0.524840194076205	0.695421910995169	1.05768383860267	1.03214888791471	1.08374658038746	7.26372384018958e-6
GOBP_REGULATION_OF_MRNA_METABOLIC_PROCESS	singletons-only	moderate + high-impact	276	0.188344269662515	0.287477068667746	1.08503924806482	1.04360953639348	1.12785984500176	4.21444091691647e-5
GOBP_REGULATION_OF_MRNA_METABOLIC_PROCESS	URV	high-impact only	259	0.0359535828633966	0.0504192247299939	1.14302132983595	1.04527146289175	1.24816488625505	0.00351338503362297
GOBP_REGULATION_OF_MRNA_METABOLIC_PROCESS	singletons-only	high-impact only	259	0.0156303602475497	0.0249641563883086	1.17591989938998	1.03285719678283	1.33532907473031	0.0146078589149923
GOBP_SISTER_CHROMATID_SEGREGATION	URV	moderate + high-impact	196	0.663361874504029	0.908572304665177	1.04903659659994	1.02714931809907	1.07131748373016	8.97864667004367e-6
GOBP_SISTER_CHROMATID_SEGREGATION	singletons-only	moderate + high-impact	196	0.233448484697101	0.366193851046324	1.07324644785977	1.03720957343908	1.11034127437291	5.23393493377933e-5
GOBP_SISTER_CHROMATID_SEGREGATION	URV	high-impact only	190	0.0500547269995348	0.0685676212643808	1.12681644705461	1.0436318680683	1.21541923217779	0.00236617406283912
GOBP_SISTER_CHROMATID_SEGREGATION	singletons-only	high-impact only	190	0.0237467526046132	0.034855591193519	1.05741690851894	0.948116955005942	1.17700553310796	0.313698178768751
GOBP_MITOTIC_SISTER_CHROMATID_SEGREGATION	URV	moderate + high-impact	170	0.609199171407863	0.837102653976365	1.05046130784582	1.02769405837936	1.07365277723883	1.11479989964858e-5
GOBP_MITOTIC_SISTER_CHROMATID_SEGREGATION	singletons-only	moderate + high-impact	170	0.213610321087539	0.33498258575625	1.07134952566272	1.03377880366655	1.11007157572518	1.6063684816214e-4
GOBP_MITOTIC_SISTER_CHROMATID_SEGREGATION	URV	high-impact only	164	0.0462775635238802	0.063452456230997	1.13345901913702	1.0466422105259	1.2261513950277	0.00214929291613819
GOBP_MITOTIC_SISTER_CHROMATID_SEGREGATION	singletons-only	high-impact only	164	0.0218745098562488	0.0324123340163492	1.07899737273521	0.963746173019712	1.20550381213917	0.185694703981853
GOMF_COMPLEMENT_COMPONENT_C3B_BINDING	singletons-only	moderate + high-impact	5	0.00423765778395455	0.00953382336684077	1.6548257839787	1.31973076580826	2.06297677107447	1.83127623479828e-5
GOMF_COMPLEMENT_COMPONENT_C3B_BINDING	URV	moderate + high-impact	5	0.015117935720497	0.0225380865184396	1.20006613794635	1.04412565316606	1.37503924253428	0.0105075460705484
GOMF_COMPLEMENT_COMPONENT_C3B_BINDING	singletons-only	high-impact only	5	5.1756386168447e-4	9.9205308745151e-4	1.60141217188713	0.807744394722928	2.99744112269588	0.170349055102539
GOMF_COMPLEMENT_COMPONENT_C3B_BINDING	URV	high-impact only	5	0.00172556603713727	0.00191171594539953	0.933331461793446	0.58686142275021	1.42667571698742	0.758153717897942
GOCC_INTRINSIC_COMPONENT_OF_MITOCHONDRIAL_OUTER_MEMBRANE	URV	moderate + high-impact	24	0.0416181320588147	0.0623439064017771	1.19619946525189	1.10209515514282	1.29695721160534	2.13105037950578e-5
GOCC_INTRINSIC_COMPONENT_OF_MITOCHONDRIAL_OUTER_MEMBRANE	singletons-only	moderate + high-impact	24	0.0136638485321615	0.021892268709821	1.16191820938282	1.00947629578011	1.3332558570808	0.0366379658086442
GOCC_INTRINSIC_COMPONENT_OF_MITOCHONDRIAL_OUTER_MEMBRANE	singletons-only	high-impact only	23	0.00196920290315228	0.00305275658209202	1.18510425760283	0.810952045271923	1.69466809656262	0.371752911090867
GOCC_INTRINSIC_COMPONENT_OF_MITOCHONDRIAL_OUTER_MEMBRANE	URV	high-impact only	23	0.00458718612509276	0.00580042272251477	0.994045688093432	0.760898892368508	1.28311029804594	0.964197500838838
GOBP_POSITIVE_REGULATION_OF_NEUROTRANSMITTER_SECRETION	URV	high-impact only	16	0.00244927895925966	0.00526783970943606	1.92372848914825	1.43307252388612	2.55505500367824	2.22950143300427e-5
GOBP_POSITIVE_REGULATION_OF_NEUROTRANSMITTER_SECRETION	singletons-only	high-impact only	16	0.00123737089584583	0.00259470381636459	1.69910571901594	1.11270456919479	2.53863574580639	0.0148828541486763
GOBP_POSITIVE_REGULATION_OF_NEUROTRANSMITTER_SECRETION	singletons-only	moderate + high-impact	17	0.0121337426420652	0.0194125769287398	1.15066007826861	0.989958653404433	1.33288362852986	0.0672580863115086
GOBP_POSITIVE_REGULATION_OF_NEUROTRANSMITTER_SECRETION	URV	moderate + high-impact	17	0.0372415389473455	0.0515928561718233	1.0861589435730299	0.992859644016025	1.18660283097218	0.0711189043808129
GOBP_METAPHASE_ANAPHASE_TRANSITION_OF_CELL_CYCLE	URV	moderate + high-impact	63	0.194168779485027	0.272475677612096	1.08712100586937	1.04574901072878	1.12984784210433	2.62877247874105e-5
GOBP_METAPHASE_ANAPHASE_TRANSITION_OF_CELL_CYCLE	singletons-only	moderate + high-impact	63	0.0698151285665888	0.115009306365932	1.12408952968235	1.05717010537878	1.19457200238561	1.9993397601725e-4
GOBP_METAPHASE_ANAPHASE_TRANSITION_OF_CELL_CYCLE	URV	high-impact only	62	0.0184383196769253	0.0253434872641082	1.14684633672623	1.01114677509067	1.29716224410467	0.0331447399879619
GOBP_METAPHASE_ANAPHASE_TRANSITION_OF_CELL_CYCLE	singletons-only	high-impact only	62	0.00859540990396801	0.0119863443105322	0.999521980350287	0.829629863592347	1.19724459400057	0.995920083653468
GOBP_REGULATION_OF_CHROMOSOME_SEGREGATION	URV	moderate + high-impact	86	0.263604370757384	0.368588412102755	1.07465188993355	1.03933754041388	1.11096354138558	2.56053370126796e-5
GOBP_REGULATION_OF_CHROMOSOME_SEGREGATION	singletons-only	moderate + high-impact	86	0.094399083758023	0.152250090453942	1.09610436143146	1.03941613858882	1.15539033898253	7.3414951712336e-4
GOBP_REGULATION_OF_CHROMOSOME_SEGREGATION	URV	high-impact only	85	0.0235832777356109	0.0311476349072335	1.09536209045505	0.977992603271315	1.22400613972987	0.114473763268381
GOBP_REGULATION_OF_CHROMOSOME_SEGREGATION	singletons-only	high-impact only	85	0.011073401810044	0.014581877203849	0.947126932371932	0.800889033762833	1.11460120519413	0.517165980434757
GOBP_CHROMOSOME_ORGANIZATION	URV	moderate + high-impact	961	2.7228364116653	3.57963863838684	1.02358995593659	1.01243071564565	1.03485564135706	3.11195012743237e-5
GOBP_CHROMOSOME_ORGANIZATION	singletons-only	moderate + high-impact	961	0.95749595809661	1.40768743878962	1.01681763730104	0.998776549894241	1.0351374454272	0.0678351898769582
GOBP_CHROMOSOME_ORGANIZATION	singletons-only	high-impact only	922	0.0885029261149071	0.121255755814805	0.980903101526361	0.924616995284271	1.04003478153328	0.51983652425232
GOBP_CHROMOSOME_ORGANIZATION	URV	high-impact only	922	0.197758350261209	0.244186954806165	1.00848138539135	0.967848875831797	1.050521271341	0.686482256479058
REACTOME_RHO_GTPASE_EFFECTORS	URV	moderate + high-impact	307	0.577028866609177	0.77545920861759	1.05032589660069	1.02638178019959	1.07473517447781	3.12991118189831e-5
REACTOME_RHO_GTPASE_EFFECTORS	URV	high-impact only	289	0.0494527546121692	0.0669539949294229	1.11086493935068	1.0281919678642	1.19897646001448	0.0078596239857659
REACTOME_RHO_GTPASE_EFFECTORS	singletons-only	moderate + high-impact	307	0.205040814849535	0.305355947527423	1.04754449100559	1.0089118266887	1.08742258827945	0.0154756701561566
REACTOME_RHO_GTPASE_EFFECTORS	singletons-only	high-impact only	289	0.0215792800183216	0.0304542402097661	1.04033448742398	0.925490727170786	1.16680449518066	0.504799093922803
GOBP_NUCLEAR_CHROMOSOME_SEGREGATION	URV	moderate + high-impact	268	0.86036595401769	1.17063567575765	1.04054299224331	1.02124215256859	1.06015423264023	3.27292481014929e-5
GOBP_NUCLEAR_CHROMOSOME_SEGREGATION	URV	high-impact only	259	0.0689941791970437	0.093530514911559	1.11600999474952	1.0449385967205	1.19104904643507	0.00112677456414279
GOBP_NUCLEAR_CHROMOSOME_SEGREGATION	singletons-only	moderate + high-impact	268	0.301038530411872	0.463586984922884	1.04662952280508	1.01528067093827	1.07879977595774	0.00334642009495489
GOBP_NUCLEAR_CHROMOSOME_SEGREGATION	singletons-only	high-impact only	259	0.030880186655159	0.0461462254917284	1.07197028622006	0.974371284680741	1.1776490520773	0.152731304080507
GOBP_CYTOSOLIC_TRANSPORT	singletons-only	moderate + high-impact	165	0.163682306757949	0.257891007670029	1.09137989105393	1.04744404495039	1.13688371158577	3.23117387758254e-5
GOBP_CYTOSOLIC_TRANSPORT	URV	moderate + high-impact	165	0.474933289921771	0.633414251323371	1.04085904125158	1.01455801103004	1.06772908748767	0.00219054931460583
GOBP_CYTOSOLIC_TRANSPORT	URV	high-impact only	161	0.0397404138618714	0.0539123120968414	1.11563992772141	1.02319336556286	1.21494540183911	0.0133376574269423
GOBP_CYTOSOLIC_TRANSPORT	singletons-only	high-impact only	161	0.0177574222897691	0.0274760745921362	1.10508239581074	0.976273841963305	1.24793079770256	0.113355733431894
GOBP_CHROMOSOME_SEPARATION	URV	moderate + high-impact	94	0.295204487556244	0.409156893461304	1.06945535061906	1.03607188869023	1.10373685739713	3.5060310187518e-5
GOBP_CHROMOSOME_SEPARATION	singletons-only	moderate + high-impact	94	0.103316474425252	0.1653835020997	1.08485475993708	1.0309035839918	1.14118927110469	0.0017959767824185
GOBP_CHROMOSOME_SEPARATION	URV	high-impact only	93	0.0271898570235714	0.0364868045001038	1.11251014985038	1.00154055560606	1.2333818782683	0.0467678187127045
GOBP_CHROMOSOME_SEPARATION	singletons-only	high-impact only	93	0.0120954021767719	0.0169456580722838	1.00097808515143	0.856121086402592	1.16566007682551	0.990089276985648
GOBP_REGULATION_OF_CHROMOSOME_SEPARATION	URV	moderate + high-impact	69	0.208501265523596	0.291612632777776	1.08185893034788	1.0420306849573	1.12294747556333	4.19026043438908e-5
GOBP_REGULATION_OF_CHROMOSOME_SEPARATION	singletons-only	moderate + high-impact	69	0.0744975955386278	0.121284009280478	1.11282635051211	1.04822677153416	1.18077385282647	4.8169410081844e-4
GOBP_REGULATION_OF_CHROMOSOME_SEPARATION	URV	high-impact only	68	0.0189847596806213	0.0256497712796352	1.12393328411211	0.991723556064718	1.27025933553267	0.0670698304325724
GOBP_REGULATION_OF_CHROMOSOME_SEPARATION	singletons-only	high-impact only	68	0.0089119198525139	0.0121400630368013	0.979175632443008	0.81405036336675	1.17102019937605	0.820083570602151
REACTOME_UPTAKE_AND_ACTIONS_OF_BACTERIAL_TOXINS	singletons-only	moderate + high-impact	29	0.01431990462309	0.0266128401125188	1.3177540214309	1.15684956022915	1.49759539247687	3.97811141917837e-5
REACTOME_UPTAKE_AND_ACTIONS_OF_BACTERIAL_TOXINS	URV	moderate + high-impact	29	0.0429710743613281	0.0610541749497997	1.12595655336368	1.03696209075223	1.22121424780368	0.00487621900598767
REACTOME_UPTAKE_AND_ACTIONS_OF_BACTERIAL_TOXINS	URV	high-impact only	27	0.00337140356734825	0.00541961672985591	1.2543507368661	0.947291228809	1.64170661660185	0.112048503421895
REACTOME_UPTAKE_AND_ACTIONS_OF_BACTERIAL_TOXINS	singletons-only	high-impact only	27	0.0015117686116984	0.00259346036708982	1.23882070767312	0.815954678443633	1.83640469306803	0.307109813773857
REACTOME_DEFECTIVE_EXT2_CAUSES_EXOSTOSES_2	singletons-only	high-impact only	13	0.00122126771141495	4.6623921136542e-4	0.229926682373684	0.0891333226988111	0.496675924700414	4.14381398949892e-5
REACTOME_DEFECTIVE_EXT2_CAUSES_EXOSTOSES_2	singletons-only	moderate + high-impact	14	0.0169053500359595	0.0198450046628781	0.796699482816585	0.690651778452078	0.915488799660358	0.0012288806539541
REACTOME_DEFECTIVE_EXT2_CAUSES_EXOSTOSES_2	URV	high-impact only	13	0.00237160679774395	0.00245344979437639	0.866100947669532	0.588347299762656	1.22354493643372	0.428245968045351
REACTOME_DEFECTIVE_EXT2_CAUSES_EXOSTOSES_2	URV	moderate + high-impact	14	0.0536901391253729	0.0687397940119492	0.97780999701312	0.906205464734657	1.05387855475292	0.55918797652597
GOBP_REGULATION_OF_PROTEIN_STABILITY	URV	moderate + high-impact	279	0.62054502450298	0.836713473674872	1.04725662407737	1.02434685479822	1.07059605904042	4.4385285182913e-5
GOBP_REGULATION_OF_PROTEIN_STABILITY	singletons-only	moderate + high-impact	279	0.213657823022151	0.323570607517108	1.04582150496313	1.00846154646565	1.08434443257242	0.0158509256547702
GOBP_REGULATION_OF_PROTEIN_STABILITY	singletons-only	high-impact only	264	0.0202450658579406	0.0295498186079816	1.0290752084504	0.912874941096183	1.15738906406366	0.636635166703593
GOBP_REGULATION_OF_PROTEIN_STABILITY	URV	high-impact only	264	0.0461101453578798	0.0584280316334833	1.01453841455414	0.934184815563405	1.10043825798627	0.730070672082366
KEGG_RIBOSOME	singletons-only	moderate + high-impact	81	0.00958882127690759	0.018454509644008	1.38424020810699	1.181922240196	1.61613865220483	6.68360103254217e-5
KEGG_RIBOSOME	URV	moderate + high-impact	81	0.028097465903377	0.0419582083484801	1.17361090740561	1.06150299829347	1.29550233723474	0.00187245354802834
KEGG_RIBOSOME	singletons-only	high-impact only	61	0.00126985685986796	0.00213555694992046	1.13522234527156	0.71331040456854	1.75476680566903	0.583015634697051
KEGG_RIBOSOME	URV	high-impact only	61	0.00331376290166358	0.00389357995003912	0.942276320917184	0.681211070731932	1.27977095967442	0.709608455355819
GOBP_TRIVALENT_INORGANIC_ANION_HOMEOSTASIS	singletons-only	moderate + high-impact	13	0.00948957806167766	0.0098624747583754	0.678798399244837	0.553557224432186	0.825857615643038	8.02568973653495e-5
GOBP_TRIVALENT_INORGANIC_ANION_HOMEOSTASIS	URV	moderate + high-impact	13	0.030258052854341	0.0348323926540721	0.875188105607251	0.786415287566809	0.971853795090911	0.0123885919796494
GOBP_TRIVALENT_INORGANIC_ANION_HOMEOSTASIS	singletons-only	high-impact only	13	0.00104859517163004	0.00107011461049475	0.554163447762414	0.290479995989695	0.984283938529029	0.0437089745192131
GOBP_TRIVALENT_INORGANIC_ANION_HOMEOSTASIS	URV	high-impact only	13	0.00230547462894282	0.00299093670649665	0.887861971187133	0.614631035329719	1.25268991318099	0.506709308829364
GOBP_REGULATION_OF_EXTENT_OF_CELL_GROWTH	singletons-only	high-impact only	102	0.0086138804828434	0.0157282346072047	1.40612238708521	1.18924598640908	1.656077922825	8.30722869803457e-5
GOBP_REGULATION_OF_EXTENT_OF_CELL_GROWTH	URV	high-impact only	102	0.02021188943174	0.0291904719218332	1.19654815980343	1.0613818114536	1.34577600396535	0.0035104996695009
GOBP_REGULATION_OF_EXTENT_OF_CELL_GROWTH	singletons-only	moderate + high-impact	105	0.116785563001027	0.17235762274412	1.03804720823786	0.988021674477162	1.09017848561555	0.138009911063484
GOBP_REGULATION_OF_EXTENT_OF_CELL_GROWTH	URV	moderate + high-impact	105	0.354159377460719	0.459169353935743	1.01335754263356	0.983555131819301	1.04390438440903	0.382940326350394
KEGG_GNRH_SIGNALING_PATHWAY	URV	moderate + high-impact	99	0.246540719213431	0.294885462200183	0.930928295397732	0.897740197759836	0.965085235731151	9.34974586230819e-5
KEGG_GNRH_SIGNALING_PATHWAY	singletons-only	moderate + high-impact	99	0.0848765122169041	0.112602851041673	0.923993705949078	0.870334217491549	0.980300303279751	0.00868875233047683
KEGG_GNRH_SIGNALING_PATHWAY	singletons-only	high-impact only	96	0.00835478541593913	0.0101555856085543	0.825422550613982	0.678008706411422	0.997328283608083	0.0467894498955307
KEGG_GNRH_SIGNALING_PATHWAY	URV	high-impact only	96	0.0200205163394637	0.022992882343114	0.907548309371688	0.799118049168573	1.02724103632285	0.125902859429321
GOBP_POSITIVE_REGULATION_OF_OLIGODENDROCYTE_DIFFERENTIATION	URV	moderate + high-impact	22	0.0507402496535356	0.0715200756032852	1.16445960698643	1.07941345092717	1.25503140844048	9.25321827968117e-5
GOBP_POSITIVE_REGULATION_OF_OLIGODENDROCYTE_DIFFERENTIATION	singletons-only	moderate + high-impact	22	0.0174124538811063	0.0264218950876655	1.08622991360719	0.957267380156596	1.22943348768775	0.197961813422686
GOBP_POSITIVE_REGULATION_OF_OLIGODENDROCYTE_DIFFERENTIATION	singletons-only	high-impact only	17	0.00117817265422419	0.0013746791422033	0.846098878838339	0.485108176159234	1.40016893545588	0.528143796949196
GOBP_POSITIVE_REGULATION_OF_OLIGODENDROCYTE_DIFFERENTIATION	URV	high-impact only	17	0.00251800757821843	0.00352093852096065	1.11046711250026	0.784683181374901	1.54119312245743	0.545683817181507
GOBP_REGULATION_OF_SYNAPTIC_TRANSMISSION_GLUTAMATERGIC	URV	high-impact only	64	0.0106873679162997	0.0168037714031445	1.37407298881107	1.17310214554132	1.60313020352051	1.0215062930263e-4
GOBP_REGULATION_OF_SYNAPTIC_TRANSMISSION_GLUTAMATERGIC	URV	moderate + high-impact	68	0.171168915876681	0.231462204270708	1.06386165740429	1.01989531997159	1.10938842411437	0.00410637865417196
GOBP_REGULATION_OF_SYNAPTIC_TRANSMISSION_GLUTAMATERGIC	singletons-only	high-impact only	64	0.00509009803107964	0.0090851602857865	1.34249177488422	1.07684412329992	1.66218616879667	0.00924323250528869
GOBP_REGULATION_OF_SYNAPTIC_TRANSMISSION_GLUTAMATERGIC	singletons-only	moderate + high-impact	68	0.0611935829533825	0.0927296797066345	1.07400914187846	1.00364866174988	1.14846761665732	0.0389514683059132
GOBP_REGULATION_OF_CHROMOSOME_ORGANIZATION	URV	moderate + high-impact	203	0.57440442445913	0.770233117806229	1.04644391403632	1.02272169084299	1.0706251655146	1.0749998186021e-4
GOBP_REGULATION_OF_CHROMOSOME_ORGANIZATION	singletons-only	moderate + high-impact	203	0.204156374512615	0.306152038941577	1.03939650723229	1.00135565056355	1.07864107955731	0.0422601136831366
GOBP_REGULATION_OF_CHROMOSOME_ORGANIZATION	URV	high-impact only	200	0.0467113382339152	0.0591013355377539	1.04587804584257	0.963523339378795	1.13390934805096	0.282088841943316
GOBP_REGULATION_OF_CHROMOSOME_ORGANIZATION	singletons-only	high-impact only	200	0.0214188511606452	0.0284771274222044	0.951250167482934	0.844353420022343	1.06893607604219	0.403858223494787
GOBP_REGULATION_OF_ENDOPLASMIC_RETICULUM_TUBULAR_NETWORK_ORGANIZATION	singletons-only	high-impact only	6	5.6480858708177e-4	0.00205694446421853	2.73667517563325	1.64553204695327	4.50485524335164	1.4818235174163e-4
GOBP_REGULATION_OF_ENDOPLASMIC_RETICULUM_TUBULAR_NETWORK_ORGANIZATION	singletons-only	moderate + high-impact	6	0.00530832461648129	0.0104417659898459	1.43592775562579	1.16545092295955	1.75894899383156	7.8146634056852e-4
GOBP_REGULATION_OF_ENDOPLASMIC_RETICULUM_TUBULAR_NETWORK_ORGANIZATION	URV	high-impact only	6	0.00156050383738681	0.00297291602652664	1.75598185718845	1.19225220105399	2.53832843275933	0.004919154522669
GOBP_REGULATION_OF_ENDOPLASMIC_RETICULUM_TUBULAR_NETWORK_ORGANIZATION	URV	moderate + high-impact	6	0.0158673519665801	0.0218820015974438	1.10914512668013	0.965145260967903	1.27057437490168	0.143076499458217
GOBP_PROTEIN_REFOLDING	URV	moderate + high-impact	16	0.017465929968145	0.028291973202021502	1.26732810601285	1.12191449984514	1.42844744384308	1.6036156140386e-4
GOBP_PROTEIN_REFOLDING	singletons-only	moderate + high-impact	16	0.00699455892264447	0.0132657745707846	1.34826603857025	1.11882521855345	1.61721507245383	0.00184643821670605
GOBP_PROTEIN_REFOLDING	singletons-only	high-impact only	15	7.4745082665586e-4	0.00175275822810869	1.98672031704	1.18246952094823	3.24783282940449	0.0103971278524033
GOBP_PROTEIN_REFOLDING	URV	high-impact only	15	0.0014216586826094	0.00213470544337373	1.4408928438543	0.927068422907486	2.17209231758568	0.102082849172866
REACTOME_RESPONSE_OF_EIF2AK4_GCN2_TO_AMINO_ACID_DEFICIENCY	singletons-only	moderate + high-impact	95	0.0185457972083276	0.0329463356790725	1.25539985742492	1.1165022412625	1.40884609344483	1.6271239207932e-4
REACTOME_RESPONSE_OF_EIF2AK4_GCN2_TO_AMINO_ACID_DEFICIENCY	URV	moderate + high-impact	95	0.0546105996908396	0.0763816825841937	1.10068233043642	1.02252937830732	1.18374081095199	0.010835813518848
REACTOME_RESPONSE_OF_EIF2AK4_GCN2_TO_AMINO_ACID_DEFICIENCY	URV	high-impact only	73	0.0058731464121822	0.00732417110766616	1.04705362623943	0.827780346254292	1.31158895667691	0.696259196292636
REACTOME_RESPONSE_OF_EIF2AK4_GCN2_TO_AMINO_ACID_DEFICIENCY	singletons-only	high-impact only	73	0.00253383892920239	0.00366104428670597	1.02343341305699	0.726630042398022	1.41489037825103	0.891615420361479
REACTOME_EUKARYOTIC_TRANSLATION_ELONGATION	singletons-only	moderate + high-impact	86	0.0103342246215763	0.0192905271968007	1.34801850177541	1.15573000646042	1.56751889023372	1.6665582121966e-4
REACTOME_EUKARYOTIC_TRANSLATION_ELONGATION	URV	moderate + high-impact	86	0.0303308946439852	0.0432500728119381	1.14270277320356	1.03591382757853	1.25849183865086	0.0078909528341724
REACTOME_EUKARYOTIC_TRANSLATION_ELONGATION	URV	high-impact only	66	0.00317983743604099	0.00358616516984229	0.890374824958931	0.635611945025926	1.22247674458577	0.480807134813863
REACTOME_EUKARYOTIC_TRANSLATION_ELONGATION	singletons-only	high-impact only	66	0.0012396423403787	0.00198233456193195	1.08391229924828	0.671203595029039	1.69506201137466	0.733797623199223
GOMF_PROCOLLAGEN_PROLINE_4_DIOXYGENASE_ACTIVITY	URV	high-impact only	5	0.00106320163301518	0.00259347625214051	2.27882223826317	1.49822607110059	3.40825969100329	1.8337645239874e-4
GOMF_PROCOLLAGEN_PROLINE_4_DIOXYGENASE_ACTIVITY	URV	moderate + high-impact	5	0.00963635609525872	0.0151805786535614	1.28964027813983	1.09038976643703	1.51847135615291	0.00319159879236885
GOMF_PROCOLLAGEN_PROLINE_4_DIOXYGENASE_ACTIVITY	singletons-only	moderate + high-impact	5	0.00350407721998872	0.00564382958120513	1.12809185004559	0.849592245590111	1.48054123029784	0.398716602552369
GOMF_PROCOLLAGEN_PROLINE_4_DIOXYGENASE_ACTIVITY	singletons-only	high-impact only	5	4.8856868135998e-4	6.1136526904254e-4	1.10715044791746	0.476996010425697	2.29969167984733	0.799301347893301
GOBP_POSITIVE_REGULATION_OF_MAINTENANCE_OF_SISTER_CHROMATID_COHESION	URV	high-impact only	5	7.8024307713957e-4	0.00228684044772659	2.5661292821228	1.58920509842274	4.06088474597502	1.8009143011155e-4
GOBP_POSITIVE_REGULATION_OF_MAINTENANCE_OF_SISTER_CHROMATID_COHESION	singletons-only	high-impact only	5	5.3242586338228e-4	0.00129566943293956	1.87794508549161	1.01745657847741	3.33614028869809	0.0441211817187012
GOBP_POSITIVE_REGULATION_OF_MAINTENANCE_OF_SISTER_CHROMATID_COHESION	singletons-only	moderate + high-impact	5	0.00442692877729382	0.00739701941541856	1.20493861058228	0.943435345258515	1.52493373038801	0.133419890520617
GOBP_POSITIVE_REGULATION_OF_MAINTENANCE_OF_SISTER_CHROMATID_COHESION	URV	moderate + high-impact	5	0.0128201033487612	0.017239517139317	1.04420780594659	0.893701443877775	1.21501811585466	0.582155087044721
GOBP_TRANSCRIPTION_INITIATION_FROM_RNA_POLYMERASE_II_PROMOTER	URV	moderate + high-impact	75	0.141049561076038	0.192650500017531	1.09225323834925	1.04302626041838	1.14339785770035	1.8640434911865e-4
GOBP_TRANSCRIPTION_INITIATION_FROM_RNA_POLYMERASE_II_PROMOTER	singletons-only	moderate + high-impact	75	0.0492275318802469	0.0746891417355752	1.07957611486199	1.00189671650948	1.1622411309845	0.0444964713886536
GOBP_TRANSCRIPTION_INITIATION_FROM_RNA_POLYMERASE_II_PROMOTER	singletons-only	high-impact only	70	0.00553579151765713	0.00672486151653037	0.904169334953601	0.708754552913933	1.1410364432748	0.401913405614493
GOBP_TRANSCRIPTION_INITIATION_FROM_RNA_POLYMERASE_II_PROMOTER	URV	high-impact only	70	0.0113328467957063	0.0137553254019574	1.03247069171727	0.872189098530488	1.2157125898774	0.706726622996512
GOCC_COPII_COATED_ER_TO_GOLGI_TRANSPORT_VESICLE	singletons-only	moderate + high-impact	74	0.0622782085378987	0.0806147985025968	0.874371695044839	0.813753308573643	0.938656687185302	1.9202899142878e-4
GOCC_COPII_COATED_ER_TO_GOLGI_TRANSPORT_VESICLE	singletons-only	high-impact only	72	0.00741919444462736	0.00840003429479106	0.814619559213538	0.655241078326526	1.00369905540336	0.0542783834949319
GOCC_COPII_COATED_ER_TO_GOLGI_TRANSPORT_VESICLE	URV	moderate + high-impact	74	0.184276181603988	0.229388513011643	0.960082458250888	0.920618129375407	1.00091603341547	0.0552735889001887
GOCC_COPII_COATED_ER_TO_GOLGI_TRANSPORT_VESICLE	URV	high-impact only	72	0.0175593062507014	0.0188678977740633	0.875550826647608	0.758624492505709	1.00633153078869	0.0614977182893796
REACTOME_HEPARAN_SULFATE_HEPARIN_HS_GAG_METABOLISM	singletons-only	moderate + high-impact	53	0.0510272572065296	0.0652002792425319	0.862270555199806	0.796338043830621	0.932583796935196	1.9258535518795e-4
REACTOME_HEPARAN_SULFATE_HEPARIN_HS_GAG_METABOLISM	URV	moderate + high-impact	53	0.156328297310092	0.196456899231198	0.954638572929314	0.91246676323786	0.998372379718451	0.0421990498468472
REACTOME_HEPARAN_SULFATE_HEPARIN_HS_GAG_METABOLISM	singletons-only	high-impact only	50	0.00412932082843101	0.00459217345573299	0.755879943881556	0.561795856546508	0.999250702801099	0.0493699908538695
REACTOME_HEPARAN_SULFATE_HEPARIN_HS_GAG_METABOLISM	URV	high-impact only	50	0.00958251294464996	0.0107838198879562	0.88882305426743	0.736110399030397	1.06502788303819	0.204628010278951
REACTOME_UPTAKE_AND_FUNCTION_OF_DIPHTHERIA_TOXIN	singletons-only	moderate + high-impact	6	0.00313158901864719	0.0067799541250596	1.6659145926997	1.2795476983021	2.15200559579444	1.918687173924e-4
REACTOME_UPTAKE_AND_FUNCTION_OF_DIPHTHERIA_TOXIN	URV	moderate + high-impact	6	0.00891982145375298	0.01333531102992	1.224070661597	1.02480655610797	1.45487912281836	0.0260359698077696
REACTOME_UPTAKE_AND_FUNCTION_OF_DIPHTHERIA_TOXIN	singletons-only	high-impact only	6	3.7380669222207e-4	6.0950067412049e-4	1.16488278049072	0.482824933285723	2.5447523162927	0.719051594115886
REACTOME_UPTAKE_AND_FUNCTION_OF_DIPHTHERIA_TOXIN	URV	high-impact only	6	6.7569056670033e-4	8.382144575739e-4	1.02178629798298	0.49730800116402	1.9364016619384	0.950120441567069
GOBP_CELLULAR_TRIVALENT_INORGANIC_ANION_HOMEOSTASIS	singletons-only	moderate + high-impact	9	0.0068340531651029	0.00695516308669516	0.649626746491639	0.509331038448663	0.819427524923216	2.0696820715471e-4
GOBP_CELLULAR_TRIVALENT_INORGANIC_ANION_HOMEOSTASIS	URV	moderate + high-impact	9	0.0216818831562224	0.0242586125183015	0.841374915261218	0.739640822033624	0.95417329639409	0.00688207992170742
GOBP_CELLULAR_TRIVALENT_INORGANIC_ANION_HOMEOSTASIS	singletons-only	high-impact only	9	8.0440812286215e-4	7.6469325036771e-4	0.471795423736466	0.217289101350655	0.925695634769636	0.027837496045371
GOBP_CELLULAR_TRIVALENT_INORGANIC_ANION_HOMEOSTASIS	URV	high-impact only	9	0.00170190198363031	0.00222265197414576	0.917308042757371	0.589749977718985	1.38184933636178	0.687940616261762
REACTOME_MINERALOCORTICOID_BIOSYNTHESIS	singletons-only	moderate + high-impact	5	0.00131908306843549	0.00350768461732105	2.07737211320422	1.42011204984992	2.9992030628722	2.2431966560032e-4
REACTOME_MINERALOCORTICOID_BIOSYNTHESIS	singletons-only	high-impact only	5	1.147198003395e-4	1.5281276199741e-4	1.82219872214659	0.338688034793562	6.8081568832277	0.437999121482241
REACTOME_MINERALOCORTICOID_BIOSYNTHESIS	URV	moderate + high-impact	5	0.00527620402957217	0.00808906562186178	1.08801699136395	0.862406364236707	1.36102225083953	0.471260802520953
REACTOME_MINERALOCORTICOID_BIOSYNTHESIS	URV	high-impact only	5	5.448499084515e-4	5.3451507005274e-4	0.855399436020689	0.348006015659697	1.84389783978199	0.705980831459368
GOMF_OMEGA_PEPTIDASE_ACTIVITY	singletons-only	moderate + high-impact	101	0.0865068245923018	0.138621774409095	1.11050684052864	1.05039275225297	1.17351023946421	2.3592738291078e-4
GOMF_OMEGA_PEPTIDASE_ACTIVITY	URV	moderate + high-impact	101	0.244161183088323	0.32695371089975	1.04570132605408	1.00945383001486	1.0830236466825	0.0131123739752956
GOMF_OMEGA_PEPTIDASE_ACTIVITY	singletons-only	high-impact only	95	0.00824343905706981	0.01366103997596	1.21377130192711	1.01575894478334	1.44370629727322	0.0332204693060864
GOMF_OMEGA_PEPTIDASE_ACTIVITY	URV	high-impact only	95	0.0195795557028782	0.0244529835112607	1.03497502117619	0.910642364812728	1.17280015343417	0.595334213242651
GOBP_CORTICOTROPIN_SECRETION	singletons-only	high-impact only	3	5.82193962405016e-5	5.3347070774402e-4	9.53337683426624	2.93815240764412	34.5173976128462	2.4010584611444e-4
GOBP_CORTICOTROPIN_SECRETION	URV	high-impact only	3	1.7513205889943e-4	5.3358140503463e-4	2.99067568042078	1.10441826341065	7.53692101614802	0.0321909162877224
GOBP_CORTICOTROPIN_SECRETION	singletons-only	moderate + high-impact	5	0.00106346158209978	0.00191371732027516	1.51039946236502	0.931799732456445	2.37257928921443	0.0924012297328822
GOBP_CORTICOTROPIN_SECRETION	URV	moderate + high-impact	5	0.00300459988216858	0.00428794779705267	1.25786654603494	0.91875926167099	1.6953159536643	0.149300784652111
GOBP_REGULATION_OF_CORTICOTROPIN_SECRETION	singletons-only	high-impact only	3	5.82193962405016e-5	5.3347070774402e-4	9.53337683426624	2.93815240764412	34.5173976128462	2.4010584611444e-4
GOBP_REGULATION_OF_CORTICOTROPIN_SECRETION	URV	high-impact only	3	1.7513205889943e-4	5.3358140503463e-4	2.99067568042078	1.10441826341065	7.53692101614802	0.0321909162877224
GOBP_REGULATION_OF_CORTICOTROPIN_SECRETION	singletons-only	moderate + high-impact	5	0.00106346158209978	0.00191371732027516	1.51039946236502	0.931799732456445	2.37257928921443	0.0924012297328822
GOBP_REGULATION_OF_CORTICOTROPIN_SECRETION	URV	moderate + high-impact	5	0.00300459988216858	0.00428794779705267	1.25786654603494	0.91875926167099	1.6953159536643	0.149300784652111
GOBP_REGULATION_OF_OLIGODENDROCYTE_DIFFERENTIATION	URV	moderate + high-impact	39	0.0902277338850529	0.124225642975475	1.11378698585737	1.05164164185733	1.17896814051844	2.4912139297006e-4
GOBP_REGULATION_OF_OLIGODENDROCYTE_DIFFERENTIATION	singletons-only	moderate + high-impact	39	0.0310903178743275	0.0444613751109587	1.04990929822227	0.953284636188154	1.15451950447679	0.320782896933327
GOBP_REGULATION_OF_OLIGODENDROCYTE_DIFFERENTIATION	singletons-only	high-impact only	32	0.00212673860557968	0.00244356662990311	0.885546779109575	0.588302873839675	1.29301177088586	0.539136607382683
GOBP_REGULATION_OF_OLIGODENDROCYTE_DIFFERENTIATION	URV	high-impact only	32	0.00451848029763537	0.00566161292901317	1.0472746644704	0.802823359084459	1.34865780840688	0.727835128709028
REACTOME_CHONDROITIN_SULFATE_DERMATAN_SULFATE_METABOLISM	singletons-only	moderate + high-impact	48	0.0468345022226205	0.0604896467730084	0.864944322391807	0.796791894689045	0.937695604943924	3.9540701963813e-4
REACTOME_CHONDROITIN_SULFATE_DERMATAN_SULFATE_METABOLISM	singletons-only	high-impact only	46	0.00391080126519044	0.00322164377281671	0.595133027906612	0.423835403185859	0.811574701474498	7.3276226322649e-4
REACTOME_CHONDROITIN_SULFATE_DERMATAN_SULFATE_METABOLISM	URV	high-impact only	46	0.00836738641256265	0.00918215917613076	0.913916141348368	0.749475801645307	1.10422175816288	0.356525172093515
REACTOME_CHONDROITIN_SULFATE_DERMATAN_SULFATE_METABOLISM	URV	moderate + high-impact	48	0.143147546393475	0.190267946666214	1.01326185346085	0.967602727157689	1.06065479009382	0.574263012833507
GOMF_PEPTIDOGLYCAN_IMMUNE_RECEPTOR_ACTIVITY	URV	moderate + high-impact	5	0.00904201916642972	0.00839615070709431	0.682970621114182	0.549432582291221	0.841083202748056	2.606746275936e-4
GOMF_PEPTIDOGLYCAN_IMMUNE_RECEPTOR_ACTIVITY	singletons-only	moderate + high-impact	5	0.00312857744464024	0.00327983509091681	0.696138399323144	0.490407680271862	0.966075452409604	0.0297567302542636
GOMF_PEPTIDOGLYCAN_IMMUNE_RECEPTOR_ACTIVITY	singletons-only	high-impact only	5	4.5926953181628e-4	8.382036847769e-4	1.23268107598074	0.587145033823213	2.41825815967134	0.564671310010549
GOMF_PEPTIDOGLYCAN_IMMUNE_RECEPTOR_ACTIVITY	URV	high-impact only	5	0.00119068870936977	0.00152432385589808	0.966290325240438	0.570294353951764	1.56484666668375	0.89322703339317
GOBP_RNA_SPLICING	URV	moderate + high-impact	374	0.713869511433826	0.936255939086524	1.03966192442389	1.01817283188076	1.06153072294994	2.678506414121e-4
GOBP_RNA_SPLICING	singletons-only	moderate + high-impact	374	0.250985212133654	0.366496802812417	1.02831918867549	0.993891139920356	1.06374751586979	0.107819388977254
GOBP_RNA_SPLICING	singletons-only	high-impact only	353	0.0229638873063867	0.0329732754626635	1.04007986216272	0.930564778903725	1.16009054870581	0.486067621563115
GOBP_RNA_SPLICING	URV	high-impact only	353	0.053437573336764	0.0657502633215483	1.00181758250342	0.927238053331237	1.08121747558731	0.963045473915394
GOMF_UDP_GLUCOSYLTRANSFERASE_ACTIVITY	singletons-only	moderate + high-impact	11	0.0113787551913127	0.0135775947516999	0.732947217908254	0.614880111714957	0.868900136113894	2.905509355302e-4
GOMF_UDP_GLUCOSYLTRANSFERASE_ACTIVITY	URV	high-impact only	11	0.00498343166080886	0.00435516331184876	0.697498425855124	0.519451690743184	0.919317175477995	0.00984783870392469
GOMF_UDP_GLUCOSYLTRANSFERASE_ACTIVITY	singletons-only	high-impact only	11	0.00171324077896423	0.00152721074140851	0.596971610010425	0.360481946700847	0.938604097335712	0.0244705612398484
GOMF_UDP_GLUCOSYLTRANSFERASE_ACTIVITY	URV	moderate + high-impact	11	0.0318073511934716	0.0380759702631155	0.898879310620429	0.810977426348657	0.994396605807474	0.0384454121531875
GOMF_KINETOCHORE_BINDING	URV	moderate + high-impact	6	0.025236051508294	0.0389357024125393	1.21409040774335	1.09394987528644	1.34505141413132	2.9341193061305e-4
GOMF_KINETOCHORE_BINDING	singletons-only	moderate + high-impact	6	0.00831898339018276	0.0144256558894055	1.26505437236687	1.06168666548717	1.50048777068558	0.0088757519885293
GOMF_KINETOCHORE_BINDING	URV	high-impact only	6	0.0021503520346319	0.0032100179161826	1.26978697944829	0.889454692980919	1.77328721502363	0.183447899375509
GOMF_KINETOCHORE_BINDING	singletons-only	high-impact only	6	9.6567769164332e-4	0.00152959078140318	1.29313244571234	0.758703770625789	2.10943504168637	0.332688387195209
REACTOME_SYNTHESIS_OF_PIPS_AT_THE_GOLGI_MEMBRANE	URV	moderate + high-impact	18	0.0522828601338445	0.0760213711784302	1.14300098962874	1.06162677727992	1.22951033028538	4.1726365910965e-4
REACTOME_SYNTHESIS_OF_PIPS_AT_THE_GOLGI_MEMBRANE	singletons-only	high-impact only	15	0.0020622207374922	0.00480489774179137	1.71225837032383	1.25158308181656	2.31724194767815	9.2392052457057e-4
REACTOME_SYNTHESIS_OF_PIPS_AT_THE_GOLGI_MEMBRANE	URV	high-impact only	15	0.00520420663792781	0.00763360064511676	1.24150525505586	0.983176790716398	1.55355586842749	0.0687270973859382
REACTOME_SYNTHESIS_OF_PIPS_AT_THE_GOLGI_MEMBRANE	singletons-only	moderate + high-impact	18	0.0187948724453894	0.0289961505958186	1.08490098939195	0.959914961180822	1.22328834506737	0.190456314935962
REACTOME_A_TETRASACCHARIDE_LINKER_SEQUENCE_IS_REQUIRED_FOR_GAG_SYNTHESIS	singletons-only	moderate + high-impact	25	0.030195939292711	0.0375355829409186	0.830095320470658	0.747750061193404	0.919648458033271	3.3052850874049e-4
REACTOME_A_TETRASACCHARIDE_LINKER_SEQUENCE_IS_REQUIRED_FOR_GAG_SYNTHESIS	singletons-only	high-impact only	24	0.00207058152554747	0.00153813614718793	0.533473470102416	0.322901140144705	0.835046471124723	0.00496639712292413
REACTOME_A_TETRASACCHARIDE_LINKER_SEQUENCE_IS_REQUIRED_FOR_GAG_SYNTHESIS	URV	high-impact only	24	0.00421265926933082	0.00413882434339534	0.792881788553397	0.586983281496738	1.04729017181527	0.104233803466578
REACTOME_A_TETRASACCHARIDE_LINKER_SEQUENCE_IS_REQUIRED_FOR_GAG_SYNTHESIS	URV	moderate + high-impact	25	0.0932096739229078	0.121605576849256	0.983958163864782	0.928898467371437	1.04162806409803	0.579335283432584
GOBP_REGULATION_OF_SYNAPSE_STRUCTURE_OR_ACTIVITY	URV	moderate + high-impact	204	0.512572304367922	0.680639109530896	1.04608384635895	1.02077758749368	1.0719125828319	3.1871911343628e-4
GOBP_REGULATION_OF_SYNAPSE_STRUCTURE_OR_ACTIVITY	URV	high-impact only	192	0.0274410246115006	0.0382120748625179	1.14197646614988	1.02932341521835	1.26462888237888	0.0124567126674491
GOBP_REGULATION_OF_SYNAPSE_STRUCTURE_OR_ACTIVITY	singletons-only	moderate + high-impact	204	0.180035345472115	0.263183024596734	1.03398579470158	0.993171120765893	1.07620335090148	0.103655503128741
GOBP_REGULATION_OF_SYNAPSE_STRUCTURE_OR_ACTIVITY	singletons-only	high-impact only	192	0.0138342741776215	0.0203268926418517	1.09208530280721	0.945752779306394	1.25670961794709	0.227826484637786
GOCC_VESICLE_COAT	URV	moderate + high-impact	51	0.121419426901271	0.146467603702981	0.910662874167723	0.864339436399245	0.9589722418055	3.6738099320243e-4
GOCC_VESICLE_COAT	singletons-only	moderate + high-impact	51	0.0426777359433492	0.0566815980638365	0.878757715130753	0.80675318677445	0.955993129679421	0.00254051471141459
GOCC_VESICLE_COAT	URV	high-impact only	49	0.010941485558019	0.011145536940374	0.799740936324873	0.663920830148161	0.956518542088271	0.0139689889928217
GOCC_VESICLE_COAT	singletons-only	high-impact only	49	0.00437515390731358	0.0048078214751176	0.742023808200593	0.556164881739317	0.97506108069656	0.0318633956895381
KEGG_CELL_CYCLE	URV	moderate + high-impact	120	0.248463749165212	0.338839134503263	1.06624118323856	1.02972847475166	1.10382234920928	3.1996597114469e-4
KEGG_CELL_CYCLE	singletons-only	moderate + high-impact	120	0.0890708512793722	0.136510822081131	1.06510765119067	1.00725684303536	1.12573662864763	0.0269357512982268
KEGG_CELL_CYCLE	URV	high-impact only	112	0.0197269279726047	0.0258072269140285	1.06884805592202	0.944120688170881	1.20677124319055	0.29038566043257
KEGG_CELL_CYCLE	singletons-only	high-impact only	112	0.00905836818729681	0.0131286431814571	1.02539879732367	0.858674957871245	1.21840933090948	0.779014917407105
GOBP_ANTERIOR_POSTERIOR_PATTERN_SPECIFICATION	singletons-only	high-impact only	180	0.0115882795527336	0.0115468296106756	0.730077089369322	0.608529092706528	0.869501834686007	3.4306177556509e-4
GOBP_ANTERIOR_POSTERIOR_PATTERN_SPECIFICATION	URV	high-impact only	180	0.0232391950013218	0.0237821627060435	0.858972033844524	0.757214269666531	0.971162417810075	0.014912146448427
GOBP_ANTERIOR_POSTERIOR_PATTERN_SPECIFICATION	singletons-only	moderate + high-impact	203	0.137657258841946	0.192558232060233	0.956796561518025	0.912769798316045	1.00257408128611	0.0640607673415863
GOBP_ANTERIOR_POSTERIOR_PATTERN_SPECIFICATION	URV	moderate + high-impact	203	0.390904271916918	0.491895487033325	0.976184826440513	0.948590421418719	1.00442948391388	0.0978039361695193
GOCC_POTASSIUM_CHANNEL_COMPLEX	singletons-only	moderate + high-impact	87	0.0660111204728765	0.0837975827500292	0.881139003632999	0.821138240551985	0.944666498525374	3.4231954412922e-4
GOCC_POTASSIUM_CHANNEL_COMPLEX	singletons-only	high-impact only	83	0.00583870571568098	0.00703275528048021	0.872098939607809	0.687768560869097	1.09492944246994	0.242179582028835
GOCC_POTASSIUM_CHANNEL_COMPLEX	URV	moderate + high-impact	87	0.180192362664016	0.228792074882269	0.981766531108815	0.94123367428991	1.02371025278228	0.389643503226093
GOCC_POTASSIUM_CHANNEL_COMPLEX	URV	high-impact only	83	0.0123098523249354	0.0153654358761923	1.0227218630701	0.870020282391927	1.19666019994508	0.782649723231356
REACTOME_LYSINE_CATABOLISM	URV	high-impact only	12	0.00326356042321119	0.00632937094661585	1.63077435480318	1.25048186295154	2.10637151227411	3.8932642450628e-4
REACTOME_LYSINE_CATABOLISM	singletons-only	high-impact only	12	0.00132327018418041	0.00297436063360595	1.81598830610183	1.2313979397982	2.63133778472258	0.00304677189337055
REACTOME_LYSINE_CATABOLISM	URV	moderate + high-impact	12	0.0248172451996227	0.0334832378715617	1.03361093436502	0.924625262889098	1.15298126048024	0.558173936022817
REACTOME_LYSINE_CATABOLISM	singletons-only	moderate + high-impact	12	0.00855333117065357	0.0128096803107469	1.00882058901527	0.840836046220391	1.20394246380284	0.923605933892081
GOBP_REGULATION_OF_NK_T_CELL_DIFFERENTIATION	singletons-only	moderate + high-impact	6	0.00693404005862693	0.00779274341682638	0.665796219256071	0.525433195723764	0.835189378187996	3.5011515937299e-4
GOBP_REGULATION_OF_NK_T_CELL_DIFFERENTIATION	URV	high-impact only	6	0.00106468826886859	0.00160435653894748	1.31382164536662	0.785134641909908	2.10820978930539	0.287905803417822
GOBP_REGULATION_OF_NK_T_CELL_DIFFERENTIATION	URV	moderate + high-impact	6	0.0183442593684607	0.0229167923648478	0.935922489547611	0.817963900470002	1.06737150600336	0.32622793443029
GOBP_REGULATION_OF_NK_T_CELL_DIFFERENTIATION	singletons-only	high-impact only	6	0.00050302639651893005	5.3532425973131e-4	0.750423247503812	0.303072657038027	1.60298390472335	0.479581417669758
GOMF_RNA_POLYMERASE_I_TRANSCRIPTION_REGULATORY_REGION_SEQUENCE_SPECIFIC_DNA_BINDING	URV	high-impact only	6	0.00217012885874221	0.00100276736704712	0.409826443229524	0.223728805356685	0.687279075937917	3.6036530141725e-4
GOMF_RNA_POLYMERASE_I_TRANSCRIPTION_REGULATORY_REGION_SEQUENCE_SPECIFIC_DNA_BINDING	singletons-only	high-impact only	6	9.78120210218e-4	6.131933972221e-4	0.516732497567198	0.230694460616398	1.01838367565746	0.0569840248294151
GOMF_RNA_POLYMERASE_I_TRANSCRIPTION_REGULATORY_REGION_SEQUENCE_SPECIFIC_DNA_BINDING	singletons-only	moderate + high-impact	6	0.00791509638009958	0.0108595150960389	0.957599633163226	0.785360774538174	1.16023853276801	0.662053741719082
GOMF_RNA_POLYMERASE_I_TRANSCRIPTION_REGULATORY_REGION_SEQUENCE_SPECIFIC_DNA_BINDING	URV	moderate + high-impact	6	0.0232766347347412	0.0295441549733156	0.987408164508125	0.878296812947279	1.10737061686341	0.830051839339525
GOBP_ALTERNATIVE_MRNA_SPLICING_VIA_SPLICEOSOME	URV	moderate + high-impact	70	0.0956991689421605	0.129283805014465	1.10735893622575	1.04712855344879	1.17042849456907	3.7179291576761e-4
GOBP_ALTERNATIVE_MRNA_SPLICING_VIA_SPLICEOSOME	singletons-only	moderate + high-impact	70	0.0355898865645426	0.0535999365998355	1.11762651935451	1.0224816825589	1.2201018682406	0.0144750760813543
GOBP_ALTERNATIVE_MRNA_SPLICING_VIA_SPLICEOSOME	singletons-only	high-impact only	65	0.00250638206933169	0.00381832198729776	1.15087062104652	0.823687296945634	1.57996918332695	0.402389452732024
GOBP_ALTERNATIVE_MRNA_SPLICING_VIA_SPLICEOSOME	URV	high-impact only	65	0.00550946712502795	0.00680767845874943	1.04611837363624	0.820295842459446	1.32008219612324	0.711144183260965
GOCC_COATED_VESICLE_MEMBRANE	singletons-only	moderate + high-impact	153	0.129680233774952	0.176356766440541	0.91979442174899	0.875944667070475	0.965451702795544	6.932282301153e-4
GOCC_COATED_VESICLE_MEMBRANE	URV	moderate + high-impact	153	0.378892656483592	0.469680776318988	0.951076262842659	0.923412261737158	0.979410056061513	7.9254263924688e-4
GOCC_COATED_VESICLE_MEMBRANE	singletons-only	high-impact only	145	0.0129821195184893	0.0163343250587939	0.886193375284934	0.757087163802116	1.03277981363194	0.12293506972296
GOCC_COATED_VESICLE_MEMBRANE	URV	high-impact only	145	0.0313162954799726	0.0367261563977619	0.944519713676901	0.851800378836959	1.04516967444658	0.271299227379362
GOBP_AXON_EXTENSION	singletons-only	high-impact only	114	0.0105682308630847	0.0185573796822299	1.31134649065116	1.12675383530576	1.52139254292703	5.1974913143892e-4
GOBP_AXON_EXTENSION	URV	high-impact only	114	0.024347972766557	0.0352276764110171	1.1915244323075	1.0690850578043	1.32546394382053	0.00163559056948581
GOBP_AXON_EXTENSION	singletons-only	moderate + high-impact	118	0.134944009141147	0.200652408171833	1.05543246728067	1.00808144463036	1.10463596678595	0.0213281024403518
GOBP_AXON_EXTENSION	URV	moderate + high-impact	118	0.406737976029155	0.530368458629497	1.02343728255849	0.995474608168639	1.05204722896048	0.10106447345935
GOBP_POSITIVE_REGULATION_OF_GLIAL_CELL_DIFFERENTIATION	URV	moderate + high-impact	41	0.0939370137856193	0.130342537854708	1.10731685820181	1.04694395030878	1.17056406445742	3.8557382157189e-4
GOBP_POSITIVE_REGULATION_OF_GLIAL_CELL_DIFFERENTIATION	singletons-only	moderate + high-impact	41	0.0318515780548984	0.047521358631807	1.06551539349003	0.969564461660371	1.16927378168479	0.186354552194298
GOBP_POSITIVE_REGULATION_OF_GLIAL_CELL_DIFFERENTIATION	URV	high-impact only	34	0.00434454805670509	0.00512869555598417	0.963107544262352	0.726476431776499	1.25894991776016	0.787681717858158
GOBP_POSITIVE_REGULATION_OF_GLIAL_CELL_DIFFERENTIATION	singletons-only	high-impact only	34	0.00204186345595639	0.00259845999677873	0.956676014847365	0.639933254839338	1.39161043847407	0.821973305772287
GOMF_CALCIUM_DEPENDENT_PHOSPHOLIPASE_A2_ACTIVITY	URV	moderate + high-impact	15	0.0332885371551174	0.0392214139985848	0.836268138122139	0.755212304474762	0.924274926991957	4.1949218515624e-4
GOMF_CALCIUM_DEPENDENT_PHOSPHOLIPASE_A2_ACTIVITY	singletons-only	moderate + high-impact	15	0.0106819784443067	0.0137305560359272	0.796632557699584	0.668157237896506	0.944823231017136	0.00867486891150038
GOMF_CALCIUM_DEPENDENT_PHOSPHOLIPASE_A2_ACTIVITY	URV	high-impact only	15	0.00411300462776338	0.00503675332038918	0.799916325383931	0.596436081397818	1.05702525929593	0.118207207464671
GOMF_CALCIUM_DEPENDENT_PHOSPHOLIPASE_A2_ACTIVITY	singletons-only	high-impact only	15	0.00156646071766954	0.00205971824748341	0.746266532017494	0.468463198148997	1.14807763752024	0.187958452447424
GOBP_CELLULAR_RESPONSE_TO_LAMINAR_FLUID_SHEAR_STRESS	singletons-only	moderate + high-impact	7	0.00532481130650656	0.00520462508442898	0.622808404057464	0.468500972169726	0.815036016818327	4.3048944910895e-4
GOBP_CELLULAR_RESPONSE_TO_LAMINAR_FLUID_SHEAR_STRESS	URV	moderate + high-impact	7	0.0150472691634764	0.0176814245546972	0.921885618205431	0.791492627777659	1.06922486268125	0.285264417446002
GOBP_CELLULAR_RESPONSE_TO_LAMINAR_FLUID_SHEAR_STRESS	URV	high-impact only	6	8.6060602737322e-4	0.00129602805409469	1.21897358286709	0.691474480644008	2.0489778052737	0.479037342734406
GOBP_CELLULAR_RESPONSE_TO_LAMINAR_FLUID_SHEAR_STRESS	singletons-only	high-impact only	6	4.0160286868472e-4	6.8563870854483e-4	1.27775686696259	0.587330009220749	2.58815673280868	0.517870671309186
GOBP_LEUKEMIA_INHIBITORY_FACTOR_SIGNALING_PATHWAY	singletons-only	high-impact only	7	4.7607821438164e-4	0.0016767286506778	2.88330498055855	1.62026815283044	5.02944799105967	4.4392569994677e-4
GOBP_LEUKEMIA_INHIBITORY_FACTOR_SIGNALING_PATHWAY	URV	high-impact only	7	9.9343997352186e-4	0.00198226888310085	1.63214672789815	1.00360358949106	2.57893117280247	0.0483888359090454
GOBP_LEUKEMIA_INHIBITORY_FACTOR_SIGNALING_PATHWAY	singletons-only	moderate + high-impact	8	0.00563954964471659	0.0102148029777106	1.21426642079994	0.986394946895528	1.48458574838307	0.0667976376026173
GOBP_LEUKEMIA_INHIBITORY_FACTOR_SIGNALING_PATHWAY	URV	moderate + high-impact	8	0.017221527575039	0.0231101820934049	1.07180555759571	0.938051667382635	1.22066116735684	0.304952693098915
GOBP_PERIPHERAL_NERVOUS_SYSTEM_DEVELOPMENT	URV	moderate + high-impact	76	0.205402884189898	0.280546709764117	1.07131974716285	1.03101939607423	1.11292000324546	4.4451329491834e-4
GOBP_PERIPHERAL_NERVOUS_SYSTEM_DEVELOPMENT	singletons-only	moderate + high-impact	76	0.0681702287054019	0.102253818293387	1.05523094281884	0.989023242048915	1.12511439912958	0.103613059646945
GOBP_PERIPHERAL_NERVOUS_SYSTEM_DEVELOPMENT	singletons-only	high-impact only	71	0.00576583046303818	0.00848717857940257	1.08186604379034	0.86533060592586	1.34216211605345	0.484624020476896
GOBP_PERIPHERAL_NERVOUS_SYSTEM_DEVELOPMENT	URV	high-impact only	71	0.0124571362840309	0.0159220979076255	1.04571083116675	0.892539877926176	1.21965781532658	0.576109061104706
GOMF_IRON_ION_BINDING	URV	moderate + high-impact	143	0.293559615785595	0.40735714802057	1.05892710109929	1.02564049275187	1.09310949897699	4.5490667841885e-4
GOMF_IRON_ION_BINDING	singletons-only	moderate + high-impact	143	0.0968478500253663	0.152308693858761	1.05784417836675	1.00286792778791	1.11535252915396	0.0389537418583185
GOMF_IRON_ION_BINDING	singletons-only	high-impact only	141	0.0123612982858023	0.0206034669024716	1.13226996039043	0.980122927750525	1.30396311311007	0.0910359556494618
GOMF_IRON_ION_BINDING	URV	high-impact only	141	0.0324232109395189	0.0450362813094463	1.07631316703209	0.979029471722486	1.1814221204024	0.127410433214712
GOMF_PEPTIDYL_PROLINE_4_DIOXYGENASE_ACTIVITY	URV	high-impact only	8	0.00120659812652602	0.00267002357054483	2.09099877969494	1.39136641052705	3.0849278614068	5.38908902589e-4
GOMF_PEPTIDYL_PROLINE_4_DIOXYGENASE_ACTIVITY	URV	moderate + high-impact	8	0.0136764343748328	0.0208620824604991	1.24344751702818	1.07881256506648	1.42839991281346	0.00281981055796887
GOMF_PEPTIDYL_PROLINE_4_DIOXYGENASE_ACTIVITY	singletons-only	moderate + high-impact	8	0.00476813621125227	0.00725307587783049	1.07313348204398	0.83812971821982	1.36145658200761	0.570242383040722
GOMF_PEPTIDYL_PROLINE_4_DIOXYGENASE_ACTIVITY	singletons-only	high-impact only	8	6.0329261659124e-4	6.8781702435385e-4	0.97984750543991	0.447964978266078	1.93483520937672	0.955949491287737
GOBP_POSITIVE_REGULATION_OF_PROTEIN_SECRETION	singletons-only	high-impact only	116	0.0136530914788024	0.0231767626557336	1.26459635549879	1.10601048173118	1.44192163656573	6.6226451501827e-4
GOBP_POSITIVE_REGULATION_OF_PROTEIN_SECRETION	URV	high-impact only	116	0.0325610866424239	0.0467568531242898	1.1619194273314	1.05937798583668	1.2725353793019	0.00153926991269571
GOBP_POSITIVE_REGULATION_OF_PROTEIN_SECRETION	singletons-only	moderate + high-impact	124	0.151563257134823	0.217561319415415	0.97382577705427	0.932063278190484	1.01712169808503	0.232751088448132
GOBP_POSITIVE_REGULATION_OF_PROTEIN_SECRETION	URV	moderate + high-impact	124	0.450117302689211	0.596928067715712	0.999466885848446	0.974049978386975	1.02542315378911	0.96755671150881
GOBP_NEGATIVE_REGULATION_OF_INTERLEUKIN_8_PRODUCTION	singletons-only	moderate + high-impact	15	0.0125738325118265	0.0141362153906087	0.747067001780867	0.629211883107696	0.882082955010421	4.9810161856733e-4
GOBP_NEGATIVE_REGULATION_OF_INTERLEUKIN_8_PRODUCTION	URV	moderate + high-impact	15	0.0350741171257041	0.0424825418488416	0.915663121412395	0.830488921489411	1.00774211620892	0.071721352588927
GOBP_NEGATIVE_REGULATION_OF_INTERLEUKIN_8_PRODUCTION	singletons-only	high-impact only	15	0.00143931860570651	0.0015295440437339	0.857268069751757	0.51938134909008	1.34211932019771	0.51487293677095
GOBP_NEGATIVE_REGULATION_OF_INTERLEUKIN_8_PRODUCTION	URV	high-impact only	15	0.00296372682203656	0.00374252619658571	0.951029608234873	0.679823990032111	1.30245391944631	0.760453786989635
REACTOME_ACYL_CHAIN_REMODELLING_OF_PG	URV	moderate + high-impact	16	0.0356016853914645	0.042285968535983	0.843108775420995	0.763932707149612	0.928864168375792	5.0895880210333e-4
REACTOME_ACYL_CHAIN_REMODELLING_OF_PG	singletons-only	moderate + high-impact	16	0.0113562239470351	0.0151825401050808	0.839789493584604	0.710196479449544	0.988173050968988	0.0352497237228409
REACTOME_ACYL_CHAIN_REMODELLING_OF_PG	singletons-only	high-impact only	16	0.00172471742167804	0.00244152969560184	0.848198046271047	0.552568446377654	1.261359062817	0.425973544974554
REACTOME_ACYL_CHAIN_REMODELLING_OF_PG	URV	high-impact only	16	0.00460390723694975	0.00610751177698988	0.913291607378827	0.699920324260921	1.17692460499287	0.489741458566737
GOBP_GRANULOCYTE_ACTIVATION	URV	moderate + high-impact	42	0.0810493920817847	0.115789323057648	1.10893033706235	1.04458259075104	1.17655342924876	7.3147318627719e-4
GOBP_GRANULOCYTE_ACTIVATION	singletons-only	moderate + high-impact	42	0.026431434208122	0.0451619237596018	1.17160953844328	1.06179315203453	1.29102398502948	0.00168967323983549
GOBP_GRANULOCYTE_ACTIVATION	URV	high-impact only	41	0.00696440333330071	0.00939122756397328	1.11925636332958	0.907036755376035	1.37067042074233	0.289256916430919
GOBP_GRANULOCYTE_ACTIVATION	singletons-only	high-impact only	41	0.00286406891944138	0.00419818438469995	1.03643098900056	0.752710047115135	1.40393672418729	0.822180381346296
GOBP_ADHERENS_JUNCTION_ASSEMBLY	URV	moderate + high-impact	11	0.0198176314737847	0.029145727744413	1.23710161402543	1.09726449781093	1.39144052030333	5.6383034160323e-4
GOBP_ADHERENS_JUNCTION_ASSEMBLY	URV	high-impact only	9	0.00122295605973812	0.00244116384118359	1.75973391667484	1.15610194069131	2.61478290276581	0.0092916621850635
GOBP_ADHERENS_JUNCTION_ASSEMBLY	singletons-only	moderate + high-impact	11	0.00663425939387735	0.0106782196783268	1.2877395020697	1.05303369409132	1.56483030243683	0.0141818114133992
GOBP_ADHERENS_JUNCTION_ASSEMBLY	singletons-only	high-impact only	9	5.0355146498271e-4	9.1546928270908e-4	1.52307400620125	0.783919227425787	2.74151484384558	0.200347921087265
KEGG_UBIQUITIN_MEDIATED_PROTEOLYSIS	URV	moderate + high-impact	132	0.271083880932825	0.362366571174675	1.06085462589687	1.02600505713906	1.09667965409728	5.4313028847052e-4
KEGG_UBIQUITIN_MEDIATED_PROTEOLYSIS	singletons-only	moderate + high-impact	132	0.098963946494758	0.149635799586124	1.06423897092066	1.00908010072782	1.12192191429804	0.02195298334671
KEGG_UBIQUITIN_MEDIATED_PROTEOLYSIS	URV	high-impact only	119	0.0197159241621225	0.0251911684193981	1.08866562277296	0.960832653790389	1.22986301286531	0.180777955298901
KEGG_UBIQUITIN_MEDIATED_PROTEOLYSIS	singletons-only	high-impact only	119	0.00926662730618449	0.0137384004926204	1.09302158097599	0.922596945305594	1.28829215305977	0.299913035231427
REACTOME_SRP_DEPENDENT_COTRANSLATIONAL_PROTEIN_TARGETING_TO_MEMBRANE	singletons-only	moderate + high-impact	106	0.0184139509226782	0.0309554880164978	1.23613360216617	1.09695904712552	1.39010873022604	5.5248288233678e-4
REACTOME_SRP_DEPENDENT_COTRANSLATIONAL_PROTEIN_TARGETING_TO_MEMBRANE	URV	moderate + high-impact	106	0.0531511683553314	0.0719239482510465	1.09983050881122	1.01974086560772	1.18505162682659	0.0137988222660733
REACTOME_SRP_DEPENDENT_COTRANSLATIONAL_PROTEIN_TARGETING_TO_MEMBRANE	singletons-only	high-impact only	85	0.00228812600380927	0.00365958503855237	1.1298131660754	0.797267981714546	1.57311831942736	0.484720937040889
REACTOME_SRP_DEPENDENT_COTRANSLATIONAL_PROTEIN_TARGETING_TO_MEMBRANE	URV	high-impact only	85	0.00552165673997608	0.00671224199966966	0.993871075728656	0.776663647663346	1.25833355604075	0.960100544895914
KEGG_ANTIGEN_PROCESSING_AND_PRESENTATION	singletons-only	moderate + high-impact	48	0.0163726517334043	0.0291289024669387	1.24562707795786	1.1004478019056	1.40690313517608	5.6303164861426e-4
KEGG_ANTIGEN_PROCESSING_AND_PRESENTATION	URV	moderate + high-impact	48	0.047302078246934	0.0656076499934184	1.09294393849766	1.01055981087309	1.18081337216552	0.0263783123207566
KEGG_ANTIGEN_PROCESSING_AND_PRESENTATION	singletons-only	high-impact only	47	0.00181118647859599	0.00320279189132288	1.32137947744484	0.907378347638227	1.8868191491931	0.143087787744265
KEGG_ANTIGEN_PROCESSING_AND_PRESENTATION	URV	high-impact only	47	0.00424282106800952	0.00579594366062315	1.12310838707932	0.862436864308912	1.44457586693601	0.382094031284564
REACTOME_DEFECTIVE_B4GALT7_CAUSES_EDS_PROGEROID_TYPE	singletons-only	moderate + high-impact	20	0.0267901173037806	0.0332550498690968	0.829817984833041	0.742805559016308	0.924911651573566	6.8721241794322e-4
REACTOME_DEFECTIVE_B4GALT7_CAUSES_EDS_PROGEROID_TYPE	singletons-only	high-impact only	19	0.00175450368258444	0.00115539536984586	0.472354028997127	0.264379564738465	0.785314924318223	0.00288382125390008
REACTOME_DEFECTIVE_B4GALT7_CAUSES_EDS_PROGEROID_TYPE	URV	high-impact only	19	0.00343771605966237	0.00337427574698797	0.791053249310576	0.567000871073551	1.0728081814499	0.135321903047886
REACTOME_DEFECTIVE_B4GALT7_CAUSES_EDS_PROGEROID_TYPE	URV	moderate + high-impact	20	0.0822754643093557	0.107617259231632	0.983116153146529	0.924706435081489	1.04446730338228	0.582979716881401
GOBP_RNA_POLYMERASE_I_PREINITIATION_COMPLEX_ASSEMBLY	URV	high-impact only	7	0.00232832971907271	0.00123139810558342	0.447633449086423	0.258752971279253	0.721490820556486	5.6351827253831e-4
GOBP_RNA_POLYMERASE_I_PREINITIATION_COMPLEX_ASSEMBLY	singletons-only	high-impact only	7	0.00106440570484433	7.6553042151103e-4	0.547286498477788	0.264588109297244	1.02328313644542	0.059662955336093
GOBP_RNA_POLYMERASE_I_PREINITIATION_COMPLEX_ASSEMBLY	singletons-only	moderate + high-impact	7	0.00854700674212781	0.0119261094072716	0.97511988838943	0.807340882326327	1.17104275460138	0.790017020096235
GOBP_RNA_POLYMERASE_I_PREINITIATION_COMPLEX_ASSEMBLY	URV	moderate + high-impact	7	0.0249292554587956	0.0319823981062009	0.993146352148443	0.887611408499491	1.10875927248842	0.903462629230679
GOMF_SYNDECAN_BINDING	URV	moderate + high-impact	5	0.0223279793812277	0.0246533164198158	0.805710740080805	0.709520456313204	0.912144587568788	5.7653325702988e-4
GOMF_SYNDECAN_BINDING	singletons-only	moderate + high-impact	5	0.00764797747740615	0.00930662204542312	0.834046809371678	0.675965276040173	1.02135352955102	0.0797054177370619
GOMF_SYNDECAN_BINDING	URV	high-impact only	5	0.00216962883966753	0.0018307370563359	0.725078938643934	0.462611373675967	1.08700353642172	0.123249018759878
GOMF_SYNDECAN_BINDING	singletons-only	high-impact only	5	8.3351752486807e-4	0.00114414044748523	1.0682234285208	0.584464154752977	1.84080457947048	0.821255141263989
GOBP_REGULATION_OF_PROTEIN_KINASE_ACTIVITY	URV	moderate + high-impact	609	1.5400763818074	2.03962891249479	1.02531735369494	1.01074959046604	1.04006445232317	6.2244087663598e-4
GOBP_REGULATION_OF_PROTEIN_KINASE_ACTIVITY	singletons-only	high-impact only	581	0.0478971567655656	0.0717387763515001	1.09357192300048	1.01336477023015	1.17908595738225	0.0214984506894079
GOBP_REGULATION_OF_PROTEIN_KINASE_ACTIVITY	URV	high-impact only	581	0.108011795373418	0.139874989638996	1.05241499298665	0.997539989832878	1.10976375234661	0.0614529189069248
GOBP_REGULATION_OF_PROTEIN_KINASE_ACTIVITY	singletons-only	moderate + high-impact	609	0.526100426971849	0.775312158299996	1.02051531456618	0.996612253248994	1.04490284853879	0.0929990606470184
GOBP_IMP_METABOLIC_PROCESS	URV	moderate + high-impact	18	0.0452232194641179	0.0657132724887107	1.14569164893238	1.05792623729541	1.23947230728053	8.7151117734152e-4
GOBP_IMP_METABOLIC_PROCESS	singletons-only	moderate + high-impact	18	0.0147865402080808	0.026294809057317	1.22636744190574	1.07694200213986	1.39321721107137	0.00220582319493423
GOBP_IMP_METABOLIC_PROCESS	URV	high-impact only	18	0.00530034114239702	0.00807914021540684	1.31355206501579	1.04606736581778	1.63590291903187	0.0193621088688646
GOBP_IMP_METABOLIC_PROCESS	singletons-only	high-impact only	18	0.00215672577097551	0.00411637552122606	1.35900704873622	0.97658840420082	1.86344304309551	0.0683314145697976
GOBP_RESPONSE_TO_PHEROMONE	URV	high-impact only	5	0.00113435350648546	3.831341578231e-4	0.287420249055087	0.105115860831067	0.626611025731304	6.7507228518226e-4
GOBP_RESPONSE_TO_PHEROMONE	singletons-only	high-impact only	5	4.5977535246905e-4	7.72012808900898e-5	0.183636017385033	0.0203077734535348	0.6880605270418	0.00605868093077355
GOBP_RESPONSE_TO_PHEROMONE	singletons-only	moderate + high-impact	5	0.00238293743050962	0.00327882468938156	0.808504859202237	0.56126441746655	1.13747640713084	0.2274517183122
GOBP_RESPONSE_TO_PHEROMONE	URV	moderate + high-impact	5	0.00700179813739298	0.00869018425622241	0.910185302796254	0.731449015908217	1.12323295058941	0.385308611679157
GOBP_ENSHEATHMENT_OF_NEURONS	URV	moderate + high-impact	133	0.380163052756814	0.511981734959005	1.05072351510719	1.02147064305337	1.08067087559207	6.0737705690794e-4
GOBP_ENSHEATHMENT_OF_NEURONS	singletons-only	moderate + high-impact	133	0.129881542804125	0.196907122604817	1.05534325691291	1.00721059173954	1.10539771151937	0.0238022385356901
GOBP_ENSHEATHMENT_OF_NEURONS	URV	high-impact only	127	0.027971160785175	0.0345514427041675	1.01283630687819	0.910159619683501	1.1246799598969	0.813420787327512
GOBP_ENSHEATHMENT_OF_NEURONS	singletons-only	high-impact only	127	0.0127484860544286	0.0177184576559179	0.998060777427016	0.858447634621491	1.15572015274334	0.979569721389539
GOBP_NEUTRAL_LIPID_BIOSYNTHETIC_PROCESS	URV	moderate + high-impact	44	0.110897002176538	0.133816292440311	0.910441215236032	0.862014849376742	0.96103978915012	6.4290818015366e-4
GOBP_NEUTRAL_LIPID_BIOSYNTHETIC_PROCESS	URV	high-impact only	43	0.0107221325524173	0.0118413833221409	0.823027408365259	0.685433500755478	0.98216139121671	0.0305297876863585
GOBP_NEUTRAL_LIPID_BIOSYNTHETIC_PROCESS	singletons-only	moderate + high-impact	44	0.0367228703876758	0.0516063039254407	0.94123512332061	0.860132985926901	1.0285942064977	0.182115445286615
GOBP_NEUTRAL_LIPID_BIOSYNTHETIC_PROCESS	singletons-only	high-impact only	43	0.00426765301358733	0.00625883555339138	1.03606820147127	0.798219585318721	1.33099593650034	0.786228466828505
GOBP_REGULATION_OF_DOUBLE_STRAND_BREAK_REPAIR_VIA_NONHOMOLOGOUS_END_JOINING	singletons-only	high-impact only	29	0.00278958270217174	0.00229201190296293	0.52450541222572	0.34529081988902	0.769958622995606	7.1404743860115e-4
GOBP_REGULATION_OF_DOUBLE_STRAND_BREAK_REPAIR_VIA_NONHOMOLOGOUS_END_JOINING	URV	high-impact only	29	0.00708608472238297	0.00633947016487182	0.732184470956864	0.571714478668598	0.926082228546097	0.00875092918581899
GOBP_REGULATION_OF_DOUBLE_STRAND_BREAK_REPAIR_VIA_NONHOMOLOGOUS_END_JOINING	URV	moderate + high-impact	30	0.0866696876963466	0.104998992560677	0.928471220758385	0.872845682515033	0.986939400138518	0.0170883859814903
GOBP_REGULATION_OF_DOUBLE_STRAND_BREAK_REPAIR_VIA_NONHOMOLOGOUS_END_JOINING	singletons-only	moderate + high-impact	30	0.0300663164001975	0.0408340499863006	0.915807652463217	0.827587946923167	1.0116593488815	0.0836276145028365
GOBP_REGULATION_OF_CYCLIN_DEPENDENT_PROTEIN_KINASE_ACTIVITY	singletons-only	moderate + high-impact	93	0.0604162761883701	0.0967641311490813	1.12285833738932	1.05012206410645	1.19982664580895	7.2928872364452e-4
GOBP_REGULATION_OF_CYCLIN_DEPENDENT_PROTEIN_KINASE_ACTIVITY	URV	moderate + high-impact	93	0.177304355337587	0.24331785615792	1.06004490747149	1.01737969529301	1.10418184977062	0.00547240632695045
GOBP_REGULATION_OF_CYCLIN_DEPENDENT_PROTEIN_KINASE_ACTIVITY	URV	high-impact only	86	0.0116459133415542	0.0167987390592924	1.12935970513962	0.966188719473036	1.31454628013114	0.125333011434175
GOBP_REGULATION_OF_CYCLIN_DEPENDENT_PROTEIN_KINASE_ACTIVITY	singletons-only	high-impact only	86	0.00547167444424129	0.00877967063238598	1.16208215506224	0.929362635603513	1.4423118543002	0.185090355099978
GOBP_POSITIVE_REGULATION_OF_CATABOLIC_PROCESS	singletons-only	moderate + high-impact	488	0.387678431299291	0.57399721068975	1.04905517455511	1.02057223027122	1.07821398847296	6.6250550698521e-4
GOBP_POSITIVE_REGULATION_OF_CATABOLIC_PROCESS	URV	moderate + high-impact	488	1.11293287859522	1.44307215695338	1.01769594380739	1.00061490563539	1.03501996219438	0.0422511339312068
GOBP_POSITIVE_REGULATION_OF_CATABOLIC_PROCESS	singletons-only	high-impact only	459	0.0358821432178155	0.0520649769475923	1.0659538367654	0.974284803186887	1.16472410375564	0.162964582527774
GOBP_POSITIVE_REGULATION_OF_CATABOLIC_PROCESS	URV	high-impact only	459	0.0811189427388741	0.102410739811777	1.02782594096784	0.965591456705829	1.09331618748011	0.387604188274298
GOCC_GLYCOPROTEIN_COMPLEX	URV	moderate + high-impact	21	0.0576132428232917	0.0817610734287833	1.13356906028175	1.05516460626958	1.21676328778385	6.4358873251724e-4
GOCC_GLYCOPROTEIN_COMPLEX	singletons-only	moderate + high-impact	21	0.0198502147903388	0.030508917202673302	1.09626413429992	0.972894319555638	1.23255301988703	0.130486149795462
GOCC_GLYCOPROTEIN_COMPLEX	singletons-only	high-impact only	20	0.00204234870691844	0.00267561243657086	0.978858725718026	0.656859323684606	1.42002496866704	0.913075798861006
GOCC_GLYCOPROTEIN_COMPLEX	URV	high-impact only	20	0.00515491482195454	0.00589386256545989	0.993400620727779	0.765005183522341	1.27373861441198	0.95931873606463
KEGG_REGULATION_OF_AUTOPHAGY	singletons-only	moderate + high-impact	34	0.0146476426733358	0.0252557781813016	1.25654993379117	1.1007719827109	1.43074901768513	7.8892050269796e-4
KEGG_REGULATION_OF_AUTOPHAGY	singletons-only	high-impact only	32	0.00178758544641509	0.0038133299290634	1.6553944168558	1.16618664346329	2.3150345341385	0.00529337640870398
KEGG_REGULATION_OF_AUTOPHAGY	URV	moderate + high-impact	34	0.0422265913285294	0.0599523809216751	1.10324998777275	1.01585722973683	1.19676829694984	0.0197880459831175
KEGG_REGULATION_OF_AUTOPHAGY	URV	high-impact only	32	0.00441002160444674	0.00671338144560009	1.26337614480421	0.982753888903283	1.60802716083016	0.0677038790323155
GOBP_RIBONUCLEOPROTEIN_COMPLEX_SUBUNIT_ORGANIZATION	URV	high-impact only	155	0.0274497196669121	0.0290146292047609	0.822404611418362	0.732273726551217	0.921207245681089	6.6199981901515e-4
GOBP_RIBONUCLEOPROTEIN_COMPLEX_SUBUNIT_ORGANIZATION	singletons-only	high-impact only	155	0.012341307236236	0.0153389243867637	0.84923905577026	0.721110460377548	0.995460858697369	0.0437061562791057
GOBP_RIBONUCLEOPROTEIN_COMPLEX_SUBUNIT_ORGANIZATION	singletons-only	moderate + high-impact	166	0.119296106668034	0.173382892484783	1.0182111168783	0.969301924355065	1.06917000943075	0.471273075473404
GOBP_RIBONUCLEOPROTEIN_COMPLEX_SUBUNIT_ORGANIZATION	URV	moderate + high-impact	166	0.332609576134994	0.422550669282243	1.00141773007536	0.970984382246633	1.03262442496476	0.928111786013842
GOBP_GLUTAMATE_SECRETION_NEUROTRANSMISSION	singletons-only	high-impact only	5	6.6301351062639e-4	0.00182954418546887	2.44536279572808	1.44675760423442	4.03225021688538	0.00110812444827413
GOBP_GLUTAMATE_SECRETION_NEUROTRANSMISSION	URV	high-impact only	5	0.00116975919221333	0.00244023618772682	1.98692776104721	1.28624776712583	2.99908069909875	0.00239626982231567
GOBP_GLUTAMATE_SECRETION_NEUROTRANSMISSION	URV	moderate + high-impact	5	0.0154235786230709	0.0225732967163032	1.20543950829526	1.05105955032043	1.37823726177911	0.00779857725889299
GOBP_GLUTAMATE_SECRETION_NEUROTRANSMISSION	singletons-only	moderate + high-impact	5	0.00565675865357359	0.00983542399172675	1.26350692730356	1.01933526237089	1.55587101229776	0.0330395186508934
GOCC_DYSTROPHIN_ASSOCIATED_GLYCOPROTEIN_COMPLEX	URV	moderate + high-impact	17	0.0523737976620422	0.0745452008653749	1.1392743907705	1.05712127873139	1.22666701972359	6.7798357280557e-4
GOCC_DYSTROPHIN_ASSOCIATED_GLYCOPROTEIN_COMPLEX	singletons-only	moderate + high-impact	17	0.0179976662391406	0.0268297436313131	1.06027529760059	0.934031874941732	1.20051505994567	0.362827847032549
GOCC_DYSTROPHIN_ASSOCIATED_GLYCOPROTEIN_COMPLEX	singletons-only	high-impact only	17	0.00191248095173033	0.00229290421685622	0.881723065429343	0.573978447881263	1.31156762173473	0.544428425209648
GOCC_DYSTROPHIN_ASSOCIATED_GLYCOPROTEIN_COMPLEX	URV	high-impact only	17	0.00468007383038358	0.00512530498437601	0.948334537638182	0.716945466344417	1.23601642619862	0.700689396125269
GOBP_REGULATION_OF_TRIGLYCERIDE_BIOSYNTHETIC_PROCESS	URV	moderate + high-impact	18	0.0462360946374881	0.0535832928749995	0.864167054841926	0.792722746985527	0.940706290122614	6.9538998003593e-4
GOBP_REGULATION_OF_TRIGLYCERIDE_BIOSYNTHETIC_PROCESS	URV	high-impact only	18	0.00390513034112295	0.00419801602070894	0.758722759704455	0.556339039993806	1.01655683780628	0.0647335869412846
GOBP_REGULATION_OF_TRIGLYCERIDE_BIOSYNTHETIC_PROCESS	singletons-only	moderate + high-impact	18	0.0148176701910258	0.0197780872785259	0.885554702343626	0.76537964558455	1.02095860959191	0.0946544729571093
GOBP_REGULATION_OF_TRIGLYCERIDE_BIOSYNTHETIC_PROCESS	singletons-only	high-impact only	18	0.0017377376309732	0.00206083129290227	0.823296304670667	0.522534282717081	1.25287810533466	0.373478549262753
GOBP_AMINOGLYCAN_CATABOLIC_PROCESS	singletons-only	moderate + high-impact	32	0.0263126219593626	0.0326835229146394	0.829880995147992	0.742354070138736	0.925662261420183	7.5470332183702e-4
GOBP_AMINOGLYCAN_CATABOLIC_PROCESS	URV	moderate + high-impact	32	0.0793460404406579	0.0959090035646276	0.919289574092831	0.861190941164613	0.980544810677251	0.0104229235919864
GOBP_AMINOGLYCAN_CATABOLIC_PROCESS	singletons-only	high-impact only	32	0.0033468010880682	0.00480794818766509	0.951251872627891	0.711680115610823	1.25456481038083	0.727614658670271
GOBP_AMINOGLYCAN_CATABOLIC_PROCESS	URV	high-impact only	32	0.00830000160586445	0.0107601416436213	0.984757108136381	0.811168085905077	1.18776917998561	0.874235749358324
GOMF_NAD_P_PLUS_NUCLEOSIDASE_ACTIVITY	URV	moderate + high-impact	16	0.0348952509603695	0.0523830926736095	1.16761638322568	1.06775673249339	1.27517606340115	7.2972512187552e-4
GOMF_NAD_P_PLUS_NUCLEOSIDASE_ACTIVITY	singletons-only	high-impact only	16	0.00127944963943649	0.0025919341769525	1.46085407619925	0.983719493962568	2.13199189890431	0.0599441680794571
GOMF_NAD_P_PLUS_NUCLEOSIDASE_ACTIVITY	URV	high-impact only	16	0.00309271023789075	0.00503583818041049	1.30504837535146	0.986004424995482	1.70504848473216	0.0623237045642682
GOMF_NAD_P_PLUS_NUCLEOSIDASE_ACTIVITY	singletons-only	moderate + high-impact	16	0.012929401454985	0.0200729137764778	1.07321937216327	0.927510262405613	1.23746592098612	0.339282170032653
GOBP_SYNAPSE_ORGANIZATION	URV	moderate + high-impact	399	1.14225122216753	1.49956627861058	1.02893425091391	1.01201821047288	1.04608798279434	7.5398961220907e-4
GOBP_SYNAPSE_ORGANIZATION	singletons-only	moderate + high-impact	399	0.39083988172968	0.570337628477486	1.02747414111988	0.999568254758016	1.05603672527784	0.0536947121243061
GOBP_SYNAPSE_ORGANIZATION	singletons-only	high-impact only	374	0.0302690564165075	0.0437146618835047	1.07342646163178	0.973456134808989	1.1818333587822	0.154500874291593
GOBP_SYNAPSE_ORGANIZATION	URV	high-impact only	374	0.0634231957391871	0.0813368852122793	1.04713984434171	0.976201167752192	1.12222615552066	0.197088301353989
GOBP_BLASTODERM_SEGMENTATION	singletons-only	high-impact only	25	0.00206717027065104	0.00160452903053585	0.481872792203141	0.287173316026791	0.755629638225455	7.812044910922e-4
GOBP_BLASTODERM_SEGMENTATION	URV	moderate + high-impact	25	0.0635970007252704	0.0808228471895483	0.936662046118309	0.872144112587249	1.00501835849342	0.0687819589090573
GOBP_BLASTODERM_SEGMENTATION	singletons-only	moderate + high-impact	25	0.0230356334544039	0.0336617520624004	0.941049102263132	0.84051919405718	1.05142938595603	0.284855840012928
GOBP_BLASTODERM_SEGMENTATION	URV	high-impact only	25	0.00395013562934617	0.00458179473875209	0.86789521971707	0.649459019295486	1.13818267027906	0.31134549642799
GOBP_ANTIGEN_PROCESSING_AND_PRESENTATION_OF_PEPTIDE_OR_POLYSACCHARIDE_ANTIGEN_VIA_MHC_CLASS_II	singletons-only	moderate + high-impact	20	0.0121027290114175	0.0219518656803172	1.27751333716765	1.10783360106366	1.46888020595155	8.3223252208397e-4
GOBP_ANTIGEN_PROCESSING_AND_PRESENTATION_OF_PEPTIDE_OR_POLYSACCHARIDE_ANTIGEN_VIA_MHC_CLASS_II	URV	moderate + high-impact	20	0.0357911320526894	0.0514648100048301	1.11658934604273	1.02012832986366	1.22055343979931	0.0169286121939975
GOBP_ANTIGEN_PROCESSING_AND_PRESENTATION_OF_PEPTIDE_OR_POLYSACCHARIDE_ANTIGEN_VIA_MHC_CLASS_II	URV	high-impact only	20	0.00308925891608496	0.00465253248983042	1.19812224211646	0.890427482221528	1.58888905652721	0.227684300924766
GOBP_ANTIGEN_PROCESSING_AND_PRESENTATION_OF_PEPTIDE_OR_POLYSACCHARIDE_ANTIGEN_VIA_MHC_CLASS_II	singletons-only	high-impact only	20	0.00165267475290164	0.00274532696940668	1.2031833397672	0.80970262134678	1.74686989899805	0.351433430748063
GOBP_CELLULAR_RESPONSE_TO_HEAT	singletons-only	moderate + high-impact	55	0.0470488947712893	0.0759213559484936	1.13938993092111	1.05667359242199	1.22751611321267	7.2843368168717e-4
GOBP_CELLULAR_RESPONSE_TO_HEAT	URV	moderate + high-impact	55	0.1304730614705	0.174684975758717	1.07594736388942	1.02514329654432	1.12881225401494	0.00307986334498422
GOBP_CELLULAR_RESPONSE_TO_HEAT	singletons-only	high-impact only	52	0.0049351427599642	0.00800984120498508	1.18925618563443	0.944570084964783	1.4851274651296	0.13837539082063
GOBP_CELLULAR_RESPONSE_TO_HEAT	URV	high-impact only	52	0.0105906275825335	0.0125186954089986	0.999747864119917	0.837405030922888	1.18647534851982	0.997735034852523
GOBP_MITOCHONDRIAL_TRANSPORT	URV	moderate + high-impact	184	0.285778015965699	0.387326071033641	1.05712957958197	1.02317637969072	1.09201891792118	8.713307213064e-4
GOBP_MITOCHONDRIAL_TRANSPORT	singletons-only	moderate + high-impact	184	0.0969705754949886	0.14778889152486	1.06790532203332	1.01213838594585	1.12624688736178	0.0164599480209351
GOBP_MITOCHONDRIAL_TRANSPORT	URV	high-impact only	173	0.028521107081992	0.0380065173728313	1.11109953517583	1.00205530091019	1.22975712186375	0.0456564943566387
GOBP_MITOCHONDRIAL_TRANSPORT	singletons-only	high-impact only	173	0.0111018782196874	0.0175493141002727	1.15933882121795	0.991612896675714	1.35028869265934	0.0635074096781244
GOCC_PSEUDOPODIUM	URV	moderate + high-impact	17	0.0425946660828999	0.0474570741479266	0.865268875129982	0.789609627232883	0.946635891298807	0.00150956223292997
GOCC_PSEUDOPODIUM	URV	high-impact only	17	0.00430931442103953	0.0031320546789981	0.615639286655784	0.434974459920227	0.848900283339611	0.00256071274680902
GOCC_PSEUDOPODIUM	singletons-only	high-impact only	17	0.0015951757132321	0.00107102433840592	0.481645243360315	0.262899790428651	0.818406122226305	0.00568908088232101
GOCC_PSEUDOPODIUM	singletons-only	moderate + high-impact	17	0.0134044725985263	0.01685702098127	0.881007403805442	0.753945509692741	1.02495074256819	0.101611973813369
GOBP_REGULATION_OF_T_HELPER_2_CELL_DIFFERENTIATION	singletons-only	high-impact only	10	6.4713796634499e-4	1.5599609620779e-4	0.172656331541491	0.0349692621750228	0.528625869065948	8.0978283815103e-4
GOBP_REGULATION_OF_T_HELPER_2_CELL_DIFFERENTIATION	URV	high-impact only	10	0.00117860176081949	0.00107115142832379	0.694206863128024	0.368559640966535	1.21484766407527	0.209888084116028
GOBP_REGULATION_OF_T_HELPER_2_CELL_DIFFERENTIATION	URV	moderate + high-impact	11	0.0226125737854417	0.0281188428890625	0.978196392725712	0.866859864350968	1.10088667541877	0.717036238468467
GOBP_REGULATION_OF_T_HELPER_2_CELL_DIFFERENTIATION	singletons-only	moderate + high-impact	11	0.00781096363832861	0.011152399631048601	0.994640894596072	0.816102201052563	1.20471181887977	0.956818343169729
REACTOME_THE_CITRIC_ACID_TCA_CYCLE_AND_RESPIRATORY_ELECTRON_TRANSPORT	singletons-only	high-impact only	158	0.00987876210326815	0.0106892811672984	0.731330411947897	0.602577846425183	0.881130452794138	8.6165185226927e-4
REACTOME_THE_CITRIC_ACID_TCA_CYCLE_AND_RESPIRATORY_ELECTRON_TRANSPORT	singletons-only	moderate + high-impact	164	0.0728090121511288	0.101698894039659	0.940432726663167	0.881997642889913	1.00203282162266	0.0578406855515781
REACTOME_THE_CITRIC_ACID_TCA_CYCLE_AND_RESPIRATORY_ELECTRON_TRANSPORT	URV	high-impact only	158	0.0244447244573374	0.0273387651798606	0.892927928216168	0.791908129183276	1.00405486988357	0.0585432387062126
REACTOME_THE_CITRIC_ACID_TCA_CYCLE_AND_RESPIRATORY_ELECTRON_TRANSPORT	URV	moderate + high-impact	164	0.214802264148543	0.270457461348658	0.963920444152327	0.927383943159117	1.0016172283175	0.0605010006959789
GOBP_POSITIVE_REGULATION_OF_3_UTR_MEDIATED_MRNA_STABILIZATION	singletons-only	high-impact only	5	7.25980951678825e-5	6.0904182580271e-4	6.65297682006699	2.17134184161273	21.8755335265257	0.00106170898626001
GOBP_POSITIVE_REGULATION_OF_3_UTR_MEDIATED_MRNA_STABILIZATION	singletons-only	moderate + high-impact	5	0.00247048868016533	0.00487685483873261	1.52787993016063	1.12464546672234	2.05108423715329	0.00718740311344934
GOBP_POSITIVE_REGULATION_OF_3_UTR_MEDIATED_MRNA_STABILIZATION	URV	high-impact only	5	1.013915414151e-4	6.0904735903075e-4	4.08526153314923	1.43506021861528	11.8786597702222	0.00898810217497237
GOBP_POSITIVE_REGULATION_OF_3_UTR_MEDIATED_MRNA_STABILIZATION	URV	moderate + high-impact	5	0.00745474905443305	0.0108229043680511	1.21517990831696	0.996694513722662	1.47215613575591	0.0538831524614363
GOMF_TYPE_I_INTERFERON_RECEPTOR_BINDING	singletons-only	moderate + high-impact	17	0.00273959546085399	0.00693839818440851	1.56620755931419	1.2045855794993	2.03487336429414	8.3871720144568e-4
GOMF_TYPE_I_INTERFERON_RECEPTOR_BINDING	URV	moderate + high-impact	17	0.00820876917618059	0.0135812474545984	1.16692829537977	0.986588626350091	1.37500466407877	0.0711793034169645
GOMF_TYPE_I_INTERFERON_RECEPTOR_BINDING	URV	high-impact only	16	0.00127839586465972	0.0022145371053461	1.21002369564119	0.793990724750361	1.79470335207997	0.364645420337653
GOMF_TYPE_I_INTERFERON_RECEPTOR_BINDING	singletons-only	high-impact only	16	3.7307042868071e-4	7.6460005632432e-4	1.27533515767463	0.587690020543405	2.60630198881687	0.522279664530705
GOMF_LIPOPOLYSACCHARIDE_IMMUNE_RECEPTOR_ACTIVITY	URV	moderate + high-impact	5	0.00985737947344162	0.0165910837683557	1.32353287841476	1.1244372233804	1.55191488863269	8.3984375996559e-4
GOMF_LIPOPOLYSACCHARIDE_IMMUNE_RECEPTOR_ACTIVITY	URV	high-impact only	5	7.329008051511e-4	0.00129963962198257	1.63062369998325	0.905557097250524	2.80070413590429	0.100401005952001
GOMF_LIPOPOLYSACCHARIDE_IMMUNE_RECEPTOR_ACTIVITY	singletons-only	moderate + high-impact	5	0.00365761604058557	0.00459065989587867	0.851644174471343	0.628504638117183	1.13631909277633	0.280299013788637
GOMF_LIPOPOLYSACCHARIDE_IMMUNE_RECEPTOR_ACTIVITY	singletons-only	high-impact only	5	3.8711418828994e-4	3.817707553569e-4	0.913732021593162	0.319919173910302	2.17412637175528	0.849558546205268
GOBP_POSITIVE_REGULATION_OF_ESTABLISHMENT_OF_PROTEIN_LOCALIZATION	URV	high-impact only	277	0.0646306875816432	0.0891308533214111	1.11832999301455	1.04577088166404	1.19499637586583	0.00113603357824199
GOBP_POSITIVE_REGULATION_OF_ESTABLISHMENT_OF_PROTEIN_LOCALIZATION	singletons-only	high-impact only	277	0.0273609862943713	0.0432560593500205	1.16098081714735	1.05175204632439	1.2796193808078	0.00319115293702943
GOBP_POSITIVE_REGULATION_OF_ESTABLISHMENT_OF_PROTEIN_LOCALIZATION	URV	moderate + high-impact	297	0.868084414193714	1.14930354898253	1.01321631085094	0.994225763667461	1.03250806677593	0.173589467710603
GOBP_POSITIVE_REGULATION_OF_ESTABLISHMENT_OF_PROTEIN_LOCALIZATION	singletons-only	moderate + high-impact	297	0.296323144037985	0.428430966561974	0.993983149032235	0.963120680642905	1.02566747290383	0.706780765856609
GOMF_UBIQUITIN_LIKE_PROTEIN_SPECIFIC_PROTEASE_ACTIVITY	singletons-only	moderate + high-impact	109	0.0927735695613041	0.146257429941669	1.09690867857324	1.03904135459537	1.15747155632341	8.5409600978825e-4
GOMF_UBIQUITIN_LIKE_PROTEIN_SPECIFIC_PROTEASE_ACTIVITY	URV	moderate + high-impact	109	0.258873092997451	0.342982925558874	1.03525403608443	1.00011428268847	1.07140956355564	0.0492489363677937
GOMF_UBIQUITIN_LIKE_PROTEIN_SPECIFIC_PROTEASE_ACTIVITY	singletons-only	high-impact only	104	0.00877885178199731	0.0134337328235119	1.09727242505857	0.917785639344932	1.30538199117332	0.304966470010446
GOMF_UBIQUITIN_LIKE_PROTEIN_SPECIFIC_PROTEASE_ACTIVITY	URV	high-impact only	104	0.0201596136706118	0.0240682643826254	0.968399878798832	0.851735696475605	1.09763234419291	0.618500983090556
GOBP_HYPERSENSITIVITY	URV	moderate + high-impact	11	0.0186346990019129	0.0188027339447395	0.789404106924985	0.683278671988657	0.908159174061546	8.3730210610277e-4
GOBP_HYPERSENSITIVITY	singletons-only	high-impact only	11	5.0284591241813e-4	8.4047751081192e-4	1.36487994841977	0.647100346240944	2.67092644732124	0.397224110521772
GOBP_HYPERSENSITIVITY	singletons-only	moderate + high-impact	11	0.00581362385622819	0.00725669878555633	0.946439398415483	0.74692298567744	1.18697113097071	0.63916835916118
GOBP_HYPERSENSITIVITY	URV	high-impact only	11	0.0011519424790748	0.00115373845402009	0.984100966067805	0.552636119376245	1.62999549669373	0.953260840372854
GOBP_DNA_TEMPLATED_TRANSCRIPTION_INITIATION	URV	moderate + high-impact	122	0.243780515246947	0.325688042396618	1.06200545787736	1.02503368639271	1.10007900334547	8.9851997329215e-4
GOBP_DNA_TEMPLATED_TRANSCRIPTION_INITIATION	URV	high-impact only	114	0.0208761306308552	0.0219369115681264	0.872222071587716	0.764313840484715	0.991927966134911	0.0370535576842341
GOBP_DNA_TEMPLATED_TRANSCRIPTION_INITIATION	singletons-only	high-impact only	114	0.00944702732532413	0.0106962277511543	0.832018492464691	0.686112345684756	1.00197567567025	0.0525268332750682
GOBP_DNA_TEMPLATED_TRANSCRIPTION_INITIATION	singletons-only	moderate + high-impact	122	0.0857962135461059	0.124843512271451	1.03739230277063	0.979003143882206	1.09865857487684	0.21341266647748
REACTOME_EXTRINSIC_PATHWAY_OF_FIBRIN_CLOT_FORMATION	singletons-only	high-impact only	5	3.8818507347363e-4	1.94781911584716e-6	0.0509584566960733	4.0640753774675e-4	0.403509103191405	0.00114322331124905
REACTOME_EXTRINSIC_PATHWAY_OF_FIBRIN_CLOT_FORMATION	URV	high-impact only	5	6.6195612098141e-4	1.5594537652047e-4	0.221717295603138	0.0439813832623119	0.670101634943131	0.004238150219805
REACTOME_EXTRINSIC_PATHWAY_OF_FIBRIN_CLOT_FORMATION	singletons-only	moderate + high-impact	5	0.00288504788757704	0.00305732314867887	0.69436558045362	0.477887022534385	0.985150992107081	0.0407109141983233
REACTOME_EXTRINSIC_PATHWAY_OF_FIBRIN_CLOT_FORMATION	URV	moderate + high-impact	5	0.00805228488654188	0.00901527443801309	0.876123507945854	0.707059871647273	1.07648990045434	0.211338875629605
GOBP_NEGATIVE_REGULATION_OF_TYPE_I_INTERFERON_PRODUCTION	singletons-only	moderate + high-impact	27	0.0207763328742614	0.0246190247180528	0.809098258682722	0.7107500124818	0.918211329660419	0.00094002191375730005
GOBP_NEGATIVE_REGULATION_OF_TYPE_I_INTERFERON_PRODUCTION	URV	moderate + high-impact	27	0.0608266690715961	0.0736739230457933	0.913726066370993	0.848704970456838	0.98271679229669	0.0149578719185336
GOBP_NEGATIVE_REGULATION_OF_TYPE_I_INTERFERON_PRODUCTION	singletons-only	high-impact only	25	0.00226004585687709	0.00343823385786718	1.19742874358048	0.847331872577839	1.65697002564682	0.299140724286643
GOBP_NEGATIVE_REGULATION_OF_TYPE_I_INTERFERON_PRODUCTION	URV	high-impact only	25	0.00532317111373665	0.00733436743979373	1.07902617610819	0.85001454139743	1.35592203852313	0.52568869592778
REACTOME_HS_GAG_BIOSYNTHESIS	singletons-only	high-impact only	27	0.00215826639875721	0.00153690532746461	0.481989426829965	0.289029577658884	0.759947782248047	0.00114155714739095
REACTOME_HS_GAG_BIOSYNTHESIS	singletons-only	moderate + high-impact	30	0.026705106227391	0.032771729526776	0.853200390902229	0.76352351797477	0.951201624031924	0.00403710798785184
REACTOME_HS_GAG_BIOSYNTHESIS	URV	high-impact only	27	0.00427564445623292	0.00421569165541962	0.807262084885503	0.599403512514287	1.06273689902379	0.13010178397574
REACTOME_HS_GAG_BIOSYNTHESIS	URV	moderate + high-impact	30	0.0801960219233149	0.100887325173457	0.972304590080459	0.913053112801013	1.03460782016331	0.377024149508482
GOCC_MICROBODY_MEMBRANE	singletons-only	high-impact only	60	0.00470404483635772	0.00922772802822454	1.46025354238329	1.17080907422871	1.80950240897308	9.0079507504059e-4
GOCC_MICROBODY_MEMBRANE	URV	high-impact only	60	0.0124288975249172	0.016486453157323	1.13410624395425	0.971271582250794	1.31845863695815	0.110528979167782
GOCC_MICROBODY_MEMBRANE	singletons-only	moderate + high-impact	62	0.0404749969698465	0.062232153422309	1.03528545581207	0.952556294276477	1.12397214764748	0.412614862010332
GOCC_MICROBODY_MEMBRANE	URV	moderate + high-impact	62	0.114610258884925	0.146339317301881	0.991445251399681	0.940556968336544	1.04457966704645	0.747966024911966
GOBP_ONCOSTATIN_M_MEDIATED_SIGNALING_PATHWAY	singletons-only	high-impact only	6	4.329297366853e-4	0.00144830795055846	2.87930303202311	1.56155501341433	5.17552511550356	9.5574461768754e-4
GOBP_ONCOSTATIN_M_MEDIATED_SIGNALING_PATHWAY	URV	high-impact only	6	8.2073812441566e-4	0.00175376154964652	1.83818164072043	1.09319543362128	2.99531640801481	0.0225392956774735
GOBP_ONCOSTATIN_M_MEDIATED_SIGNALING_PATHWAY	singletons-only	moderate + high-impact	6	0.00525267879759261	0.0100625534796683	1.24664098220057	1.0100793208542	1.52837423776429	0.0402106833682023
GOBP_ONCOSTATIN_M_MEDIATED_SIGNALING_PATHWAY	URV	moderate + high-impact	6	0.0159595254979682	0.0217373738382997	1.05686852725741	0.92061400066644	1.20909492735364	0.428603800404635
GOBP_POSITIVE_REGULATION_OF_MRNA_SPLICING_VIA_SPLICEOSOME	URV	moderate + high-impact	21	0.0328429154760182	0.0475246543861566	1.17053708285324	1.0660153574752	1.28348520094454	0.00103197959839618
GOBP_POSITIVE_REGULATION_OF_MRNA_SPLICING_VIA_SPLICEOSOME	singletons-only	high-impact only	21	7.3368317302695e-4	0.0019820647236281	1.89911183630067	1.15535701384797	3.0547903195655	0.0121972315574932
GOBP_POSITIVE_REGULATION_OF_MRNA_SPLICING_VIA_SPLICEOSOME	singletons-only	moderate + high-impact	21	0.0114064613887445	0.0191443699688279	1.202669705322	1.03278024132664	1.39573395579622	0.0178325363170765
GOBP_POSITIVE_REGULATION_OF_MRNA_SPLICING_VIA_SPLICEOSOME	URV	high-impact only	21	0.00179797852279101	0.00312810599628155	1.30677202465454	0.902866167686244	1.85578294159796	0.152694695705651
GOBP_REGULATION_OF_CELLULAR_MACROMOLECULE_BIOSYNTHETIC_PROCESS	singletons-only	moderate + high-impact	652	0.498347681988925	0.744457951699193	1.04203670007798	1.01704093013909	1.06755905518273	9.0049536463032e-4
GOBP_REGULATION_OF_CELLULAR_MACROMOLECULE_BIOSYNTHETIC_PROCESS	URV	moderate + high-impact	652	1.43419631584624	1.85132557772226	1.00816481918686	0.993246098015915	1.0232679312399	0.284758538237218
GOBP_REGULATION_OF_CELLULAR_MACROMOLECULE_BIOSYNTHETIC_PROCESS	singletons-only	high-impact only	620	0.0505338659466177	0.071277767558164	1.02224005301646	0.947576606591899	1.10169711030095	0.567893239762542
GOBP_REGULATION_OF_CELLULAR_MACROMOLECULE_BIOSYNTHETIC_PROCESS	URV	high-impact only	620	0.1198781997497	0.147370783844667	1.01106612787874	0.960159715712013	1.06413877361788	0.675098538961215
GOCC_INTRACELLULAR_PROTEIN_CONTAINING_COMPLEX	URV	moderate + high-impact	704	1.36434556630626	1.769899936079	1.0262440268974	1.01059775728473	1.04209457363815	9.5993992702347e-4
GOCC_INTRACELLULAR_PROTEIN_CONTAINING_COMPLEX	singletons-only	moderate + high-impact	704	0.485259636062279	0.711440673957403	1.03120996685395	1.00600289691892	1.05695422502493	0.0149802790319309
GOCC_INTRACELLULAR_PROTEIN_CONTAINING_COMPLEX	singletons-only	high-impact only	672	0.0490782662844527	0.0654927243419772	0.966425368750532	0.892802630480689	1.04498683810969	0.393553290074195
GOCC_INTRACELLULAR_PROTEIN_CONTAINING_COMPLEX	URV	high-impact only	672	0.107402407661232	0.128521956286533	0.986295396949581	0.932643798781708	1.04244070097409	0.626490179796236
GOBP_RNA_SPLICING_VIA_TRANSESTERIFICATION_REACTIONS	URV	moderate + high-impact	271	0.46760875994013	0.609710454349929	1.04435774493476	1.01782087592944	1.07146553546055	9.6706626910192e-4
GOBP_RNA_SPLICING_VIA_TRANSESTERIFICATION_REACTIONS	singletons-only	moderate + high-impact	271	0.164745737364407	0.24408670410222	1.05330205063086	1.01054061127129	1.09757129814862	0.0141390287323165
GOBP_RNA_SPLICING_VIA_TRANSESTERIFICATION_REACTIONS	singletons-only	high-impact only	255	0.0150349789411309	0.0217463493856196	1.03111350049151	0.898639614241872	1.17934584793016	0.659339170894794
GOBP_RNA_SPLICING_VIA_TRANSESTERIFICATION_REACTIONS	URV	high-impact only	255	0.0353434098803582	0.0436667271723967	0.988177335339265	0.898970856612846	1.08443934717018	0.80345386390287
GOBP_PROTEIN_STABILIZATION	URV	moderate + high-impact	175	0.358727023023302	0.485087329073272	1.05067234622813	1.02047686736484	1.08160901548055	9.1110343132472e-4
GOBP_PROTEIN_STABILIZATION	singletons-only	moderate + high-impact	175	0.121973807623042	0.185111892210408	1.04106799416292	0.991954260781776	1.09221430011175	0.102387165773237
GOBP_PROTEIN_STABILIZATION	singletons-only	high-impact only	163	0.0109946622534272	0.0156543343453537	0.961718238718337	0.815601151715841	1.12903161741287	0.636727599790202
GOBP_PROTEIN_STABILIZATION	URV	high-impact only	163	0.0261862493763398	0.0329932916736509	1.00259905307026	0.89730861713818	1.11777220666045	0.963059431523584
GOBP_MYD88_DEPENDENT_TOLL_LIKE_RECEPTOR_SIGNALING_PATHWAY	URV	moderate + high-impact	23	0.0467165278818303	0.0684657762178867	1.14167862359038	1.05554448092006	1.23360183869763	9.8270896888319e-4
GOBP_MYD88_DEPENDENT_TOLL_LIKE_RECEPTOR_SIGNALING_PATHWAY	URV	high-impact only	22	0.00425811947765311	0.00648842540569584	1.17371988563298	0.910469216106894	1.49797524959585	0.212742898889962
GOBP_MYD88_DEPENDENT_TOLL_LIKE_RECEPTOR_SIGNALING_PATHWAY	singletons-only	high-impact only	22	0.00192672772913258	0.00297529880747549	1.08701318253996	0.746050722453045	1.54841100999277	0.655543702169656
GOBP_MYD88_DEPENDENT_TOLL_LIKE_RECEPTOR_SIGNALING_PATHWAY	singletons-only	moderate + high-impact	23	0.0164282643314576	0.0242127633894134	1.02910607393746	0.900679645906093	1.17239912505791	0.670350989987354
REACTOME_VASOPRESSIN_REGULATES_RENAL_WATER_HOMEOSTASIS_VIA_AQUAPORINS	URV	high-impact only	43	0.00639411508323424	0.00527119244738598	0.657510936918796	0.500997747257501	0.850256285629896	0.00115040409117861
REACTOME_VASOPRESSIN_REGULATES_RENAL_WATER_HOMEOSTASIS_VIA_AQUAPORINS	singletons-only	high-impact only	43	0.00298863880979566	0.00274953393376511	0.624974254701292	0.425407722201842	0.894363420986449	0.00940005617291761
REACTOME_VASOPRESSIN_REGULATES_RENAL_WATER_HOMEOSTASIS_VIA_AQUAPORINS	URV	moderate + high-impact	43	0.0810857035882287	0.0982329174276637	0.934150284692714	0.876115251367642	0.995285627447073	0.0351202786174075
REACTOME_VASOPRESSIN_REGULATES_RENAL_WATER_HOMEOSTASIS_VIA_AQUAPORINS	singletons-only	moderate + high-impact	43	0.0279021195706842	0.0354359668586955	0.911304167828872	0.817640109944436	1.01362342560283	0.0875039555172127
GOBP_PROTEIN_TARGETING_TO_MITOCHONDRION	URV	moderate + high-impact	98	0.155533715988187	0.215921196983787	1.07675616443874	1.03036674087835	1.12488180509128	0.00102650082640532
GOBP_PROTEIN_TARGETING_TO_MITOCHONDRION	singletons-only	high-impact only	91	0.00593932243746894	0.00991645687887875	1.2167836885389	0.986572237399022	1.49106697748504	0.0664153660957494
GOBP_PROTEIN_TARGETING_TO_MITOCHONDRION	URV	high-impact only	91	0.0148713792001135	0.0202197585194724	1.1392246295983	0.988601130999503	1.30831146580301	0.0713299760292589
GOBP_PROTEIN_TARGETING_TO_MITOCHONDRION	singletons-only	moderate + high-impact	98	0.0537970182363034	0.0833859514756007	1.06470012962261	0.990717925391519	1.14328534621402	0.0877378314464241
GOBP_RIBOSOMAL_SMALL_SUBUNIT_ASSEMBLY	URV	high-impact only	14	0.00140740832294329	6.8733194318945e-4	0.363701051118974	0.171491666694726	0.684411872436422	0.00100821379801386
GOBP_RIBOSOMAL_SMALL_SUBUNIT_ASSEMBLY	singletons-only	moderate + high-impact	15	0.00858441379503553	0.0104439205141193	0.863580643635785	0.707815694438591	1.04617932160174	0.135554722313924
GOBP_RIBOSOMAL_SMALL_SUBUNIT_ASSEMBLY	URV	moderate + high-impact	15	0.0236951257840918	0.0281308464835517	0.924883401647051	0.821068689233166	1.03902537689833	0.190067850281509
GOBP_RIBOSOMAL_SMALL_SUBUNIT_ASSEMBLY	singletons-only	high-impact only	14	5.3160278339813e-4	5.3414061282524e-4	0.607271302533289	0.249552268494895	1.29540997605842	0.207205021068122
GOBP_NEGATIVE_REGULATION_OF_GTPASE_ACTIVITY	URV	moderate + high-impact	30	0.083898973016313	0.118274738997485	1.10452857342112	1.04134909202049	1.17086549995563	9.7850168589308e-4
GOBP_NEGATIVE_REGULATION_OF_GTPASE_ACTIVITY	singletons-only	moderate + high-impact	30	0.0286115242456414	0.043029670085193	1.03244365867934	0.933824225731124	1.13967299358528	0.530799804791151
GOBP_NEGATIVE_REGULATION_OF_GTPASE_ACTIVITY	URV	high-impact only	28	0.00557142550189922	0.00695796740313891	0.978877102236369	0.769597602746255	1.23265657815947	0.858547379315002
GOBP_NEGATIVE_REGULATION_OF_GTPASE_ACTIVITY	singletons-only	high-impact only	28	0.00227763381026522	0.00328859761678239	1.02346440443125	0.709778119580973	1.44576901138203	0.898285835417782
GOBP_REGULATION_OF_ESTABLISHMENT_OF_PROTEIN_LOCALIZATION	URV	high-impact only	456	0.0987452401308931	0.133439346435097	1.09648545214545	1.03763248023814	1.15807665628444	0.00110725715982796
GOBP_REGULATION_OF_ESTABLISHMENT_OF_PROTEIN_LOCALIZATION	URV	moderate + high-impact	488	1.28004290074803	1.70339661654629	1.01975503743627	1.0038459943524	1.03587739450028	0.0147807715143947
GOBP_REGULATION_OF_ESTABLISHMENT_OF_PROTEIN_LOCALIZATION	singletons-only	high-impact only	456	0.0425787123484252	0.0647121953107213	1.10050767595644	1.01508674556666	1.19191315041651	0.0203196348327007
GOBP_REGULATION_OF_ESTABLISHMENT_OF_PROTEIN_LOCALIZATION	singletons-only	moderate + high-impact	488	0.441441416284793	0.640849830526793	0.999174699585724	0.973499041222261	1.02541704754114	0.950327017859903
GOCC_COSTAMERE	URV	moderate + high-impact	16	0.122791889669718	0.176059880562348	1.08481114665394	1.03357372188232	1.13814439695943	0.00100807758329613
GOCC_COSTAMERE	singletons-only	high-impact only	16	0.00182810751585059	0.00306146543701362	1.21651342418506	0.831635473756681	1.74349522783475	0.30534746066874
GOCC_COSTAMERE	singletons-only	moderate + high-impact	16	0.0400441453994591	0.0598062452270074	1.01853703995237	0.935690911737666	1.10744412943333	0.669631484981765
GOCC_COSTAMERE	URV	high-impact only	16	0.00433423289585154	0.00559984548161021	1.03451426159413	0.788863908834868	1.34006236613607	0.802104667775414
GOBP_REGULATION_OF_PROTEIN_CATABOLIC_PROCESS	singletons-only	moderate + high-impact	376	0.279017034481535	0.419311705622257	1.05521979314661	1.02186116379718	1.08950495682044	0.00105997646960032
GOBP_REGULATION_OF_PROTEIN_CATABOLIC_PROCESS	URV	moderate + high-impact	376	0.80029821001302	1.04800941762076	1.02417772587804	1.00401967834353	1.04467426090088	0.018536870551009402
GOBP_REGULATION_OF_PROTEIN_CATABOLIC_PROCESS	URV	high-impact only	356	0.0586100267562279	0.0733195776478405	1.01195884854736	0.940128903048238	1.08818618498443	0.750246480898486
GOBP_REGULATION_OF_PROTEIN_CATABOLIC_PROCESS	singletons-only	high-impact only	356	0.0263074354356259	0.0363462534766316	0.99361590104995	0.893476126056001	1.10283537559982	0.904998994581393
GOBP_TELOMERASE_HOLOENZYME_COMPLEX_ASSEMBLY	URV	moderate + high-impact	6	0.0239899756635793	0.036226986034169	1.18884901108284	1.06795285337693	1.32098572873686	0.00166698594646808
GOBP_TELOMERASE_HOLOENZYME_COMPLEX_ASSEMBLY	singletons-only	moderate + high-impact	6	0.00907171455498874	0.016924193537257	1.28749038940273	1.09375521717654	1.51005725048645	0.00255432085752438
GOBP_TELOMERASE_HOLOENZYME_COMPLEX_ASSEMBLY	URV	high-impact only	6	0.0026073055098609	0.00266977653351233	0.891374607078524	0.604538452722384	1.27637994062493	0.540396215460696
GOBP_TELOMERASE_HOLOENZYME_COMPLEX_ASSEMBLY	singletons-only	high-impact only	6	0.0012535018110008	0.00183015072352831	1.02001704710007	0.619865664492046	1.61694204994984	0.935276234589496
GOBP_MRNA_PROCESSING	URV	moderate + high-impact	432	0.831455360448657	1.07798316191292	1.0331474807589	1.01315616541858	1.05346743477794	0.00108543657222437
GOBP_MRNA_PROCESSING	singletons-only	moderate + high-impact	432	0.296774354474894	0.43458751847658	1.03687251426277	1.00484554289363	1.06975628977221	0.0237560651051528
GOBP_MRNA_PROCESSING	singletons-only	high-impact only	408	0.0277333563338329	0.040372323279807	1.05467008876834	0.953237129438394	1.16495105582883	0.300251040084335
GOBP_MRNA_PROCESSING	URV	high-impact only	408	0.0639093983263393	0.0791098129958053	1.01071841988858	0.94162239377313794	1.0838903713205	0.766654799450372
GOBP_DNA_METABOLIC_PROCESS	URV	moderate + high-impact	859	2.17625633755373	2.85873110349988	1.02062909516001	1.00824869475838	1.03313926111943	0.00104854256134679
GOBP_DNA_METABOLIC_PROCESS	singletons-only	moderate + high-impact	859	0.755558836390943	1.11361197972396	1.01244635147269	0.992388711751135	1.03285043946511	0.225409004165726
GOBP_DNA_METABOLIC_PROCESS	singletons-only	high-impact only	828	0.0796203102525142	0.111436088383482	0.976889351867809	0.918380951500166	1.03851656653604	0.455081977658545
GOBP_DNA_METABOLIC_PROCESS	URV	high-impact only	828	0.185909600015768	0.232221008502518	1.01173480814658	0.970040303269865	1.0549136923495	0.585941161115865
GOBP_RECEPTOR_METABOLIC_PROCESS	singletons-only	moderate + high-impact	156	0.118774828832267	0.181570352975671	1.0818429067037	1.03057931855303	1.13523863563013	0.00153299701190845
GOBP_RECEPTOR_METABOLIC_PROCESS	URV	moderate + high-impact	156	0.347496921518068	0.465897606175946	1.04572110831988	1.01496362629754	1.07725090773348	0.0033750173663798
GOBP_RECEPTOR_METABOLIC_PROCESS	singletons-only	high-impact only	149	0.0123993319278017	0.0186312984896745	1.05673863523281	0.909706187187956	1.2231792203297	0.466821029003223
GOBP_RECEPTOR_METABOLIC_PROCESS	URV	high-impact only	149	0.0276031155462051	0.0343796103010376	0.965327862167178	0.866262114213398	1.07346034002462	0.517477739054901
GOBP_MITOTIC_NUCLEAR_DIVISION	URV	moderate + high-impact	285	0.904014726073853	1.21436692263428	1.02912740004608	1.01051832774544	1.04802450214619	0.00206188620674863
GOBP_MITOTIC_NUCLEAR_DIVISION	singletons-only	moderate + high-impact	285	0.311971327000697	0.478417356515289	1.04782919685504	1.01697595260134	1.07947264984117	0.00221456812883569
GOBP_MITOTIC_NUCLEAR_DIVISION	URV	high-impact only	273	0.0711156390368803	0.0932365299687959	1.07898706792235	1.01030306229767	1.15147003942561	0.0236155649101299
GOBP_MITOTIC_NUCLEAR_DIVISION	singletons-only	high-impact only	273	0.0323141377446087	0.0448627043989535	1.00150019284268	0.910149864831236	1.100283581303	0.975288398939464
GOBP_TONGUE_DEVELOPMENT	singletons-only	moderate + high-impact	19	0.0138785034406122	0.024587144011188	1.25052292924141	1.09298796680892	1.42707475989584	0.00122821668342643
GOBP_TONGUE_DEVELOPMENT	URV	moderate + high-impact	19	0.0396857320838175	0.057300039861624	1.12076281125657	1.02877575815911	1.2194775945911	0.0092462068464122
GOBP_TONGUE_DEVELOPMENT	URV	high-impact only	15	0.00230112977181724	0.00351570900851225	1.33145708086045	0.947672084989702	1.83306724621552	0.0971228997564624
GOBP_TONGUE_DEVELOPMENT	singletons-only	high-impact only	15	0.00101983236474838	0.00175681376328475	1.29485935549789	0.79124203997663	2.03904782328639	0.293272059513136
GOBP_CILIUM_ORGANIZATION	URV	moderate + high-impact	390	1.3996544182581	1.80857990792698	0.975125353608355	0.960454966110264	0.989976517931215	0.00107822645783084
GOBP_CILIUM_ORGANIZATION	URV	high-impact only	384	0.146132194099175	0.179057157177596	0.972016196537253	0.926734712998458	1.01910554376091	0.240410044237544
GOBP_CILIUM_ORGANIZATION	singletons-only	moderate + high-impact	390	0.46193308144822	0.686843185933804	0.989796750914623	0.965114277211308	1.01500978981668	0.424755480643837
GOBP_CILIUM_ORGANIZATION	singletons-only	high-impact only	384	0.057731847540087	0.0848865065252065	1.01180419374254	0.94252090511112	1.08535262412765	0.744610506642335
GOBP_REGULATION_OF_CELLULAR_RESPONSE_TO_MACROPHAGE_COLONY_STIMULATING_FACTOR_STIMULUS	URV	moderate + high-impact	6	0.0113230433021947	0.0193379698115384	1.28950705386062	1.10817594329439	1.49538773487016	0.00110818757404485
GOBP_REGULATION_OF_CELLULAR_RESPONSE_TO_MACROPHAGE_COLONY_STIMULATING_FACTOR_STIMULUS	URV	high-impact only	6	7.1869892608333e-4	0.00129907116385599	1.70721410942728	0.951083860884914	2.92603985604343	0.0719424207314171
GOBP_REGULATION_OF_CELLULAR_RESPONSE_TO_MACROPHAGE_COLONY_STIMULATING_FACTOR_STIMULUS	singletons-only	moderate + high-impact	6	0.004104010942516	0.00565773737680279	0.887839411673508	0.670829075413991	1.1598304020052	0.388872808471518
GOBP_REGULATION_OF_CELLULAR_RESPONSE_TO_MACROPHAGE_COLONY_STIMULATING_FACTOR_STIMULUS	singletons-only	high-impact only	6	3.3108282639459e-4	5.3403122369569e-4	1.44229822644125	0.576019935368256	3.22563135431684	0.411956696972356
GOBP_LINOLEIC_ACID_METABOLIC_PROCESS	singletons-only	moderate + high-impact	19	0.0104237306952922	0.0187566485997882	1.27714485569273	1.0972399654102	1.48153792380939	0.00172121134138736
GOBP_LINOLEIC_ACID_METABOLIC_PROCESS	URV	moderate + high-impact	19	0.0313652658086975	0.0461498957514544	1.15871051440924	1.05395914728594	1.27201597031282	0.00241797225093621
GOBP_LINOLEIC_ACID_METABOLIC_PROCESS	singletons-only	high-impact only	18	0.00129360721269559	0.00289772144597153	1.4803916611351	0.983119636800414	2.18907656851736	0.0600372517138703
GOBP_LINOLEIC_ACID_METABOLIC_PROCESS	URV	high-impact only	18	0.00419342050275824	0.00617809647509872	1.00165738703168	0.77160244583567	1.28600235265504	0.989848758799129
GOBP_REGULATION_OF_AUTOPHAGIC_CELL_DEATH	singletons-only	high-impact only	5	3.5993622415389e-4	0.00121904250232729	2.99585815106098	1.55175485635201	5.62628012494375	0.00143154836668757
GOBP_REGULATION_OF_AUTOPHAGIC_CELL_DEATH	URV	high-impact only	5	6.7569893358003e-4	0.00152378901779007	2.1229255976849	1.22031637221014	3.56638616907092	0.00865691992223361
GOBP_REGULATION_OF_AUTOPHAGIC_CELL_DEATH	singletons-only	moderate + high-impact	5	0.00397879295193607	0.00739299565057109	1.38293202483782	1.08128302263247	1.75394745648659	0.0102654484485003
GOBP_REGULATION_OF_AUTOPHAGIC_CELL_DEATH	URV	moderate + high-impact	5	0.0121825718234847	0.0158565996855923	1.05754825612455	0.900716749392308	1.235945874521	0.490219236913572
GOBP_CELL_AGING	URV	moderate + high-impact	104	0.219073567975993	0.299315007890566	1.06315750950005	1.02464976234551	1.10286270677718	0.00116694973740206
GOBP_CELL_AGING	singletons-only	moderate + high-impact	104	0.0763321897276378	0.118342992698861	1.06658470471955	1.00462581301642	1.13174059039798	0.0348296989139182
GOBP_CELL_AGING	singletons-only	high-impact only	97	0.00826450949482604	0.0100849632644843	0.867172291573736	0.710382873570325	1.05080770550577	0.14775156988805
GOBP_CELL_AGING	URV	high-impact only	97	0.0189346696447507	0.0208707814989492	0.907925444726392	0.791571273873867	1.03752536698748	0.157471304123081
GOBP_L_SERINE_BIOSYNTHETIC_PROCESS	singletons-only	moderate + high-impact	5	0.00264401480856621	0.00579076776904224	1.61524733520145	1.21161795748638	2.13253232436757	0.0012583675205966
GOBP_L_SERINE_BIOSYNTHETIC_PROCESS	singletons-only	high-impact only	5	4.3104428380627e-4	0.00129480454158768	2.25841156217288	1.1785869306338	4.18923725760654	0.0149707119714311
GOBP_L_SERINE_BIOSYNTHETIC_PROCESS	URV	high-impact only	5	9.206597014772e-4	0.00182831602556866	1.58944526297858	0.950671600488735	2.57328097101479	0.0761333654237697
GOBP_L_SERINE_BIOSYNTHETIC_PROCESS	URV	moderate + high-impact	5	0.00860355002675437	0.013111801723717	1.17661508483778	0.981562337508418	1.40336711644424	0.0781719028348233
GOBP_POSITIVE_REGULATION_OF_NEUROTRANSMITTER_TRANSPORT	URV	high-impact only	20	0.003110807571707	0.00572572062690684	1.59448030729495	1.20775879619287	2.08249872651508	0.00118355112427093
GOBP_POSITIVE_REGULATION_OF_NEUROTRANSMITTER_TRANSPORT	singletons-only	moderate + high-impact	21	0.0144016678755986	0.0227668056153807	1.12908550324931	0.982602537584766	1.29363052839689	0.086380912604364
GOBP_POSITIVE_REGULATION_OF_NEUROTRANSMITTER_TRANSPORT	singletons-only	high-impact only	20	0.00156850535158186	0.00282362185043172	1.39339083377995	0.934391594407872	2.03325836292187	0.101883041656469
GOBP_POSITIVE_REGULATION_OF_NEUROTRANSMITTER_TRANSPORT	URV	moderate + high-impact	21	0.0442432466149448	0.0603629334849964	1.06834824649404	0.983422901555229	1.15924283341458	0.117176829460488
GOBP_CELLULAR_ANION_HOMEOSTASIS	singletons-only	moderate + high-impact	16	0.0116601304203349	0.0134446239223956	0.756890186478472	0.634222013613973	0.898148369438258	0.00127299364610045
GOBP_CELLULAR_ANION_HOMEOSTASIS	singletons-only	high-impact only	16	0.00132313680539498	0.00137513637424068	0.546513649386553	0.310485942614942	0.910553532367265	0.0193350617709616
GOBP_CELLULAR_ANION_HOMEOSTASIS	URV	moderate + high-impact	16	0.0365453991383407	0.0433580516994151	0.900072419792212	0.817239916154534	0.989524882724725	0.0292564202635375
GOBP_CELLULAR_ANION_HOMEOSTASIS	URV	high-impact only	16	0.0029670956051544	0.00374751667989351	0.922732667039801	0.662662849882626	1.25922058784003	0.619988386735178
GOBP_POSITIVE_REGULATION_OF_CIRCADIAN_RHYTHM	singletons-only	moderate + high-impact	17	0.0109989397307645	0.0125342887009837	0.750042476763399	0.625754294088631	0.893615762448549	0.00114630193490461
GOBP_POSITIVE_REGULATION_OF_CIRCADIAN_RHYTHM	URV	moderate + high-impact	17	0.0294594125585353	0.0358457354339858	0.949056119998107	0.853647849091257	1.05300311396746	0.326369029841593
GOBP_POSITIVE_REGULATION_OF_CIRCADIAN_RHYTHM	singletons-only	high-impact only	16	8.6203831532412e-4	0.00137263176034747	1.22109320798573	0.698716282575648	2.03511398506946	0.468737264249001
GOBP_POSITIVE_REGULATION_OF_CIRCADIAN_RHYTHM	URV	high-impact only	16	0.00157089897871607	0.0019894023212049	0.957757667167921	0.606302943078719	1.46055081730812	0.846195773105183
GOCC_PROTEASOME_CORE_COMPLEX_BETA_SUBUNIT_COMPLEX	URV	moderate + high-impact	8	0.00885975047807931	0.00915918616082242	0.72990425084718	0.59220268958873	0.891820313044051	0.00183479781536788
GOCC_PROTEASOME_CORE_COMPLEX_BETA_SUBUNIT_COMPLEX	singletons-only	moderate + high-impact	8	0.00314478374646957	0.0029750260044178	0.599807279872801	0.414034461550268	0.847004345948693	0.00318597491142436
GOCC_PROTEASOME_CORE_COMPLEX_BETA_SUBUNIT_COMPLEX	singletons-only	high-impact only	8	3.3087805760043e-4	1.5265652619188e-4	0.4694521668006	0.0932027987340023	1.48899391154291	0.22055133756120399
GOCC_PROTEASOME_CORE_COMPLEX_BETA_SUBUNIT_COMPLEX	URV	high-impact only	8	6.6212607818473e-4	5.3396434265512e-4	0.625865665145637	0.260397750397539	1.31061780511471	0.226319414245388
GOBP_T_HELPER_2_CELL_DIFFERENTIATION	singletons-only	high-impact only	13	7.1914913737914e-4	2.3234945985895e-4	0.219754050611717	0.0591686885229413	0.585115513136437	0.00117152033074386
GOBP_T_HELPER_2_CELL_DIFFERENTIATION	URV	high-impact only	13	0.00136654672804772	0.00122473571680682	0.664337368960228	0.369102118156754	1.12114401346534	0.129958682592121
GOBP_T_HELPER_2_CELL_DIFFERENTIATION	URV	moderate + high-impact	15	0.0266532535454503	0.0320215094269154	0.941406935558761	0.841136116359413	1.05116187492675	0.285444985729402
GOBP_T_HELPER_2_CELL_DIFFERENTIATION	singletons-only	moderate + high-impact	15	0.0092348568366229	0.0129110166193615	0.973159302533904	0.810687448422775	1.16184621226622	0.766304883287806
GOBP_GLYCOSAMINOGLYCAN_CATABOLIC_PROCESS	singletons-only	moderate + high-impact	26	0.0219645681225904	0.0266602450913023	0.823266250997844	0.728224403586327	0.928156681491361	0.00137525491766022
GOBP_GLYCOSAMINOGLYCAN_CATABOLIC_PROCESS	URV	moderate + high-impact	26	0.0655133473836112	0.0770016070729955	0.908294689539726	0.844855238756057	0.975548798063262	0.00816315349212737
GOBP_GLYCOSAMINOGLYCAN_CATABOLIC_PROCESS	URV	high-impact only	26	0.00663170606682739	0.00801635208929807	0.935226301576578	0.748825808199398	1.15736071661481	0.543339630596151
GOBP_GLYCOSAMINOGLYCAN_CATABOLIC_PROCESS	singletons-only	high-impact only	26	0.00271410298978892	0.00374049760109385	0.91450396550228	0.659709055289581	1.24467484696217	0.575959810759644
GOBP_TRANSCRIPTION_INITIATION_FROM_RNA_POLYMERASE_I_PROMOTER	URV	high-impact only	9	0.00245766516513144	0.00138506232425856	0.482712143946291	0.288014128643461	0.75998871399786	0.00111031110871551
GOBP_TRANSCRIPTION_INITIATION_FROM_RNA_POLYMERASE_I_PROMOTER	singletons-only	high-impact only	9	0.00112195062687074	7.6603445252161e-4	0.520803073579705	0.252531238196897	0.969923842015823	0.0391085762085626
GOBP_TRANSCRIPTION_INITIATION_FROM_RNA_POLYMERASE_I_PROMOTER	singletons-only	moderate + high-impact	9	0.0093380736979813	0.0130796221006975	0.980558375450753	0.818625849352944	1.16848462850754	0.828398235814929
GOBP_TRANSCRIPTION_INITIATION_FROM_RNA_POLYMERASE_I_PROMOTER	URV	moderate + high-impact	9	0.0277214961885725	0.0356001445962978	1.0009212809188	0.899736669774158	1.11128386852149	0.98635964037388
GOBP_POSITIVE_REGULATION_OF_MONOCYTE_CHEMOTAXIS	URV	moderate + high-impact	18	0.0224118153785589	0.0355410585186118	1.20217715957251	1.07617030401503	1.34044612769504	0.00119376323399656
GOBP_POSITIVE_REGULATION_OF_MONOCYTE_CHEMOTAXIS	singletons-only	moderate + high-impact	18	0.0070498893516163	0.0116697713100511	1.12965773215531	0.931205577000454	1.36286615318621	0.213538903524541
GOBP_POSITIVE_REGULATION_OF_MONOCYTE_CHEMOTAXIS	URV	high-impact only	16	0.00231744596030042	0.00358763625439542	1.11634420096154	0.790622327836224	1.54532747098858	0.522865327263446
GOBP_POSITIVE_REGULATION_OF_MONOCYTE_CHEMOTAXIS	singletons-only	high-impact only	16	9.6301722358394e-4	0.00137343421057513	1.05811595602509	0.602108543931882	1.77190020519775	0.837360405369836
KEGG_FC_EPSILON_RI_SIGNALING_PATHWAY	singletons-only	high-impact only	74	0.00559403620943183	0.00519589482580416	0.667152011724694	0.510286904576613	0.858173434960121	0.00133980849682702
KEGG_FC_EPSILON_RI_SIGNALING_PATHWAY	URV	high-impact only	74	0.0123534969517478	0.0133747420512183	0.823699656711916	0.698407282139601	0.965597432191797	0.0163455079077289
KEGG_FC_EPSILON_RI_SIGNALING_PATHWAY	URV	moderate + high-impact	75	0.136997905619514	0.167078571401966	0.953735956651139	0.910121371838304	0.998970676092554	0.0450975118301375
KEGG_FC_EPSILON_RI_SIGNALING_PATHWAY	singletons-only	moderate + high-impact	75	0.0481447437324933	0.0649589264083542	0.963047706656986	0.89209429354266	1.03847977708488	0.329516810706723
GOMF_VITAMIN_D_BINDING	singletons-only	moderate + high-impact	7	0.00473835102565822	0.00498387866130857	0.642712804627381	0.482168855076556	0.843686356806432	0.00121650054862776
GOMF_VITAMIN_D_BINDING	URV	moderate + high-impact	7	0.012481192870913	0.0146636955319275	0.872601564435283	0.739379090352565	1.02457390322305	0.0969525775065538
GOMF_VITAMIN_D_BINDING	URV	high-impact only	7	0.00114820577954593	0.00115056625297245	0.747724734174128	0.408220701921673	1.284620589879	0.30367838297099
GOMF_VITAMIN_D_BINDING	singletons-only	high-impact only	7	4.5965391125469e-4	6.1337334565557e-4	0.881088321038085	0.368869898596001	1.88919280221739	0.756502048957268
REACTOME_PURINE_RIBONUCLEOSIDE_MONOPHOSPHATE_BIOSYNTHESIS	URV	moderate + high-impact	11	0.0260297049932374	0.0387385354523051	1.18838011726857	1.07076593870851	1.31661876633743	0.00124994533659728
REACTOME_PURINE_RIBONUCLEOSIDE_MONOPHOSPHATE_BIOSYNTHESIS	singletons-only	moderate + high-impact	11	0.00846412674650478	0.0147916339835105	1.17660500871869	0.989359137756197	1.39333050183338	0.0656950303232787
REACTOME_PURINE_RIBONUCLEOSIDE_MONOPHOSPHATE_BIOSYNTHESIS	URV	high-impact only	11	0.00316332315135447	0.00464914015357733	1.27613927636076	0.943696117313109	1.70001231289578	0.111393431361096
REACTOME_PURINE_RIBONUCLEOSIDE_MONOPHOSPHATE_BIOSYNTHESIS	singletons-only	high-impact only	11	0.00106502830225896	0.00205834109741635	1.39485307669281	0.869804831207381	2.17178151804115	0.162500991589124
GOBP_POSITIVE_REGULATION_OF_PROTEIN_CATABOLIC_PROCESS	singletons-only	moderate + high-impact	223	0.171041219618948	0.258419567418799	1.06981615494512	1.02687447072564	1.11427799533126	0.00127206793778378
GOBP_POSITIVE_REGULATION_OF_PROTEIN_CATABOLIC_PROCESS	URV	moderate + high-impact	223	0.494548003688783	0.648378205461935	1.02847886576247	1.00293303144706	1.05456433998955	0.0286961832641797
GOBP_POSITIVE_REGULATION_OF_PROTEIN_CATABOLIC_PROCESS	URV	high-impact only	208	0.0349285218690224	0.0464981376079304	1.07700823056005	0.981233333087181	1.18029104475128	0.117813784618207
GOBP_POSITIVE_REGULATION_OF_PROTEIN_CATABOLIC_PROCESS	singletons-only	high-impact only	208	0.0160277211998847	0.0230542882399563	1.03880205507609	0.908601437280719	1.18412968006376	0.574256326408186
GOBP_DENDRITIC_SPINE_DEVELOPMENT	URV	high-impact only	80	0.0129501745667505	0.0197781407695397	1.26843622331532	1.09844289947424	1.46006823446798	0.00131349592364538
GOBP_DENDRITIC_SPINE_DEVELOPMENT	singletons-only	moderate + high-impact	86	0.0790313576445403	0.118659488963963	1.06704538789362	1.00492793339866	1.13237744950372	0.0340255996991957
GOBP_DENDRITIC_SPINE_DEVELOPMENT	singletons-only	high-impact only	80	0.00677896890218282	0.0113771059190408	1.21559659553275	1.00197247345742	1.46735140719062	0.0477433670794317
GOBP_DENDRITIC_SPINE_DEVELOPMENT	URV	moderate + high-impact	86	0.232716668086248	0.301610137202624	1.03144649484455	0.994363345680621	1.06965778533539	0.09726967913863
GOBP_MRNA_METABOLIC_PROCESS	URV	moderate + high-impact	644	1.3239092461426	1.71406823901797	1.02573710618481	1.00988878745383	1.04179417060164	0.00139369560978853
GOBP_MRNA_METABOLIC_PROCESS	singletons-only	moderate + high-impact	644	0.470487746603396	0.689190863091654	1.03371769382445	1.00808066670459	1.05990890567534	0.00969564038423665
GOBP_MRNA_METABOLIC_PROCESS	singletons-only	high-impact only	611	0.0435262284627462	0.0613009520700104	1.02629017336863	0.945559206080864	1.1126802608763	0.53278482370426
GOBP_MRNA_METABOLIC_PROCESS	URV	high-impact only	611	0.0984513102034316	0.121207972811263	1.00711965293594	0.951105045127277	1.06579535643469	0.807137280382244
GOMF_MRNA_3_UTR_BINDING	singletons-only	high-impact only	82	0.00489475052941172	0.00976456954163663	1.43385695139532	1.15420343095637	1.77056067072558	0.00127202392612347
GOMF_MRNA_3_UTR_BINDING	URV	high-impact only	82	0.0110060871444247	0.0162745026143798	1.17677392370606	1.00053706369356	1.37821223953359	0.0492569719705074
GOMF_MRNA_3_UTR_BINDING	URV	moderate + high-impact	87	0.145143374577076	0.187835397933116	1.03334111890885	0.986120261213102	1.08241633146885	0.168827601263461
GOMF_MRNA_3_UTR_BINDING	singletons-only	moderate + high-impact	87	0.0523569073442602	0.077611620944719	1.04390971520522	0.969100929770139	1.12350627223099	0.256129426339608
REACTOME_G_PROTEIN_BETA_GAMMA_SIGNALLING	singletons-only	high-impact only	29	0.00166810919150786	0.00114620734782646	0.432874562266648	0.241379355457409	0.730452891090337	0.00124353310854586
REACTOME_G_PROTEIN_BETA_GAMMA_SIGNALLING	URV	high-impact only	29	0.00353617814076383	0.00328594617137692	0.725101435376143	0.512636612621365	1.00271590007347	0.0520100639194448
REACTOME_G_PROTEIN_BETA_GAMMA_SIGNALLING	singletons-only	moderate + high-impact	31	0.0140626161675967	0.01854731969896	0.967048914591313	0.832604424009354	1.1189267274919	0.655703631471315
REACTOME_G_PROTEIN_BETA_GAMMA_SIGNALLING	URV	moderate + high-impact	31	0.0408895135368737	0.0516183214563104	0.994410323944527	0.909377219390259	1.08589852742091	0.901365376041705
GOBP_PEPTIDYL_PROLINE_HYDROXYLATION_TO_4_HYDROXY_L_PROLINE	URV	high-impact only	10	0.0014651552246413	0.00282359041342168	1.87605204472374	1.26960841326868	2.71764831077596	0.00195954948328025
GOBP_PEPTIDYL_PROLINE_HYDROXYLATION_TO_4_HYDROXY_L_PROLINE	URV	moderate + high-impact	10	0.0155342699889407	0.0233810555708059	1.2223465378161	1.06894702141688	1.39356929106547	0.00353151484432923
GOBP_PEPTIDYL_PROLINE_HYDROXYLATION_TO_4_HYDROXY_L_PROLINE	singletons-only	moderate + high-impact	10	0.00540504622715604	0.00847401925154887	1.11279040965419	0.8859647983942052	1.38693136022676	0.353498282989846
GOBP_PEPTIDYL_PROLINE_HYDROXYLATION_TO_4_HYDROXY_L_PROLINE	singletons-only	high-impact only	10	7.040123552906e-4	7.6455855455442e-4	0.93592798943331	0.445947120400861	1.78960659748297	0.849474388959535
GOBP_CHROMOSOME_MOVEMENT_TOWARDS_SPINDLE_POLE	URV	moderate + high-impact	7	0.0203389077001934	0.0314568098598735	1.20770423001664	1.07598148439764	1.3525440207786	0.00146123434388157
GOBP_CHROMOSOME_MOVEMENT_TOWARDS_SPINDLE_POLE	singletons-only	moderate + high-impact	7	0.00743768876786386	0.0132831268408466	1.26787381831671	1.05480547711513	1.51637431161643	0.0118151762354526
GOBP_CHROMOSOME_MOVEMENT_TOWARDS_SPINDLE_POLE	singletons-only	high-impact only	7	7.3503796546797e-4	0.00137476155454947	1.62317812945192	0.921431998010619	2.73351897488973	0.0912692029736504
GOBP_CHROMOSOME_MOVEMENT_TOWARDS_SPINDLE_POLE	URV	high-impact only	7	0.00151488981811243	0.00229121302789907	1.33405532793864	0.882312578793661	1.95649147986362	0.166243044241958
GOMF_VITAMIN_D_RECEPTOR_BINDING	URV	moderate + high-impact	15	0.0369146978892718	0.0523234675310997	1.15842610739611	1.05981284892024	1.26451661025032	0.00126800410759553
GOMF_VITAMIN_D_RECEPTOR_BINDING	singletons-only	moderate + high-impact	15	0.0134503165308273	0.0193858358314772	1.04007733009459	0.896726487956244	1.20202358122544	0.600155919987894
GOMF_VITAMIN_D_RECEPTOR_BINDING	singletons-only	high-impact only	15	0.00103598274666891	0.00106970958960161	0.86608577861565	0.472116927227611	1.48274825011184	0.614151848658471
GOMF_VITAMIN_D_RECEPTOR_BINDING	URV	high-impact only	15	0.00213212381936087	0.0025208877756399	0.963864581996151	0.648421252551928	1.38941054887483	0.84878831944288
GOBP_DETECTION_OF_MUSCLE_STRETCH	URV	high-impact only	7	0.00826407264882009	0.0132257290040633	1.32762813461211	1.11774711357195	1.56978486915246	0.00139030582070709
GOBP_DETECTION_OF_MUSCLE_STRETCH	singletons-only	high-impact only	7	0.00430967384449761	0.00737603130969584	1.31251578628521	1.04269486193505	1.63883142281573	0.0210449943838561
GOBP_DETECTION_OF_MUSCLE_STRETCH	URV	moderate + high-impact	7	0.170919396375119	0.242334671077075	1.04182177612722	1.00148433405962	1.08348249371371	0.0420217719550727
GOBP_DETECTION_OF_MUSCLE_STRETCH	singletons-only	moderate + high-impact	7	0.0588164543093759	0.0874799582924407	0.997196524786536	0.931481545251194	1.066670176166	0.93525549476161
GOBP_ENDOPLASMIC_RETICULUM_TUBULAR_NETWORK_ORGANIZATION	singletons-only	moderate + high-impact	18	0.0123197987742872	0.0212998204474833	1.23507984535527	1.07000247673924	1.42128218995868	0.00411990092017844
GOBP_ENDOPLASMIC_RETICULUM_TUBULAR_NETWORK_ORGANIZATION	singletons-only	high-impact only	17	0.00127145231485905	0.00297438060225225	1.77618034907426	1.19393426226063	2.59918071244537	0.00509777593114957
GOBP_ENDOPLASMIC_RETICULUM_TUBULAR_NETWORK_ORGANIZATION	URV	moderate + high-impact	18	0.0362246233662316	0.0529161166724096	1.13496300987205	1.03862410627063	1.23865531296751	0.00529742514693055
GOBP_ENDOPLASMIC_RETICULUM_TUBULAR_NETWORK_ORGANIZATION	URV	high-impact only	17	0.00310383659580757	0.00541549483613191	1.47833819350962	1.11384410005845	1.9409343530457	0.00727956712005751
GOBP_NEGATIVE_REGULATION_OF_PROTEIN_MODIFICATION_PROCESS	URV	moderate + high-impact	470	1.07939315607681	1.42227058539373	1.02820849615773	1.01074619534491	1.0459233811844	0.00147184946711598
GOBP_NEGATIVE_REGULATION_OF_PROTEIN_MODIFICATION_PROCESS	singletons-only	moderate + high-impact	470	0.367419025649762	0.543322925810723	1.03481716052797	1.00596829084833	1.06436448213889	0.0177230982491299
GOBP_NEGATIVE_REGULATION_OF_PROTEIN_MODIFICATION_PROCESS	singletons-only	high-impact only	439	0.0334420194220612	0.0500077328747621	1.08697758190115	0.991800967925387	1.18966638137625	0.0742437126648042
GOBP_NEGATIVE_REGULATION_OF_PROTEIN_MODIFICATION_PROCESS	URV	high-impact only	439	0.0767563618651714	0.0997645216625425	1.05844975820584	0.993227888032367	1.12716299481762	0.0798388751080726
GOBP_DENDRITE_MORPHOGENESIS	URV	moderate + high-impact	137	0.407226235311279	0.540566280062259	1.04648675759223	1.01789660581675	1.0757421380385	0.00132661909143927
GOBP_DENDRITE_MORPHOGENESIS	singletons-only	moderate + high-impact	137	0.141754485721427	0.209151550885211	1.0355527730055	0.989477500897453	1.08342496744213	0.132145179384707
GOBP_DENDRITE_MORPHOGENESIS	singletons-only	high-impact only	132	0.0124165455342702	0.0177927607360209	1.05584481642245	0.90524730120016	1.22670593753563	0.485138871253661
GOBP_DENDRITE_MORPHOGENESIS	URV	high-impact only	132	0.0254907684937152	0.032468055867075	1.02217834102553	0.913891692984537	1.14073939922288	0.698651179432444
GOMF_GUANOSINE_DIPHOSPHATASE_ACTIVITY	URV	moderate + high-impact	9	0.0231895893523712	0.0267330525890403	0.821937304261054	0.725868489774951	0.928096340057259	0.00144433681632639
GOMF_GUANOSINE_DIPHOSPHATASE_ACTIVITY	singletons-only	moderate + high-impact	9	0.00789773580548099	0.00931321942359895	0.772870760568815	0.624642829518723	0.948575136217393	0.0132543548860542
GOMF_GUANOSINE_DIPHOSPHATASE_ACTIVITY	URV	high-impact only	9	0.00274588680239599	0.0033625643468738	0.889959181684979	0.626929119090519	1.23670785355023	0.495620428820138
GOMF_GUANOSINE_DIPHOSPHATASE_ACTIVITY	singletons-only	high-impact only	9	0.00123550577104447	0.00175479008110938	0.972911021737051	0.593297626998594	1.53436864755926	0.909191802636269
GOMF_MRNA_BINDING	URV	moderate + high-impact	287	0.518490245355717	0.674716213027346	1.04113475448992	1.0157058500864	1.06709440937678	0.00141780886282261
GOMF_MRNA_BINDING	singletons-only	moderate + high-impact	287	0.186564773042249	0.272439506317669	1.04254173932043	1.00215010196717	1.08430076702566	0.0388145991024834
GOMF_MRNA_BINDING	URV	high-impact only	270	0.0346280130419894	0.0456812539885827	1.09130993032004	0.993326913401139	1.19709638479404	0.0685191305716465
GOMF_MRNA_BINDING	singletons-only	high-impact only	270	0.015732143666217	0.0235130310578402	1.11669857921085	0.977104346423242	1.27257325919954	0.104548585199527
GOBP_OLIGODENDROCYTE_DIFFERENTIATION	URV	moderate + high-impact	91	0.199053020239823	0.265548329514788	1.06617965938248	1.02532486908349	1.1083714903115	0.00133947360081166
GOBP_OLIGODENDROCYTE_DIFFERENTIATION	singletons-only	moderate + high-impact	91	0.0680292597806402	0.0966663305811617	1.02128168087863	0.956234807808839	1.08994279032943	0.528932856993707
GOBP_OLIGODENDROCYTE_DIFFERENTIATION	singletons-only	high-impact only	81	0.00530525875286766	0.00786735974238933	1.04733851761916	0.835083686385377	1.3015552378106	0.683647096020453
GOBP_OLIGODENDROCYTE_DIFFERENTIATION	URV	high-impact only	81	0.0118389133660154	0.0148320469823729	1.02271100821569	0.870203861590876	1.19579149871464	0.782151482718594
GOMF_VOLTAGE_GATED_POTASSIUM_CHANNEL_ACTIVITY_INVOLVED_IN_VENTRICULAR_CARDIAC_MUSCLE_CELL_ACTION_POTENTIAL_REPOLARIZATION	URV	moderate + high-impact	11	0.0125057685612255	0.0190221372970775	1.27352130593699	1.09653269737866	1.47381707526734	0.00167614805966176
GOMF_VOLTAGE_GATED_POTASSIUM_CHANNEL_ACTIVITY_INVOLVED_IN_VENTRICULAR_CARDIAC_MUSCLE_CELL_ACTION_POTENTIAL_REPOLARIZATION	singletons-only	moderate + high-impact	11	0.0044501643038357	0.00809770878016349	1.38149213754231	1.0913423303855	1.7354150592295	0.00761454828312269
GOMF_VOLTAGE_GATED_POTASSIUM_CHANNEL_ACTIVITY_INVOLVED_IN_VENTRICULAR_CARDIAC_MUSCLE_CELL_ACTION_POTENTIAL_REPOLARIZATION	URV	high-impact only	10	6.610199127481e-4	0.00122071368330796	1.45618214442225	0.793468898183321	2.53987467238006	0.215843099209346
GOMF_VOLTAGE_GATED_POTASSIUM_CHANNEL_ACTIVITY_INVOLVED_IN_VENTRICULAR_CARDIAC_MUSCLE_CELL_ACTION_POTENTIAL_REPOLARIZATION	singletons-only	high-impact only	10	3.8758392235504e-4	8.3865431395554e-4	1.53527508870575	0.727009211848181	3.03846520731103	0.248587638642313
GOBP_POSITIVE_REGULATION_OF_ION_TRANSPORT	URV	moderate + high-impact	254	0.589001797187836	0.785968728955522	1.03764183766653	1.01426704844105	1.06146486945916	0.00149971512132896
GOBP_POSITIVE_REGULATION_OF_ION_TRANSPORT	singletons-only	moderate + high-impact	254	0.20252259145909	0.302243339830432	1.04676951473872	1.00816698224373	1.08661292748513	0.0171867542505785
GOBP_POSITIVE_REGULATION_OF_ION_TRANSPORT	URV	high-impact only	240	0.0436815665077299	0.056551311552011	1.04155544531384	0.957143593269364	1.13199169215593	0.343162728837406
GOBP_POSITIVE_REGULATION_OF_ION_TRANSPORT	singletons-only	high-impact only	240	0.0183514057985178	0.027499887055115	1.06107641743708	0.937788622875712	1.19770419701958	0.34429794852355
GOMF_K63_LINKED_POLYUBIQUITIN_MODIFICATION_DEPENDENT_PROTEIN_BINDING	singletons-only	high-impact only	22	0.00185493488728049	0.00449757798904361	1.72042433565844	1.2377251118194	2.36592428124564	0.00143019012068935
GOMF_K63_LINKED_POLYUBIQUITIN_MODIFICATION_DEPENDENT_PROTEIN_BINDING	URV	high-impact only	22	0.00471442350695569	0.00755238330416327	1.30825012660331	1.03341125252689	1.64186776726205	0.0259578276371799
GOMF_K63_LINKED_POLYUBIQUITIN_MODIFICATION_DEPENDENT_PROTEIN_BINDING	singletons-only	moderate + high-impact	23	0.0207509711522603	0.0311388465627733	1.02941068298812	0.915464278851018	1.1550428098224	0.625702674221595
GOMF_K63_LINKED_POLYUBIQUITIN_MODIFICATION_DEPENDENT_PROTEIN_BINDING	URV	moderate + high-impact	23	0.0611973176613175	0.0801400411032633	0.995986436293915	0.927075711861905	1.06905102129806	0.911864719992418
GOBP_NEGATIVE_REGULATION_OF_SYNAPTIC_TRANSMISSION_GABAERGIC	URV	high-impact only	6	1.8707604395218e-4	9.145092961367e-4	3.72781654239657	1.66602529661202	8.41169687452842	0.00154490335669455
GOBP_NEGATIVE_REGULATION_OF_SYNAPTIC_TRANSMISSION_GABAERGIC	singletons-only	moderate + high-impact	6	0.00285659060202773	0.00525672743863061	1.3867709665695	1.03476492199871	1.83721028611143	0.0290336405562778
GOBP_NEGATIVE_REGULATION_OF_SYNAPTIC_TRANSMISSION_GABAERGIC	singletons-only	high-impact only	6	7.20706747692153e-5	4.5678523483231e-4	3.44490997527349	1.12314830258309	11.9320700641474	0.0304064751470967
GOBP_NEGATIVE_REGULATION_OF_SYNAPTIC_TRANSMISSION_GABAERGIC	URV	moderate + high-impact	6	0.00814013933145575	0.0112042151804225	1.10644758013606	0.912211833114082	1.33382616009693	0.300515576397013
GOBP_MYELOID_LEUKOCYTE_MIGRATION	singletons-only	moderate + high-impact	206	0.119996758947369	0.188092783256194	1.08083926513103	1.03015480443038	1.13362111924513	0.00155110717438423
GOBP_MYELOID_LEUKOCYTE_MIGRATION	URV	moderate + high-impact	206	0.363816051422636	0.490859106394269	1.03729450598365	1.00776941682047	1.06753427142325	0.0130063352581883
GOBP_MYELOID_LEUKOCYTE_MIGRATION	singletons-only	high-impact only	194	0.0130179745551069	0.0194612732625495	1.06230349123317	0.916938578114914	1.22644568036933	0.417431823246368
GOBP_MYELOID_LEUKOCYTE_MIGRATION	URV	high-impact only	194	0.0314680395621079	0.039706334257599	1.00940925313765	0.913198307628311	1.11369041500775	0.853357122604912
GOBP_DEVELOPMENTAL_CELL_GROWTH	singletons-only	high-impact only	200	0.0185487402810834	0.0296236985561362	1.21161308483784	1.07646782536067	1.36083979539469	0.00156610440057137
GOBP_DEVELOPMENTAL_CELL_GROWTH	URV	high-impact only	200	0.0421896652966052	0.0566007969357264	1.11259322433772	1.02239826395739	1.20926838026767	0.0135625496241669
GOBP_DEVELOPMENTAL_CELL_GROWTH	singletons-only	moderate + high-impact	214	0.226322907362647	0.328782812796815	1.01551413895981	0.979728679442305	1.05239193153737	0.399518359846659
GOBP_DEVELOPMENTAL_CELL_GROWTH	URV	moderate + high-impact	214	0.674340688553948	0.874985594890509	1.00824803978843	0.986631986377299	1.03025428164838	0.457034205445888
GOBP_POSITIVE_REGULATION_OF_INCLUSION_BODY_ASSEMBLY	singletons-only	moderate + high-impact	5	0.00221299234030108	0.001913627348007	0.511996162921305	0.322880068097451	0.780482845264988	0.00143874621690065
GOBP_POSITIVE_REGULATION_OF_INCLUSION_BODY_ASSEMBLY	URV	moderate + high-impact	5	0.0067936552856255	0.00711495741350799	0.829695174334419	0.655897008178009	1.03842118950184	0.104238249675629
GOBP_POSITIVE_REGULATION_OF_INCLUSION_BODY_ASSEMBLY	singletons-only	high-impact only	4	1.7210035876699e-4	7.69776365087532e-5	0.370065667779948	0.0384848527519932	1.6601821433527	0.218440291111703
GOBP_POSITIVE_REGULATION_OF_INCLUSION_BODY_ASSEMBLY	URV	high-impact only	4	4.0170082528464e-4	2.2964492180362e-4	0.551730705428395	0.146609873439453	1.50914345458276	0.26899936930441
GOBP_POSITIVE_REGULATION_OF_PENILE_ERECTION	URV	moderate + high-impact	5	0.00523817553769435	0.00919985883036467	1.43338016771347	1.14805193446827	1.77722530558936	0.00165974968174099
GOBP_POSITIVE_REGULATION_OF_PENILE_ERECTION	singletons-only	moderate + high-impact	5	0.00184280509590756	0.0041348299113754	1.55887231181236	1.11124171960932	2.16000032533052	0.0106676864136799
GOBP_POSITIVE_REGULATION_OF_PENILE_ERECTION	singletons-only	high-impact only	4	1.1484352123992e-4	4.5853069952633e-4	2.7268599100571	0.877359433150443	8.10902681100583	0.0812075351035896
GOBP_POSITIVE_REGULATION_OF_PENILE_ERECTION	URV	high-impact only	4	3.3090365352869e-4	5.3668864532113e-4	1.43845306249757	0.562917263010256	3.28949913231151	0.426325745605171
GOCC_CLATHRIN_SCULPTED_GAMMA_AMINOBUTYRIC_ACID_TRANSPORT_VESICLE	URV	moderate + high-impact	8	0.00819819705726753	0.0127417972938303	1.34619722157131	1.12040419105288	1.6089161891672	0.00167148984474108
GOCC_CLATHRIN_SCULPTED_GAMMA_AMINOBUTYRIC_ACID_TRANSPORT_VESICLE	singletons-only	moderate + high-impact	8	0.00315877383368722	0.00587103666353646	1.42852454683041	1.07870372448133	1.87158047985688	0.0133504847141642
GOCC_CLATHRIN_SCULPTED_GAMMA_AMINOBUTYRIC_ACID_TRANSPORT_VESICLE	URV	high-impact only	6	4.3214884861831e-4	9.1543355820916e-4	1.85419435984555	0.929659259923921	3.51738148812697	0.077848992187643
GOCC_CLATHRIN_SCULPTED_GAMMA_AMINOBUTYRIC_ACID_TRANSPORT_VESICLE	singletons-only	high-impact only	6	2.2981739971799e-4	3.8101780341962e-4	1.39341093138853	0.499995416166373	3.34530269525222	0.493505006584214
GOBP_REGULATION_OF_HIPPO_SIGNALING	singletons-only	high-impact only	18	0.00116460775456635	0.00297331820286596	1.87970550210384	1.27494624803415	2.76141857927862	0.00153506915901003
GOBP_REGULATION_OF_HIPPO_SIGNALING	singletons-only	moderate + high-impact	20	0.015840742560534	0.0254086036740505	1.14140083464213	1.00322642107554	1.29523275000686	0.0446061273731831
GOBP_REGULATION_OF_HIPPO_SIGNALING	URV	high-impact only	18	0.00293019170293655	0.00435014400679373	1.24152146615885	0.920843967833039	1.65328160019484	0.152727546844777
GOBP_REGULATION_OF_HIPPO_SIGNALING	URV	moderate + high-impact	20	0.0477412356842136	0.0641456490742706	1.05228103415671	0.972224068642886	1.1376295995869	0.205657402700296
REACTOME_GLYCOSAMINOGLYCAN_METABOLISM	singletons-only	high-impact only	117	0.010150439629016	0.0111682346627888	0.758785386966218	0.629571320216784	0.907845630543109	0.00231076058193169
REACTOME_GLYCOSAMINOGLYCAN_METABOLISM	singletons-only	moderate + high-impact	121	0.105887477339959	0.142384338916103	0.924710804187113	0.876428385198983	0.975141181905581	0.00378368928461548
REACTOME_GLYCOSAMINOGLYCAN_METABOLISM	URV	high-impact only	117	0.0231788521314149	0.0277457250736626	0.981014450837211	0.872395314318086	1.10016545071167	0.745432075628176
REACTOME_GLYCOSAMINOGLYCAN_METABOLISM	URV	moderate + high-impact	121	0.31871214041438	0.413074096408756	0.998533680185224	0.967973650505767	1.02987605728931	0.926055595826008
REACTOME_SERINE_BIOSYNTHESIS	singletons-only	moderate + high-impact	9	0.00512764685600698	0.0103643100618002	1.405344647036	1.13532750728496	1.72958459813644	0.00194782518274284
REACTOME_SERINE_BIOSYNTHESIS	singletons-only	high-impact only	9	8.3313163130614e-4	0.002285211978188	1.94991811736043	1.20238551702847	3.09709508222691	0.00739357470340085
REACTOME_SERINE_BIOSYNTHESIS	URV	high-impact only	9	0.0018545044922538	0.00327612696012818	1.43976610843794	0.993993758193078	2.0462338235712	0.0537277522286714
REACTOME_SERINE_BIOSYNTHESIS	URV	moderate + high-impact	9	0.0156658958857011	0.0228697859055722	1.12847630816131	0.985870514454124	1.28798137906738	0.0791570940832593
REACTOME_RESOLUTION_OF_SISTER_CHROMATID_COHESION	URV	high-impact only	113	0.0208650789968349	0.0302153026783486	1.20002494784869	1.0678489514021	1.34554038150573	0.00232576161389786
REACTOME_RESOLUTION_OF_SISTER_CHROMATID_COHESION	URV	moderate + high-impact	120	0.260216223711662	0.350487319029438	1.05119056860621	1.0157833893605	1.08761683387849	0.00434598293582433
REACTOME_RESOLUTION_OF_SISTER_CHROMATID_COHESION	singletons-only	moderate + high-impact	120	0.0940072313765301	0.141169936228677	1.04749956145362	0.9913689120495	1.10627873053112	0.0984051368776289
REACTOME_RESOLUTION_OF_SISTER_CHROMATID_COHESION	singletons-only	high-impact only	113	0.00946481847959686	0.0143455921162712	1.09408936044873	0.920204917240464	1.29482495918685	0.305268599171864
GOCC_INNER_DYNEIN_ARM	URV	moderate + high-impact	5	0.074984259154697	0.0913871567366667	0.904636764560841	0.846692434589086	0.965744502147598	0.00257005120097054
GOCC_INNER_DYNEIN_ARM	singletons-only	moderate + high-impact	5	0.0246790262364476	0.0324841691421864	0.849193156759348	0.757659733792528	0.949619299826289	0.00398537304430369
GOCC_INNER_DYNEIN_ARM	URV	high-impact only	5	0.0082217886233056	0.00901507535297991	0.816504497431056	0.6609233003596	1.00013944894543	0.050160785310065
GOCC_INNER_DYNEIN_ARM	singletons-only	high-impact only	5	0.00284519529861882	0.00320566756413594	0.742075855725291	0.517092687698944	1.0407032491022	0.0849745187625995
GOBP_ORGANELLE_FISSION	singletons-only	moderate + high-impact	464	0.467431449264377	0.714234237368796	1.0383436015781	1.01293401910358	1.06429925786713	0.00294129934084808
GOBP_ORGANELLE_FISSION	URV	moderate + high-impact	464	1.35919823413779	1.81688477276537	1.02313222218084	1.00780416847362	1.03865914685291	0.00300142691147121
GOBP_ORGANELLE_FISSION	URV	high-impact only	446	0.11694666198635	0.150749006452349	1.05585449837532	1.00268798583264	1.1113279872298	0.0392738440088253
GOBP_ORGANELLE_FISSION	singletons-only	high-impact only	446	0.0507385988134749	0.071427205243297	0.99836712552936	0.924876889597506	1.07667857077448	0.966369025722753
GOBP_RECEPTOR_RECYCLING	singletons-only	moderate + high-impact	31	0.025542328257472	0.0433860376757761	1.17827040600324	1.06522385165934	1.30137186437931	0.00151331625614382
GOBP_RECEPTOR_RECYCLING	URV	moderate + high-impact	31	0.0796285436872921	0.109470408206007	1.05958941213199	0.996587245922861	1.12584043863617	0.0641370720913377
GOBP_RECEPTOR_RECYCLING	singletons-only	high-impact only	31	0.00319139999568125	0.00534170957948584	1.10977294685059	0.832839928822	1.46079844651267	0.470472897638862
GOBP_RECEPTOR_RECYCLING	URV	high-impact only	31	0.00719193555701866	0.00946745705678079	0.986573928199547	0.80117765899704	1.2058902026308	0.896688366098499
GOBP_POSITIVE_REGULATION_OF_SYNAPTIC_TRANSMISSION_GLUTAMATERGIC	URV	high-impact only	27	0.00375991165155726	0.00641355548078353	1.51950362248697	1.16979479722295	1.95404982221447	0.00196665865732303
GOBP_POSITIVE_REGULATION_OF_SYNAPTIC_TRANSMISSION_GLUTAMATERGIC	singletons-only	high-impact only	27	0.00202910568270565	0.00412154601761935	1.58588804245442	1.13094160325668	2.1916372008359	0.00806656434893938
GOBP_POSITIVE_REGULATION_OF_SYNAPTIC_TRANSMISSION_GLUTAMATERGIC	singletons-only	moderate + high-impact	29	0.0263228447537372	0.0414714507475305	1.10152369889728	0.99406803969574	1.21852271376539	0.0647067001648317
GOBP_POSITIVE_REGULATION_OF_SYNAPTIC_TRANSMISSION_GLUTAMATERGIC	URV	moderate + high-impact	29	0.0740972346153687	0.101708859964379	1.0598848301636	0.99448622430604094	1.12878822489337	0.0733416651654963
GOMF_TRANSMEMBRANE_TRANSPORTER_BINDING	URV	moderate + high-impact	123	0.333725143825691	0.450906704914243	1.04967798775013	1.01842299820993	1.08172683965055	0.0016972159920875
GOMF_TRANSMEMBRANE_TRANSPORTER_BINDING	singletons-only	moderate + high-impact	123	0.117167260298966	0.179138044036187	1.06466074186292	1.01355235870965	1.11793750581903	0.0126433777810133
GOMF_TRANSMEMBRANE_TRANSPORTER_BINDING	URV	high-impact only	115	0.023616684543006	0.0297937032223113	1.02830892190677	0.916381694835846	1.15111825023459	0.632125042360716
GOMF_TRANSMEMBRANE_TRANSPORTER_BINDING	singletons-only	high-impact only	115	0.0105893343282221	0.0149723300356987	1.01352920814735	0.858663365612126	1.19085604480853	0.872111059131374
GOBP_TRANSCRIPTION_PREINITIATION_COMPLEX_ASSEMBLY	URV	high-impact only	34	0.0057633822187763	0.00466804130531732	0.65672502298050806	0.494866964592452	0.85637956868418	0.00157912476673749
GOBP_TRANSCRIPTION_PREINITIATION_COMPLEX_ASSEMBLY	singletons-only	high-impact only	34	0.00281768073706905	0.00259898583023352	0.685471235827712	0.463380154188248	0.984172317914399	0.0403874355786443
GOBP_TRANSCRIPTION_PREINITIATION_COMPLEX_ASSEMBLY	URV	moderate + high-impact	36	0.0745865355868117	0.0983889200192452	1.03351060987044	0.969215771204639	1.10128430342022	0.313161850006565
GOBP_TRANSCRIPTION_PREINITIATION_COMPLEX_ASSEMBLY	singletons-only	moderate + high-impact	36	0.0266187535485799	0.0380970121638356	1.0249994593132	0.923016104095017	1.1362325463622	0.642014235949264
REACTOME_APC_CDC20_MEDIATED_DEGRADATION_OF_NEK2A	URV	moderate + high-impact	26	0.0285098580549479	0.0415952175275664	1.17151787232851	1.05988727815189	1.29281518798481	0.00204834606443172
REACTOME_APC_CDC20_MEDIATED_DEGRADATION_OF_NEK2A	singletons-only	moderate + high-impact	26	0.0109616046919056	0.0192883118870008	1.23493450493785	1.06132016443704	1.43225256855988	0.0065786524343423
REACTOME_APC_CDC20_MEDIATED_DEGRADATION_OF_NEK2A	URV	high-impact only	21	0.0027777381012216	0.00411959290850655	1.3050468845830001	0.944687309153837	1.77280760338726	0.104578853392112
REACTOME_APC_CDC20_MEDIATED_DEGRADATION_OF_NEK2A	singletons-only	high-impact only	21	0.00132434360390322	0.00198269612389184	1.11112906725673	0.693138589427524	1.72305322214237	0.651706514393327
GOBP_REGULATION_OF_DNA_TEMPLATED_TRANSCRIPTION_INITIATION	URV	moderate + high-impact	54	0.115942554735849	0.157890586560414	1.08610820046765	1.03208687605777	1.14245750424098	0.00155278647038393
GOBP_REGULATION_OF_DNA_TEMPLATED_TRANSCRIPTION_INITIATION	singletons-only	moderate + high-impact	54	0.0417487352060814	0.0612264036886133	1.0639604900219	0.979669279322813	1.15422674514536	0.14027874856711
GOBP_REGULATION_OF_DNA_TEMPLATED_TRANSCRIPTION_INITIATION	singletons-only	high-impact only	48	0.00423968616391424	0.00488932990931961	0.909515354948427	0.684487676379233	1.19039516240951	0.496980764985433
GOBP_REGULATION_OF_DNA_TEMPLATED_TRANSCRIPTION_INITIATION	URV	high-impact only	48	0.00821058308025207	0.00947188948365672	0.97816813977344	0.798213203355124	1.1892717939496	0.827687034169677
GOBP_RETROGRADE_TRANSPORT_ENDOSOME_TO_GOLGI	singletons-only	moderate + high-impact	89	0.0781533568380226	0.123917466787569	1.09934341852796	1.0360492836759	1.16591010356985	0.00179522692401224
GOBP_RETROGRADE_TRANSPORT_ENDOSOME_TO_GOLGI	URV	moderate + high-impact	89	0.226664681199596	0.300185910053913	1.04307463722139	1.00530709985111	1.08200806703913	0.0250768037447587
GOBP_RETROGRADE_TRANSPORT_ENDOSOME_TO_GOLGI	URV	high-impact only	86	0.0202476784023727	0.0277903683565761	1.1387467406179	1.00942587839112	1.28161515042661	0.0347889741034362
GOBP_RETROGRADE_TRANSPORT_ENDOSOME_TO_GOLGI	singletons-only	high-impact only	86	0.00901845024804076	0.0145723985793845	1.17611245251866	0.989772868580269	1.39133597841925	0.0650853225177971
GOBP_REGULATION_OF_3_UTR_MEDIATED_MRNA_STABILIZATION	singletons-only	moderate + high-impact	6	0.002915335433293	0.0057908164402457	1.56484777228364	1.18127010892612	2.05222700963671	0.0020475551161766
GOBP_REGULATION_OF_3_UTR_MEDIATED_MRNA_STABILIZATION	singletons-only	high-impact only	6	1.1562111998698e-4	6.0906019855526e-4	4.10200389905029	1.47718658533004	11.3329486639339	0.0075684445985581
GOBP_REGULATION_OF_3_UTR_MEDIATED_MRNA_STABILIZATION	URV	moderate + high-impact	6	0.00923370061039206	0.012803819686512	1.15715884123835	0.965530073958791	1.37930992058048	0.112946962072453
GOBP_REGULATION_OF_3_UTR_MEDIATED_MRNA_STABILIZATION	URV	high-impact only	6	1.874821354251e-4	6.0914852156485e-4	1.99797926040244	0.782720018457592	4.85112234896042	0.14260910736459
GOBP_POSITIVE_REGULATION_OF_DOUBLE_STRAND_BREAK_REPAIR_VIA_NONHOMOLOGOUS_END_JOINING	singletons-only	high-impact only	15	0.00123759037089673	7.6461899071487e-4	0.389804809985686	0.189814361984376	0.722123358240217	0.00191091282961819
GOBP_POSITIVE_REGULATION_OF_DOUBLE_STRAND_BREAK_REPAIR_VIA_NONHOMOLOGOUS_END_JOINING	URV	high-impact only	15	0.0028053161828858	0.00214038676797191	0.612307217354875	0.399443650855772	0.9042249846863332	0.0126531059481942
GOBP_POSITIVE_REGULATION_OF_DOUBLE_STRAND_BREAK_REPAIR_VIA_NONHOMOLOGOUS_END_JOINING	URV	moderate + high-impact	15	0.0528229805965127	0.063827124082895	0.917903055286086	0.847853309630796	0.992572492499289	0.0316911132490697
GOBP_POSITIVE_REGULATION_OF_DOUBLE_STRAND_BREAK_REPAIR_VIA_NONHOMOLOGOUS_END_JOINING	singletons-only	moderate + high-impact	15	0.0181920540918045	0.0248031641454371	0.939856169013746	0.825605268310253	1.06689034022991	0.340215310530609
GOBP_DETECTION_OF_MECHANICAL_STIMULUS	URV	moderate + high-impact	47	0.319084828337007	0.445238666577297	1.04629265568357	1.01578345673372	1.0775566222476	0.00276268382602307
GOBP_DETECTION_OF_MECHANICAL_STIMULUS	URV	high-impact only	47	0.0210536154085587	0.0307903012181578	1.1813265155733	1.05522358084772	1.31963902176984	0.00398915799326993
GOBP_DETECTION_OF_MECHANICAL_STIMULUS	singletons-only	high-impact only	47	0.00968863890376367	0.0156982538374803	1.17768517795483	1.00305072734709	1.37699184263835	0.0458665137713787
GOBP_DETECTION_OF_MECHANICAL_STIMULUS	singletons-only	moderate + high-impact	47	0.107749260984202	0.163979040563429	1.02155943458759	0.971271880960153	1.07399626295737	0.406397837334561
GOBP_DEVELOPMENTAL_GROWTH_INVOLVED_IN_MORPHOGENESIS	singletons-only	high-impact only	212	0.0194402627500407	0.0309216502521975	1.20369842006364	1.0713696816361	1.34962865795862	0.00191550233903848
GOBP_DEVELOPMENTAL_GROWTH_INVOLVED_IN_MORPHOGENESIS	URV	high-impact only	212	0.0436409960487583	0.0591225124589025	1.11716693796061	1.02809700375331	1.21254441616296	0.00912605998228389
GOBP_DEVELOPMENTAL_GROWTH_INVOLVED_IN_MORPHOGENESIS	singletons-only	moderate + high-impact	227	0.230351499011992	0.333904114477054	1.01981950441333	0.984068879453787	1.05665663424649	0.28044764157804
GOBP_DEVELOPMENTAL_GROWTH_INVOLVED_IN_MORPHOGENESIS	URV	moderate + high-impact	227	0.686117006784701	0.886664941492964	1.00826459298497	0.986780776247109	1.03013334121145	0.453333259425871
GOBP_REGULATION_OF_PHOSPHATIDYLCHOLINE_METABOLIC_PROCESS	URV	high-impact only	9	0.00251178859243563	0.00183471555271815	0.55329885092126	0.351455692779647	0.833081221519379	0.00377724153217907
GOBP_REGULATION_OF_PHOSPHATIDYLCHOLINE_METABOLIC_PROCESS	URV	moderate + high-impact	9	0.0258819297111848	0.0307704420117849	0.855146341354706	0.762210709715589	0.957106392794369	0.00626345413359797
GOBP_REGULATION_OF_PHOSPHATIDYLCHOLINE_METABOLIC_PROCESS	singletons-only	moderate + high-impact	9	0.00836930707544682	0.0098474551674981	0.762420780198634	0.620619929586233	0.929187300506704	0.00680006568507496
GOBP_REGULATION_OF_PHOSPHATIDYLCHOLINE_METABOLIC_PROCESS	singletons-only	high-impact only	9	0.00100526387585513	6.124541516877e-4	0.448268612678408	0.201137604700585	0.874275967127819	0.0166686455484385
GOBP_TRIPARTITE_REGIONAL_SUBDIVISION	singletons-only	high-impact only	21	0.00165053217603104	0.00129913619100563	0.47395180801469	0.263325516455123	0.780964739864998	0.00197551561646714
GOBP_TRIPARTITE_REGIONAL_SUBDIVISION	URV	moderate + high-impact	21	0.0496624562134935	0.060749067106791003	0.899045769870317	0.827905279025316	0.975046869933571	0.00998412152129768
GOBP_TRIPARTITE_REGIONAL_SUBDIVISION	singletons-only	moderate + high-impact	21	0.0180572608613584	0.0251977414833601	0.883212652201893	0.774547468586367	1.00416350011763	0.057977460111271
GOBP_TRIPARTITE_REGIONAL_SUBDIVISION	URV	high-impact only	21	0.00320190601270944	0.00374153507706751	0.88511447499116	0.643849795968151	1.18995523687819	0.425372537060664
GOBP_MEDIUM_CHAIN_FATTY_ACID_METABOLIC_PROCESS	singletons-only	moderate + high-impact	15	0.00894529495556783	0.017687080195861	1.28998774092416	1.09938629833467	1.50918295998936	0.00192392055246848
GOBP_MEDIUM_CHAIN_FATTY_ACID_METABOLIC_PROCESS	URV	moderate + high-impact	15	0.0273861830711953	0.0423988852632337	1.14175276942335	1.03333837403733	1.25958401987768	0.00939959531705004
GOBP_MEDIUM_CHAIN_FATTY_ACID_METABOLIC_PROCESS	URV	high-impact only	15	0.00391333293629989	0.00580375370609621	1.09498655540709	0.841589690235956	1.4092731312953	0.492679969940024
GOBP_MEDIUM_CHAIN_FATTY_ACID_METABOLIC_PROCESS	singletons-only	high-impact only	15	0.00149465702301978	0.00236689290173299	1.04408992402488	0.685649276123529	1.55262914586432	0.83561519477022
GOBP_THYROID_GLAND_DEVELOPMENT	URV	moderate + high-impact	26	0.0434808946998271	0.0505917530837346	0.87038292790181	0.796310509508133	0.949901358326683	0.00176257444859629
GOBP_THYROID_GLAND_DEVELOPMENT	URV	high-impact only	24	0.00350765244552032	0.00298793764010649	0.6887047513642	0.482116469140226	0.958254036000635	0.0262063667046762
GOBP_THYROID_GLAND_DEVELOPMENT	singletons-only	moderate + high-impact	26	0.0162613639692156	0.0210376086291731	0.887478571747804	0.770440314258401	1.01861177283067	0.0901011971276392
GOBP_THYROID_GLAND_DEVELOPMENT	singletons-only	high-impact only	24	0.00158201222899639	0.00152844059747686	0.760798421749101	0.454331424378719	1.21333759987536	0.259900655623822
GOBP_LIPOPROTEIN_LOCALIZATION	URV	moderate + high-impact	17	0.081617285594319	0.11334412534944	1.09362694706411	1.03013047382636	1.16031245956724	0.00344638136291009
GOBP_LIPOPROTEIN_LOCALIZATION	URV	high-impact only	17	0.00599335281836517	0.00961584182850441	1.36922818215588	1.11057842539849	1.67666003446343	0.00355034437324753
GOBP_LIPOPROTEIN_LOCALIZATION	singletons-only	moderate + high-impact	17	0.0269360909454603	0.0419737114371058	1.11600125082319	1.00971683336255	1.23154768541007	0.031743321783034
GOBP_LIPOPROTEIN_LOCALIZATION	singletons-only	high-impact only	17	0.00235501889786499	0.00404456869983666	1.34851354377745	0.973794653215879	1.83913485963162	0.0712220157156048
GOMF_ALKANE_1_MONOOXYGENASE_ACTIVITY	URV	moderate + high-impact	5	0.00748637934708097	0.0136005560691517	1.34221729116264	1.11835561946846	1.60387644454509	0.0017115183109977
GOMF_ALKANE_1_MONOOXYGENASE_ACTIVITY	singletons-only	moderate + high-impact	5	0.00239630587532649	0.00512372257759933	1.34484325508602	0.987272704018815	1.81253588956928	0.0600717625193832
GOMF_ALKANE_1_MONOOXYGENASE_ACTIVITY	singletons-only	high-impact only	5	3.1605530753734e-4	0.0010706640335612	1.83725880074195	0.87286856795972	3.74718812384482	0.107085168391919
GOMF_ALKANE_1_MONOOXYGENASE_ACTIVITY	URV	high-impact only	5	7.7520214746284e-4	0.00183220658514279	1.37282262355922	0.807720788445338	2.26836417056763	0.235526505663106
GOBP_ESTABLISHMENT_OF_PROTEIN_LOCALIZATION_TO_ENDOPLASMIC_RETICULUM	singletons-only	high-impact only	35	0.00236364287024522	0.00472848040455952	1.63831141560418	1.20253943881683	2.20435067365531	0.00203461649550107
GOBP_ESTABLISHMENT_OF_PROTEIN_LOCALIZATION_TO_ENDOPLASMIC_RETICULUM	singletons-only	moderate + high-impact	38	0.0227174328880764	0.0352419531624677	1.14001334634388	1.02090788293106	1.270551548285	0.020153306744719
GOBP_ESTABLISHMENT_OF_PROTEIN_LOCALIZATION_TO_ENDOPLASMIC_RETICULUM	URV	moderate + high-impact	38	0.061273942811126	0.081504855739799	1.08813497588266	1.01324072003662	1.16753507752285	0.0204077794237749
GOBP_ESTABLISHMENT_OF_PROTEIN_LOCALIZATION_TO_ENDOPLASMIC_RETICULUM	URV	high-impact only	35	0.00526909469577541	0.00747807967662825	1.25280868548259	0.990641183001293	1.56949076587502	0.0596855652151462
GOBP_NEURON_PROJECTION_EXTENSION	singletons-only	high-impact only	159	0.0152859576101855	0.0247407019114711	1.23192790840684	1.08177889049186	1.39940964216293	0.00177397944113999
GOBP_NEURON_PROJECTION_EXTENSION	URV	high-impact only	159	0.0353758368254243	0.0472136427396866	1.10254532214704	1.00478249544781	1.20803452255841	0.039417414576567
GOBP_NEURON_PROJECTION_EXTENSION	singletons-only	moderate + high-impact	167	0.181142695370858	0.264041506867	1.0332663686047	0.992692846935184	1.07522392374817	0.109135334748489
GOBP_NEURON_PROJECTION_EXTENSION	URV	moderate + high-impact	167	0.541419018420858	0.704262423447295	1.01845951242995	0.994215329927083	1.04319081543836	0.136548616807508
GOBP_DEFINITIVE_HEMOPOIESIS	URV	high-impact only	16	0.00232943976794201	0.00168500026566783	0.520772010410357	0.317679323413493	0.811028582091149	0.00310448801330221
GOBP_DEFINITIVE_HEMOPOIESIS	URV	moderate + high-impact	18	0.0371694671037985	0.0401375507856957	0.866346303510671	0.784579088090659	0.954825216445235	0.00367738506350179
GOBP_DEFINITIVE_HEMOPOIESIS	singletons-only	moderate + high-impact	18	0.013371489719896	0.0167326172397962	0.899279943284731	0.768181280673522	1.04831000080343	0.17655009957281
GOBP_DEFINITIVE_HEMOPOIESIS	singletons-only	high-impact only	16	0.00106330526534694	9.9570755383825e-4	0.667233836717428	0.340429419963166	1.20742536997339	0.18919989917007
GOBP_REGULATION_OF_DENDRITIC_SPINE_DEVELOPMENT	URV	high-impact only	49	0.00751698409455719	0.012138378494369	1.34559428168641	1.11719447833343	1.61231309896258	0.00194164256266049
GOBP_REGULATION_OF_DENDRITIC_SPINE_DEVELOPMENT	singletons-only	high-impact only	49	0.00398648086485783	0.00732598963026458	1.36509520138171	1.06827853766258	1.72996819125717	0.0133263174137462
GOBP_REGULATION_OF_DENDRITIC_SPINE_DEVELOPMENT	singletons-only	moderate + high-impact	51	0.0475776861177317	0.0716081824281866	1.06574937856846	0.986429126491215	1.15033468311949	0.10619397368647
GOBP_REGULATION_OF_DENDRITIC_SPINE_DEVELOPMENT	URV	moderate + high-impact	51	0.14050883887595	0.179989641961618	1.00974033646877	0.962950057827816	1.05837123140764	0.687821931280923
GOMF_OPSONIN_BINDING	singletons-only	moderate + high-impact	15	0.0119645347443929	0.0213504942534642	1.26529205544251	1.09317515324686	1.45994953731759	0.00173448301082602
GOMF_OPSONIN_BINDING	URV	moderate + high-impact	15	0.0379696889875814	0.0533557056647683	1.08585963576459	0.994920883119988	1.18359253036804	0.0647923868110454
GOMF_OPSONIN_BINDING	singletons-only	high-impact only	15	0.00133644494385003	0.00198335297216898	1.27773363671876	0.814188047094247	1.93351031361881	0.276222221306674
GOMF_OPSONIN_BINDING	URV	high-impact only	15	0.00392487910093071	0.00526703930188674	1.12597864252813	0.862554604068795	1.45226534421413	0.375893261335863
GOMF_SINGLE_STRANDED_RNA_BINDING	singletons-only	moderate + high-impact	81	0.0516174214937457	0.0805197141748055	1.11937130834824	1.04092324601463	1.2027910232962	0.00242594493004988
GOMF_SINGLE_STRANDED_RNA_BINDING	singletons-only	high-impact only	78	0.00499876239548886	0.00915871445465368	1.33463483017117	1.07202848311657	1.6506218376963	0.0102168530756174
GOMF_SINGLE_STRANDED_RNA_BINDING	URV	moderate + high-impact	81	0.148277648801901	0.197517090225558	1.05576300329079	1.00883022680664	1.10449591087672	0.0194328077439641
GOMF_SINGLE_STRANDED_RNA_BINDING	URV	high-impact only	78	0.0121104883975175	0.0174990595687535	1.18532434087549	1.01603408429604	1.37745961619342	0.0308279210297752
GOBP_RESPONSE_TO_MECHANICAL_STIMULUS	URV	moderate + high-impact	195	0.67811922088074	0.915861479420889	1.03415558796631	1.01272150917711	1.05596893113378	0.00169162731802963
GOBP_RESPONSE_TO_MECHANICAL_STIMULUS	URV	high-impact only	188	0.0455246698778029	0.0582451858422191	1.03956386994023	0.957866354832997	1.12685480836998	0.350865831519962
GOBP_RESPONSE_TO_MECHANICAL_STIMULUS	singletons-only	high-impact only	188	0.0205954013518706	0.0295255325388586	1.04577039909033	0.930531732894178	1.17254729957886	0.449565364794668
GOBP_RESPONSE_TO_MECHANICAL_STIMULUS	singletons-only	moderate + high-impact	195	0.230262965163358	0.33758494884122	1.00942142819032	0.974323040632026	1.04557470490769	0.602757481414693
GOBP_REGULATION_OF_DNA_METABOLIC_PROCESS	URV	moderate + high-impact	386	0.947581089295155	1.24451606286961	1.02936486959447	1.01079046015735	1.04822491884533	0.00185578332971625
GOBP_REGULATION_OF_DNA_METABOLIC_PROCESS	singletons-only	moderate + high-impact	386	0.330382563962553	0.491065839668237	1.03609383236795	1.00567698815267	1.06729159038988	0.0197361172399475
GOBP_REGULATION_OF_DNA_METABOLIC_PROCESS	singletons-only	high-impact only	375	0.0322766932583093	0.0448009531415525	0.961678795201142	0.873559241068514	1.05704301205348	0.420110216277711
GOBP_REGULATION_OF_DNA_METABOLIC_PROCESS	URV	high-impact only	375	0.0748687245121081	0.0918668937215493	0.986036204786407	0.922998808106448	1.05254902311493	0.674287788315658
GOMF_NUCLEOSIDE_DIPHOSPHATASE_ACTIVITY	URV	moderate + high-impact	15	0.0317939198139143	0.0371266901186076	0.850448535928379	0.765715598270093	0.942623268098964	0.00191966820545486
GOMF_NUCLEOSIDE_DIPHOSPHATASE_ACTIVITY	singletons-only	moderate + high-impact	15	0.0108292742581123	0.0135151517409769	0.810174836674625	0.678484216492193	0.962140534776087	0.0160362667192568
GOMF_NUCLEOSIDE_DIPHOSPHATASE_ACTIVITY	URV	high-impact only	15	0.0036509005849949	0.00427894050401035	0.855197761148606	0.628044070399904	1.14499536444885	0.299385875304301
GOMF_NUCLEOSIDE_DIPHOSPHATASE_ACTIVITY	singletons-only	high-impact only	15	0.00158003107692999	0.00213722645163602	0.924578137130532	0.591609924971264	1.39868307909482	0.718122832761908
GOBP_OOCYTE_DIFFERENTIATION	singletons-only	high-impact only	52	0.00522396869670362	0.00481515219048919	0.673135607994585	0.508688771148153	0.873136374049916	0.00243062173355746
GOBP_OOCYTE_DIFFERENTIATION	URV	high-impact only	52	0.0105661829896011	0.00955873581883019	0.77193024868913	0.634477105072864	0.930591800310036	0.00619582617096037
GOBP_OOCYTE_DIFFERENTIATION	URV	moderate + high-impact	55	0.157110902387293	0.202724262185486	0.975113589856327	0.932449378951896	1.01935659712096	0.266479328028167
GOBP_OOCYTE_DIFFERENTIATION	singletons-only	moderate + high-impact	55	0.0564446297646709	0.0828092907105146	0.977265181049382	0.909797872498389	1.04884056351137	0.525312815147135
GOBP_GLIAL_CELL_DIFFERENTIATION	URV	moderate + high-impact	205	0.49547903002113	0.658812186631222	1.04049713894955	1.01494499237911	1.06658252301536	0.00177617197575486
GOBP_GLIAL_CELL_DIFFERENTIATION	singletons-only	moderate + high-impact	205	0.165242185042121	0.241165941544891	1.03247346603696	0.989903193949052	1.07656660292491	0.136532726157142
GOBP_GLIAL_CELL_DIFFERENTIATION	singletons-only	high-impact only	186	0.0141015239084853	0.0205486058035455	1.06857649254854	0.927382659324618	1.22713246267656	0.355759228129854
GOBP_GLIAL_CELL_DIFFERENTIATION	URV	high-impact only	186	0.0304733375463613	0.0382345520080578	1.03614191469826	0.93628043754366	1.14444348943879	0.489539020086859
REACTOME_G_BETA_GAMMA_SIGNALLING_THROUGH_PI3KGAMMA	singletons-only	high-impact only	23	0.00109217271536887	6.1157371530545e-4	0.362476659467122	0.165427954686234	0.710137695956602	0.00227780845791781
REACTOME_G_BETA_GAMMA_SIGNALLING_THROUGH_PI3KGAMMA	URV	high-impact only	23	0.00238516933878984	0.00175894816525004	0.561313894582847	0.351206338722278	0.859892114287531	0.00706181869256461
REACTOME_G_BETA_GAMMA_SIGNALLING_THROUGH_PI3KGAMMA	singletons-only	moderate + high-impact	24	0.00874766795433532	0.0114473337774191	0.978105378383686	0.809198498212385	1.17506560165686	0.815583287337135
REACTOME_G_BETA_GAMMA_SIGNALLING_THROUGH_PI3KGAMMA	URV	moderate + high-impact	24	0.0255889770821649	0.0327539109828498	1.00658479699226	0.899518165612231	1.12396839436926	0.908085424457899
GOCC_ER_TO_GOLGI_TRANSPORT_VESICLE_MEMBRANE	singletons-only	moderate + high-impact	42	0.0337645771845652	0.0428832311479619	0.857619873077279	0.776873212257191	0.945159831936577	0.00185599869787023
GOCC_ER_TO_GOLGI_TRANSPORT_VESICLE_MEMBRANE	URV	moderate + high-impact	42	0.100285075229739	0.122151482196291	0.944988195757235	0.892080651006182	1.00042981775604	0.0517610971732072
GOCC_ER_TO_GOLGI_TRANSPORT_VESICLE_MEMBRANE	singletons-only	high-impact only	40	0.00368192171017489	0.00404465005689192	0.815641742899194	0.59560058566181	1.09670713871623	0.18118009730204299
GOCC_ER_TO_GOLGI_TRANSPORT_VESICLE_MEMBRANE	URV	high-impact only	40	0.00864889276275183	0.0103847539063084	1.03200510441156	0.850110322806665	1.24376948858659	0.746123154700066
GOMF_DYSTROGLYCAN_BINDING	URV	moderate + high-impact	11	0.0705538450204733	0.0996737565244796	1.10951890459282	1.0401365931018	1.18270142424818	0.00166874265838324
GOMF_DYSTROGLYCAN_BINDING	URV	high-impact only	11	0.00284369870639751	0.00377709550991369	1.13505240130936	0.810822600021185	1.55930842652983	0.451867420892781
GOMF_DYSTROGLYCAN_BINDING	singletons-only	high-impact only	11	0.00121009409962839	0.00161605811221251	1.01592030344054	0.6074589049207	1.62883923119533	0.949784780886401
GOMF_DYSTROGLYCAN_BINDING	singletons-only	moderate + high-impact	11	0.0222032639804107	0.0312804414771462	1.00328942362446	0.89310726901392	1.12453083801388	0.955446289515919
GOCC_PROTEASOME_CORE_COMPLEX	URV	moderate + high-impact	17	0.0157950334272999	0.0170133162826106	0.792095734259115	0.679457213483567	0.919164725872068	0.00196203332979539
GOCC_PROTEASOME_CORE_COMPLEX	URV	high-impact only	17	0.00146957985425501	0.00106794319864378	0.589182252061598	0.321230096506735	1.00429112576349	0.0519769440982805
GOCC_PROTEASOME_CORE_COMPLEX	singletons-only	moderate + high-impact	17	0.00551804666925479	0.00663347608622918	0.798037449434355	0.622094949813961	1.01248052562353	0.0634858126870478
GOCC_PROTEASOME_CORE_COMPLEX	singletons-only	high-impact only	17	5.7562536512703e-4	4.5746019640226e-4	0.644406269018349	0.2511227701139	1.40627199253606	0.286581448465676
GOBP_REGULATION_OF_PHOSPHOLIPID_METABOLIC_PROCESS	URV	high-impact only	34	0.00709787540988815	0.00619462684627828	0.696739006756103	0.54342141009002	0.881824924976955	0.00230720014484609
GOBP_REGULATION_OF_PHOSPHOLIPID_METABOLIC_PROCESS	singletons-only	high-impact only	34	0.00301846543936827	0.00260185262149216	0.627559196923697	0.425788927658229	0.896572055199853	0.00957644423262149
GOBP_REGULATION_OF_PHOSPHOLIPID_METABOLIC_PROCESS	URV	moderate + high-impact	35	0.0845763331964673	0.106083034256627	0.95150310747642	0.894326813359259	1.01164071697067	0.112241364818304
GOBP_REGULATION_OF_PHOSPHOLIPID_METABOLIC_PROCESS	singletons-only	moderate + high-impact	35	0.0279330088989276	0.038806185290041	0.968120378717016	0.87253281676201	1.07225023243506	0.536584045608217
REACTOME_DISEASES_ASSOCIATED_WITH_GLYCOSAMINOGLYCAN_METABOLISM	singletons-only	moderate + high-impact	40	0.0421493802801332	0.0551944160188598	0.872795680790833	0.799942332039847	0.950983810861157	0.00179542123261411
REACTOME_DISEASES_ASSOCIATED_WITH_GLYCOSAMINOGLYCAN_METABOLISM	singletons-only	high-impact only	39	0.00311916841784168	0.00306494974676069	0.656885540426243	0.45606161711737	0.922062723854379	0.0143159178578489
REACTOME_DISEASES_ASSOCIATED_WITH_GLYCOSAMINOGLYCAN_METABOLISM	URV	high-impact only	39	0.00641258468869277	0.00818284163560877	0.990549989606105	0.796427304153056	1.2201642154111	0.930301577317888
REACTOME_DISEASES_ASSOCIATED_WITH_GLYCOSAMINOGLYCAN_METABOLISM	URV	moderate + high-impact	40	0.129237703631814	0.171629217796864	0.999556238471103	0.952324915993927	1.04867590153115	0.985594967536793
REACTOME_TGF_BETA_RECEPTOR_SIGNALING_IN_EMT_EPITHELIAL_TO_MESENCHYMAL_TRANSITION	singletons-only	moderate + high-impact	16	0.0107516883996121	0.0123008998855666	0.756232101090931	0.629407677060469	0.903282465681938	0.0018747110654096
REACTOME_TGF_BETA_RECEPTOR_SIGNALING_IN_EMT_EPITHELIAL_TO_MESENCHYMAL_TRANSITION	URV	moderate + high-impact	16	0.0322754987398218	0.0382937014400013	0.921359015743774	0.831159315080199	1.0193419496981	0.112828994649603
REACTOME_TGF_BETA_RECEPTOR_SIGNALING_IN_EMT_EPITHELIAL_TO_MESENCHYMAL_TRANSITION	singletons-only	high-impact only	12	0.00109230095815133	0.00114773877866662	0.71919842860283	0.395189383120162	1.23530298912781	0.240479851350037
REACTOME_TGF_BETA_RECEPTOR_SIGNALING_IN_EMT_EPITHELIAL_TO_MESENCHYMAL_TRANSITION	URV	high-impact only	12	0.00215522926416503	0.00275297483200205	1.06891593131148	0.72515948467784	1.5373762401383	0.728940796367169
GOBP_HIPPOCAMPAL_NEURON_APOPTOTIC_PROCESS	singletons-only	moderate + high-impact	5	0.00297358863962697	0.00633118744594839	1.54649407131925	1.17595310188994	2.01530895347479	0.00204198867115801
GOBP_HIPPOCAMPAL_NEURON_APOPTOTIC_PROCESS	URV	moderate + high-impact	5	0.0110309647159575	0.0162565358323096	1.21418844446389	1.03170931811257	1.4227669896779	0.019840122098274
GOBP_HIPPOCAMPAL_NEURON_APOPTOTIC_PROCESS	singletons-only	high-impact only	5	3.738464262769e-4	6.099227616746e-4	1.51227766913053	0.644187826300732	3.21333026264357	0.323392511555018
GOBP_HIPPOCAMPAL_NEURON_APOPTOTIC_PROCESS	URV	high-impact only	5	9.2048839192957e-4	0.00114418180850274	1.17115873667383	0.64061688319225	2.01427891378229	0.591837006572183
GOBP_CHAPERONE_COFACTOR_DEPENDENT_PROTEIN_REFOLDING	singletons-only	high-impact only	26	0.00129506193335253	0.0030513450311909	1.86572424075391	1.26418997266714	2.71115112704637	0.00200575417541582
GOBP_CHAPERONE_COFACTOR_DEPENDENT_PROTEIN_REFOLDING	singletons-only	moderate + high-impact	27	0.0135868416937789	0.0228878272164345	1.16299123719181	1.01050973009692	1.33458255795739	0.0353738925978865
GOBP_CHAPERONE_COFACTOR_DEPENDENT_PROTEIN_REFOLDING	URV	high-impact only	26	0.00343613495074107	0.00526426187014409	1.31254571504217	0.990087796310401	1.71836909424241	0.0584413968740669
GOBP_CHAPERONE_COFACTOR_DEPENDENT_PROTEIN_REFOLDING	URV	moderate + high-impact	27	0.039069684255335	0.0513057844340601	0.994101477178983	0.908891479689115	1.08575697683786	0.896157756268603
GOBP_POSITIVE_REGULATION_OF_FILOPODIUM_ASSEMBLY	URV	moderate + high-impact	29	0.0680614740996765	0.0947489123805078	1.11034529184124	1.03972253103789	1.18489177642988	0.00186485220972743
GOBP_POSITIVE_REGULATION_OF_FILOPODIUM_ASSEMBLY	singletons-only	high-impact only	26	0.0016873087110429	0.00260115143129753	1.20623261213392	0.805193603865739	1.76260918169718	0.354133687957613
GOBP_POSITIVE_REGULATION_OF_FILOPODIUM_ASSEMBLY	URV	high-impact only	26	0.00344254743517253	0.00428771249279639	1.08733798645939	0.804335833372231	1.443317140751	0.577204569693135
GOBP_POSITIVE_REGULATION_OF_FILOPODIUM_ASSEMBLY	singletons-only	moderate + high-impact	29	0.0232292058455582	0.0325390656063654	1.0152386643192	0.905905935990772	1.13529324794982	0.793025952641769
GOMF_ONCOSTATIN_M_RECEPTOR_ACTIVITY	singletons-only	high-impact only	5	4.3292869936566e-4	0.00137218368266152	2.72580311357258	1.45984120021426	4.94373166312042	0.00208372166250681
GOMF_ONCOSTATIN_M_RECEPTOR_ACTIVITY	URV	high-impact only	5	8.2073708709602e-4	0.00167763728174958	1.7666090298518	1.04104743050344	2.89832358310666	0.0354907243463753
GOMF_ONCOSTATIN_M_RECEPTOR_ACTIVITY	singletons-only	moderate + high-impact	5	0.00495087725407054	0.00930033900184016	1.24202608731056	0.99881160752641	1.53312532242175	0.0512383157398748
GOMF_ONCOSTATIN_M_RECEPTOR_ACTIVITY	URV	moderate + high-impact	5	0.0149957905647753	0.0204403939736133	1.08438859800186	0.940965538117018	1.24504494216544	0.260215117574759
GOMF_MHC_CLASS_II_PROTEIN_COMPLEX_BINDING	singletons-only	high-impact only	10	4.4521658473295e-4	0.0013711898511635	2.64118947403198	1.44035832725454	4.7390307214004	0.00210497460866377
GOMF_MHC_CLASS_II_PROTEIN_COMPLEX_BINDING	singletons-only	moderate + high-impact	10	0.00496821355698944	0.00876481181102656	1.30550881305718	1.04047856494658	1.62617552683637	0.021694270307362
GOMF_MHC_CLASS_II_PROTEIN_COMPLEX_BINDING	URV	high-impact only	10	0.00132200014633621	0.0020579120999917	1.34963335087311	0.881862952788234	2.00499294228464	0.161382745381441
GOMF_MHC_CLASS_II_PROTEIN_COMPLEX_BINDING	URV	moderate + high-impact	10	0.0146769735474378	0.0190628559940836	1.07202421509404	0.925370277729143	1.23718767974688	0.350685978959678
GOBP_CYTIDINE_TO_URIDINE_EDITING	URV	moderate + high-impact	11	0.012845279568973701	0.0206844714208026	1.25373054265376	1.08724509105843	1.44102462996059	0.00201430919900358
GOBP_CYTIDINE_TO_URIDINE_EDITING	URV	high-impact only	11	0.0013783872582659	0.00236573821486649	1.56640378020314	1.01714138351067	2.34873087606541	0.0419296263110773
GOBP_CYTIDINE_TO_URIDINE_EDITING	singletons-only	high-impact only	11	6.0344916627317e-4	6.1157877570383e-4	0.732600572290943	0.318557843352057	1.49931319382363	0.411792144379908
GOBP_CYTIDINE_TO_URIDINE_EDITING	singletons-only	moderate + high-impact	11	0.00487895226015143	0.00709989680840836	0.926603070497004	0.723627823293107	1.17467609306891	0.534279997971916
GOBP_POLYOL_TRANSPORT	URV	moderate + high-impact	12	0.0216150295910989	0.0325308505740166	1.19739011149024	1.06873224515491	1.3387522076771	0.00201225248477555
GOBP_POLYOL_TRANSPORT	singletons-only	moderate + high-impact	12	0.00757771725717483	0.0126690802125903	1.19861716442537	0.993947112701996	1.43800682103591	0.0577842457671215
GOBP_POLYOL_TRANSPORT	singletons-only	high-impact only	12	8.6135364092938e-4	0.00160106025635059	1.40150051621551	0.807148996001337	2.33642615178918	0.222748950577218
GOBP_POLYOL_TRANSPORT	URV	high-impact only	12	0.00180925558298339	0.00267062819222248	1.18382416430499	0.787229498747111	1.73537279895005	0.408005692921602
GOBP_TRNA_AMINOACYLATION_FOR_MITOCHONDRIAL_PROTEIN_TRANSLATION	URV	high-impact only	8	0.00295858756478702	0.00518236743299376	1.57859974287906	1.18418257738349	2.07849667492374	0.00215668870961849
GOBP_TRNA_AMINOACYLATION_FOR_MITOCHONDRIAL_PROTEIN_TRANSLATION	singletons-only	high-impact only	8	0.00103455367491804	0.0022861299395357	1.71836629112777	1.09956421844909	2.62517994183502	0.0182794050272747
GOBP_TRNA_AMINOACYLATION_FOR_MITOCHONDRIAL_PROTEIN_TRANSLATION	URV	moderate + high-impact	8	0.0235646166276649	0.0313407172795498	1.03847303933883	0.926514535332506	1.16136815459245	0.513743987568385
GOBP_TRNA_AMINOACYLATION_FOR_MITOCHONDRIAL_PROTEIN_TRANSLATION	singletons-only	moderate + high-impact	8	0.00808105570322284	0.0122726282065434	1.06364776629423	0.881524756493431	1.27637144261796	0.515260116312798
GOBP_NOREPINEPHRINE_BIOSYNTHETIC_PROCESS	singletons-only	moderate + high-impact	7	0.00522769449653867	0.00528541623577302	0.662378440029156	0.501648438979466	0.861881574809029	0.00186782561714827
GOBP_NOREPINEPHRINE_BIOSYNTHETIC_PROCESS	URV	moderate + high-impact	7	0.0149117600336418	0.0180748866756063	0.905443897304774	0.77863260146406	1.04859965585609	0.186628548856867
GOBP_NOREPINEPHRINE_BIOSYNTHETIC_PROCESS	singletons-only	high-impact only	6	5.8890837721709e-4	3.8399296038575e-4	0.558288766388612	0.189682970679402	1.3209255169027	0.199026917516576
GOBP_NOREPINEPHRINE_BIOSYNTHETIC_PROCESS	URV	high-impact only	6	0.00112148953119872	0.00137723267722888	1.01049047698609	0.571858953747711	1.69013706437154	0.969754379923702
REACTOME_IL_6_TYPE_CYTOKINE_RECEPTOR_LIGAND_INTERACTIONS	singletons-only	high-impact only	16	0.00105240024734679	0.00274390537388042	1.95638879247163	1.28295177137604	2.93327454764016	0.00215956250537119
REACTOME_IL_6_TYPE_CYTOKINE_RECEPTOR_LIGAND_INTERACTIONS	singletons-only	moderate + high-impact	17	0.0128509085449233	0.0224907591618665	1.18445188520879	1.03054131213979	1.35725764573554	0.0174272647889472
REACTOME_IL_6_TYPE_CYTOKINE_RECEPTOR_LIGAND_INTERACTIONS	URV	high-impact only	16	0.00313880689717301	0.00480673629346849	1.25655026187841	0.939479304576978	1.65570095690291	0.121472264826929
REACTOME_IL_6_TYPE_CYTOKINE_RECEPTOR_LIGAND_INTERACTIONS	URV	moderate + high-impact	17	0.0404961403723819	0.0535620343037057	1.00324509623059	0.919126021236698	1.09352410852158	0.941736022804291
REACTOME_MITOTIC_SPINDLE_CHECKPOINT	URV	high-impact only	102	0.0203352017891356	0.0292229812856084	1.19614563320379	1.06226415235372	1.34375187232141	0.00326375410323598
REACTOME_MITOTIC_SPINDLE_CHECKPOINT	URV	moderate + high-impact	108	0.244062938518572	0.330215166173827	1.0515116797603	1.01505382034169	1.0890500265469	0.00533219852438238
REACTOME_MITOTIC_SPINDLE_CHECKPOINT	singletons-only	moderate + high-impact	108	0.0880605045167381	0.133996806946091	1.05449481599745	0.996277789101585	1.11556075853102	0.0669806588994912
REACTOME_MITOTIC_SPINDLE_CHECKPOINT	singletons-only	high-impact only	102	0.00912027253128687	0.0137345849841119	1.10127698751861	0.923031871774622	1.30763734096183	0.281076140382548
GOBP_AXONEMAL_DYNEIN_COMPLEX_ASSEMBLY	URV	moderate + high-impact	37	0.22047699439776	0.2784170305241	0.943485026001873	0.908153278517471	0.979924249447128	0.00257401561307724
GOBP_AXONEMAL_DYNEIN_COMPLEX_ASSEMBLY	singletons-only	moderate + high-impact	37	0.0723500520572194	0.103003198825055	0.917945344950987	0.860817935325585	0.978171680850325	0.00815466131938147
GOBP_AXONEMAL_DYNEIN_COMPLEX_ASSEMBLY	singletons-only	high-impact only	36	0.0094033296177062	0.0144968156222761	1.03603480805296	0.872873803944638	1.22388395907428	0.682104125221921
GOBP_AXONEMAL_DYNEIN_COMPLEX_ASSEMBLY	URV	high-impact only	36	0.0243674011318062	0.0313883189337802	1.01897799273431	0.909793457042534	1.13866549277686	0.742954032369844
GOBP_GAMMA_AMINOBUTYRIC_ACID_METABOLIC_PROCESS	singletons-only	moderate + high-impact	5	0.00364389695477564	0.00747203570803281	1.48273820865571	1.15533146252255	1.88840139891652	0.00219178388683194
GOBP_GAMMA_AMINOBUTYRIC_ACID_METABOLIC_PROCESS	URV	moderate + high-impact	5	0.0114033052344688	0.0173098001199132	1.18223057659378	1.00963801693059	1.37896892272985	0.037760083493936
GOBP_GAMMA_AMINOBUTYRIC_ACID_METABOLIC_PROCESS	singletons-only	high-impact only	5	4.8823872011969e-4	0.00114351179275034	1.77745038275026	0.920416078453638	3.28663944146982	0.0849930219090533
GOBP_GAMMA_AMINOBUTYRIC_ACID_METABOLIC_PROCESS	URV	high-impact only	5	9.9143884809804e-4	0.0017562361288257	1.49874651639565	0.900488220696079	2.40706653025548	0.116397437422456
GOBP_NEGATIVE_REGULATION_OF_RESPONSE_TO_DNA_DAMAGE_STIMULUS	URV	moderate + high-impact	75	0.187245638566845	0.253425742945411	1.06529275682709	1.02344560786609	1.10854766308481	0.00202118287739028
GOBP_NEGATIVE_REGULATION_OF_RESPONSE_TO_DNA_DAMAGE_STIMULUS	singletons-only	moderate + high-impact	75	0.0655872297603515	0.100273260636423	1.0548414441151	0.98824554098053	1.12517306187999	0.108242764991567
GOBP_NEGATIVE_REGULATION_OF_RESPONSE_TO_DNA_DAMAGE_STIMULUS	singletons-only	high-impact only	68	0.0063701046050929	0.00816698196845174	0.908871836877282	0.726980234164493	1.12623244741184	0.387563688520706
GOBP_NEGATIVE_REGULATION_OF_RESPONSE_TO_DNA_DAMAGE_STIMULUS	URV	high-impact only	68	0.0149731191539292	0.0185502352418309	0.987083941196637	0.852614807186036	1.13831416693814	0.859800413463124
GOMF_OPSIN_BINDING	URV	moderate + high-impact	5	0.0196255527473596	0.0218652985746209	0.813547285464481	0.709747859799001	0.929043241289796	0.00214837587173566
GOMF_OPSIN_BINDING	URV	high-impact only	5	0.0029706665624964	0.00275329008841551	0.707387287382547	0.482600613685898	1.0066493621422	0.0546363144963851
GOMF_OPSIN_BINDING	singletons-only	moderate + high-impact	5	0.00599639115316304	0.00726089503160093	0.83057141338598	0.657693982957177	1.03654659316049	0.101934898490934
GOMF_OPSIN_BINDING	singletons-only	high-impact only	5	0.00119783368240029	0.00145248180434191	0.864318166614989	0.50472078921391	1.40016018029542	0.567708219702028
REACTOME_NR1H2_NR1H3_REGULATE_GENE_EXPRESSION_LINKED_TO_LIPOGENESIS	singletons-only	moderate + high-impact	8	0.00968505375675756	0.0111233648008706	0.749514871750971	0.618180473325619	0.90279426141378	0.00217977473713948
REACTOME_NR1H2_NR1H3_REGULATE_GENE_EXPRESSION_LINKED_TO_LIPOGENESIS	URV	high-impact only	8	0.00135465543559669	0.00107626988024479	0.584797739824909	0.318147784678139	0.998477261158207	0.0493144764338381
REACTOME_NR1H2_NR1H3_REGULATE_GENE_EXPRESSION_LINKED_TO_LIPOGENESIS	singletons-only	high-impact only	8	6.1834010671465e-4	4.6197660012414e-4	0.515159289726801	0.205480793262596	1.09595422228125	0.0878476308180349
REACTOME_NR1H2_NR1H3_REGULATE_GENE_EXPRESSION_LINKED_TO_LIPOGENESIS	URV	moderate + high-impact	8	0.0296191532276466	0.0375715394714323	0.952017504376828	0.856228761616796	1.05650187807983	0.356972307641574
GOBP_CELLULAR_COMPONENT_MORPHOGENESIS	URV	moderate + high-impact	738	2.52795964057723	3.32005394440596	1.0179391384618	1.00644610765093	1.02954564761858	0.00215741082838605
GOBP_CELLULAR_COMPONENT_MORPHOGENESIS	singletons-only	high-impact only	701	0.0741715291105228	0.10643592294241	1.06350622786265	0.99875628825686	1.13175985412046	0.0546905906673715
GOBP_CELLULAR_COMPONENT_MORPHOGENESIS	URV	high-impact only	701	0.163499525735495	0.205196728842338	1.03314042690703	0.987976025756928	1.08000668738842	0.15241850293017
GOBP_CELLULAR_COMPONENT_MORPHOGENESIS	singletons-only	moderate + high-impact	738	0.854864397243711	1.24339657349451	1.01045258795165	0.991610394548165	1.02960129814004	0.278638817737297
GOMF_GTPASE_ACTIVATOR_ACTIVITY	singletons-only	moderate + high-impact	249	0.275498273858773	0.417057398188893	1.05170524279192	1.01852298970319	1.08580192294169	0.0020864801584799
GOMF_GTPASE_ACTIVATOR_ACTIVITY	URV	high-impact only	246	0.0657984062873766	0.0847252177240979	1.05050029980348	0.980564797989741	1.12449410329862	0.160299765577489
GOMF_GTPASE_ACTIVATOR_ACTIVITY	URV	moderate + high-impact	249	0.820903142113774	1.06880734742179	1.01162374821665	0.9920331417963	1.03153452133391	0.24642194625575
GOMF_GTPASE_ACTIVATOR_ACTIVITY	singletons-only	high-impact only	246	0.0293442295261052	0.0424491808837892	1.04917153553373	0.95103326128163	1.15562337752856	0.336026115249193
GOBP_RESPONSE_TO_ALDOSTERONE	URV	moderate + high-impact	8	0.021117451165777	0.0316637951503822	1.20080946336385	1.06984320416714	1.34492601080882	0.00201418398923414
GOBP_RESPONSE_TO_ALDOSTERONE	singletons-only	moderate + high-impact	8	0.00690745646603507	0.0102230622554256	1.06219364543907	0.864851751629417	1.29605639483525	0.560381697835335
GOBP_RESPONSE_TO_ALDOSTERONE	URV	high-impact only	7	0.00169671220519857	0.00244534753293599	1.09666644890623	0.721123600577881	1.62314060634064	0.657204323848707
GOBP_RESPONSE_TO_ALDOSTERONE	singletons-only	high-impact only	7	7.3311468023299e-4	0.00106788848837038	1.03938200537888	0.551160778444807	1.84377064949922	0.89982578068645
GOBP_LYSINE_METABOLIC_PROCESS	URV	high-impact only	9	0.00166865465721843	0.00343187299074981	1.74852711901456	1.2135804242345	2.47757891498488	0.0031197363115254
GOBP_LYSINE_METABOLIC_PROCESS	singletons-only	high-impact only	9	7.7768100608382e-4	0.00198401346460047	2.00800446433336	1.22617738167579	3.20891736415505	0.00628529490697471
GOBP_LYSINE_METABOLIC_PROCESS	URV	moderate + high-impact	9	0.0141620940461189	0.0201374865183864	1.07665647662709	0.930518870456546	1.24131100743743	0.317957202466374
GOBP_LYSINE_METABOLIC_PROCESS	singletons-only	moderate + high-impact	9	0.00472452447198905	0.0080836259165067	1.10321372343315	0.870125156823505	1.38763990253542	0.412330700331226
GOBP_NEGATIVE_REGULATION_OF_MACROPHAGE_DERIVED_FOAM_CELL_DIFFERENTIATION	URV	high-impact only	13	0.00366953067579014	0.00656231035419379	1.50511802957491	1.16405444201751	1.92766386482435	0.00207136826635845
GOBP_NEGATIVE_REGULATION_OF_MACROPHAGE_DERIVED_FOAM_CELL_DIFFERENTIATION	URV	moderate + high-impact	13	0.0418774408101083	0.058549020468333	1.07752179061707	0.990599842788295	1.17066867513457	0.0816283762300455
GOBP_NEGATIVE_REGULATION_OF_MACROPHAGE_DERIVED_FOAM_CELL_DIFFERENTIATION	singletons-only	moderate + high-impact	13	0.0140008209755058	0.0214411253019037	1.01944328354086	0.883834465437314	1.17207189750255	0.789384546720558
GOBP_NEGATIVE_REGULATION_OF_MACROPHAGE_DERIVED_FOAM_CELL_DIFFERENTIATION	singletons-only	high-impact only	13	0.00149507154262938	0.00190803327791429	0.966959639688038	0.602153697158154	1.49410906912319	0.883964475375083
GOMF_WATER_TRANSMEMBRANE_TRANSPORTER_ACTIVITY	URV	moderate + high-impact	16	0.0262098885081651	0.0388522148669602	1.1685657083856	1.05320569272727	1.29430278323525	0.00344978027977694
GOMF_WATER_TRANSMEMBRANE_TRANSPORTER_ACTIVITY	singletons-only	moderate + high-impact	16	0.00865604664215245	0.0154085108868838	1.27387808935094	1.07431092305927	1.50428599049607	0.00562193919998899
GOMF_WATER_TRANSMEMBRANE_TRANSPORTER_ACTIVITY	singletons-only	high-impact only	16	9.3318227909437e-4	0.00198247781469554	1.44124234069205	0.881456515449058	2.28686292853695	0.141339466562526
GOMF_WATER_TRANSMEMBRANE_TRANSPORTER_ACTIVITY	URV	high-impact only	16	0.00214198596286168	0.00335774951139237	1.20045498615098	0.836050389329717	1.6892060855654	0.314798751344332
GOMF_MITOCHONDRIAL_RIBOSOME_BINDING	singletons-only	high-impact only	5	3.4660459360007e-4	0.00122032555490539	2.70641572102367	1.40525862090995	5.11907901198674	0.00346056263627559
GOMF_MITOCHONDRIAL_RIBOSOME_BINDING	URV	high-impact only	5	8.8253001314612e-4	0.00213567369042114	1.90345063121151	1.19356951895319	2.97680218113907	0.00753773226983778
GOMF_MITOCHONDRIAL_RIBOSOME_BINDING	singletons-only	moderate + high-impact	5	0.00356502957391077	0.00709401579691239	1.36820954510353	1.05668665578061	1.75643991488314	0.0178446331412381
GOMF_MITOCHONDRIAL_RIBOSOME_BINDING	URV	moderate + high-impact	5	0.0101053426722588	0.0135848118112368	0.964080718105106	0.808329237728482	1.14358294688889	0.678207565307041
GOBP_POSITIVE_REGULATION_OF_VASCULAR_ASSOCIATED_SMOOTH_MUSCLE_CELL_APOPTOTIC_PROCESS	URV	moderate + high-impact	6	0.00912113481022795	0.0149568990858536	1.28416017694694	1.08369629500641	1.51510961292796	0.00411360166185681
GOBP_POSITIVE_REGULATION_OF_VASCULAR_ASSOCIATED_SMOOTH_MUSCLE_CELL_APOPTOTIC_PROCESS	singletons-only	moderate + high-impact	6	0.00297202695506389	0.00617751778904719	1.50233185936584	1.13693991473828	1.96596270591056	0.00455881399705516
GOBP_POSITIVE_REGULATION_OF_VASCULAR_ASSOCIATED_SMOOTH_MUSCLE_CELL_APOPTOTIC_PROCESS	singletons-only	high-impact only	6	2.5841899268941e-4	1.5288437130933e-4	0.406227170428094	0.0752145470935455	1.42570854836835	0.174012059815293
GOBP_POSITIVE_REGULATION_OF_VASCULAR_ASSOCIATED_SMOOTH_MUSCLE_CELL_APOPTOTIC_PROCESS	URV	high-impact only	6	7.5014504377013e-4	6.8832642731998e-4	0.794626834733644	0.355909744880642	1.58844675855532	0.533829444217019
GOBP_HIPPO_SIGNALING	singletons-only	high-impact only	36	0.00261874977068176	0.00518734482219067	1.56926312857621	1.1792328630549	2.0731922732653	0.00222527870568412
GOBP_HIPPO_SIGNALING	URV	high-impact only	36	0.00543374796057698	0.00755854747709743	1.21891741647409	0.969937688517831	1.51904743173093	0.0885656667803141
GOBP_HIPPO_SIGNALING	singletons-only	moderate + high-impact	38	0.0396971064077558	0.0571820350763074	1.04206105621077	0.957152246626333	1.13310880688963	0.340208620250679
GOBP_HIPPO_SIGNALING	URV	moderate + high-impact	38	0.116011876148611	0.146967194885525	0.985487487614644	0.935958881613502	1.03711729559933	0.576030524890224
GOBP_REGULATION_OF_AMINO_ACID_TRANSPORT	URV	high-impact only	37	0.00489166599575054	0.0080906741051568	1.43030809429705	1.13927493507696	1.78103188874628	0.00230312661850718
GOBP_REGULATION_OF_AMINO_ACID_TRANSPORT	singletons-only	high-impact only	37	0.00233240273487067	0.0043511910126982	1.36716059208191	0.994457452172343	1.85361142965664	0.0540304872316495
GOBP_REGULATION_OF_AMINO_ACID_TRANSPORT	URV	moderate + high-impact	37	0.071904801838775	0.095504230129289	1.04633793513956	0.979731455289516	1.11664973380603	0.176313246238897
GOBP_REGULATION_OF_AMINO_ACID_TRANSPORT	singletons-only	moderate + high-impact	37	0.0248055338491897	0.037187109683026	1.06181931944283	0.953482036794339	1.18028547338165	0.272755453086548
GOBP_LEFT_RIGHT_PATTERN_FORMATION	URV	moderate + high-impact	21	0.0846783928262089	0.102929430357309	0.907730713043589	0.852497003234652	0.965836412726224	0.0021560905504131
GOBP_LEFT_RIGHT_PATTERN_FORMATION	singletons-only	high-impact only	20	0.0031979904235813	0.00419901420673603	0.883265524987303	0.643024250421313	1.19144604529261	0.423772696381886
GOBP_LEFT_RIGHT_PATTERN_FORMATION	URV	high-impact only	20	0.00759642979323349	0.00870816303569919	0.921903339094222	0.74454596084082	1.13158683609603	0.442270044549466
GOBP_LEFT_RIGHT_PATTERN_FORMATION	singletons-only	moderate + high-impact	21	0.0269260011437953	0.0393930784982892	0.992070918467566	0.893372215208697	1.09977575363623	0.880564292123316
GOBP_ACUTE_INFLAMMATORY_RESPONSE_TO_ANTIGENIC_STIMULUS	URV	moderate + high-impact	22	0.0408003418153653	0.0466446807113389	0.868444027686464	0.791795155950803	0.950953919506132	0.00220863978207797
GOBP_ACUTE_INFLAMMATORY_RESPONSE_TO_ANTIGENIC_STIMULUS	singletons-only	moderate + high-impact	22	0.0137716532660796	0.0210907102290349	1.083126854789	0.939923746214562	1.24416033866065	0.267263047050502
GOBP_ACUTE_INFLAMMATORY_RESPONSE_TO_ANTIGENIC_STIMULUS	URV	high-impact only	22	0.00322642833847748	0.00336747625418937	0.874293295128195	0.620050372956255	1.20147882359995	0.41757429262947
GOBP_ACUTE_INFLAMMATORY_RESPONSE_TO_ANTIGENIC_STIMULUS	singletons-only	high-impact only	22	0.00123760725164843	0.00190859911879776	1.13722094688729	0.697293155534494	1.79081415750085	0.595517424458414
GOBP_NEGATIVE_REGULATION_OF_SIGNAL_TRANSDUCTION_BY_P53_CLASS_MEDIATOR	URV	moderate + high-impact	30	0.0457662784838151	0.0659131970934444	1.13187961781064	1.04528555359545	1.22437277192569	0.0023728572945112
GOBP_NEGATIVE_REGULATION_OF_SIGNAL_TRANSDUCTION_BY_P53_CLASS_MEDIATOR	singletons-only	high-impact only	26	0.00192649935174684	0.00160355937343523	0.610568151501989	0.37025012004769	0.958897757378876	0.0314278012595994
GOBP_NEGATIVE_REGULATION_OF_SIGNAL_TRANSDUCTION_BY_P53_CLASS_MEDIATOR	singletons-only	moderate + high-impact	30	0.0170127028227416	0.0258567899631238	1.05786607912498	0.929752498438454	1.20052063176845	0.390258354797137
GOBP_NEGATIVE_REGULATION_OF_SIGNAL_TRANSDUCTION_BY_P53_CLASS_MEDIATOR	URV	high-impact only	26	0.00392469303276732	0.00450340410000891	0.924813153229641	0.683233354043936	1.23103815712777	0.599443259732894
GOBP_NEGATIVE_REGULATION_OF_PROTEIN_METABOLIC_PROCESS	singletons-only	moderate + high-impact	966	0.733730374666615	1.08835134426166	1.03086576214562	1.01022989283258	1.05186230101317	0.00323729523968919
GOBP_NEGATIVE_REGULATION_OF_PROTEIN_METABOLIC_PROCESS	URV	moderate + high-impact	966	2.13501824011418	2.79156361793825	1.01683819819053	1.00430010438322	1.02950895478316	0.00836666982085821
GOBP_NEGATIVE_REGULATION_OF_PROTEIN_METABOLIC_PROCESS	singletons-only	high-impact only	919	0.070113154763657	0.102908953782025	1.06389759155351	0.9976070893102	1.13385479054538	0.0591141813124897
GOBP_NEGATIVE_REGULATION_OF_PROTEIN_METABOLIC_PROCESS	URV	high-impact only	919	0.163495573273186	0.207226365679883	1.03286126560468	0.988019976438424	1.07938021049946	0.152936164463264
GOMF_VOLTAGE_GATED_POTASSIUM_CHANNEL_ACTIVITY_INVOLVED_IN_CARDIAC_MUSCLE_CELL_ACTION_POTENTIAL_REPOLARIZATION	URV	moderate + high-impact	14	0.0160499972003297	0.0242900156932539	1.2308379587611	1.07769644629373	1.40184652685701	0.00232906960640755
GOMF_VOLTAGE_GATED_POTASSIUM_CHANNEL_ACTIVITY_INVOLVED_IN_CARDIAC_MUSCLE_CELL_ACTION_POTENTIAL_REPOLARIZATION	singletons-only	moderate + high-impact	14	0.00610064930444388	0.0101603915100627	1.22208131387316	0.99207762698	1.49595500100635	0.059244550236686
GOMF_VOLTAGE_GATED_POTASSIUM_CHANNEL_ACTIVITY_INVOLVED_IN_CARDIAC_MUSCLE_CELL_ACTION_POTENTIAL_REPOLARIZATION	singletons-only	high-impact only	13	5.1713558763582e-4	9.9126508641794e-4	1.3970481784277	0.709477453827624	2.5896108445114	0.31930522950368
GOMF_VOLTAGE_GATED_POTASSIUM_CHANNEL_ACTIVITY_INVOLVED_IN_CARDIAC_MUSCLE_CELL_ACTION_POTENTIAL_REPOLARIZATION	URV	high-impact only	13	8.6225399986439e-4	0.00137336670308517	1.30135090836671	0.740878263760942	2.17710387976524	0.346215410020001
GOBP_LOCOMOTORY_EXPLORATION_BEHAVIOR	URV	moderate + high-impact	16	0.0386512628847097	0.0556656599302602	1.14400284845412	1.04964509205056	1.24528132777688	0.00228808706071626
GOBP_LOCOMOTORY_EXPLORATION_BEHAVIOR	singletons-only	moderate + high-impact	16	0.0143610308158625	0.0232048782105675	1.12549952534443	0.981296340811987	1.28694173990569	0.0904888801605623
GOBP_LOCOMOTORY_EXPLORATION_BEHAVIOR	URV	high-impact only	14	0.00344858536641316	0.00473876270947374	1.16060589982992	0.861455741140361	1.54082002162917	0.320915972655568
GOBP_LOCOMOTORY_EXPLORATION_BEHAVIOR	singletons-only	high-impact only	14	0.00172438702745362	0.0022169540574468	0.930355265528329	0.599901068487114	1.39803141021543	0.735618236775455
GOMF_MOLYBDOPTERIN_COFACTOR_BINDING	URV	moderate + high-impact	6	0.0199230785410133	0.0314189379346581	1.19994519434783	1.06734320776748	1.34621348230954	0.00240660089439748
GOMF_MOLYBDOPTERIN_COFACTOR_BINDING	singletons-only	moderate + high-impact	6	0.0071142535864208	0.0118154316876118	1.19064520759847	0.982582389765153	1.43500471747791	0.0745659938688041
GOMF_MOLYBDOPTERIN_COFACTOR_BINDING	singletons-only	high-impact only	6	8.75602036245e-4	0.00190551049040128	1.56111271464155	0.94918059952455	2.49682949783418	0.0782526839497809
GOMF_MOLYBDOPTERIN_COFACTOR_BINDING	URV	high-impact only	6	0.00229538199695764	0.00373582758957505	1.270402074958	0.899513378929142	1.76342959729288	0.170553673104631
GOBP_POSITIVE_REGULATION_OF_AXON_EXTENSION	singletons-only	high-impact only	35	0.0032369151954757	0.00595400363926009	1.53174664192757	1.16643101069718	1.99093811087074	0.002440840490464
GOBP_POSITIVE_REGULATION_OF_AXON_EXTENSION	URV	high-impact only	35	0.00723448222565651	0.0109251159773163	1.27347115526791	1.04679881475186	1.53965233845169	0.0160537631774437
GOBP_POSITIVE_REGULATION_OF_AXON_EXTENSION	singletons-only	moderate + high-impact	37	0.0497182770485389	0.0713371732497595	1.03228461260828	0.956106132866798	1.11343892116643	0.414785975505526
GOBP_POSITIVE_REGULATION_OF_AXON_EXTENSION	URV	moderate + high-impact	37	0.147026688102687	0.187255455496361	0.998925178489206	0.953386964955695	1.04623694249256	0.963814910180912
REACTOME_INHIBITION_OF_THE_PROTEOLYTIC_ACTIVITY_OF_APC_C_REQUIRED_FOR_THE_ONSET_OF_ANAPHASE_BY_MITOTIC_SPINDLE_CHECKPOINT_COMPONENTS	URV	moderate + high-impact	21	0.0262147226495894	0.0385404203358429	1.17033374226184	1.05470331942546	1.29639058065402	0.00317664826816899
REACTOME_INHIBITION_OF_THE_PROTEOLYTIC_ACTIVITY_OF_APC_C_REQUIRED_FOR_THE_ONSET_OF_ANAPHASE_BY_MITOTIC_SPINDLE_CHECKPOINT_COMPONENTS	singletons-only	moderate + high-impact	21	0.0102298946544992	0.0180676756590602	1.23532778929497	1.05654975275994	1.4393207721273	0.00832874231336533
REACTOME_INHIBITION_OF_THE_PROTEOLYTIC_ACTIVITY_OF_APC_C_REQUIRED_FOR_THE_ONSET_OF_ANAPHASE_BY_MITOTIC_SPINDLE_CHECKPOINT_COMPONENTS	URV	high-impact only	19	0.00239035200016133	0.00358443873261653	1.32053513884302	0.932846357313009	1.83362140099971	0.114638404927978
REACTOME_INHIBITION_OF_THE_PROTEOLYTIC_ACTIVITY_OF_APC_C_REQUIRED_FOR_THE_ONSET_OF_ANAPHASE_BY_MITOTIC_SPINDLE_CHECKPOINT_COMPONENTS	singletons-only	high-impact only	19	0.00118071418647434	0.00182980245605229	1.21582519815837	0.743193903949837	1.9199138686141899	0.425029637306241
GOMF_RNA_POLYMERASE_BINDING	URV	high-impact only	54	0.010344698775577	0.00955258522152771	0.747624218876777	0.612331684155135	0.905148677631665	0.00257844581090783
GOMF_RNA_POLYMERASE_BINDING	singletons-only	high-impact only	54	0.0047759676397451	0.0047353940182626	0.73531906706644	0.552477747129438	0.963047290631854	0.0249656761366018
GOMF_RNA_POLYMERASE_BINDING	URV	moderate + high-impact	55	0.145101671920476	0.181572926004599	0.958457570681918	0.914279075355298	1.00436338704995	0.0755910409445325
GOMF_RNA_POLYMERASE_BINDING	singletons-only	moderate + high-impact	55	0.0532899431438457	0.0742551722982211	0.957727882414346	0.888164464504703	1.03176482925864	0.256822502180695
REACTOME_TRYPTOPHAN_CATABOLISM	singletons-only	high-impact only	13	0.00123873154523602	0.00327714361836018	1.86124913112206	1.2549670297265	2.71950302701647	0.00231348975235923
REACTOME_TRYPTOPHAN_CATABOLISM	URV	high-impact only	13	0.00351197885756066	0.00556913626660268	1.2345402229451	0.931315492048739	1.61720853681156	0.140567994729655
REACTOME_TRYPTOPHAN_CATABOLISM	singletons-only	moderate + high-impact	13	0.00799402352734842	0.0136543569207475	1.12009391927084	0.933406541578368	1.33779206764648	0.220373805524631
REACTOME_TRYPTOPHAN_CATABOLISM	URV	moderate + high-impact	13	0.0235195979634064	0.0337265645281807	1.03955792874804	0.928544785430852	1.16145426202608	0.498102411104725
GOBP_RESPONSE_TO_LITHIUM_ION	URV	moderate + high-impact	21	0.0435045336400267	0.049120326546572	0.872292572505028	0.79744369053018	0.952709273802397	0.00228350575399972
GOBP_RESPONSE_TO_LITHIUM_ION	URV	high-impact only	17	0.00308751208866885	0.00313097593887989	0.804407950741647	0.563715967945758	1.12058722701938	0.203192723382493
GOBP_RESPONSE_TO_LITHIUM_ION	singletons-only	moderate + high-impact	21	0.0147544896935626	0.0196939056886255	0.930923330586464	0.804486989711273	1.07329609534226	0.327180138289176
GOBP_RESPONSE_TO_LITHIUM_ION	singletons-only	high-impact only	17	0.00129261367970818	0.0016793065984283	0.918699908053003	0.55805259146001	1.45190336296628	0.724812041395085
GOBP_PROTEIN_LOCALIZATION_TO_EXTRACELLULAR_REGION	URV	high-impact only	318	0.0694376832554498	0.0945186787061285	1.10684873742213	1.03676106065941	1.18080688838043	0.00243038593767986
GOBP_PROTEIN_LOCALIZATION_TO_EXTRACELLULAR_REGION	singletons-only	high-impact only	318	0.0298781032180187	0.045104335073303	1.10888072178697	1.00691524607018	1.21935476946835	0.0358361309401636
GOBP_PROTEIN_LOCALIZATION_TO_EXTRACELLULAR_REGION	URV	moderate + high-impact	336	0.935336677059715	1.23802127899501	1.0072050043033	0.989038213679064	1.0256507608509	0.439068574397111
GOBP_PROTEIN_LOCALIZATION_TO_EXTRACELLULAR_REGION	singletons-only	moderate + high-impact	336	0.317700802816207	0.459162121095299	0.990920016758685	0.961152459595087	1.02145600576502	0.556504274809699
REACTOME_MITOCHONDRIAL_PROTEIN_IMPORT	URV	high-impact only	55	0.00792453417638937	0.0122063176327282	1.32578004937452	1.1038332816821	1.58371566805295	0.00278490244476592
REACTOME_MITOCHONDRIAL_PROTEIN_IMPORT	singletons-only	high-impact only	55	0.00315064110681079	0.00587261138849772	1.40654024471139	1.06611366914345	1.83691502332896	0.0163405695017482
REACTOME_MITOCHONDRIAL_PROTEIN_IMPORT	URV	moderate + high-impact	60	0.0642698957240205	0.0879663826456959	1.06274173164458	0.992734908450206	1.13677313108763	0.0798812446231213
REACTOME_MITOCHONDRIAL_PROTEIN_IMPORT	singletons-only	moderate + high-impact	60	0.0227394089567189	0.035013244804027	1.07724310094172	0.964579533659887	1.20076802755069	0.185496396223852
GOCC_PHOSPHATIDYLINOSITOL_3_KINASE_COMPLEX_CLASS_III	URV	moderate + high-impact	6	0.0170768468948211	0.0263110574418563	1.21081919664925	1.06611732832041	1.37180142955323	0.00338162835515132
GOCC_PHOSPHATIDYLINOSITOL_3_KINASE_COMPLEX_CLASS_III	singletons-only	high-impact only	6	6.0510134706353e-4	0.00167726325953821	2.14236413484508	1.23339456289068	3.62066014550909	0.00759611518885661
GOCC_PHOSPHATIDYLINOSITOL_3_KINASE_COMPLEX_CLASS_III	URV	high-impact only	6	0.00162824954500992	0.00259396216747481	1.37577072015014	0.91044782347112	2.02777225647536	0.126902086098066
GOCC_PHOSPHATIDYLINOSITOL_3_KINASE_COMPLEX_CLASS_III	singletons-only	moderate + high-impact	6	0.00675009788128695	0.0102953260191001	1.10052665397301	0.894492430794018	1.34522382776174	0.360777074803756
GOBP_TRIGLYCERIDE_BIOSYNTHETIC_PROCESS	URV	moderate + high-impact	36	0.0895071460022748	0.108191288386554	0.911828622120508	0.85821329606944	0.968115081558885	0.0024492226793511
GOBP_TRIGLYCERIDE_BIOSYNTHETIC_PROCESS	URV	high-impact only	35	0.00860894447743837	0.00923602613314766	0.794022949141433	0.645390636436476	0.969161560143556	0.0229287729391593
GOBP_TRIGLYCERIDE_BIOSYNTHETIC_PROCESS	singletons-only	moderate + high-impact	36	0.0287419090157424	0.0407500985717075	0.948969134246733	0.857209565061345	1.04876163982256	0.306443598375277
GOBP_TRIGLYCERIDE_BIOSYNTHETIC_PROCESS	singletons-only	high-impact only	35	0.00347727865953822	0.0048073866839605	0.991385173807339	0.737202046857702	1.31495474805428	0.953162119144198
GOMF_OXIDOREDUCTASE_ACTIVITY_ACTING_ON_PAIRED_DONORS_WITH_INCORPORATION_OR_REDUCTION_OF_MOLECULAR_OXYGEN_REDUCED_IRON_SULFUR_PROTEIN_AS_ONE_DONOR_AND_INCORPORATION_OF_ONE_ATOM_OF_OXYGEN	singletons-only	moderate + high-impact	9	0.00451968808996059	0.0097746324287591	1.39953168643778	1.12088306191391	1.73800315995228	0.00321571499953788
GOMF_OXIDOREDUCTASE_ACTIVITY_ACTING_ON_PAIRED_DONORS_WITH_INCORPORATION_OR_REDUCTION_OF_MOLECULAR_OXYGEN_REDUCED_IRON_SULFUR_PROTEIN_AS_ONE_DONOR_AND_INCORPORATION_OF_ONE_ATOM_OF_OXYGEN	URV	moderate + high-impact	9	0.0151033458418146	0.0240516195606042	1.19459261185724	1.04458255045	1.36256961357979	0.00964510069423408
GOMF_OXIDOREDUCTASE_ACTIVITY_ACTING_ON_PAIRED_DONORS_WITH_INCORPORATION_OR_REDUCTION_OF_MOLECULAR_OXYGEN_REDUCED_IRON_SULFUR_PROTEIN_AS_ONE_DONOR_AND_INCORPORATION_OF_ONE_ATOM_OF_OXYGEN	singletons-only	high-impact only	9	5.5986284733735e-4	0.00160442904402801	1.76617254580231	0.979531242603646	3.09902574807489	0.0583266418770011
GOMF_OXIDOREDUCTASE_ACTIVITY_ACTING_ON_PAIRED_DONORS_WITH_INCORPORATION_OR_REDUCTION_OF_MOLECULAR_OXYGEN_REDUCED_IRON_SULFUR_PROTEIN_AS_ONE_DONOR_AND_INCORPORATION_OF_ONE_ATOM_OF_OXYGEN	URV	high-impact only	9	0.00153537246731034	0.00282420201652656	1.17392799243267	0.776828032495776	1.73580191987454	0.438279040004172
GOBP_POSITIVE_REGULATION_OF_RNA_SPLICING	URV	moderate + high-impact	33	0.0666836762368388	0.0920748145342604	1.10920322181471	1.03744682202374	1.18503135980948	0.00246483434202305
GOBP_POSITIVE_REGULATION_OF_RNA_SPLICING	singletons-only	moderate + high-impact	33	0.0235346897510704	0.0370668660175196	1.11145168193087	0.997339402651436	1.23641334116543	0.0558547190221875
GOBP_POSITIVE_REGULATION_OF_RNA_SPLICING	singletons-only	high-impact only	32	0.00169718913297051	0.00305075187030393	1.3038080909708	0.888778376881764	1.87395980075964	0.170765986644716
GOBP_POSITIVE_REGULATION_OF_RNA_SPLICING	URV	high-impact only	32	0.00402911271443259	0.00549417287506812	1.10744337589244	0.843049532167394	1.4367642443947	0.456438379174286
REACTOME_INWARDLY_RECTIFYING_K_CHANNELS	URV	moderate + high-impact	34	0.0396754921730966	0.0569074052110655	1.1424613021328	1.04843475587644	1.24340885156109	0.00246954040215774
REACTOME_INWARDLY_RECTIFYING_K_CHANNELS	URV	high-impact only	33	0.00406410370017875	0.00389606996255823	0.785364606436054	0.570598650068618	1.06049541192414	0.11695253392025
REACTOME_INWARDLY_RECTIFYING_K_CHANNELS	singletons-only	high-impact only	33	0.00159420885612122	0.00168064731607733	0.70743567131775	0.428385253257521	1.12263728125847	0.145722035103189
REACTOME_INWARDLY_RECTIFYING_K_CHANNELS	singletons-only	moderate + high-impact	34	0.0141646571399429	0.0219116874754563	1.09259278203725	0.94809938745053	1.25526814012961	0.219171501487156
GOMF_BETA_2_ADRENERGIC_RECEPTOR_BINDING	singletons-only	moderate + high-impact	6	0.00593619129299352	0.00673394856893431	0.693411765406462	0.539272408525069	0.881724311006476	0.00252688190669847
GOMF_BETA_2_ADRENERGIC_RECEPTOR_BINDING	singletons-only	high-impact only	5	6.1894224540338e-4	4.5858143297176e-4	0.492488536322088	0.189920835287047	1.08831841874817	0.0824993377985627
GOMF_BETA_2_ADRENERGIC_RECEPTOR_BINDING	URV	moderate + high-impact	6	0.0159544900493182	0.0191232963517526	0.894182785722127	0.772274232272769	1.03125578109135	0.125361429425446
GOMF_BETA_2_ADRENERGIC_RECEPTOR_BINDING	URV	high-impact only	5	0.00129557409478861	0.00152617093524912	0.870885600544779	0.511025270787581	1.41575065152289	0.588512810950264
GOBP_MITOTIC_SISTER_CHROMATID_COHESION	URV	high-impact only	27	0.0037741647927602	0.00664203405963488	1.48741029846315	1.15378208379851	1.89960658889761	0.002466725592568
GOBP_MITOTIC_SISTER_CHROMATID_COHESION	singletons-only	high-impact only	27	0.0021166842603548	0.00381580590863328	1.32467910779574	0.945110134218855	1.82791165252444	0.101088615386488
GOBP_MITOTIC_SISTER_CHROMATID_COHESION	singletons-only	moderate + high-impact	28	0.0247703495801711	0.0365161980745942	1.06340449901116	0.954645160080872	1.18234419026759	0.262245317132901
GOBP_MITOTIC_SISTER_CHROMATID_COHESION	URV	moderate + high-impact	28	0.0648212273531027	0.0808037691514747	1.00625903353028	0.937749820360878	1.07880638111864	0.861499457933181
GOBP_REGULATION_OF_INTRINSIC_APOPTOTIC_SIGNALING_PATHWAY_BY_P53_CLASS_MEDIATOR	URV	moderate + high-impact	27	0.0374038627101961	0.0545915380275298	1.14453929129517	1.04841861483408	1.24793214736834	0.00265993028724021
GOBP_REGULATION_OF_INTRINSIC_APOPTOTIC_SIGNALING_PATHWAY_BY_P53_CLASS_MEDIATOR	singletons-only	high-impact only	24	0.00174008707716619	0.00145101441727036	0.59602907182018	0.351967566439616	0.956350964833341	0.0311637525978088
GOBP_REGULATION_OF_INTRINSIC_APOPTOTIC_SIGNALING_PATHWAY_BY_P53_CLASS_MEDIATOR	URV	high-impact only	24	0.00351121719906928	0.0038935167392033	0.870404506892654	0.629504177046538	1.18064234082821	0.379697349392617
GOBP_REGULATION_OF_INTRINSIC_APOPTOTIC_SIGNALING_PATHWAY_BY_P53_CLASS_MEDIATOR	singletons-only	moderate + high-impact	27	0.0138420550475966	0.0210667315445977	1.03976616932668	0.900626507768828	1.19653462215955	0.591559801755107
GOBP_ANTERIOR_POSTERIOR_AXIS_SPECIFICATION	URV	moderate + high-impact	54	0.0902821217216611	0.110599719031845	0.917496896825736	0.863367290039369	0.974357269320513	0.00490227841733559
GOBP_ANTERIOR_POSTERIOR_AXIS_SPECIFICATION	singletons-only	high-impact only	50	0.00307489216579226	0.00282793038233536	0.626579783402889	0.430804889374052	0.875776205664834	0.00526352352805737
GOBP_ANTERIOR_POSTERIOR_AXIS_SPECIFICATION	singletons-only	moderate + high-impact	54	0.0330976438167278	0.0471241696576729	0.92305888887935	0.839389537776426	1.01353683867596	0.0936837214236046
GOBP_ANTERIOR_POSTERIOR_AXIS_SPECIFICATION	URV	high-impact only	50	0.00590673905738793	0.00664439953180058	0.901063070552236	0.709479916654447	1.1310085618591	0.374298118392948
GOBP_PHOSPHATIDYLGLYCEROL_ACYL_CHAIN_REMODELING	URV	moderate + high-impact	8	0.0218417234541123	0.0250401736805352	0.828513709400296	0.730184829591903	0.937156305379507	0.00259955667847234
GOBP_PHOSPHATIDYLGLYCEROL_ACYL_CHAIN_REMODELING	singletons-only	moderate + high-impact	8	0.00733670544488649	0.00938680841968055	0.818144983810202	0.660678827644214	1.00537818051534	0.0563797400834167
GOBP_PHOSPHATIDYLGLYCEROL_ACYL_CHAIN_REMODELING	URV	high-impact only	8	0.00273129390261075	0.00343779742552793	0.857777721878688	0.601236035188781	1.19859956339282	0.376096598941118
GOBP_PHOSPHATIDYLGLYCEROL_ACYL_CHAIN_REMODELING	singletons-only	high-impact only	8	0.00110588214622015	0.00152633382860854	0.801601217714794	0.464914515266244	1.32399032224869	0.397406508332867
GOBP_PHOSPHATIDYLINOSITOL_PHOSPHATE_BIOSYNTHETIC_PROCESS	URV	moderate + high-impact	61	0.177601328161676	0.240076685206716	1.06575376583318	1.02252343308066	1.11048800119198	0.00262677813402568
GOBP_PHOSPHATIDYLINOSITOL_PHOSPHATE_BIOSYNTHETIC_PROCESS	singletons-only	moderate + high-impact	61	0.0618286643221999	0.0939973044714457	1.05598613309662	0.986993258444609	1.12899362368904	0.113680251439671
GOBP_PHOSPHATIDYLINOSITOL_PHOSPHATE_BIOSYNTHETIC_PROCESS	URV	high-impact only	59	0.0154080869796035	0.0201477666815399	1.10654850741417	0.960874194004389	1.26985955212313	0.158255982050953
GOBP_PHOSPHATIDYLINOSITOL_PHOSPHATE_BIOSYNTHETIC_PROCESS	singletons-only	high-impact only	59	0.00648320246015665	0.0106032554131202	1.15441228932941	0.943733122210881	1.40378761486779	0.160607722536561
GOBP_IMP_CATABOLIC_PROCESS	URV	moderate + high-impact	5	0.0130654380740589	0.0203425711676745	1.25009758427143	1.08134828223424	1.4405113047438	0.00271978817750407
GOBP_IMP_CATABOLIC_PROCESS	singletons-only	moderate + high-impact	5	0.00453220517579709	0.00799795959015246	1.28941918192578	1.01644947407656	1.6223844213251	0.036463998515642
GOBP_IMP_CATABOLIC_PROCESS	singletons-only	high-impact only	5	7.8998840070232e-4	0.00144740024061105	1.30628227644595	0.747530630231261	2.18520912509435	0.336411316333695
GOBP_IMP_CATABOLIC_PROCESS	URV	high-impact only	5	0.0016643851302623	0.00236149765954422	1.20605028171634	0.78932933662036	1.78897976225327	0.375953416635201
GOBP_POST_GOLGI_VESICLE_MEDIATED_TRANSPORT	singletons-only	moderate + high-impact	101	0.12453535271775899	0.193546278879027	1.07506291612027	1.02539494986262	1.12675734176381	0.00276041553465201
GOBP_POST_GOLGI_VESICLE_MEDIATED_TRANSPORT	URV	moderate + high-impact	101	0.363920153646229	0.484742431127001	1.03198672120318	1.00238245341675	1.06231396929963	0.0340255861319901
GOBP_POST_GOLGI_VESICLE_MEDIATED_TRANSPORT	URV	high-impact only	100	0.0280898179200884	0.0371037984637131	1.07656404254408	0.970198098301463	1.1922501700372	0.16334032094462
GOBP_POST_GOLGI_VESICLE_MEDIATED_TRANSPORT	singletons-only	high-impact only	100	0.0122573237762911	0.0183180202946448	1.05335061941657	0.905897394594263	1.22036023082392	0.495767417446491
GOBP_RESPONSE_TO_STEROL_DEPLETION	singletons-only	moderate + high-impact	18	0.0144889586043964	0.0171109608662808	0.794886403818629	0.680888798715812	0.923985100122247	0.00260586340324942
GOBP_RESPONSE_TO_STEROL_DEPLETION	singletons-only	high-impact only	17	0.00120718444947451	0.00206038121512978	1.38969975398166	0.87148956351977	2.15040461291873	0.162235166127737
GOBP_RESPONSE_TO_STEROL_DEPLETION	URV	moderate + high-impact	18	0.0433373704787299	0.0534194820118717	0.94510939043249	0.865744649289872	1.03034302506048	0.201230735376037
GOBP_RESPONSE_TO_STEROL_DEPLETION	URV	high-impact only	17	0.00310357539085297	0.00389455228568131	1.11254201926903	0.80338512818032	1.51260694905768	0.512178780055066
GOBP_MISMATCH_REPAIR	singletons-only	moderate + high-impact	28	0.0313178086099911	0.0404887124702876	0.857074284329953	0.773789653722958	0.947622218416881	0.00249656079327998
GOBP_MISMATCH_REPAIR	URV	moderate + high-impact	28	0.0895788539727914	0.118039515792701	1.011709075138	0.953543265541863	1.07277727246132	0.69880168225637
GOBP_MISMATCH_REPAIR	singletons-only	high-impact only	28	0.00291876619283739	0.00397004694664157	0.94228023064374	0.679870596312161	1.28347210860923	0.711890102114721
GOBP_MISMATCH_REPAIR	URV	high-impact only	28	0.00737892973804166	0.00947462499042153	1.03384757781662	0.838687708028633	1.26455129287672	0.751211933741588
GOBP_PEROXISOME_FISSION	URV	high-impact only	9	0.00224455725500268	0.00411920631971594	1.63934558204961	1.19493193464622	2.217530119342	0.00258652530131698
GOBP_PEROXISOME_FISSION	singletons-only	high-impact only	9	8.6272397252235e-4	0.00167755275686573	1.45846355650808	0.851064388488056	2.41282382455539	0.164780694869553
GOBP_PEROXISOME_FISSION	URV	moderate + high-impact	9	0.0143574254315423	0.0197534407975114	1.09642009514118	0.948570413623445	1.26272940897015	0.210750585834437
GOBP_PEROXISOME_FISSION	singletons-only	moderate + high-impact	9	0.00494419900514825	0.00770148990896849	1.03377964145477	0.814652863104691	1.30057420499932	0.781064146762375
GOBP_PRESYNAPTIC_MODULATION_OF_CHEMICAL_SYNAPTIC_TRANSMISSION	URV	high-impact only	10	7.8995768796475e-4	0.00198268567654179	2.14759529721165	1.31575105054758	3.43108173271899	0.00266541576563351
GOBP_PRESYNAPTIC_MODULATION_OF_CHEMICAL_SYNAPTIC_TRANSMISSION	singletons-only	high-impact only	10	4.1680695157628e-4	0.00114439629750388	1.93915186309047	1.01085487391062	3.61750504281042	0.0464582602906826
GOBP_PRESYNAPTIC_MODULATION_OF_CHEMICAL_SYNAPTIC_TRANSMISSION	singletons-only	moderate + high-impact	11	0.00652978781701522	0.00809336973473055	0.946963968189154	0.75594861283941	1.17583918675427	0.626695390916623
GOBP_PRESYNAPTIC_MODULATION_OF_CHEMICAL_SYNAPTIC_TRANSMISSION	URV	moderate + high-impact	11	0.0172820377159601	0.0210726509541547	0.982836433329451	0.855347633000425	1.12549810448358	0.804343891046318
GOCC_INTRINSIC_COMPONENT_OF_MITOCHONDRIAL_MEMBRANE	URV	moderate + high-impact	83	0.127919446600477	0.17864562155986	1.07787969864669	1.02714080347569	1.13069144403969	0.0023537825341009
GOCC_INTRINSIC_COMPONENT_OF_MITOCHONDRIAL_MEMBRANE	singletons-only	moderate + high-impact	83	0.0426578534051662	0.0687334882215381	1.10480643091582	1.02036442761866	1.19507135506585	0.0141707179589421
GOCC_INTRINSIC_COMPONENT_OF_MITOCHONDRIAL_MEMBRANE	singletons-only	high-impact only	80	0.00612626772279355	0.00885901856589801	1.00308202460816	0.808137459173711	1.23555902034259	0.977314934755818
GOCC_INTRINSIC_COMPONENT_OF_MITOCHONDRIAL_MEMBRANE	URV	high-impact only	80	0.0157124554683175	0.0200921402396248	0.998555821469093	0.866970752525139	1.14595724258125	0.983789773565137
GOCC_GOLGI_LUMEN	singletons-only	high-impact only	84	0.00834838973539392	0.0088084973856896	0.736260281029257	0.596431630492975	0.900690919994626	0.00261717365084857
GOCC_GOLGI_LUMEN	URV	moderate + high-impact	86	0.29713697109938	0.403552467840616	1.01840018758753	0.987291919997626	1.0502796477343599	0.248673153549168
GOCC_GOLGI_LUMEN	URV	high-impact only	84	0.0172175307434115	0.0203577115795457	0.933800031749415	0.813678686666049	1.06759671824289	0.319272600583989
GOCC_GOLGI_LUMEN	singletons-only	moderate + high-impact	86	0.0965598284300976	0.140699438744219	0.984347133834125	0.931788693677782	1.03934111567383	0.570741225183191
GOBP_SERINE_FAMILY_AMINO_ACID_BIOSYNTHETIC_PROCESS	singletons-only	high-impact only	17	0.00140787774796568	0.00343099568702649	1.73355090271819	1.18884715498942	2.4942247148448	0.00466948220540853
GOBP_SERINE_FAMILY_AMINO_ACID_BIOSYNTHETIC_PROCESS	URV	high-impact only	17	0.003003248677743	0.00541232238581694	1.45451556938256	1.09147699795747	1.91710304321373	0.0110668781316462
GOBP_SERINE_FAMILY_AMINO_ACID_BIOSYNTHETIC_PROCESS	URV	moderate + high-impact	17	0.0268604959833745	0.0389621341426352	1.13931185558547	1.02653409174403	1.26226765317012	0.0144051236859549
GOBP_SERINE_FAMILY_AMINO_ACID_BIOSYNTHETIC_PROCESS	singletons-only	moderate + high-impact	17	0.00877193130474323	0.0147907772809582	1.16782211386717	0.981947316506402	1.38283730255747	0.0790073938171241
GOMF_OXIDOREDUCTASE_ACTIVITY_ACTING_ON_A_SULFUR_GROUP_OF_DONORS_OXYGEN_AS_ACCEPTOR	URV	high-impact only	11	0.002112723984965	0.00411530561197047	1.67744589490034	1.20385659320621	2.30345792416814	0.00259046079992753
GOMF_OXIDOREDUCTASE_ACTIVITY_ACTING_ON_A_SULFUR_GROUP_OF_DONORS_OXYGEN_AS_ACCEPTOR	singletons-only	high-impact only	11	9.4916166967412e-4	0.0019824809971294	1.35302890527002	0.820634861058131	2.16772366931274	0.229734924372923
GOMF_OXIDOREDUCTASE_ACTIVITY_ACTING_ON_A_SULFUR_GROUP_OF_DONORS_OXYGEN_AS_ACCEPTOR	URV	moderate + high-impact	11	0.0227382251597311	0.0294260480218473	0.976485516118843	0.867975991058697	1.09584418271618	0.688339360037503
GOMF_OXIDOREDUCTASE_ACTIVITY_ACTING_ON_A_SULFUR_GROUP_OF_DONORS_OXYGEN_AS_ACCEPTOR	singletons-only	moderate + high-impact	11	0.00736622044061942	0.0109789122753446	0.969792858757417	0.795342104550173	1.17544306158218	0.757501556496069
GOCC_ZYMOGEN_GRANULE	singletons-only	moderate + high-impact	13	0.00787193201528768	0.0154805111540405	1.30148950611867	1.09674178055851	1.53863183772297	0.00272220773446807
GOCC_ZYMOGEN_GRANULE	URV	moderate + high-impact	13	0.0244621105011645	0.0353977961750767	1.10486858750533	0.991418761635088	1.22881756450062	0.0710040860752317
GOCC_ZYMOGEN_GRANULE	singletons-only	high-impact only	12	9.0562289780478e-4	0.00198403166964675	1.33079619145585	0.818241148014884	2.10524982864948	0.242698913882306
GOCC_ZYMOGEN_GRANULE	URV	high-impact only	12	0.00270132326530769	0.00412223977516106	1.10109056749591	0.796646687453721	1.49722807192669	0.552099912844149
REACTOME_METABOLISM_OF_CARBOHYDRATES	singletons-only	high-impact only	274	0.0266248701786185	0.0332183946576631	0.850817616459626	0.76259567688042	0.947127740379211	0.00300225771126672
REACTOME_METABOLISM_OF_CARBOHYDRATES	singletons-only	moderate + high-impact	285	0.237343299768887	0.332007850359362	0.96009770241271	0.926673885426551	0.994515382145346	0.0233870469230392
REACTOME_METABOLISM_OF_CARBOHYDRATES	URV	high-impact only	274	0.066468313968682	0.0785739972788843	0.948879742896785	0.88428818193801	1.01722387003976	0.139858212362219
REACTOME_METABOLISM_OF_CARBOHYDRATES	URV	moderate + high-impact	285	0.72013650885487	0.923768248993476	0.991373901207958	0.970932014106379	1.01216595540637	0.413818399116692
GOBP_L_SERINE_METABOLIC_PROCESS	singletons-only	moderate + high-impact	9	0.00506947143983111	0.00975618209639991	1.38319115949099	1.11465969365105	1.70611462509999	0.00347050320924747
GOBP_L_SERINE_METABOLIC_PROCESS	URV	moderate + high-impact	9	0.0157101442510207	0.0232524195217835	1.18388510201128	1.03470867780358	1.35064771884646	0.0143075534085335
GOBP_L_SERINE_METABOLIC_PROCESS	singletons-only	high-impact only	9	9.1873298100849e-4	0.0020584225295583	1.50615783292031	0.933049558897399	2.37729439576692	0.0922161560081153
GOBP_L_SERINE_METABOLIC_PROCESS	URV	high-impact only	9	0.00179651717528006	0.00320221599648912	1.37183852248586	0.944162164912442	1.95715717087569	0.0957611654947543
GOBP_RNA_CATABOLIC_PROCESS	URV	moderate + high-impact	263	0.578925489439484	0.764309658641464	1.03446348971463	1.01060224634271	1.05879241062046	0.00446690089618762
GOBP_RNA_CATABOLIC_PROCESS	singletons-only	moderate + high-impact	263	0.20369954615422	0.3057653406144	1.05330488874018	1.01450944864165	1.09334265582034	0.00674549341433672
GOBP_RNA_CATABOLIC_PROCESS	singletons-only	high-impact only	247	0.0194814899905452	0.0290793983475174	1.08127617720706	0.958878876892555	1.21646181368095	0.200757795721029
GOBP_RNA_CATABOLIC_PROCESS	URV	high-impact only	247	0.044806598426313	0.0568985038978806	1.03894889741446	0.955166446738465	1.12863946542804	0.371057044022661
GOCC_CONDENSED_CHROMOSOME_CENTROMERIC_REGION	URV	high-impact only	148	0.0315414335557446	0.0439511987444109	1.1528957092878	1.04759491582395	1.26684801309179	0.00373567406688358
GOCC_CONDENSED_CHROMOSOME_CENTROMERIC_REGION	URV	moderate + high-impact	152	0.373580320462538	0.501151715633183	1.03635895266631	1.00720494101279	1.06620755481737	0.0142254261087128
GOCC_CONDENSED_CHROMOSOME_CENTROMERIC_REGION	singletons-only	moderate + high-impact	152	0.13100443390956	0.200073721667266	1.05355930330235	1.00605165922862	1.10294715159261	0.0267475664645852
GOCC_CONDENSED_CHROMOSOME_CENTROMERIC_REGION	singletons-only	high-impact only	148	0.0140009707278698	0.020906814309961	1.07589948034053	0.93453854230812	1.23482567966529	0.306026044568074
REACTOME_RHO_GTPASES_ACTIVATE_FORMINS	URV	moderate + high-impact	133	0.288739083878832	0.388669029241908	1.04827177898549	1.01465200687787	1.08280984210382	0.00464109092131537
REACTOME_RHO_GTPASES_ACTIVATE_FORMINS	URV	high-impact only	124	0.0241315765956138	0.0339689140900263	1.16355246695573	1.04336333200782	1.29501424930362	0.00666970306992509
REACTOME_RHO_GTPASES_ACTIVATE_FORMINS	singletons-only	moderate + high-impact	133	0.102836553992108	0.154491328187867	1.04440843695923	0.990895278198764	1.10033409941656	0.105161611428421
REACTOME_RHO_GTPASES_ACTIVATE_FORMINS	singletons-only	high-impact only	124	0.0108602173232812	0.0160297546349229	1.0725584967858799	0.911588207363195	1.25671435078936	0.394904925123503
GOBP_REGULATION_OF_ALTERNATIVE_MRNA_SPLICING_VIA_SPLICEOSOME	URV	moderate + high-impact	55	0.0705504860190798	0.0952503164999215	1.10480109142065	1.035054810722	1.17839301926239	0.00282268406963382
GOBP_REGULATION_OF_ALTERNATIVE_MRNA_SPLICING_VIA_SPLICEOSOME	singletons-only	moderate + high-impact	55	0.0266568447449458	0.0398507896898284	1.10502007874478	0.996520731595205	1.22327642992369	0.058171140401407
GOBP_REGULATION_OF_ALTERNATIVE_MRNA_SPLICING_VIA_SPLICEOSOME	URV	high-impact only	50	0.00360796554190498	0.00505073034963815	1.15828680214077	0.868927842756357	1.5232143254982	0.31028482915412
GOBP_REGULATION_OF_ALTERNATIVE_MRNA_SPLICING_VIA_SPLICEOSOME	singletons-only	high-impact only	50	0.00162902005932787	0.00259762809261417	1.21324833377891	0.804721604313791	1.783845964697	0.347319648467256
GOMF_HIGH_DENSITY_LIPOPROTEIN_PARTICLE_BINDING	URV	moderate + high-impact	9	0.0179241552531997	0.0280785939944696	1.19561448811899	1.05856913909863	1.34724131394178	0.00420383240169431
GOMF_HIGH_DENSITY_LIPOPROTEIN_PARTICLE_BINDING	singletons-only	moderate + high-impact	9	0.00592789435123068	0.0109053721820779	1.31656510531166	1.07879586654356	1.59856418854828	0.00713726082099297
GOMF_HIGH_DENSITY_LIPOPROTEIN_PARTICLE_BINDING	singletons-only	high-impact only	8	9.1883797309969e-4	0.00152540968456919	1.13299235569586	0.660575483747811	1.86612793134463	0.638759182476164
GOMF_HIGH_DENSITY_LIPOPROTEIN_PARTICLE_BINDING	URV	high-impact only	8	0.00211335216937296	0.0031292439605019	1.08668585771552	0.749930800438429	1.54174426607508	0.652538854527875
GOBP_CELL_PROJECTION_ASSEMBLY	URV	moderate + high-impact	563	1.82976952315657	2.35876719031191	0.979781113068868	0.96677424668157	0.992930253930889	0.00265629545473789
GOBP_CELL_PROJECTION_ASSEMBLY	URV	high-impact only	549	0.173140502890767	0.210784542371446	0.970565279773124	0.928710604188104	1.01396575229881	0.181227654209206
GOBP_CELL_PROJECTION_ASSEMBLY	singletons-only	moderate + high-impact	563	0.606295987401611	0.890971829412988	0.989851788789019	0.968127287671887	1.01198440566737	0.366408866065796
GOBP_CELL_PROJECTION_ASSEMBLY	singletons-only	high-impact only	549	0.0703958717990192	0.10071033949636	0.995579758336436	0.932869518756071	1.06180232342004	0.893244735915813
REACTOME_ACTIVATION_OF_PUMA_AND_TRANSLOCATION_TO_MITOCHONDRIA	URV	moderate + high-impact	9	0.0204298787247965	0.0302812757657124	1.19808364825374	1.06542332661566	1.34428844998707	0.00268020279619796
REACTOME_ACTIVATION_OF_PUMA_AND_TRANSLOCATION_TO_MITOCHONDRIA	singletons-only	moderate + high-impact	9	0.00709038170910028	0.0115302934117947	1.1765397122468	0.969861712759458	1.41951721207294	0.098237494268399
REACTOME_ACTIVATION_OF_PUMA_AND_TRANSLOCATION_TO_MITOCHONDRIA	URV	high-impact only	8	0.00137997534869842	0.00183811460421137	1.07049182075642	0.659042706119672	1.67338429235294	0.774887131506277
REACTOME_ACTIVATION_OF_PUMA_AND_TRANSLOCATION_TO_MITOCHONDRIA	singletons-only	high-impact only	8	7.3262236319729e-4	8.3999683192761e-4	0.937872652057072	0.462186513896382	1.75128750157184	0.848093421269544
GOMF_TELETHONIN_BINDING	URV	high-impact only	6	0.00813276451207586	0.0129187549907664	1.3045578126565	1.09594997563045	1.54556348628001	0.00301143177811658
GOMF_TELETHONIN_BINDING	URV	moderate + high-impact	7	0.167195258614039	0.238061271855179	1.04287376986719	1.00214814977211	1.08494707047771	0.0389103257631658
GOMF_TELETHONIN_BINDING	singletons-only	high-impact only	6	0.00426531161079136	0.00707152779847633	1.27658987815363	1.00941170968481	1.60023191891396	0.0417159985283606
GOMF_TELETHONIN_BINDING	singletons-only	moderate + high-impact	7	0.0571779163101525	0.0852688088529489	0.995569842266072	0.929136904619043	1.06583930330328	0.899047484432342
GOBP_SOMATIC_DIVERSIFICATION_OF_T_CELL_RECEPTOR_GENES	URV	high-impact only	5	9.9059512831396e-4	3.075233341644e-4	0.292769636647337	0.0950910411331564	0.691287997120691	0.00315570693179779
GOBP_SOMATIC_DIVERSIFICATION_OF_T_CELL_RECEPTOR_GENES	singletons-only	high-impact only	5	6.4629758554833e-4	2.2986449940615e-4	0.326921239943609	0.088639727514481	0.858652262662782	0.0205392508259525
GOBP_SOMATIC_DIVERSIFICATION_OF_T_CELL_RECEPTOR_GENES	URV	moderate + high-impact	5	0.02197757862293	0.0257027671247307	0.911959106815307	0.804631315950556	1.03059512554835	0.140795968851066
GOBP_SOMATIC_DIVERSIFICATION_OF_T_CELL_RECEPTOR_GENES	singletons-only	moderate + high-impact	5	0.00765279480966865	0.0100648735038207	0.940505945101346	0.766680932738663	1.14538262183181	0.546691166724679
GOBP_TRANS_SYNAPTIC_SIGNALING_BY_TRANS_SYNAPTIC_COMPLEX	URV	moderate + high-impact	8	0.0290803437832087	0.0416806518997936	1.15911457300225	1.04885061810085	1.27885298023395	0.00393666650744218
GOBP_TRANS_SYNAPTIC_SIGNALING_BY_TRANS_SYNAPTIC_COMPLEX	singletons-only	moderate + high-impact	8	0.00971721617799623	0.0166366344580588	1.24586018332265	1.05800206551731	1.46149261676443	0.00867326638253008
GOBP_TRANS_SYNAPTIC_SIGNALING_BY_TRANS_SYNAPTIC_COMPLEX	singletons-only	high-impact only	7	6.1808124254135e-4	5.3506980814111e-4	0.786720476842086	0.327420916371434	1.64757254724307	0.545208031549245
GOBP_TRANS_SYNAPTIC_SIGNALING_BY_TRANS_SYNAPTIC_COMPLEX	URV	high-impact only	7	0.00123978548327527	0.00129959490643812	0.855016979924438	0.483487873905606	1.42823796939174	0.56278750748018
GOMF_OXIDOREDUCTASE_ACTIVITY_ACTING_ON_THE_CH_NH2_GROUP_OF_DONORS	URV	high-impact only	19	0.00387662130743424	0.00305623818006203	0.618636075778007	0.432985265755948	0.86127464500719	0.00385016715265585
GOMF_OXIDOREDUCTASE_ACTIVITY_ACTING_ON_THE_CH_NH2_GROUP_OF_DONORS	singletons-only	high-impact only	19	0.00186660718987592	0.00160340110372545	0.544470886957838	0.325367903391573	0.867062573535477	0.00939469548670724
GOMF_OXIDOREDUCTASE_ACTIVITY_ACTING_ON_THE_CH_NH2_GROUP_OF_DONORS	singletons-only	moderate + high-impact	20	0.0138835534447372	0.0180907867145564	0.917945329121678	0.78790129155556	1.06518854586055	0.261927064859655
GOMF_OXIDOREDUCTASE_ACTIVITY_ACTING_ON_THE_CH_NH2_GROUP_OF_DONORS	URV	moderate + high-impact	20	0.0419867591233344	0.0530146839534654	0.977872057445487	0.895934619530837	1.06581254162295	0.612629196811079
GOBP_REGULATION_OF_INTRACELLULAR_PROTEIN_TRANSPORT	URV	moderate + high-impact	216	0.507509906803313	0.676726703004599	1.03830250179146	1.01291670779958	1.06421764635047	0.00294963995204101
GOBP_REGULATION_OF_INTRACELLULAR_PROTEIN_TRANSPORT	URV	high-impact only	200	0.0399217136032962	0.0533811061925017	1.08910073495301	0.998723707029618	1.1860833545933	0.0534464656358749
GOBP_REGULATION_OF_INTRACELLULAR_PROTEIN_TRANSPORT	singletons-only	moderate + high-impact	216	0.174462813326764	0.261271026968653	1.03391490945596	0.992794745211911	1.07646054354237	0.107033909675269
GOBP_REGULATION_OF_INTRACELLULAR_PROTEIN_TRANSPORT	singletons-only	high-impact only	200	0.017422449856021	0.0251994943909683	1.04183220199858	0.916786347114488	1.18083389628587	0.526863938893353
GOBP_REGULATION_OF_CYSTEINE_TYPE_ENDOPEPTIDASE_ACTIVITY_INVOLVED_IN_EXECUTION_PHASE_OF_APOPTOSIS	URV	moderate + high-impact	5	0.00471686455230019	0.00845647603504095	1.43764967190756	1.13892245035602	1.80115555308759	0.00249158983608477
GOBP_REGULATION_OF_CYSTEINE_TYPE_ENDOPEPTIDASE_ACTIVITY_INVOLVED_IN_EXECUTION_PHASE_OF_APOPTOSIS	singletons-only	moderate + high-impact	5	0.00179672763400158	0.00357985375397085	1.39617901168561	0.972079755245504	1.97400903521817	0.0702612820862917
GOBP_REGULATION_OF_CYSTEINE_TYPE_ENDOPEPTIDASE_ACTIVITY_INVOLVED_IN_EXECUTION_PHASE_OF_APOPTOSIS	singletons-only	high-impact only	5	2.3046592998108e-4	1.5255947899794e-4	0.519294021276326	0.100493510593672	1.74041080912663	0.314049953022841
GOBP_REGULATION_OF_CYSTEINE_TYPE_ENDOPEPTIDASE_ACTIVITY_INVOLVED_IN_EXECUTION_PHASE_OF_APOPTOSIS	URV	high-impact only	5	4.320434785302e-4	5.339720388362e-4	1.01043608859296	0.408907966084285	2.20268016939252	0.980478970169173
GOCC_MALE_GERM_CELL_NUCLEUS	URV	high-impact only	14	0.00203285914055968	0.00373625327537936	1.70916820722246	1.2039236744915	2.38496522464428	0.00314539444546325
GOCC_MALE_GERM_CELL_NUCLEUS	URV	moderate + high-impact	15	0.0317054705736924	0.0460836607935398	1.1165407006796	1.01439417881942	1.22715151777185	0.024498865454734
GOCC_MALE_GERM_CELL_NUCLEUS	singletons-only	high-impact only	14	8.7856164618467e-4	0.00152525760214926	1.4587414833158	0.846103718065388	2.41668133245206	0.168510868899778
GOCC_MALE_GERM_CELL_NUCLEUS	singletons-only	moderate + high-impact	15	0.0117589784435952	0.0187649711281543	1.08305062122974	0.92819502860559	1.25918350788335	0.307971317301549
GOBP_SYNAPTIC_TRANSMISSION_GLUTAMATERGIC	URV	high-impact only	87	0.0157774867302355	0.0223762487862886	1.21877877770974	1.06490938712247	1.39056032988808	0.00427615438418039
GOBP_SYNAPTIC_TRANSMISSION_GLUTAMATERGIC	URV	moderate + high-impact	91	0.237910813150101	0.31786063192072	1.04833554638318	1.01140794347879	1.08637778955449	0.00995394393974014
GOBP_SYNAPTIC_TRANSMISSION_GLUTAMATERGIC	singletons-only	high-impact only	87	0.00776286218250461	0.0125958917658628	1.22427203966642	1.01867827761334	1.46379709988343	0.0312421982971582
GOBP_SYNAPTIC_TRANSMISSION_GLUTAMATERGIC	singletons-only	moderate + high-impact	91	0.0860624118927798	0.12500722223139701	1.01683136831925	0.959273147747653	1.07724730366192	0.573184579830378
REACTOME_SEPARATION_OF_SISTER_CHROMATIDS	URV	moderate + high-impact	182	0.325939278017515	0.43642238523595	1.04553485810033	1.01391934915558	1.07796548339355	0.00452642903868516
REACTOME_SEPARATION_OF_SISTER_CHROMATIDS	URV	high-impact only	167	0.0261155188634114	0.0364715019376537	1.15349491855278	1.03738914751491	1.28017536567697	0.00854748830102281
REACTOME_SEPARATION_OF_SISTER_CHROMATIDS	singletons-only	moderate + high-impact	182	0.119246102644535	0.179829523325992	1.05195298199734	1.0019767166258	1.10401783269022	0.0414338895496674
REACTOME_SEPARATION_OF_SISTER_CHROMATIDS	singletons-only	high-impact only	167	0.0118590736504837	0.017473183190427	1.08297647512487	0.925998888964283	1.26168529973715	0.315355249813158
REACTOME_COPII_MEDIATED_VESICLE_TRANSPORT	singletons-only	moderate + high-impact	67	0.0545469489032328	0.0722201930510016	0.891214487943798	0.825617024180798	0.961037628335211	0.00267314283247277
REACTOME_COPII_MEDIATED_VESICLE_TRANSPORT	URV	moderate + high-impact	67	0.159592571926023	0.201893394062093	0.97771296972598	0.934888608332967	1.02210070169915	0.320777298666404
REACTOME_COPII_MEDIATED_VESICLE_TRANSPORT	singletons-only	high-impact only	63	0.00595573111083043	0.00763551971941163	0.950707900245083	0.754119668136828	1.18706197154757	0.660474340883031
REACTOME_COPII_MEDIATED_VESICLE_TRANSPORT	URV	high-impact only	63	0.0141117086599083	0.017258573136523	1.00888554642993	0.867838385500781	1.1675247563417	0.906977626822886
GOBP_NEGATIVE_REGULATION_OF_CARDIAC_MUSCLE_CELL_DIFFERENTIATION	singletons-only	high-impact only	5	4.34343542634038e-5	5.3459153556378e-4	7.66221564006409	1.988793908676	33.9177485457119	0.00351734293200856
GOBP_NEGATIVE_REGULATION_OF_CARDIAC_MUSCLE_CELL_DIFFERENTIATION	URV	high-impact only	5	1.2962115543188e-4	6.8748837155381e-4	3.6652185327339	1.34480058656315	9.79070786023885	0.0121106297801853
GOBP_NEGATIVE_REGULATION_OF_CARDIAC_MUSCLE_CELL_DIFFERENTIATION	singletons-only	moderate + high-impact	6	0.00414840172344805	0.00696204113399741	1.09547058772144	0.846729004995626	1.40349068405113	0.482013974467705
GOBP_NEGATIVE_REGULATION_OF_CARDIAC_MUSCLE_CELL_DIFFERENTIATION	URV	moderate + high-impact	6	0.0108675664227251	0.0147691258597574	1.02687746104349	0.868159691319984	1.2086703553807	0.753811080388328
GOBP_ANTERIOR_HEAD_DEVELOPMENT	URV	moderate + high-impact	5	0.0196359578475447	0.030945664037177	1.19763441066179	1.06477924783786	1.34415725115308	0.00278335173329891
GOBP_ANTERIOR_HEAD_DEVELOPMENT	singletons-only	moderate + high-impact	5	0.00628948169396635	0.0103094905922966	1.11131452081174	0.902449079487779	1.35977106087944	0.316478564832212
GOBP_ANTERIOR_HEAD_DEVELOPMENT	URV	high-impact only	4	0.00159362653346067	0.00244226411465177	1.23111611948475	0.798918688716905	1.84247994524227	0.336438420491129
GOBP_ANTERIOR_HEAD_DEVELOPMENT	singletons-only	high-impact only	4	6.4641483600828e-4	6.878995085312e-4	0.767806107269232	0.341926730702818	1.54812186866615	0.477657803135494
GOBP_POSITIVE_REGULATION_OF_DNA_TEMPLATED_TRANSCRIPTION_INITIATION	URV	moderate + high-impact	45	0.0981532304698937	0.133289602270152	1.08883577217098	1.02984679714193	1.15060453132077	0.00281483318343068
GOBP_POSITIVE_REGULATION_OF_DNA_TEMPLATED_TRANSCRIPTION_INITIATION	singletons-only	moderate + high-impact	45	0.0351433536987511	0.0516769577935597	1.06893945290584	0.976448349835149	1.16867001888069	0.14799903541806
GOBP_POSITIVE_REGULATION_OF_DNA_TEMPLATED_TRANSCRIPTION_INITIATION	singletons-only	high-impact only	40	0.00353562825177254	0.00389669471938469	0.859630502421869	0.625755211518505	1.15837396524735	0.32727754742252
GOBP_POSITIVE_REGULATION_OF_DNA_TEMPLATED_TRANSCRIPTION_INITIATION	URV	high-impact only	40	0.00696084106651219	0.00779180254333552	0.951939321946885	0.761456361091988	1.1785624590808	0.656559251284896
GOBP_CILIARY_NEUROTROPHIC_FACTOR_MEDIATED_SIGNALING_PATHWAY	singletons-only	moderate + high-impact	5	0.00401897252555895	0.00884195135280279	1.40164522007073	1.11754047768938	1.74717124909082	0.00378270993022589
GOBP_CILIARY_NEUROTROPHIC_FACTOR_MEDIATED_SIGNALING_PATHWAY	singletons-only	high-impact only	5	4.326115503692e-4	0.00121925712142038	2.29014833211977	1.19549437639951	4.22936172804323	0.0135051511055493
GOBP_CILIARY_NEUROTROPHIC_FACTOR_MEDIATED_SIGNALING_PATHWAY	URV	moderate + high-impact	5	0.0119086270339741	0.0179222447547772	1.15493906913646	0.991310758638988	1.34009457007603	0.0643853359220538
GOBP_CILIARY_NEUROTROPHIC_FACTOR_MEDIATED_SIGNALING_PATHWAY	URV	high-impact only	5	6.7699452494622e-4	0.00129724427562719	1.58225591527783	0.868124737920975	2.7577284721191	0.129894399550073
GOBP_REGULATION_OF_TRANSFERASE_ACTIVITY	URV	moderate + high-impact	832	2.05414336391656	2.70368221061566	1.01922440935489	1.00654360512628	1.03204163036603	0.00288670633163801
GOBP_REGULATION_OF_TRANSFERASE_ACTIVITY	singletons-only	moderate + high-impact	832	0.70453197897387	1.03481249275611	1.01589770255128	0.995092731816669	1.03707414917312	0.135033841524761
GOBP_REGULATION_OF_TRANSFERASE_ACTIVITY	singletons-only	high-impact only	798	0.0673845750870299	0.0976172882555888	1.04841105984591	0.981696934345893	1.11891490449575	0.15813504614116
GOBP_REGULATION_OF_TRANSFERASE_ACTIVITY	URV	high-impact only	798	0.153204270642576	0.193196929382875	1.02133306271955	0.975530464070608	1.06890236502573	0.366182232006271
REACTOME_PARASITE_INFECTION	URV	moderate + high-impact	59	0.123124638535363	0.167782519948718	1.07809628394053	1.02593388277638	1.13244513897728	0.0030240645448687
REACTOME_PARASITE_INFECTION	singletons-only	high-impact only	55	0.0045735951708047	0.00450377265396544	0.770911089578639	0.572415538508297	1.02094181586291	0.0700346915398512
REACTOME_PARASITE_INFECTION	singletons-only	moderate + high-impact	59	0.043849337322354603	0.0656872536850237	1.07643602097547	0.992562886716927	1.16617245889068	0.0749621747131439
REACTOME_PARASITE_INFECTION	URV	high-impact only	55	0.00889399544652411	0.0109988150383375	1.09234307207727	0.901821834026959	1.31434553702361	0.361677428366318
GOMF_SUMO_TRANSFERASE_ACTIVITY	singletons-only	moderate + high-impact	20	0.0180793335798814	0.0220407630838237	0.826188206592711	0.72033590263363	0.944376227844448	0.004901598126682
GOMF_SUMO_TRANSFERASE_ACTIVITY	singletons-only	high-impact only	20	0.00146524409738432	9.9855381376891e-4	0.489167977274738	0.25631839244466	0.859151858871099	0.0113906679250403
GOMF_SUMO_TRANSFERASE_ACTIVITY	URV	high-impact only	20	0.00296378654244579	0.00229944624583552	0.626170130067137	0.41315386928637	0.916314535048201	0.0149867843848275
GOMF_SUMO_TRANSFERASE_ACTIVITY	URV	moderate + high-impact	20	0.0517853080299083	0.0658348415781491	0.982799078554623	0.908011460204929	1.0625697446952	0.664709943442125
GOCC_MEMBRANE_COAT	singletons-only	moderate + high-impact	83	0.0759546587880426	0.104007809482282	0.914349106359585	0.858146039710478	0.973576981367409	0.00507281733179188
GOCC_MEMBRANE_COAT	URV	moderate + high-impact	83	0.217484223711281	0.272376171988741	0.950714385261484	0.914886577580601	0.987670949936181	0.00930785608540208
GOCC_MEMBRANE_COAT	singletons-only	high-impact only	79	0.0078844540738656	0.009087890688261	0.791951304214184	0.641998125322688	0.969186489673175	0.0232032584341657
GOCC_MEMBRANE_COAT	URV	high-impact only	79	0.0192011310036462	0.0218455790948019	0.900773667437157	0.788350161291619	1.02566934671677	0.115605628482382
GOMF_PYRIMIDINE_NUCLEOTIDE_BINDING	singletons-only	high-impact only	6	3.1750741024495e-4	0.00121953784975879	2.83698672024608	1.40307713441695	5.59421502417184	0.00426292967981368
GOMF_PYRIMIDINE_NUCLEOTIDE_BINDING	URV	high-impact only	6	6.6304922474304e-4	0.00175350924053106	2.07846981230374	1.20498642825158	3.48852487308024	0.00931126895767609
GOMF_PYRIMIDINE_NUCLEOTIDE_BINDING	singletons-only	moderate + high-impact	6	0.00364230805023077	0.00595384822214896	1.26017777344021	0.959592604936804	1.6367178105184	0.0951310287844696
GOMF_PYRIMIDINE_NUCLEOTIDE_BINDING	URV	moderate + high-impact	6	0.00990805936675361	0.0123742147557555	1.0605873925057001	0.884238762958448	1.264659783869	0.52133112282493
GOBP_MATURE_B_CELL_DIFFERENTIATION	URV	moderate + high-impact	32	0.0706715921963098	0.0828926956950492	0.900818058073247	0.840362623266314	0.964751238645917	0.00273796466509457
GOBP_MATURE_B_CELL_DIFFERENTIATION	singletons-only	moderate + high-impact	32	0.0238948429026009	0.0354751847606218	1.02926226412512	0.922375199074596	1.14638476414734	0.603799880652143
GOBP_MATURE_B_CELL_DIFFERENTIATION	URV	high-impact only	31	0.00548754538891623	0.00656488684205899	0.974929945246064	0.760580507364248	1.23593105808221	0.837003787893836
GOBP_MATURE_B_CELL_DIFFERENTIATION	singletons-only	high-impact only	31	0.00230510212145985	0.00312874781926435	1.03260961913412	0.714879208331891	1.45815815687743	0.860002713852104
GOBP_POSITIVE_REGULATION_OF_SISTER_CHROMATID_COHESION	URV	high-impact only	9	0.00112609088836398	0.00251626570771799	1.97312084155224	1.26956194178301	2.99656946260695	0.00299071151671304
GOBP_POSITIVE_REGULATION_OF_SISTER_CHROMATID_COHESION	URV	moderate + high-impact	9	0.0162251226979456	0.0229669243020765	1.1030033124852	0.963633950696549	1.25872083776709	0.153566730953966
GOBP_POSITIVE_REGULATION_OF_SISTER_CHROMATID_COHESION	singletons-only	moderate + high-impact	9	0.00582115692462413	0.00938176155380941	1.16581337528628	0.940367809167114	1.43502550313149	0.159599934848861
GOBP_POSITIVE_REGULATION_OF_SISTER_CHROMATID_COHESION	singletons-only	high-impact only	9	7.0495069231891e-4	0.00137201264183963	1.47079504382692	0.820924743107802	2.5253153162403	0.188040213784605
GOBP_AXIS_SPECIFICATION	URV	moderate + high-impact	90	0.202507305479376	0.25243123924856	0.944470639362469	0.907588357971996	0.982557393603758	0.00455409728256595
GOBP_AXIS_SPECIFICATION	singletons-only	high-impact only	84	0.00677271760207066	0.00741100214957467	0.749409283643138	0.596523305990257	0.930301287360272	0.00842643979921909
GOBP_AXIS_SPECIFICATION	singletons-only	moderate + high-impact	90	0.0707895803367756	0.100957727958315	0.947326398899394	0.887603356776221	1.01036350561581	0.0999887577816067
GOBP_AXIS_SPECIFICATION	URV	high-impact only	84	0.0149599720323086	0.0168855889936302	0.920464995267649	0.791728305009287	1.06532887080733	0.269342201107789
GOBP_NEGATIVE_REGULATION_OF_CELLULAR_AMIDE_METABOLIC_PROCESS	singletons-only	moderate + high-impact	187	0.139971569614898	0.210244751184764	1.0706118216692	1.02354523916801	1.11949149970897	0.00298788502438596
GOBP_NEGATIVE_REGULATION_OF_CELLULAR_AMIDE_METABOLIC_PROCESS	singletons-only	high-impact only	179	0.0126797426476296	0.0187814811334359	1.11468424756623	0.962667251517746	1.28573420293315	0.14522045138682
GOBP_NEGATIVE_REGULATION_OF_CELLULAR_AMIDE_METABOLIC_PROCESS	URV	high-impact only	179	0.0275547260425516	0.0361989364133386	1.07074547481958	0.965323137175159	1.18529635980185	0.194616091312722
GOBP_NEGATIVE_REGULATION_OF_CELLULAR_AMIDE_METABOLIC_PROCESS	URV	moderate + high-impact	187	0.386305061249893	0.498079405748463	1.01772148821272	0.989028954335116	1.04709603576585	0.228165249489543
GOBP_NEUTROPHIL_MEDIATED_IMMUNITY	URV	moderate + high-impact	34	0.075504776238923	0.105500067132505	1.0972805800827	1.03094354490122	1.16711161651279	0.00361494703366905
GOBP_NEUTROPHIL_MEDIATED_IMMUNITY	singletons-only	moderate + high-impact	34	0.0251217491147766	0.0403413876041877	1.13871621575264	1.02681545085646	1.26079892083474	0.0140378929832883
GOBP_NEUTROPHIL_MEDIATED_IMMUNITY	URV	high-impact only	34	0.00616896814977443	0.00818005085461326	1.13585067508404	0.908490895457959	1.40807758388686	0.259478436519498
GOBP_NEUTROPHIL_MEDIATED_IMMUNITY	singletons-only	high-impact only	34	0.00257501639525726	0.00381941017976382	1.07094836151226	0.766036553214439	1.47210167407136	0.681942598324549
GOBP_L_PROLINE_BIOSYNTHETIC_PROCESS	URV	moderate + high-impact	5	0.00922454158329535	0.00839463579653387	0.734740727997115	0.592485131318871	0.902618159542438	0.0030063304416682
GOBP_L_PROLINE_BIOSYNTHETIC_PROCESS	singletons-only	moderate + high-impact	5	0.00318476125505498	0.00305108314730827	0.726700151115988	0.50455604434384	1.01972168711294	0.0652889537525114
GOBP_L_PROLINE_BIOSYNTHETIC_PROCESS	singletons-only	high-impact only	5	3.878907031668e-4	6.8629083712939e-4	1.43556929651667	0.635639785655379	2.97497216638477	0.366484817342042
GOBP_L_PROLINE_BIOSYNTHETIC_PROCESS	URV	high-impact only	5	0.00124924598756271	0.00144989551781763	1.11664961756901	0.654784963687389	1.812658472369	0.672702226871403
GOBP_COPII_COATED_VESICLE_CARGO_LOADING	URV	moderate + high-impact	15	0.0526149191894865	0.0612592732470939	0.892542301453748	0.823391956422895	0.966311329948937	0.00488021881095324
GOBP_COPII_COATED_VESICLE_CARGO_LOADING	singletons-only	moderate + high-impact	15	0.0181485966388353	0.0225767863851011	0.836231151358407	0.731232175670114	0.953165828175269	0.00714631664534038
GOBP_COPII_COATED_VESICLE_CARGO_LOADING	singletons-only	high-impact only	14	0.00179965523721257	0.0020595166445	0.810374588270856	0.518454348787434	1.2234914004975601	0.325892334437993
GOBP_COPII_COATED_VESICLE_CARGO_LOADING	URV	high-impact only	14	0.00450794497728612	0.00518640830498021	0.940625373790043	0.711911912892438	1.22558862557342	0.656389439026653
GOCC_TRANSCRIPTION_FACTOR_TFIIA_COMPLEX	URV	moderate + high-impact	5	0.00424712684296264	0.00716605489210778	1.46019694443734	1.14123676780268	1.85145718089429	0.0029029654950421
GOCC_TRANSCRIPTION_FACTOR_TFIIA_COMPLEX	singletons-only	moderate + high-impact	5	0.00170914166079507	0.0028212146820185	1.26691086844067	0.8489696623876	1.84747957993494	0.240462345273487
GOCC_TRANSCRIPTION_FACTOR_TFIIA_COMPLEX	singletons-only	high-impact only	5	2.8817452103003e-4	4.571723781131e-4	1.42965364386104	0.53416966022339	3.35247501646816	0.451523176830222
GOCC_TRANSCRIPTION_FACTOR_TFIIA_COMPLEX	URV	high-impact only	5	4.7473557337706e-4	5.3364139375353e-4	1.11471353074706	0.459724927723079	2.37104820341074	0.794618451352816
GOMF_FILAMIN_BINDING	URV	moderate + high-impact	13	0.0371292225810856	0.0444522501132503	0.868367556694786	0.788611348604898	0.954577611941205	0.00333618627956112
GOMF_FILAMIN_BINDING	singletons-only	moderate + high-impact	13	0.0121438914356242	0.0169459565781276	0.856046492286858	0.729497500084543	1.00040718173238	0.0506090523027655
GOMF_FILAMIN_BINDING	singletons-only	high-impact only	13	0.00130995789050931	0.00122341996375148	0.618118650934772	0.346295644414227	1.03821848500932	0.0700285919179994
GOMF_FILAMIN_BINDING	URV	high-impact only	13	0.00353456191756917	0.0035173884370373	0.76284843300938	0.542490998650335	1.0492713843334	0.0976486030196833
GOBP_PROTEIN_LOCALIZATION_TO_GOLGI_APPARATUS	singletons-only	moderate + high-impact	28	0.0411233200859191	0.0676914838379392	1.1251073463367	1.03853580376427	1.21774520885058	0.00401264743542429
GOBP_PROTEIN_LOCALIZATION_TO_GOLGI_APPARATUS	URV	high-impact only	28	0.00974825543826547	0.0144251934725112	1.2213931686347	1.03173121205666	1.4394731606268	0.0205223666475216
GOBP_PROTEIN_LOCALIZATION_TO_GOLGI_APPARATUS	URV	moderate + high-impact	28	0.120732536281255	0.164877758862492	1.05845061405261	1.00676879109977	1.11231226926418	0.026230751255789
GOBP_PROTEIN_LOCALIZATION_TO_GOLGI_APPARATUS	singletons-only	high-impact only	28	0.00445708780900539	0.00755295137759332	1.18914193034783	0.939748738518702	1.49302020831834	0.14718706437195
REACTOME_CYTOSOLIC_SULFONATION_OF_SMALL_MOLECULES	URV	moderate + high-impact	22	0.0372840532214175	0.0538426380979931	1.14303345894105	1.04659650064277	1.24676712798831	0.0030650811140378
REACTOME_CYTOSOLIC_SULFONATION_OF_SMALL_MOLECULES	singletons-only	moderate + high-impact	22	0.0122820890911829	0.019842015873074	1.14761001950784	0.989934539582276	1.32607035565785	0.0676581308724267
REACTOME_CYTOSOLIC_SULFONATION_OF_SMALL_MOLECULES	singletons-only	high-impact only	22	0.00174125022204662	0.00198512857812764	0.774072049150633	0.489684105227885	1.17895726986053	0.239887676138954
REACTOME_CYTOSOLIC_SULFONATION_OF_SMALL_MOLECULES	URV	high-impact only	22	0.00501954410996836	0.00656462654946324	1.04763816495986	0.816330802952622	1.33034190346545	0.709564802362954
GOBP_PROTEIN_K48_LINKED_UBIQUITINATION	URV	moderate + high-impact	62	0.0941771443305968	0.130025766280608	1.08281170783882	1.02358907591218	1.14484792252789	0.00566135054134231
GOBP_PROTEIN_K48_LINKED_UBIQUITINATION	URV	high-impact only	55	0.00667328426310227	0.0103794843995341	1.32319099910304	1.08288703118008	1.60654334500911	0.00653126116607239
GOBP_PROTEIN_K48_LINKED_UBIQUITINATION	singletons-only	moderate + high-impact	62	0.0352307000257608	0.0537704901784492	1.07988120944743	0.987732943461806	1.17915294652135	0.090944727702467
GOBP_PROTEIN_K48_LINKED_UBIQUITINATION	singletons-only	high-impact only	55	0.00316477635626673	0.00465358358917179	1.12199397647147	0.83105548376206	1.49312529539373	0.444919273282897
GOBP_ESTABLISHMENT_OF_PROTEIN_LOCALIZATION_TO_ORGANELLE	URV	moderate + high-impact	404	0.8861048547227	1.16992113094394	1.02643170167718	1.00728436395575	1.04588604941677	0.00665087723251956
GOBP_ESTABLISHMENT_OF_PROTEIN_LOCALIZATION_TO_ORGANELLE	singletons-only	moderate + high-impact	404	0.312178839038704	0.46756025175762	1.03991072713271	1.0088228909715	1.07181022046188	0.0115526841641106
GOBP_ESTABLISHMENT_OF_PROTEIN_LOCALIZATION_TO_ORGANELLE	singletons-only	high-impact only	384	0.0310282575532029	0.0473894658228392	1.12796621056943	1.02665153676865	1.23757546141197	0.0123363882073718
GOBP_ESTABLISHMENT_OF_PROTEIN_LOCALIZATION_TO_ORGANELLE	URV	high-impact only	384	0.0731420672437844	0.0942065611626213	1.06701602178681	0.999719114537848	1.1379929861929	0.0509902380751112
GOCC_BLOC_1_COMPLEX	URV	high-impact only	8	7.4843300533031e-4	0.00183324580880598	2.19774290086777	1.31344425668046	3.57843128573842	0.00325522074843343
GOCC_BLOC_1_COMPLEX	URV	moderate + high-impact	9	0.00686716303929075	0.0103170850267261	1.20016278767428	0.978400238101984	1.46255757227594	0.0794823330534484
GOCC_BLOC_1_COMPLEX	singletons-only	moderate + high-impact	9	0.0024171469492263	0.00450693572947876	1.31462267565718	0.94991145374593	1.79416088501047	0.0976647395222829
GOCC_BLOC_1_COMPLEX	singletons-only	high-impact only	8	4.3175165945324e-4	9.1723474171578e-4	1.73038435210206	0.838041551265557	3.36176991923084	0.133070264272713
GOBP_REGULATION_OF_CATABOLIC_PROCESS	singletons-only	moderate + high-impact	931	0.73098160493613	1.07244683803642	1.03123059061316	1.01049049679729	1.0523337647004	0.00303300885376434
GOBP_REGULATION_OF_CATABOLIC_PROCESS	URV	moderate + high-impact	931	2.09926680522432	2.71589684047198	1.01355829376839	1.00096920296002	1.02628164111715	0.0347107575089145
GOBP_REGULATION_OF_CATABOLIC_PROCESS	singletons-only	high-impact only	886	0.0703373939658964	0.0983358027323351	1.01712186956648	0.95272095502148	1.08513710503339	0.609553366596051
GOBP_REGULATION_OF_CATABOLIC_PROCESS	URV	high-impact only	886	0.161116004046248	0.196679294756258	0.998635092217384	0.954642726730485	1.04427808548801	0.952419000366854
GOBP_FOLIC_ACID_CONTAINING_COMPOUND_BIOSYNTHETIC_PROCESS	URV	moderate + high-impact	9	0.0169574286366713	0.025537533180061	1.2159673056622	1.06862654757988	1.37994640747701	0.00317170988339277
GOBP_FOLIC_ACID_CONTAINING_COMPOUND_BIOSYNTHETIC_PROCESS	URV	high-impact only	9	0.00223008842590332	0.00335343426557878	1.37975574123217	0.967824778082266	1.92742290910624	0.0743407186379181
GOBP_FOLIC_ACID_CONTAINING_COMPOUND_BIOSYNTHETIC_PROCESS	singletons-only	moderate + high-impact	9	0.00581479048561323	0.00975516876024342	1.15463038613666	0.931624927226722	1.42163918070948	0.186742446075532
GOBP_FOLIC_ACID_CONTAINING_COMPOUND_BIOSYNTHETIC_PROCESS	singletons-only	high-impact only	9	8.9325945721631e-4	0.00152480785566509	1.35014149784542	0.781677108884177	2.23244301175428	0.27143793928111
GOBP_MOTOR_LEARNING	singletons-only	high-impact only	7	2.3073235893874e-4	9.1493018988179e-4	3.39517689691153	1.53736391192296	7.31154820507935	0.00303898870814534
GOBP_MOTOR_LEARNING	URV	high-impact only	7	5.6089829278621e-4	0.00114371075122736	1.6153524479946	0.850390329526458	2.92432672587057	0.138176283995041
GOBP_MOTOR_LEARNING	singletons-only	moderate + high-impact	8	0.00489837660972411	0.00703386129084046	1.0945737384856	0.853932638584609	1.38904003781501	0.469513010829969
GOBP_MOTOR_LEARNING	URV	moderate + high-impact	8	0.0135145215096101	0.0170641608500779	1.04193706104394	0.893138992011598	1.21031647391437	0.597407709866075
GOMF_INORGANIC_DIPHOSPHATASE_ACTIVITY	singletons-only	high-impact only	5	4.8917794085324e-4	7.71198529467194e-5	0.146120459569611	0.0158804787546372	0.580645317838511	0.00313266757003583
GOMF_INORGANIC_DIPHOSPHATASE_ACTIVITY	URV	high-impact only	5	0.00109538405174455	7.6330642927393e-4	0.618200427548657	0.300178338580083	1.14894492894679	0.134212373244259
GOMF_INORGANIC_DIPHOSPHATASE_ACTIVITY	URV	moderate + high-impact	5	0.0089385505237389	0.00968970572343606	0.867465912085796	0.707844022945575	1.05494674177164	0.156482801366658
GOMF_INORGANIC_DIPHOSPHATASE_ACTIVITY	singletons-only	moderate + high-impact	5	0.00266007892221071	0.00343047178421624	0.926159277193741	0.65304147300924	1.28780265247908	0.655024711994893
GOBP_RESPONSE_TO_MINERALOCORTICOID	URV	moderate + high-impact	32	0.0527880561112062	0.0757026393242709	1.11961147370975	1.03944284853967	1.20485235352673	0.0029728204168592
GOBP_RESPONSE_TO_MINERALOCORTICOID	singletons-only	moderate + high-impact	32	0.0186866771129389	0.0270397421124759	1.03951444095521	0.918337851099406	1.17360239195806	0.536923526117088
GOBP_RESPONSE_TO_MINERALOCORTICOID	singletons-only	high-impact only	28	0.00172603128375778	0.00221767103127333	0.932611044030967	0.609338740470249	1.38314065440303	0.73597873910109
GOBP_RESPONSE_TO_MINERALOCORTICOID	URV	high-impact only	28	0.00391321078658207	0.00466822784019409	0.957978519711308	0.71424906971777	1.26517448412598	0.76719380919292
GOMF_PRE_MRNA_INTRONIC_BINDING	singletons-only	high-impact only	8	5.80794955828449e-5	5.3335579082173e-4	6.13736538267838	1.81687458080078	22.9705371655363	0.00372411480638213
GOMF_PRE_MRNA_INTRONIC_BINDING	URV	moderate + high-impact	10	0.0168709686728012	0.0241465745122955	1.15462246689335	1.01221634510302	1.31325683974593	0.0324775314757396
GOMF_PRE_MRNA_INTRONIC_BINDING	singletons-only	moderate + high-impact	10	0.00601604551719617	0.0106091572905079	1.23264455473319	1.00291024767921	1.50601972434478	0.0469066838762854
GOMF_PRE_MRNA_INTRONIC_BINDING	URV	high-impact only	8	2.7365087323379e-4	7.6232074319987e-4	1.96867622208197	0.851253509802696	4.30928247142447	0.109980165010762
GOBP_NEGATIVE_REGULATION_OF_MONOCYTE_CHEMOTACTIC_PROTEIN_1_PRODUCTION	URV	high-impact only	6	6.6251293127859e-4	0.00183090754856325	2.23223380666888	1.3105147381982	3.70704077296815	0.00365509107316642
GOBP_NEGATIVE_REGULATION_OF_MONOCYTE_CHEMOTACTIC_PROTEIN_1_PRODUCTION	singletons-only	high-impact only	6	3.0258835160255e-4	0.00106762785670285	2.40150766499311	1.17222125920063	4.78136149329092	0.0175378760438166
GOBP_NEGATIVE_REGULATION_OF_MONOCYTE_CHEMOTACTIC_PROTEIN_1_PRODUCTION	singletons-only	moderate + high-impact	6	0.00429310558452262	0.00701923502993751	1.11622441172897	0.866715383804132	1.4240543354975	0.388920383955999
GOBP_NEGATIVE_REGULATION_OF_MONOCYTE_CHEMOTACTIC_PROTEIN_1_PRODUCTION	URV	moderate + high-impact	6	0.0121627885334901	0.0161083514921002	1.02789572863769	0.875481060208461	1.20153179414354	0.733835082461847
GOBP_PROTEIN_HETEROTETRAMERIZATION	URV	moderate + high-impact	14	0.0291754385756242	0.0426785275643733	1.16169032378674	1.05196990191688	1.28079884704283	0.00319712426695984
GOBP_PROTEIN_HETEROTETRAMERIZATION	singletons-only	moderate + high-impact	14	0.0107650599570861	0.0172858031989961	1.15699238941923	0.986572211461057	1.35162706454078	0.0725528514765896
GOBP_PROTEIN_HETEROTETRAMERIZATION	URV	high-impact only	14	0.00193038433407619	0.00282702151387631	1.21891757612096	0.822248698504487	1.76425118928531	0.316193746354201
GOBP_PROTEIN_HETEROTETRAMERIZATION	singletons-only	high-impact only	14	9.3562291216581e-4	0.00145345112503014	1.19773414055377	0.685889125359174	1.99883367594244	0.512530853696272
GOBP_LIPID_GLYCOSYLATION	singletons-only	high-impact only	11	6.0364535741315e-4	0.00198116034995448	2.17540804827762	1.29530985588784	3.59379987619748	0.00375553643019599
GOBP_LIPID_GLYCOSYLATION	URV	high-impact only	11	0.00184036580664509	0.0035080430484114	1.55935126778747	1.08867988319977	2.1951566160419	0.0160721774030909
GOBP_LIPID_GLYCOSYLATION	URV	moderate + high-impact	11	0.0202407987938204	0.0282617688021477	1.04885719272973	0.928819019631274	1.18147106431358	0.438815952575089
GOBP_LIPID_GLYCOSYLATION	singletons-only	moderate + high-impact	11	0.00649114234671682	0.0100767500781848	1.04631093246548	0.84898717983502	1.28091408217556	0.667001197095731
GOBP_DETECTION_OF_MOLECULE_OF_BACTERIAL_ORIGIN	URV	moderate + high-impact	10	0.0286575176741415	0.0436608238342628	1.16101423418166	1.05222969200246	1.27906910698974	0.00306101856488672
GOBP_DETECTION_OF_MOLECULE_OF_BACTERIAL_ORIGIN	singletons-only	moderate + high-impact	10	0.00957066425051195	0.0134358778763043	0.931091768857253	0.77738089630189	1.10923030054789	0.428069955976632
GOBP_DETECTION_OF_MOLECULE_OF_BACTERIAL_ORIGIN	singletons-only	high-impact only	10	0.00114898352512032	0.00144982154715048	0.836672695676971	0.481934646202288	1.38433390893908	0.499164667979947
GOBP_DETECTION_OF_MOLECULE_OF_BACTERIAL_ORIGIN	URV	high-impact only	10	0.00271330141732199	0.00396704866996499	1.06617652105667	0.769262897186316	1.45339778613494	0.693908758834991
REACTOME_TRANSPORT_OF_ORGANIC_ANIONS	URV	moderate + high-impact	11	0.0282469450236553	0.0435986362079077	1.16217432985495	1.05213715689205	1.28175214670334	0.00318597292400846
REACTOME_TRANSPORT_OF_ORGANIC_ANIONS	singletons-only	moderate + high-impact	11	0.00959351648193382	0.0169419571638966	1.14775381135955	0.973476426439784	1.3481131505359	0.100316621343084
REACTOME_TRANSPORT_OF_ORGANIC_ANIONS	URV	high-impact only	11	0.00307076605742451	0.00481217541051538	1.13849275479117	0.842157207084975	1.51827728200794	0.39244532534411
REACTOME_TRANSPORT_OF_ORGANIC_ANIONS	singletons-only	high-impact only	11	0.0012273888562631301	0.00236616316145037	1.15538724484027	0.740959306436278	1.75638710617753	0.514647621526064
REACTOME_DISEASES_OF_IMMUNE_SYSTEM	URV	moderate + high-impact	31	0.0620748322403374	0.088285969025818	1.10926309130883	1.03589129168535	1.1868965111986	0.00306873793522688
REACTOME_DISEASES_OF_IMMUNE_SYSTEM	singletons-only	moderate + high-impact	31	0.0222260375241502	0.0348123060139593	1.0734325645883	0.960167773294356	1.19766839992616	0.211388743645262
REACTOME_DISEASES_OF_IMMUNE_SYSTEM	singletons-only	high-impact only	30	0.00252990275629122	0.00297931319109286	0.838289866736724	0.577751921560568	1.18667825848308	0.327434061991393
REACTOME_DISEASES_OF_IMMUNE_SYSTEM	URV	high-impact only	30	0.00534676070796427	0.00695312549213267	1.01828942451904	0.799063512705995	1.28433362703015	0.881054544921565
GOCC_ENDOSOME	singletons-only	moderate + high-impact	937	0.754817543651516	1.12457052490138	1.03028413678706	1.01004376299483	1.05087575695508	0.00322816459316932
GOCC_ENDOSOME	URV	moderate + high-impact	937	2.23502016537029	2.92261962915079	1.01368979231296	1.00145108412273	1.02605562806672	0.0282579450739556
GOCC_ENDOSOME	singletons-only	high-impact only	905	0.0827164175279785	0.119409149642701	1.02570929746398	0.966117048837002	1.08840401616715	0.404622621586533
GOCC_ENDOSOME	URV	high-impact only	905	0.196118535272918	0.243581719348934	0.998883348416043	0.95867849232962	1.04048659010282	0.957340607491509
REACTOME_RHO_GTPASES_ACTIVATE_WASPS_AND_WAVES	URV	moderate + high-impact	36	0.0496204040235225	0.0695045059241787	1.1244741026642	1.0406687168277	1.21381527122216	0.0030910207650956
REACTOME_RHO_GTPASES_ACTIVATE_WASPS_AND_WAVES	URV	high-impact only	33	0.00278391102681552	0.00405148725468861	1.3061477066979	0.942822139928358	1.77867278736376	0.106438355213541
REACTOME_RHO_GTPASES_ACTIVATE_WASPS_AND_WAVES	singletons-only	moderate + high-impact	36	0.0185670670633064	0.0282376668663305	1.09138279542723	0.96454083648089	1.23196644213968	0.16413000217092
REACTOME_RHO_GTPASES_ACTIVATE_WASPS_AND_WAVES	singletons-only	high-impact only	33	0.00144212712590773	0.00175714306511775	0.982594210997762	0.599329760854512	1.54702445519145	0.941813965578647
GOBP_REGULATION_OF_POSTSYNAPSE_ORGANIZATION	singletons-only	moderate + high-impact	82	0.0690484262154673	0.106916430909569	1.09139404105342	1.0242767138704	1.16219572071225	0.00702650531897642
GOBP_REGULATION_OF_POSTSYNAPSE_ORGANIZATION	URV	moderate + high-impact	82	0.196051603001257	0.261766067990323	1.05562805898536	1.01480613900888	1.09779846371526	0.00721186498353166
GOBP_REGULATION_OF_POSTSYNAPSE_ORGANIZATION	URV	high-impact only	78	0.010546633012573201	0.0155068361530381	1.18171091489022	1.00260654618863	1.3866764609989	0.0465299199037105
GOBP_REGULATION_OF_POSTSYNAPSE_ORGANIZATION	singletons-only	high-impact only	78	0.00545328952981569	0.00923751297424174	1.23852129109436	0.997139269217469	1.52749321446934	0.0530490769077374
GOMF_NEDD8_SPECIFIC_PROTEASE_ACTIVITY	URV	high-impact only	5	7.0476630172345e-4	3.0694518512688e-4	0.312117287236772	0.104206879186049	0.731499228372224	0.00542040475604699
GOMF_NEDD8_SPECIFIC_PROTEASE_ACTIVITY	singletons-only	high-impact only	5	2.5863751908074e-4	6.99655936672248e-7	0.0576079148354974	4.2431250688997e-4	0.534063108700553	0.00620091068935225
GOMF_NEDD8_SPECIFIC_PROTEASE_ACTIVITY	singletons-only	moderate + high-impact	6	0.00228176232227068	0.00350659725170315	1.06189680307526	0.738752090873397	1.49656245977763	0.739458407122185
GOMF_NEDD8_SPECIFIC_PROTEASE_ACTIVITY	URV	moderate + high-impact	6	0.00638623689330692	0.00770166305975133	0.993607458816431	0.789366846942312	1.23835780653231	0.955406775737297
GOBP_GMP_BIOSYNTHETIC_PROCESS	URV	moderate + high-impact	14	0.0301348952361036	0.0443771479498952	1.15775849506602	1.05072292175251	1.27378248240506	0.0032045751043438
GOBP_GMP_BIOSYNTHETIC_PROCESS	singletons-only	moderate + high-impact	14	0.00990899832935127	0.0167735120085435	1.14021629049781	0.969552399544993	1.33582141191396	0.111838302215102
GOBP_GMP_BIOSYNTHETIC_PROCESS	singletons-only	high-impact only	14	0.0014520866675208	0.00183031461649505	0.841117204315257	0.521096528220596	1.30339061698671	0.449814010513826
GOBP_GMP_BIOSYNTHETIC_PROCESS	URV	high-impact only	14	0.0037506869806394	0.00480144767705435	1.07974788617057	0.807477074131451	1.42264432615912	0.597373930693267
REACTOME_RUNX3_REGULATES_CDKN1A_TRANSCRIPTION	singletons-only	high-impact only	7	4.5973247573758e-4	8.01408327253768e-5	0.160382061673701	0.0182611422027609	0.618220977182159	0.00434794286752505
REACTOME_RUNX3_REGULATES_CDKN1A_TRANSCRIPTION	URV	high-impact only	7	8.7778499962817e-4	3.8593476321639e-4	0.367575098708503	0.131666056441073	0.830816813756346	0.0137929261682368
REACTOME_RUNX3_REGULATES_CDKN1A_TRANSCRIPTION	URV	moderate + high-impact	7	0.0267678480616344	0.0309285148449878	0.911514056859683	0.814488347615487	1.01760677075745	0.0996658478838546
REACTOME_RUNX3_REGULATES_CDKN1A_TRANSCRIPTION	singletons-only	moderate + high-impact	7	0.00853827739875375	0.010691693995514	0.864067646504279	0.711172871929789	1.04274875415078	0.129077219356105
GOBP_POSITIVE_REGULATION_OF_AMINE_TRANSPORT	URV	high-impact only	36	0.00433253843026522	0.00725043096307497	1.42662485333535	1.11666775641465	1.80659983320993	0.00484032184538974
GOBP_POSITIVE_REGULATION_OF_AMINE_TRANSPORT	URV	moderate + high-impact	38	0.0629954710986372	0.0879777970586709	1.09366642260821	1.02115973870364	1.17040694065311	0.0106603482148606
GOBP_POSITIVE_REGULATION_OF_AMINE_TRANSPORT	singletons-only	high-impact only	36	0.0020872846464133	0.00396787466449125	1.38296633907727	0.983361821087387	1.91574879793653	0.0620626333272144
GOBP_POSITIVE_REGULATION_OF_AMINE_TRANSPORT	singletons-only	moderate + high-impact	38	0.0213427600774959	0.0326920423082093	1.06077770045702	0.94556455521065	1.18759692011138	0.312333630706996
GOBP_PRESYNAPTIC_ENDOCYTOSIS	singletons-only	moderate + high-impact	59	0.0566133793705667	0.0910792409218044	1.10936003724587	1.03546450323752	1.18765901243631	0.00325457518403294
GOBP_PRESYNAPTIC_ENDOCYTOSIS	URV	moderate + high-impact	59	0.159311612069562	0.213757163925572	1.03761863451537	0.993153537824381	1.08371514877572	0.0982213425451721
GOBP_PRESYNAPTIC_ENDOCYTOSIS	singletons-only	high-impact only	54	0.00608805369971971	0.00924517676686885	1.056211104869	0.853262534885849	1.29815909094491	0.61067590107137
GOBP_PRESYNAPTIC_ENDOCYTOSIS	URV	high-impact only	54	0.0140491501694765	0.0189507439105059	1.03571820731111	0.894114479801694	1.1954116200438	0.636570432671419
GOBP_REGULATION_OF_T_CELL_CHEMOTAXIS	URV	moderate + high-impact	16	0.025097615271249	0.0367527537204331	1.17065339444503	1.05412487130138	1.29746567593976	0.0033854134572926
GOBP_REGULATION_OF_T_CELL_CHEMOTAXIS	singletons-only	moderate + high-impact	16	0.00925793280569313	0.0150411556984798	1.17506370864021	0.992581774029391	1.38462184307606	0.0608323881820912
GOBP_REGULATION_OF_T_CELL_CHEMOTAXIS	singletons-only	high-impact only	14	8.1967989381695e-4	0.00129746571316388	1.37840454639254	0.769771195301647	2.34132411589978	0.268754866611841
GOBP_REGULATION_OF_T_CELL_CHEMOTAXIS	URV	high-impact only	14	0.0018397529413193	0.00221415687249597	1.12360322088834	0.740254620597595	1.6408116545455	0.569992317591934
GOBP_REGULATION_OF_PROTEIN_K63_LINKED_UBIQUITINATION	singletons-only	high-impact only	13	9.2509933063753e-4	0.002363530667471	2.01913165367107	1.27336103638923	3.1352587222796	0.00326535602233846
GOBP_REGULATION_OF_PROTEIN_K63_LINKED_UBIQUITINATION	URV	moderate + high-impact	14	0.0422277372024077	0.0566424642163732	1.06196404211939	0.975399696853578	1.15479860651834	0.164885829911486
GOBP_REGULATION_OF_PROTEIN_K63_LINKED_UBIQUITINATION	URV	high-impact only	13	0.00247808120759861	0.00366247106299338	1.19097621572951	0.844597576762152	1.64886189986704	0.311874058691186
GOBP_REGULATION_OF_PROTEIN_K63_LINKED_UBIQUITINATION	singletons-only	moderate + high-impact	14	0.0141548998712683	0.0210567024119874	1.04739435246853	0.90860880721361	1.20353952335996	0.519875263985328
GOMF_OXIDOREDUCTASE_ACTIVITY_ACTING_ON_THE_CH_NH2_GROUP_OF_DONORS_OXYGEN_AS_ACCEPTOR	URV	high-impact only	16	0.00314486491548825	0.00236982061504156	0.590255829859882	0.393031588355067	0.857100044973575	0.00485215082035861
GOMF_OXIDOREDUCTASE_ACTIVITY_ACTING_ON_THE_CH_NH2_GROUP_OF_DONORS_OXYGEN_AS_ACCEPTOR	singletons-only	high-impact only	16	0.00146473947668691	0.00114592426060146	0.490351188426188	0.264702357786251	0.846217043246111	0.00922221662953493
GOMF_OXIDOREDUCTASE_ACTIVITY_ACTING_ON_THE_CH_NH2_GROUP_OF_DONORS_OXYGEN_AS_ACCEPTOR	singletons-only	moderate + high-impact	16	0.0120177492826138	0.0157274322036954	0.92605340743936	0.785785867258024	1.08636472236075	0.349059424418568
GOMF_OXIDOREDUCTASE_ACTIVITY_ACTING_ON_THE_CH_NH2_GROUP_OF_DONORS_OXYGEN_AS_ACCEPTOR	URV	moderate + high-impact	16	0.0367489688286693	0.0466822229079	0.98262561524479	0.895018126267173	1.07711116016782	0.71014751795224
GOBP_T_CELL_CHEMOTAXIS	URV	moderate + high-impact	24	0.0612584784638733	0.0891149383848029	1.11070689597637	1.03721962278821	1.18846004150526	0.00272910142953064
GOBP_T_CELL_CHEMOTAXIS	singletons-only	moderate + high-impact	24	0.0202124524098518	0.030355643041524102	1.03772626830787	0.921807909594434	1.16551696018726	0.537209902410773
GOBP_T_CELL_CHEMOTAXIS	singletons-only	high-impact only	22	0.00174053839720598	0.00206847462423276	0.96236431477263	0.614522707737478	1.45345466287911	0.860331604758216
GOBP_T_CELL_CHEMOTAXIS	URV	high-impact only	22	0.00343724232540527	0.00383805521581793	0.995957442968912	0.72477467206454	1.33948512011995	0.979324058373537
GOBP_POSITIVE_REGULATION_OF_MRNA_PROCESSING	URV	moderate + high-impact	30	0.0455122835444598	0.0627318820422367	1.11997072875458	1.03291001578452	1.21303857709983	0.00620952628073157
GOBP_POSITIVE_REGULATION_OF_MRNA_PROCESSING	singletons-only	moderate + high-impact	30	0.0160797387942902	0.0260911850303609	1.17948105945285	1.03618515057028	1.33923314641055	0.0127445937711484
GOBP_POSITIVE_REGULATION_OF_MRNA_PROCESSING	singletons-only	high-impact only	29	0.00132366068366137	0.00289764053655534	1.642444271363	1.09966525277896	2.40780532641038	0.0160562330441312
GOBP_POSITIVE_REGULATION_OF_MRNA_PROCESSING	URV	high-impact only	29	0.00275111441816401	0.00450308230008502	1.28730987408821	0.948209601877665	1.72331516903793	0.103873881456434
GOMF_INORGANIC_PHOSPHATE_TRANSMEMBRANE_TRANSPORTER_ACTIVITY	singletons-only	moderate + high-impact	5	0.00350223473486365	0.00678808358197001	1.47348659885362	1.13099941351428	1.90205027476254	0.00442803232148403
GOMF_INORGANIC_PHOSPHATE_TRANSMEMBRANE_TRANSPORTER_ACTIVITY	URV	moderate + high-impact	5	0.00885480085309519	0.0134383592574511	1.26538023268912	1.05726996934833	1.50674274136673	0.0106087709660065
GOMF_INORGANIC_PHOSPHATE_TRANSMEMBRANE_TRANSPORTER_ACTIVITY	URV	high-impact only	5	5.4841884799223e-4	5.3603675394382e-4	0.810188203010514	0.33453360101935	1.7166725487697	0.601501659852624
GOMF_INORGANIC_PHOSPHATE_TRANSMEMBRANE_TRANSPORTER_ACTIVITY	singletons-only	high-impact only	5	3.4527964262369e-4	3.82609704637e-4	0.936322030949358	0.325740353279577	2.25581607137181	0.891308757479366
GOBP_GLIOGENESIS	URV	moderate + high-impact	265	0.683327690155689	0.903295242152978	1.03258223398972	1.01083009853672	1.05472367245898	0.00318929291167547
GOBP_GLIOGENESIS	singletons-only	moderate + high-impact	265	0.230972521060725	0.333649728477188	1.01320803583893	0.977512679361195	1.04998854317376	0.47250707801335
GOBP_GLIOGENESIS	URV	high-impact only	238	0.0423846568193533	0.0527489931238251	1.02931472639995	0.94392737108144	1.12086524717019	0.510834367371193
GOBP_GLIOGENESIS	singletons-only	high-impact only	238	0.0200094812444752	0.0278057483219229	1.01764657511145	0.901258757622036	1.14615386360989	0.77570305906529
REACTOME_SIGNALING_BY_INTERLEUKINS	singletons-only	moderate + high-impact	436	0.255052114906941	0.380625118872737	1.05126513443627	1.01688232015452	1.08662557120213	0.00325268114875787
REACTOME_SIGNALING_BY_INTERLEUKINS	URV	moderate + high-impact	436	0.73939816301862	0.963901419583727	1.01120205762712	0.990593035103942	1.03216540105338	0.288597243420283
REACTOME_SIGNALING_BY_INTERLEUKINS	singletons-only	high-impact only	402	0.0259827987733314	0.036946423528306	1.04681489899439	0.942037429058642	1.16110770611223	0.3927451781532
REACTOME_SIGNALING_BY_INTERLEUKINS	URV	high-impact only	402	0.0610688554186893	0.0759004258829455	0.983511680929243	0.915036424804272	1.05609476255113	0.648867180803415
GOBP_LYSINE_CATABOLIC_PROCESS	URV	high-impact only	7	0.00159649441798446	0.00327918169367758	1.72059492030429	1.18393452687719	2.45723875813545	0.00496173752792095
GOBP_LYSINE_CATABOLIC_PROCESS	singletons-only	high-impact only	7	7.0552076684986e-4	0.00183132216752824	1.98588566354783	1.18644638983293	3.23854779096555	0.00984934002638738
GOBP_LYSINE_CATABOLIC_PROCESS	singletons-only	moderate + high-impact	7	0.00412051922566918	0.00739671252500381	1.15001499541766	0.897466422695228	1.46137934082281	0.265383888402373
GOBP_LYSINE_CATABOLIC_PROCESS	URV	moderate + high-impact	7	0.0121202449482885	0.0173919805383215	1.06751859119098	0.911970462410289	1.24453796647014	0.412452839801768
GOBP_POSITIVE_REGULATION_OF_COMPLEMENT_ACTIVATION	singletons-only	moderate + high-impact	5	0.00410443333948718	0.007923890359464	1.44354657574125	1.13276124903831	1.82523316869646	0.00327772960203565
GOBP_POSITIVE_REGULATION_OF_COMPLEMENT_ACTIVATION	singletons-only	high-impact only	5	4.4539469906073e-4	8.3839641488765e-4	1.52387700739183	0.719967393358825	3.00450499676916	0.258356076400701
GOBP_POSITIVE_REGULATION_OF_COMPLEMENT_ACTIVATION	URV	high-impact only	5	0.0012488471079159	0.00121957448626518	0.848554260325249	0.476732182798427	1.42133326148273	0.546610086951688
GOBP_POSITIVE_REGULATION_OF_COMPLEMENT_ACTIVATION	URV	moderate + high-impact	5	0.0126009314143558	0.0166962383839855	1.0444000260375	0.891817901136769	1.21778294505636	0.585911194590086
GOBP_ADIPOSE_TISSUE_DEVELOPMENT	singletons-only	high-impact only	43	0.00281836899965473	0.00548986644765101	1.50357896251996	1.13209091191428	1.97540031758639	0.00527405340005616
GOBP_ADIPOSE_TISSUE_DEVELOPMENT	URV	high-impact only	43	0.00687260445521839	0.010685388648663	1.29912409291441	1.06641099678064	1.57275197736559	0.00976963250752794
GOBP_ADIPOSE_TISSUE_DEVELOPMENT	URV	moderate + high-impact	45	0.10701287011383501	0.144001549187334	1.04841197352386	0.994036414589343	1.10521200214113	0.0817225273070699
GOBP_ADIPOSE_TISSUE_DEVELOPMENT	singletons-only	moderate + high-impact	45	0.0358784538950212	0.0528137300619648	1.03018416981273	0.941321719801287	1.12593370299561	0.516068360127596
GOMF_LIPOPOLYSACCHARIDE_BINDING	singletons-only	moderate + high-impact	33	0.019254486020561	0.0245170867699933	0.827339381885932	0.726219393923086	0.93976132256461	0.00337490987826849
GOMF_LIPOPOLYSACCHARIDE_BINDING	URV	moderate + high-impact	33	0.0566307256428196	0.0722536403565292	0.964367957813206	0.89436922504118	1.03880490790956	0.340486464982655
GOMF_LIPOPOLYSACCHARIDE_BINDING	singletons-only	high-impact only	32	0.0022856150631966	0.00305220962208525	0.872043655428778	0.600889388037608	1.23700155692076	0.450780932393481
GOMF_LIPOPOLYSACCHARIDE_BINDING	URV	high-impact only	32	0.00533122737240042	0.00747899878353296	1.06567312513349	0.839735560764293	1.33983398185694	0.595215378722085
GOMF_POLY_A_SPECIFIC_RIBONUCLEASE_ACTIVITY	singletons-only	moderate + high-impact	12	0.00922877817311484	0.0162366636428433	1.27012045929564	1.07656522702868	1.49264709890657	0.0048266268230599
GOMF_POLY_A_SPECIFIC_RIBONUCLEASE_ACTIVITY	singletons-only	high-impact only	12	6.6108535984229e-4	0.00167695405095631	1.91008683268026	1.0994261436463	3.21748951338708	0.0224879213818586
GOMF_POLY_A_SPECIFIC_RIBONUCLEASE_ACTIVITY	URV	moderate + high-impact	12	0.0231740579709349	0.0330257121045177	1.13320960082733	1.01295636790765	1.26507085823242	0.0290791499661491
GOMF_POLY_A_SPECIFIC_RIBONUCLEASE_ACTIVITY	URV	high-impact only	12	0.00191260621431177	0.0032811320358856	1.37989715696429	0.955363041879254	1.95605775690892	0.0849167581783947
GOMF_PROTEIN_HOMODIMERIZATION_ACTIVITY	singletons-only	high-impact only	637	0.0553814782856728	0.0858744746888727	1.10940163468782	1.03428440066295	1.18906568094925	0.00380172453543193
GOMF_PROTEIN_HOMODIMERIZATION_ACTIVITY	URV	high-impact only	637	0.132053569233836	0.173711289318088	1.04788005510371	1.00014217328019	1.09731604581149	0.0493097313852915
GOMF_PROTEIN_HOMODIMERIZATION_ACTIVITY	singletons-only	moderate + high-impact	659	0.509829131476664	0.748139891950802	1.02074729655568	0.997018823482098	1.04492547536129	0.0869520399977038
GOMF_PROTEIN_HOMODIMERIZATION_ACTIVITY	URV	moderate + high-impact	659	1.48220056659409	1.92720965029153	1.00754805938952	0.993317929072471	1.02193333844476	0.29974131520119
GOMF_INOSITOL_BISPHOSPHATE_PHOSPHATASE_ACTIVITY	URV	high-impact only	5	0.00145430330393988	7.643572022355e-4	0.42496406466137	0.210996744327016	0.766521829131764	0.00326293440862513
GOMF_INOSITOL_BISPHOSPHATE_PHOSPHATASE_ACTIVITY	singletons-only	high-impact only	5	5.1736160335926e-4	4.5780524504018e-4	0.533082221199058	0.213814265224626	1.13956503218001	0.108409537166517
GOMF_INOSITOL_BISPHOSPHATE_PHOSPHATASE_ACTIVITY	URV	moderate + high-impact	5	0.0146406407229367	0.0180790343324431	0.962182308442375	0.827791818235915	1.11383650495718	0.60921439383626
GOMF_INOSITOL_BISPHOSPHATE_PHOSPHATASE_ACTIVITY	singletons-only	moderate + high-impact	5	0.00484121920877733	0.00770048000050761	1.00818538405152	0.795904082209165	1.26694552424739	0.945172459293546
GOBP_REGULATION_OF_CYTOPLASMIC_MRNA_PROCESSING_BODY_ASSEMBLY	singletons-only	moderate + high-impact	6	0.00556922803783028	0.0103660537486115	1.36582476702444	1.10871706501984	1.67275737901769	0.00364390552762572
GOBP_REGULATION_OF_CYTOPLASMIC_MRNA_PROCESSING_BODY_ASSEMBLY	singletons-only	high-impact only	6	2.8795963472954e-4	7.620393527594e-4	2.08897464309507	0.91236528835569	4.48349425755253	0.0794507489841383
GOBP_REGULATION_OF_CYTOPLASMIC_MRNA_PROCESSING_BODY_ASSEMBLY	URV	moderate + high-impact	6	0.0140428080892181	0.0191457724845015	1.11167813274159	0.959503687064247	1.28323858404524	0.15712969186896
GOBP_REGULATION_OF_CYTOPLASMIC_MRNA_PROCESSING_BODY_ASSEMBLY	URV	high-impact only	6	7.4821898638819e-4	0.00122017823570353	1.33110425278609	0.718091508481432	2.33952238191691	0.3505072834415
GOBP_POSTSYNAPSE_ORGANIZATION	URV	moderate + high-impact	153	0.391346381064854	0.515038811258124	1.04268677322043	1.01383083892257	1.07222054778438	0.00354844779907448
GOBP_POSTSYNAPSE_ORGANIZATION	singletons-only	moderate + high-impact	153	0.137530340840166	0.202336131317366	1.0474422609401	1.00059214159286	1.09612558594615	0.04711952196901649
GOBP_POSTSYNAPSE_ORGANIZATION	URV	high-impact only	144	0.0220753709075358	0.0288140946601311	1.05046072434293	0.932888398422508	1.17990258970597	0.41330754495803
GOBP_POSTSYNAPSE_ORGANIZATION	singletons-only	high-impact only	144	0.0113353205957272	0.015816725980585	1.01019384770451	0.858684277123594	1.18316137301255	0.901323873901803
GOBP_PROTEIN_CATABOLIC_PROCESS	singletons-only	moderate + high-impact	912	0.682420529524828	1.010998861403	1.03209966170091	1.01066235714852	1.05392828334369	0.00319728075823078
GOBP_PROTEIN_CATABOLIC_PROCESS	URV	moderate + high-impact	912	1.95366938286165	2.53640222552884	1.01272311338464	0.999719663658721	1.02586929893477	0.0551763852971034
GOBP_PROTEIN_CATABOLIC_PROCESS	singletons-only	high-impact only	869	0.0679452565969756	0.095115129367434	1.01338401355125	0.947934571388983	1.08258471545269	0.695059445661219
GOBP_PROTEIN_CATABOLIC_PROCESS	URV	high-impact only	869	0.156869126888635	0.191159397249505	0.999155850120515	0.953911403596063	1.04615411451481	0.971387383725601
GOMF_VINCULIN_BINDING	URV	moderate + high-impact	12	0.0709537630077295	0.100075053158326	1.10217224548711	1.03331967367773	1.17483697831784	0.00320008807981287
GOMF_VINCULIN_BINDING	singletons-only	high-impact only	12	0.00227434269229545	0.00373940604461219	1.13768599038145	0.812089573577215	1.56857136460682	0.445826907537782
GOMF_VINCULIN_BINDING	singletons-only	moderate + high-impact	12	0.0243310645619416	0.0365015503124903	1.04145353403426	0.934822666239912	1.1580886090072	0.458613345579013
GOMF_VINCULIN_BINDING	URV	high-impact only	12	0.00606007491550396	0.00741337256347496	1.00672971926948	0.800045939763316	1.25522752130185	0.953424590616219
GOBP_MEMBRANE_RAFT_ASSEMBLY	URV	moderate + high-impact	9	0.0116095080932599	0.0182314423052115	1.25110329007428	1.07274203019116	1.45383916027456	0.00453377114529063
GOBP_MEMBRANE_RAFT_ASSEMBLY	URV	high-impact only	9	0.00117797836422143	0.00244051763119592	1.71319795116153	1.10469942328895	2.59520620560584	0.0169780595298917
GOBP_MEMBRANE_RAFT_ASSEMBLY	singletons-only	high-impact only	9	6.0296164204567e-4	0.0014488209971638	1.68255059670969	0.933522030642256	2.9271151134507	0.0820569595819401
GOBP_MEMBRANE_RAFT_ASSEMBLY	singletons-only	moderate + high-impact	9	0.00397349106677714	0.00633092209406858	1.09299075105315	0.837378012204277	1.41147057826536	0.506920429143387
GOBP_POSITIVE_REGULATION_OF_SECRETION	singletons-only	high-impact only	269	0.0232379253080202	0.0375320083002839	1.17017302912235	1.05263959308989	1.29857424349476	0.00376018424073832
GOBP_POSITIVE_REGULATION_OF_SECRETION	URV	high-impact only	269	0.0559373422329896	0.0754862780286403	1.07852341483791	1.00335780636965	1.15823078894805	0.0403380419817493
GOBP_POSITIVE_REGULATION_OF_SECRETION	singletons-only	moderate + high-impact	290	0.251046332667298	0.362942586598606	0.9839259590184	0.95085734771078	1.01794562112775	0.350819772872458
GOBP_POSITIVE_REGULATION_OF_SECRETION	URV	moderate + high-impact	290	0.747989741987513	0.980044239715389	0.995092106310414	0.975098607671623	1.01542120706465	0.633945661922791
GOBP_REGULATION_OF_PROTEIN_LOCALIZATION	URV	high-impact only	741	0.1519539077854	0.20117828301011	1.06709609754817	1.01999059123636	1.11600178662209	0.00488530757583594
GOBP_REGULATION_OF_PROTEIN_LOCALIZATION	singletons-only	high-impact only	741	0.0666558936905491	0.0998405198437815	1.0844612932871	1.01574717217251	1.15706728541281	0.0153172757058233
GOBP_REGULATION_OF_PROTEIN_LOCALIZATION	URV	moderate + high-impact	789	2.04745828459709	2.6874205823917	1.01249195956659	0.999867785553894	1.02525201191066	0.0524613332743126
GOBP_REGULATION_OF_PROTEIN_LOCALIZATION	singletons-only	moderate + high-impact	789	0.705451430391604	1.02911531718269	1.01040851264658	0.989701328531354	1.03148217682318	0.326645102478256
GOBP_POSITIVE_REGULATION_OF_PROTEIN_LOCALIZATION	URV	high-impact only	398	0.0909402484104105	0.123492497838077	1.08629782026774	1.02590258911411	1.14961964094511	0.00465612835964013
GOBP_POSITIVE_REGULATION_OF_PROTEIN_LOCALIZATION	singletons-only	high-impact only	398	0.0397011294525968	0.0610520695346043	1.11160602443845	1.0227268806237	1.20692200171609	0.0129904107543803
GOBP_POSITIVE_REGULATION_OF_PROTEIN_LOCALIZATION	URV	moderate + high-impact	428	1.25055566948248	1.63970398753722	1.00749761094762	0.991634653489596	1.02357265854004	0.355932740650613
GOBP_POSITIVE_REGULATION_OF_PROTEIN_LOCALIZATION	singletons-only	moderate + high-impact	428	0.427145603371277	0.621093413702453	1.00334033638581	0.977338068091831	1.02991966718063	0.803058248834533
GOMF_POLYOL_TRANSMEMBRANE_TRANSPORTER_ACTIVITY	URV	moderate + high-impact	11	0.0181252712991947	0.0274096041745565	1.20230799703172	1.06232652692198	1.35735711094553	0.00370780692294714
GOMF_POLYOL_TRANSMEMBRANE_TRANSPORTER_ACTIVITY	singletons-only	moderate + high-impact	11	0.00658704235296193	0.0108367036551793	1.19300696938672	0.975263214023672	1.45056459330173	0.0854593246320837
GOMF_POLYOL_TRANSMEMBRANE_TRANSPORTER_ACTIVITY	URV	high-impact only	11	0.00133605611813534	0.00213701396329411	1.2837458193415	0.81260466526225	1.96770251672376	0.276115650604301
GOMF_POLYOL_TRANSMEMBRANE_TRANSPORTER_ACTIVITY	singletons-only	high-impact only	11	6.3189467747775e-4	0.00114393418246209	1.39242321701722	0.732217192687557	2.51160665654323	0.301112323036163
GOBP_REGULATION_OF_CELL_CYCLE_PHASE_TRANSITION	URV	moderate + high-impact	369	0.909575559182244	1.20888538160437	1.02779258792529	1.00899488725362	1.04688315626536	0.00363045911974591
GOBP_REGULATION_OF_CELL_CYCLE_PHASE_TRANSITION	singletons-only	moderate + high-impact	369	0.3218215234737	0.484531131567312	1.02811601519105	0.997958921714794	1.05904226454963	0.0678886913681357
GOBP_REGULATION_OF_CELL_CYCLE_PHASE_TRANSITION	singletons-only	high-impact only	354	0.0355091994868649	0.0491548183728507	0.981604178348021	0.895963175403753	1.07394441456402	0.687401834958026
GOBP_REGULATION_OF_CELL_CYCLE_PHASE_TRANSITION	URV	high-impact only	354	0.081090426428509	0.101015508204894	1.01076702747239	0.949376964587079	1.07537600009996	0.736436403593315
GOBP_ERROR_FREE_TRANSLESION_SYNTHESIS	URV	moderate + high-impact	5	0.0149736188528091	0.0162686364760228	0.797255892087422	0.680646106367255	0.929328719767776	0.00352398115072172
GOBP_ERROR_FREE_TRANSLESION_SYNTHESIS	URV	high-impact only	5	0.00106477494431074	8.4094762172903e-4	0.644011405130169	0.315034861418272	1.19390525016805	0.170401300735525
GOBP_ERROR_FREE_TRANSLESION_SYNTHESIS	singletons-only	moderate + high-impact	5	0.00495585693615329	0.00610846070998873	0.840879912989927	0.647291840709287	1.07939728093668	0.176651201746091
GOBP_ERROR_FREE_TRANSLESION_SYNTHESIS	singletons-only	high-impact only	5	4.7591759753082e-4	6.8750074332455e-4	1.05061944325516	0.471188418919669	2.13557905562525	0.897411645501581
GOMF_NUCLEOSIDE_BINDING	singletons-only	moderate + high-impact	8	0.00512813213691895	0.00967917121495448	1.39669502494634	1.12391141618947	1.72458046653386	0.00281489387113809
GOMF_NUCLEOSIDE_BINDING	URV	moderate + high-impact	8	0.0158373275470762	0.0210434754911697	1.10643167032418	0.961382998380232	1.26909134025446	0.15688635717263
GOMF_NUCLEOSIDE_BINDING	URV	high-impact only	8	0.00145230077273936	0.00175577435408121	1.04957570524654	0.643311289384291	1.64379898544773	0.839824212591619
GOMF_NUCLEOSIDE_BINDING	singletons-only	high-impact only	8	5.9015101710503e-4	8.3926495211447e-4	0.993889316450431	0.477855552428325	1.90798328934574	0.986028667775278
GOMF_MICROFILAMENT_MOTOR_ACTIVITY	singletons-only	moderate + high-impact	30	0.0617530493955879	0.0991204014319914	1.10252864628518	1.03246993703879	1.17656704113213	0.00365459386194122
GOMF_MICROFILAMENT_MOTOR_ACTIVITY	URV	moderate + high-impact	30	0.195329093467387	0.267801835240251	1.0392524891089	0.999530980203693	1.08027098360388	0.0528126237412067
GOMF_MICROFILAMENT_MOTOR_ACTIVITY	URV	high-impact only	30	0.0206236012618729	0.0241181030120715	0.943760055633332	0.830576450025925	1.06912303605323	0.366024152619744
GOMF_MICROFILAMENT_MOTOR_ACTIVITY	singletons-only	high-impact only	30	0.00800622482355736	0.011665392211713	1.01134526580235	0.837305731016563	1.21456318317516	0.905379696133222
GOBP_KETONE_BODY_BIOSYNTHETIC_PROCESS	URV	moderate + high-impact	6	0.0172167841602267	0.0188536900699849	0.810346411277972	0.700109356978842	0.934223440288483	0.00354736619159746
GOBP_KETONE_BODY_BIOSYNTHETIC_PROCESS	singletons-only	moderate + high-impact	6	0.00568537298236492	0.00740226625520353	0.788655521266847	0.620257902461831	0.993373037541707	0.0436407468984504
GOBP_KETONE_BODY_BIOSYNTHETIC_PROCESS	singletons-only	high-impact only	6	8.4868264568007e-4	0.00152552060909042	1.18649342911706	0.680607596797589	1.98608377362794	0.534527048093667
GOBP_KETONE_BODY_BIOSYNTHETIC_PROCESS	URV	high-impact only	6	0.00201493770042177	0.00244193272635226	1.0120884634742	0.66963761582233	1.48490311145562	0.952744489900263
GOMF_GLYCEROL_CHANNEL_ACTIVITY	URV	moderate + high-impact	5	0.0051837782072983	0.0090905154979229	1.38848139063624	1.10994865506949	1.72463032198029	0.00437245068946879
GOMF_GLYCEROL_CHANNEL_ACTIVITY	singletons-only	moderate + high-impact	5	0.00172345173342567	0.0034351561820322	1.5322953673668	1.05606217356274	2.18599295381567	0.0251881460781319
GOMF_GLYCEROL_CHANNEL_ACTIVITY	singletons-only	high-impact only	5	1.7224855541629e-4	5.3336664277409e-4	2.51292401093733	0.897338198695529	6.50370359457599	0.0775690004997288
GOMF_GLYCEROL_CHANNEL_ACTIVITY	URV	high-impact only	5	4.1655610869669e-4	9.1606162340949e-4	1.43215958549849	0.677820066727777	2.85879447936816	0.334559713615053
GOBP_HORMONE_TRANSPORT	URV	high-impact only	259	0.0455557008278274	0.0639480085379533	1.12764740075702	1.04061110991494	1.22064347163646	0.00348726686174927
GOBP_HORMONE_TRANSPORT	singletons-only	high-impact only	259	0.018988626828195	0.0297024768888118	1.13794559867441	1.00920937846764	1.28022182436125	0.0350276485656235
GOBP_HORMONE_TRANSPORT	URV	moderate + high-impact	279	0.571034989910637	0.739555119136274	1.00113847912904	0.977682240935575	1.0250589675143	0.924911713980708
GOBP_HORMONE_TRANSPORT	singletons-only	moderate + high-impact	279	0.193802839735537	0.278167360384306	0.998751986390154	0.96027521623072	1.03851123404931	0.950157802450178
GOBP_KINETOCHORE_ASSEMBLY	singletons-only	moderate + high-impact	18	0.0187975447117768	0.0329080840795368	1.16916327777313	1.04080935015681	1.31070800345617	0.00864320849848799
GOBP_KINETOCHORE_ASSEMBLY	URV	moderate + high-impact	18	0.0531289469886445	0.0776847943745166	1.09887391219794	1.02103574713586	1.18159277960618	0.0120441771854271
GOBP_KINETOCHORE_ASSEMBLY	URV	high-impact only	17	0.00434897014738062	0.0074055015290953	1.35112357792739	1.06451590246202	1.69992640605024	0.0138708265831725
GOBP_KINETOCHORE_ASSEMBLY	singletons-only	high-impact only	17	0.0020225819184367	0.00374192174508479	1.34758100946101	0.952679569879108	1.87438968753014	0.0905528272568717
REACTOME_NUCLEAR_EVENTS_STIMULATED_BY_ALK_SIGNALING_IN_CANCER	singletons-only	moderate + high-impact	19	0.0144064757787484	0.0229614717922038	1.22730632629413	1.07019171332612	1.40332261644345	0.0035683013368768
REACTOME_NUCLEAR_EVENTS_STIMULATED_BY_ALK_SIGNALING_IN_CANCER	URV	moderate + high-impact	19	0.0401783065351398	0.0518338202813418	1.04756579451072	0.958327426114604	1.14351307004756	0.304465427791977
REACTOME_NUCLEAR_EVENTS_STIMULATED_BY_ALK_SIGNALING_IN_CANCER	singletons-only	high-impact only	16	0.00169406325766767	0.00221332823768937	1.19909021407764	0.789391343042758	1.7571401787547	0.38157639626711
REACTOME_NUCLEAR_EVENTS_STIMULATED_BY_ALK_SIGNALING_IN_CANCER	URV	high-impact only	16	0.00368912197014219	0.00434909690317689	1.05438228696322	0.779869811237899	1.39996811865956	0.723744450929479
GOCC_GAMMA_SECRETASE_COMPLEX	URV	high-impact only	7	6.3537487551881e-4	0.00175174614567545	2.26344260921785	1.31117567447649	3.80415105564055	0.00392336997508991
GOCC_GAMMA_SECRETASE_COMPLEX	singletons-only	high-impact only	7	1.3015333523756e-4	6.0921166128939e-4	2.99155077918902	1.05093075756735	8.28293186206096	0.0404211059742932
GOCC_GAMMA_SECRETASE_COMPLEX	singletons-only	moderate + high-impact	7	0.0030863024395776	0.00503025682764827	1.15666347816955	0.856389919387876	1.54186825982138	0.336664197905997
GOCC_GAMMA_SECRETASE_COMPLEX	URV	moderate + high-impact	7	0.00886141282282034	0.0116611417438878	1.05553479854275	0.872404253941447	1.26917003262883	0.573558945554524
GOCC_ENDOPEPTIDASE_COMPLEX	URV	high-impact only	72	0.0105014112801217	0.0102361899159547	0.760786719380428	0.626139500709268	0.917282379253253	0.00384938519673916
GOCC_ENDOPEPTIDASE_COMPLEX	URV	moderate + high-impact	75	0.115670940692288	0.145812483220271	0.958634826973659	0.909660266690714	1.0097345899595	0.111174700999302
GOCC_ENDOPEPTIDASE_COMPLEX	singletons-only	moderate + high-impact	75	0.0413153066088158	0.0578468781600594	0.939798322918817	0.86258961578062	1.02266111468717	0.15057226038645
GOCC_ENDOPEPTIDASE_COMPLEX	singletons-only	high-impact only	72	0.00425020559831074	0.0047339253834299	0.82003154873138	0.613996119135882	1.07842794594651	0.158621284180554
GOBP_REGULATION_OF_GLIOGENESIS	URV	moderate + high-impact	89	0.207310925673222	0.275360124337971	1.05982737589199	1.01974674900251	1.10120694754656	0.00318721930036148
GOBP_REGULATION_OF_GLIOGENESIS	singletons-only	moderate + high-impact	89	0.0725220309235638	0.102431680701156	1.01345196406911	0.950313474739891	1.08003328553163	0.682592680928053
GOBP_REGULATION_OF_GLIOGENESIS	URV	high-impact only	77	0.0115038120469774	0.0139921245047615	1.02030434943537	0.860830393446626	1.2030856825857	0.814152627886597
GOBP_REGULATION_OF_GLIOGENESIS	singletons-only	high-impact only	77	0.00546288639918736	0.0072575155356297	0.994491396808616	0.782418653896102	1.25187878012941	0.963200067690392
GOBP_ER_ASSOCIATED_MISFOLDED_PROTEIN_CATABOLIC_PROCESS	singletons-only	moderate + high-impact	9	0.00813054537761174	0.00976639282138461	0.754012235942332	0.612465293908866	0.920935436811302	0.00530187202304278
GOBP_ER_ASSOCIATED_MISFOLDED_PROTEIN_CATABOLIC_PROCESS	singletons-only	high-impact only	9	0.00120950371368244	6.8808607634251e-4	0.446604883528728	0.210393830130433	0.843540639641349	0.0112581774777566
GOBP_ER_ASSOCIATED_MISFOLDED_PROTEIN_CATABOLIC_PROCESS	URV	high-impact only	9	0.00312694474218558	0.00297694022462818	0.843713969187258	0.584959985331199	1.18575875615447	0.336093774470151
GOBP_ER_ASSOCIATED_MISFOLDED_PROTEIN_CATABOLIC_PROCESS	URV	moderate + high-impact	9	0.0217342136943886	0.0270201771429057	0.955013138654028	0.845201428923685	1.07615605566339	0.45303596413566
GOBP_POSITIVE_REGULATION_OF_DNA_DEMETHYLATION	URV	moderate + high-impact	5	0.00789369348936317	0.0131325737690944	1.31171987241852	1.09057094341652	1.5699312845186	0.00422637755615274
GOBP_POSITIVE_REGULATION_OF_DNA_DEMETHYLATION	singletons-only	moderate + high-impact	5	0.00334928352479911	0.00633384307229396	1.36397098694281	1.04179328549544	1.76966477152003	0.0243699837346087
GOBP_POSITIVE_REGULATION_OF_DNA_DEMETHYLATION	singletons-only	high-impact only	5	2.1628881511714e-4	4.5745249562071e-4	1.68307585503982	0.59896483482751	4.21909226756197	0.304955630399209
GOBP_POSITIVE_REGULATION_OF_DNA_DEMETHYLATION	URV	high-impact only	5	5.6269726773759e-4	8.393549138948e-4	1.24912624868454	0.603148837578662	2.3965092260735	0.531351752167593
GOBP_INTRACILIARY_TRANSPORT_INVOLVED_IN_CILIUM_ASSEMBLY	singletons-only	high-impact only	7	0.00105402249863837	0.00259618217563107	1.88730837150014	1.22737231875945	2.85277321979775	0.00427572685508193
GOBP_INTRACILIARY_TRANSPORT_INVOLVED_IN_CILIUM_ASSEMBLY	URV	high-impact only	7	0.00277074471052701	0.00450608152837365	1.39348537640806	1.02192234105338	1.87384393914518	0.03632146627195
GOBP_INTRACILIARY_TRANSPORT_INVOLVED_IN_CILIUM_ASSEMBLY	singletons-only	moderate + high-impact	7	0.00920117515610861	0.0153405106085161	1.14382458078099	0.96728808781572	1.34677052490016	0.115163722146058
GOBP_INTRACILIARY_TRANSPORT_INVOLVED_IN_CILIUM_ASSEMBLY	URV	moderate + high-impact	7	0.0280818352046104	0.0394658769570096	1.0754329475952	0.972091468483473	1.18751594856414	0.157156004469344
GOBP_REGULATION_OF_DENDRITIC_SPINE_MORPHOGENESIS	URV	high-impact only	42	0.00651420460208224	0.0106112584894963	1.32848322821859	1.08774569808353	1.612734940785	0.00569284610951382
GOBP_REGULATION_OF_DENDRITIC_SPINE_MORPHOGENESIS	URV	moderate + high-impact	44	0.121287175985629	0.162847914055594	1.06161256402708	1.00988375347542	1.11550334309411	0.0190895051806702
GOBP_REGULATION_OF_DENDRITIC_SPINE_MORPHOGENESIS	singletons-only	moderate + high-impact	44	0.0420044831103894	0.0652866365501888	1.09475954067521	1.00944229040073	1.18606693839014	0.0288654275522929
GOBP_REGULATION_OF_DENDRITIC_SPINE_MORPHOGENESIS	singletons-only	high-impact only	42	0.00358480010180932	0.00618111082338332	1.2707567804473	0.974192441343423	1.64007034230031	0.0765498868967218
REACTOME_PROSTACYCLIN_SIGNALLING_THROUGH_PROSTACYCLIN_RECEPTOR	URV	high-impact only	19	0.00136437120432625	8.4077806845828e-4	0.441594964430586	0.22503912501129	0.792761885251913	0.00508450238365599
REACTOME_PROSTACYCLIN_SIGNALLING_THROUGH_PROSTACYCLIN_RECEPTOR	singletons-only	high-impact only	19	6.0359327674297e-4	3.8228745112901e-4	0.359913346639507	0.134540506750125	0.825195677410407	0.0144906479561249
REACTOME_PROSTACYCLIN_SIGNALLING_THROUGH_PROSTACYCLIN_RECEPTOR	singletons-only	moderate + high-impact	19	0.00510171440383526	0.00627323394543477	0.826007942016414	0.639627688956864	1.05578061546613	0.128496559213805
REACTOME_PROSTACYCLIN_SIGNALLING_THROUGH_PROSTACYCLIN_RECEPTOR	URV	moderate + high-impact	19	0.0143294816162561	0.0175912170448807	0.948936262072838	0.814768064515592	1.10080092737139	0.492539238150063
GOBP_FEMALE_GAMETE_GENERATION	singletons-only	high-impact only	139	0.0132117854933517	0.0145962437979467	0.792408101025367	0.673389856091041	0.927485237771314	0.00352007755097405
GOBP_FEMALE_GAMETE_GENERATION	URV	high-impact only	139	0.030280580339117	0.0335619084047126	0.915256176241035	0.822365617464742	1.01634371321706	0.0981190956895824
GOBP_FEMALE_GAMETE_GENERATION	URV	moderate + high-impact	146	0.367406314829538	0.483339225891958	1.00449023563916	0.975715189113736	1.03396502198994	0.762070702984467
GOBP_FEMALE_GAMETE_GENERATION	singletons-only	moderate + high-impact	146	0.129976244116725	0.191923256533787	0.998419677091799	0.952484715016922	1.0462062826408	0.947322031995727
GOMF_INOSITOL_1_4_5_TRISPHOSPHATE_BINDING	singletons-only	moderate + high-impact	13	0.0198424184560607	0.0322131006973645	1.18307195414157	1.05446247764381	1.32469289618398	0.00435919357486414
GOMF_INOSITOL_1_4_5_TRISPHOSPHATE_BINDING	singletons-only	high-impact only	13	0.00149621397828714	0.0031286083879592	1.46031843868987	0.995778489649619	2.1050969202494	0.0525139646550071
GOMF_INOSITOL_1_4_5_TRISPHOSPHATE_BINDING	URV	high-impact only	13	0.00372180201248826	0.00580534741980043	1.287428646917	0.983824639367411	1.66627894392088	0.0652282610437713
GOMF_INOSITOL_1_4_5_TRISPHOSPHATE_BINDING	URV	moderate + high-impact	13	0.0563661285996407	0.0729580187310273	1.06066184414984	0.98544655685174	1.14046461153618	0.11606047677499
GOMF_1_4_ALPHA_OLIGOGLUCAN_PHOSPHORYLASE_ACTIVITY	URV	moderate + high-impact	6	0.0185397148227336	0.0203718175856968	0.82090508203231	0.713941381489047	0.940360870747734	0.00418301108759467
GOMF_1_4_ALPHA_OLIGOGLUCAN_PHOSPHORYLASE_ACTIVITY	singletons-only	moderate + high-impact	6	0.00561489304367858	0.00648244619405739	0.769500444713743	0.596237425355435	0.981471592217098	0.0344932193705261
GOMF_1_4_ALPHA_OLIGOGLUCAN_PHOSPHORYLASE_ACTIVITY	URV	high-impact only	6	0.00205667508973819	0.00213648815835454	0.788275956356869	0.509562060926102	1.17720028105916	0.252469591166208
GOMF_1_4_ALPHA_OLIGOGLUCAN_PHOSPHORYLASE_ACTIVITY	singletons-only	high-impact only	6	8.3343129767711e-4	8.3833889390653e-4	0.809644072239234	0.405425748530487	1.47689981959308	0.508576599909111
GOBP_REGULATION_OF_CELL_CYCLE_PROCESS	URV	moderate + high-impact	626	1.62584569281929	2.14358162344373	1.0208511599863	1.00667710278503	1.0351938896178	0.00383649615416326
GOBP_REGULATION_OF_CELL_CYCLE_PROCESS	singletons-only	moderate + high-impact	626	0.566282308777828	0.838624846199162	1.01710762241186	0.994220313565124	1.04044089658074	0.143892496411943
GOBP_REGULATION_OF_CELL_CYCLE_PROCESS	singletons-only	high-impact only	593	0.05995055223148	0.0821414763307171	0.969505488332304	0.9034764948738	1.03948473509953	0.385343916771735
GOBP_REGULATION_OF_CELL_CYCLE_PROCESS	URV	high-impact only	593	0.137787234497639	0.168532215475116	0.989888624536155	0.942878287567715	1.03880697796447	0.680662724367538
GOCC_CYTOSOLIC_RIBOSOME	singletons-only	moderate + high-impact	91	0.0156222856157585	0.0267706042232238	1.20944011146559	1.06368250364379	1.37197595918186	0.00386754690721203
GOCC_CYTOSOLIC_RIBOSOME	URV	moderate + high-impact	91	0.0472158484533315	0.0633365985279319	1.06225195217994	0.980180361706488	1.14991324669291	0.140310140568819
GOCC_CYTOSOLIC_RIBOSOME	singletons-only	high-impact only	69	0.00191657155191764	0.00327821536669044	1.2123378871518	0.83836861257113	1.71936724109798	0.299423920150039
GOCC_CYTOSOLIC_RIBOSOME	URV	high-impact only	69	0.0050537808337455	0.00595085807272751	0.948274321586155	0.730563679640549	1.21606838794921	0.680982344851886
GOBP_PROTEIN_LOCALIZATION_TO_ORGANELLE	URV	moderate + high-impact	832	2.14615641957742	2.82604347256657	1.01688336269681	1.00444207041326	1.02945744043611	0.00770369580113683
GOBP_PROTEIN_LOCALIZATION_TO_ORGANELLE	singletons-only	moderate + high-impact	832	0.744033784438158	1.10904574649308	1.02756322670324	1.0070970710681	1.04838892684933	0.00810568578130599
GOBP_PROTEIN_LOCALIZATION_TO_ORGANELLE	singletons-only	high-impact only	796	0.077214752022274	0.11418747910939	1.05322331854143	0.990390022768261	1.11940888920834	0.0982270764645643
GOBP_PROTEIN_LOCALIZATION_TO_ORGANELLE	URV	high-impact only	796	0.177224352375349	0.224201676771405	1.0230627075419	0.97999332215067	1.06769731497097	0.297967082119365
GOBP_POSITIVE_REGULATION_OF_AMINO_ACID_TRANSPORT	URV	high-impact only	22	0.00299544342589181	0.00534125683515687	1.53030250039517	1.14619291132625	2.01944215469901	0.00431201284782112
GOBP_POSITIVE_REGULATION_OF_AMINO_ACID_TRANSPORT	singletons-only	high-impact only	22	0.00148393619941764	0.0029755913247817	1.47887872862054	0.99209166921062	2.16141230584419	0.0545949518890901
GOBP_POSITIVE_REGULATION_OF_AMINO_ACID_TRANSPORT	URV	moderate + high-impact	22	0.0413628653842247	0.0567942501327938	1.07537424350577	0.987113125975339	1.17008946331272	0.0959168891427078
GOBP_POSITIVE_REGULATION_OF_AMINO_ACID_TRANSPORT	singletons-only	moderate + high-impact	22	0.0138348169277289	0.0219994670281107	1.09712854555003	0.952595104919224	1.25972853379026	0.196645682334786
GOBP_RENAL_SYSTEM_PROCESS	URV	high-impact only	105	0.0227416138362592	0.024382014359225702	0.835211275659659	0.735685097557743	0.945241804661557	0.00413611675329106
GOBP_RENAL_SYSTEM_PROCESS	singletons-only	high-impact only	105	0.00938998136011428	0.0117679724076289	0.84566751607563	0.701505979248088	1.01307876503649	0.0692445092937997
GOBP_RENAL_SYSTEM_PROCESS	singletons-only	moderate + high-impact	108	0.0851674031377825	0.121312732361567	0.96161525874933	0.906145708457265	1.01987549454606	0.192898644950984
GOBP_RENAL_SYSTEM_PROCESS	URV	moderate + high-impact	108	0.257777075447927	0.332368799798455	0.978373178338773	0.944624792795452	1.01310623708341	0.219825653217116
GOBP_POSITIVE_REGULATION_OF_TUMOR_NECROSIS_FACTOR_SUPERFAMILY_CYTOKINE_PRODUCTION	URV	moderate + high-impact	95	0.22354623143599	0.305271924848459	1.05367666568461	1.01595326216671	1.09255203336106	0.00500204346910704
GOBP_POSITIVE_REGULATION_OF_TUMOR_NECROSIS_FACTOR_SUPERFAMILY_CYTOKINE_PRODUCTION	singletons-only	high-impact only	92	0.00816670959156037	0.00978060423068823	0.789066844515958	0.642145582157587	0.96237759674108	0.0189529579057066
GOBP_POSITIVE_REGULATION_OF_TUMOR_NECROSIS_FACTOR_SUPERFAMILY_CYTOKINE_PRODUCTION	URV	high-impact only	92	0.0192487125461236	0.0231603377565451	0.907152803746794	0.795214297637153	1.03148349724927	0.138181961251639
GOBP_POSITIVE_REGULATION_OF_TUMOR_NECROSIS_FACTOR_SUPERFAMILY_CYTOKINE_PRODUCTION	singletons-only	moderate + high-impact	95	0.0756740183837755	0.11386404849153	1.04170268995289	0.979762198528182	1.10690558792875	0.190725555548792
GOBP_REGULATION_OF_CALCIUM_MEDIATED_SIGNALING	URV	high-impact only	70	0.0130402982619469	0.0137532968031681	0.801231772054733	0.676251847853324	0.943788709017567	0.00762416707167701
GOBP_REGULATION_OF_CALCIUM_MEDIATED_SIGNALING	singletons-only	high-impact only	70	0.00557738790950465	0.00588269579416037	0.716774995561532	0.551683320298734	0.9188731528523	0.00805247047954361
GOBP_REGULATION_OF_CALCIUM_MEDIATED_SIGNALING	singletons-only	moderate + high-impact	70	0.0605790234886543	0.0896027511408977	1.05767019829571	0.987220547056695	1.13228853897983	0.110502618554607
GOBP_REGULATION_OF_CALCIUM_MEDIATED_SIGNALING	URV	moderate + high-impact	70	0.176321248389561	0.222722648687955	0.98612188639093	0.94522153118258	1.02845114054485	0.515668488948874
GOMF_VOLTAGE_GATED_CATION_CHANNEL_ACTIVITY	singletons-only	moderate + high-impact	139	0.130328394805259	0.173229285340549	0.93090978943693	0.886295600505059	0.977356845178615	0.00388134068781154
GOMF_VOLTAGE_GATED_CATION_CHANNEL_ACTIVITY	URV	moderate + high-impact	139	0.373495469755966	0.469056832784888	0.977949875756515	0.949625857641154	1.00695640629066	0.135133980289524
GOMF_VOLTAGE_GATED_CATION_CHANNEL_ACTIVITY	URV	high-impact only	133	0.0251131156869513	0.0325614743121683	1.04762345511071	0.937675070465401	1.16791682368117	0.408073720736222
GOMF_VOLTAGE_GATED_CATION_CHANNEL_ACTIVITY	singletons-only	high-impact only	133	0.0108131497830073	0.0159673763118815	1.03396411880172	0.879216136800876	1.21088884792367	0.683177720585831
GOBP_NEGATIVE_REGULATION_OF_INTRACELLULAR_SIGNAL_TRANSDUCTION	singletons-only	high-impact only	450	0.0382298282809459	0.0587699752642524	1.12205762963392	1.03073084387779	1.22010389478408	0.00799812040580206
GOBP_NEGATIVE_REGULATION_OF_INTRACELLULAR_SIGNAL_TRANSDUCTION	URV	moderate + high-impact	475	1.12380770186323	1.47992822138922	1.02090781552195	1.0038646792111	1.03819410543018	0.0160281377152766
GOBP_NEGATIVE_REGULATION_OF_INTRACELLULAR_SIGNAL_TRANSDUCTION	singletons-only	moderate + high-impact	475	0.383900269683782	0.571109450306738	1.03357933329617	1.0052599191556	1.06257699185039	0.0198509995140118
GOBP_NEGATIVE_REGULATION_OF_INTRACELLULAR_SIGNAL_TRANSDUCTION	URV	high-impact only	450	0.088618222903314	0.115300260864726	1.06461644618023	1.00332281028209	1.12897087269627	0.0385458602456181
KEGG_PPAR_SIGNALING_PATHWAY	URV	high-impact only	67	0.0152316403895636	0.0231952076569343	1.2167089881614	1.06412593964958	1.38716409120513	0.00431857255058576
KEGG_PPAR_SIGNALING_PATHWAY	singletons-only	high-impact only	67	0.00582327374698284	0.0109066628803126	1.25886063130159	1.02765776399389	1.53361561067159	0.0264860362406222
KEGG_PPAR_SIGNALING_PATHWAY	URV	moderate + high-impact	68	0.144479699773363	0.190521115469431	1.00788846509951	0.962222225256537	1.05532850471282	0.738929910081715
KEGG_PPAR_SIGNALING_PATHWAY	singletons-only	moderate + high-impact	68	0.0482351968857911	0.0731516763132679	1.01089163376948	0.936633173017179	1.08999601671037	0.779616102584763
GOMF_NADPLUS_NUCLEOSIDASE_ACTIVITY	URV	moderate + high-impact	28	0.0662437551235511	0.0921884151443894	1.10317519179197	1.03219330021713	1.17811931463559	0.00390964759342138
GOMF_NADPLUS_NUCLEOSIDASE_ACTIVITY	URV	high-impact only	28	0.00542054508057925	0.00778878495397199	1.14733575114459	0.918522399909369	1.41951031977761	0.221630186812053
GOMF_NADPLUS_NUCLEOSIDASE_ACTIVITY	singletons-only	high-impact only	28	0.00228529883029637	0.00374007714678497	1.18955837032944	0.855698168538188	1.62578817480458	0.294659142936618
GOMF_NADPLUS_NUCLEOSIDASE_ACTIVITY	singletons-only	moderate + high-impact	28	0.0239787211519111	0.0352124948814805	1.03315204911414	0.925748097167253	1.15066476814545	0.557646334589893
GOMF_SEQUENCE_SPECIFIC_MRNA_BINDING	URV	moderate + high-impact	13	0.0114149331227317	0.0172512597486088	1.2471557461793	1.06753775652553	1.45143341944376	0.00563593066167456
GOMF_SEQUENCE_SPECIFIC_MRNA_BINDING	singletons-only	moderate + high-impact	13	0.00444031897694439	0.00763017312364797	1.35084350141188	1.0627714745644	1.70270395090247	0.0144674035652675
GOMF_SEQUENCE_SPECIFIC_MRNA_BINDING	URV	high-impact only	13	4.8955140362635e-4	9.9136003563038e-4	1.67045998105198	0.836013805773753	3.14826993781085	0.140710584779866
GOMF_SEQUENCE_SPECIFIC_MRNA_BINDING	singletons-only	high-impact only	13	3.0267271378681e-4	6.8584382772537e-4	1.8611891703869	0.796038689560208	4.02961799486918	0.145020181579899
GOBP_T_CELL_ACTIVATION	singletons-only	high-impact only	432	0.0296670523952475	0.0362051554042902	0.858934116556664	0.772940099015195	0.952574199319185	0.00381704729697374
GOBP_T_CELL_ACTIVATION	URV	high-impact only	432	0.0678991093682931	0.0819725473910257	0.957429225535365	0.892932756917761	1.02565069184478	0.216521447251641
GOBP_T_CELL_ACTIVATION	URV	moderate + high-impact	462	0.87869794152731	1.13051146085833	0.995049228162593	0.976325521451266	1.01406617683663	0.607816526358647
GOBP_T_CELL_ACTIVATION	singletons-only	moderate + high-impact	462	0.300094532577699	0.431398793767701	0.996599582555557	0.965896644254926	1.0281129819952	0.830574728362699
REACTOME_MITOCHONDRIAL_UNCOUPLING	singletons-only	high-impact only	5	4.8865709399544e-4	1.533462820822e-4	0.170607720666904	0.0281751110720656	0.612394971096754	0.00387243482291322
REACTOME_MITOCHONDRIAL_UNCOUPLING	URV	moderate + high-impact	6	0.00972172178190479	0.011815884402696	0.907178843183502	0.753517206584469	1.08542379456736	0.290771816962797
REACTOME_MITOCHONDRIAL_UNCOUPLING	URV	high-impact only	5	0.00127912212765303	0.00129596247585736	0.847404905662414	0.478131343121451	1.41554018927203	0.540873368090846
REACTOME_MITOCHONDRIAL_UNCOUPLING	singletons-only	moderate + high-impact	6	0.00331605677108135	0.0046492226017164	0.921068178256915	0.67538761949888	1.23701698980257	0.591228262212229
GOMF_FATTY_ACID_OMEGA_HYDROXYLASE_ACTIVITY	singletons-only	moderate + high-impact	8	0.00477807276695124	0.00944738041754209	1.36766562922237	1.09967901250895	1.6905910197516	0.00520345013791612
GOMF_FATTY_ACID_OMEGA_HYDROXYLASE_ACTIVITY	URV	moderate + high-impact	8	0.0154525980425874	0.0236225038975195	1.1776769747354	1.03130619259825	1.34099773561829	0.0160045149398769
GOMF_FATTY_ACID_OMEGA_HYDROXYLASE_ACTIVITY	singletons-only	high-impact only	8	7.6074414716276e-4	0.00160043616336048	1.38832578657798	0.810482966616547	2.28597612848133	0.223978810528407
GOMF_FATTY_ACID_OMEGA_HYDROXYLASE_ACTIVITY	URV	high-impact only	8	0.00199499854245607	0.00304813115777561	1.13322416235173	0.78257908607094	1.6045816476099	0.498233994249616
GOMF_LIPID_PHOSPHATASE_ACTIVITY	URV	high-impact only	15	0.00222766531237297	0.0016035929690787	0.530835424726642	0.32288037394449	0.830366208079005	0.0046473730472304
GOMF_LIPID_PHOSPHATASE_ACTIVITY	URV	moderate + high-impact	15	0.0225588494139977	0.0253468270065018	0.870166216839683	0.767166784439235	0.984046843123862	0.0264443311012228
GOMF_LIPID_PHOSPHATASE_ACTIVITY	singletons-only	high-impact only	15	8.3425793011762e-4	6.8738505160785e-4	0.57178016100395	0.264668996242165	1.10798285208093	0.101141361546859
GOMF_LIPID_PHOSPHATASE_ACTIVITY	singletons-only	moderate + high-impact	15	0.00724123511165423	0.0103781186594355	1.02675869784992	0.836469262712682	1.25195845381714	0.797711440469178
GOBP_POSITIVE_REGULATION_OF_TRANSPORTER_ACTIVITY	URV	moderate + high-impact	111	0.31425934265942	0.421770808784925	1.04487358394406	1.01281566833591	1.07777264175528	0.00581735946017836
GOBP_POSITIVE_REGULATION_OF_TRANSPORTER_ACTIVITY	singletons-only	moderate + high-impact	111	0.110778786684338	0.16810423477619	1.06757456916417	1.01498745710277	1.12244534778513	0.0112711391698196
GOBP_POSITIVE_REGULATION_OF_TRANSPORTER_ACTIVITY	singletons-only	high-impact only	105	0.00873266333745082	0.0123053975255862	1.04592478452696	0.870975908230054	1.24932791369944	0.626652429387757
GOBP_POSITIVE_REGULATION_OF_TRANSPORTER_ACTIVITY	URV	high-impact only	105	0.0200542546565036	0.0250739024355747	1.02154669717403	0.900283681100742	1.15586396894854	0.738483041078022
GOCC_OUTER_KINETOCHORE	URV	high-impact only	11	0.0027935828660496	0.00488524368336139	1.54241202272522	1.14591617942831	2.04920743790184	0.00471708236851931
GOCC_OUTER_KINETOCHORE	URV	moderate + high-impact	11	0.0392159390155597	0.0583622413516722	1.09667842370445	1.00830092009655	1.19145075373105	0.0314517899746217
GOCC_OUTER_KINETOCHORE	singletons-only	high-impact only	11	0.00129507420619921	0.00236608935522964	1.48203983559643	0.957181821230184	2.23679022361736	0.0767515849568159
GOCC_OUTER_KINETOCHORE	singletons-only	moderate + high-impact	11	0.0140925959925129	0.0226854046673991	1.04626548000485	0.911651057292249	1.19713581169974	0.51658777104781
GOBP_HISTONE_MODIFICATION	URV	moderate + high-impact	468	1.2510619563491	1.62034602696013	1.02372878791637	1.00755999191058	1.04011399385753	0.00390984788223869
GOBP_HISTONE_MODIFICATION	singletons-only	moderate + high-impact	468	0.442224418938431	0.641725245448634	1.02470351303304	0.998523798955625	1.05146221371509	0.0645586585597062
GOBP_HISTONE_MODIFICATION	singletons-only	high-impact only	447	0.0350455438516051	0.0479419395281516	0.986238614163116	0.899019990546837	1.08033542464439	0.767180005084582
GOBP_HISTONE_MODIFICATION	URV	high-impact only	447	0.0741948948403154	0.09089088507034	0.996375076109295	0.932650540520027	1.06360001114587	0.913681346264063
GOBP_DENDRITIC_SPINE_MORPHOGENESIS	URV	high-impact only	54	0.00877801352877941	0.013819172592235	1.28771463678386	1.08130864563937	1.52631714370907	0.00482598485581953
GOBP_DENDRITIC_SPINE_MORPHOGENESIS	URV	moderate + high-impact	58	0.166826098220367	0.218414633072172	1.04530856391689	1.00121926433947	1.09097697257671	0.0438879447305586
GOBP_DENDRITIC_SPINE_MORPHOGENESIS	singletons-only	moderate + high-impact	58	0.0572808828010867	0.0865196424766425	1.07035285357705	0.997392396847809	1.14774503725133	0.0590421083217484
GOBP_DENDRITIC_SPINE_MORPHOGENESIS	singletons-only	high-impact only	54	0.0048085802542229	0.00801577983600799	1.21437362639699	0.961630275846878	1.52083891923637	0.101691134782492
GOMF_P53_BINDING	URV	moderate + high-impact	62	0.170440190653748	0.229073431384678	1.06451980664615	1.02049013315593	1.11011396376781	0.0037798549077015
GOMF_P53_BINDING	singletons-only	moderate + high-impact	62	0.0611446905833599	0.0890584889235429	1.02895340083869	0.960347271695549	1.10161497262615	0.415967055261675
GOMF_P53_BINDING	URV	high-impact only	57	0.0108424615149372	0.0141983428956624	1.05534346016653	0.891542503388418	1.24272111591175	0.526789007984735
GOMF_P53_BINDING	singletons-only	high-impact only	57	0.00567829991534732	0.00755234854781489	0.985377973565602	0.78077332428811	1.23132269751119	0.898889570109061
GOBP_WATER_TRANSPORT	singletons-only	moderate + high-impact	23	0.0140871911449047	0.0241851299512436	1.19829585731205	1.04668858089746	1.3682765029166	0.00900116905468085
GOBP_WATER_TRANSPORT	URV	moderate + high-impact	23	0.0433634044803128	0.0628181884708246	1.11365505692578	1.02654493062565	1.20683927982833	0.00975032849142832
GOBP_WATER_TRANSPORT	singletons-only	high-impact only	23	0.00137949475434515	0.003127017723688	1.53709407085007	1.03806137798753	2.23577131630958	0.032282552368228
GOBP_WATER_TRANSPORT	URV	high-impact only	23	0.00358107460897574	0.00580120834719501	1.26323449720113	0.96073316519002006	1.64223759254388	0.0932036697092294
GOBP_TRANSFORMING_GROWTH_FACTOR_BETA1_PRODUCTION	URV	moderate + high-impact	15	0.0296280013273703	0.042419351195446	1.1568463997229	1.04741550287553	1.2755737690021	0.00421064216209455
GOBP_TRANSFORMING_GROWTH_FACTOR_BETA1_PRODUCTION	singletons-only	moderate + high-impact	15	0.00954629282625528	0.0165692231856311	1.17111246573065	0.992824414524054	1.37582583004266	0.0607140131700021
GOBP_TRANSFORMING_GROWTH_FACTOR_BETA1_PRODUCTION	singletons-only	high-impact only	15	7.9254734426426e-4	7.6520753201727e-4	0.642232874381355	0.292993420391129	1.2688432511888	0.212680576724813
GOBP_TRANSFORMING_GROWTH_FACTOR_BETA1_PRODUCTION	URV	high-impact only	15	0.00181575525806008	0.00221603549876488	0.939474382942543	0.602601059361385	1.41673554651602	0.772690417073442
GOBP_POSITIVE_REGULATION_OF_ATTACHMENT_OF_SPINDLE_MICROTUBULES_TO_KINETOCHORE	singletons-only	moderate + high-impact	6	0.00386394654175796	0.0041159964625682	0.645471664606027	0.468277286926279	0.873774649839918	0.00413699760358766
GOBP_POSITIVE_REGULATION_OF_ATTACHMENT_OF_SPINDLE_MICROTUBULES_TO_KINETOCHORE	URV	moderate + high-impact	6	0.00959880806135143	0.0115883462802092	0.840693890418877	0.694213326565406	1.0116191186839	0.0663922733324657
GOBP_POSITIVE_REGULATION_OF_ATTACHMENT_OF_SPINDLE_MICROTUBULES_TO_KINETOCHORE	singletons-only	high-impact only	6	4.0281703307752e-4	3.811349401504e-4	0.727729018642843	0.251756139689475	1.74834228493201	0.499563287745066
GOBP_POSITIVE_REGULATION_OF_ATTACHMENT_OF_SPINDLE_MICROTUBULES_TO_KINETOCHORE	URV	high-impact only	6	9.0720792304652e-4	8.4186839099589e-4	0.893731511434235	0.44603246165133	1.63814968303257	0.729636459443867
GOBP_REGULATION_OF_DOUBLE_STRAND_BREAK_REPAIR_VIA_HOMOLOGOUS_RECOMBINATION	URV	moderate + high-impact	69	0.206155252928209	0.275556355902675	1.05645808429462	1.01659203186189	1.0976124020147	0.00519911012701701
GOBP_REGULATION_OF_DOUBLE_STRAND_BREAK_REPAIR_VIA_HOMOLOGOUS_RECOMBINATION	singletons-only	moderate + high-impact	69	0.0732490412699352	0.112571246753196	1.07649342036727	1.01222044771775	1.14417293635624	0.0190592129660125
GOBP_REGULATION_OF_DOUBLE_STRAND_BREAK_REPAIR_VIA_HOMOLOGOUS_RECOMBINATION	singletons-only	high-impact only	65	0.00701643831575796	0.00832453222165056	0.845956502292658	0.678627526177462	1.04507842290834	0.122422435696609
GOBP_REGULATION_OF_DOUBLE_STRAND_BREAK_REPAIR_VIA_HOMOLOGOUS_RECOMBINATION	URV	high-impact only	65	0.015348983127471	0.0180240914348985	0.95039130855093	0.819329357272617	1.09789768719371	0.493260362104766
GOBP_INTRACELLULAR_MRNA_LOCALIZATION	URV	high-impact only	8	0.00128000402146432	0.00274989099832425	1.8329618999445	1.22050547020839	2.69751525732295	0.00403773052943579
GOBP_INTRACELLULAR_MRNA_LOCALIZATION	singletons-only	moderate + high-impact	9	0.00678046082563622	0.00887160323977957	0.889568777195515	0.714376507686036	1.0989029908201	0.281609769641808
GOBP_INTRACELLULAR_MRNA_LOCALIZATION	URV	moderate + high-impact	9	0.01723516620856	0.0231014671389327	1.06662894434636	0.93326371808563	1.21523723629746	0.340853317579833
GOBP_INTRACELLULAR_MRNA_LOCALIZATION	singletons-only	high-impact only	8	6.6230365595026e-4	0.00106960864015961	1.23349434108471	0.647300236270795	2.21562754259179	0.507980378567389
GOMF_RNA_2_O_METHYLTRANSFERASE_ACTIVITY	singletons-only	high-impact only	7	5.4568666215135e-4	0.00175161588133323	2.28745106410598	1.32149900249373	3.88414987913905	0.00360561423221806
GOMF_RNA_2_O_METHYLTRANSFERASE_ACTIVITY	URV	high-impact only	7	0.00189518271872512	0.00281861108991742	1.23186767514382	0.832252609844786	1.77953816245929	0.289450934372687
GOMF_RNA_2_O_METHYLTRANSFERASE_ACTIVITY	singletons-only	moderate + high-impact	7	0.00492224236990177	0.00853711169154125	1.02924309567994	0.817096033730404	1.28660504852491	0.803691745550988
GOMF_RNA_2_O_METHYLTRANSFERASE_ACTIVITY	URV	moderate + high-impact	7	0.0139745712146641	0.0194454181272703	1.00364115414001	0.865651905479092	1.15944989043839	0.961110342321352
GOBP_POSITIVE_REGULATION_OF_INSULIN_SECRETION	singletons-only	high-impact only	59	0.00480188367667736	0.00900709040891772	1.39683172363302	1.11891663476876	1.73165236827954	0.00343136081626405
GOBP_POSITIVE_REGULATION_OF_INSULIN_SECRETION	URV	high-impact only	59	0.0128984955517398	0.0187963071697607	1.15525787832524	0.996023116106883	1.33501353130405	0.0563943837846115
GOBP_POSITIVE_REGULATION_OF_INSULIN_SECRETION	URV	moderate + high-impact	64	0.141372512881999	0.180840580883803	0.982258215886533	0.936842756610562	1.02945366099126	0.45588070247022
GOBP_POSITIVE_REGULATION_OF_INSULIN_SECRETION	singletons-only	moderate + high-impact	64	0.0459882437896455	0.0664893558019494	0.999174599424077	0.922550473498115	1.08102043955299	0.983705573454702
GOBP_NEGATIVE_REGULATION_OF_INTRINSIC_APOPTOTIC_SIGNALING_PATHWAY	URV	moderate + high-impact	95	0.176014213588099	0.239214614784327	1.06202602294473	1.01871511592902	1.10685970139265	0.00467917379278004
GOBP_NEGATIVE_REGULATION_OF_INTRINSIC_APOPTOTIC_SIGNALING_PATHWAY	URV	high-impact only	90	0.0151240345717157	0.0214471248980891	1.14833440241757	0.999539325234932	1.31502122484039	0.0507561449613453
GOBP_NEGATIVE_REGULATION_OF_INTRINSIC_APOPTOTIC_SIGNALING_PATHWAY	singletons-only	moderate + high-impact	95	0.0607264084272485	0.0937274255443484	1.05575414924654	0.98625431640342	1.12933823141467	0.117978130765168
GOBP_NEGATIVE_REGULATION_OF_INTRINSIC_APOPTOTIC_SIGNALING_PATHWAY	singletons-only	high-impact only	90	0.00629680249751044	0.0102252360478321	1.16556742823584	0.949235794731792	1.42181669355169	0.14182464639292
GOBP_NK_T_CELL_DIFFERENTIATION	singletons-only	moderate + high-impact	10	0.00953256609203855	0.0115364039780977	0.762796972786203	0.629327036557294	0.918491361003538	0.00399069218197456
GOBP_NK_T_CELL_DIFFERENTIATION	URV	high-impact only	10	0.00155358513516347	0.00221526705843728	1.1739296423654	0.756146652462659	1.7663588218751	0.463565787297956
GOBP_NK_T_CELL_DIFFERENTIATION	singletons-only	high-impact only	10	7.0483224518697e-4	8.4070311126564e-4	0.83097067434206	0.404635153456081	1.56071340852815	0.580486186488054
GOBP_NK_T_CELL_DIFFERENTIATION	URV	moderate + high-impact	10	0.0253506722894009	0.03216524712509	0.979121799533466	0.874733575210923	1.09348496233807	0.710375411658345
GOBP_T_CELL_DIFFERENTIATION	singletons-only	high-impact only	233	0.0161645921323348	0.0184089935331681	0.81571709807063	0.704805018537988	0.940207008005743	0.00469150601899138
GOBP_T_CELL_DIFFERENTIATION	singletons-only	moderate + high-impact	250	0.180947474675282	0.25103198370288	0.960610853334351	0.922111808826933	1.00042967413145	0.0524814979900075
GOBP_T_CELL_DIFFERENTIATION	URV	moderate + high-impact	250	0.518169078042805	0.656304526939343	0.97761280404228	0.953617591412941	1.00209757287603	0.0728769324518297
GOBP_T_CELL_DIFFERENTIATION	URV	high-impact only	233	0.0344225377154635	0.0410985880643801	0.95134001772195	0.862512513239351	1.04737122575271	0.311485803462568
GOBP_AMMONIUM_TRANSMEMBRANE_TRANSPORT	URV	moderate + high-impact	9	0.0229411711745076	0.0337486601065924	1.17821887687125	1.05370485054687	1.31478056173019	0.0041685971281693
GOBP_AMMONIUM_TRANSMEMBRANE_TRANSPORT	URV	high-impact only	9	0.00182764966151746	0.00343299288944375	1.413223260901	0.979717393410627	2.00294037182268	0.0638539208395227
GOBP_AMMONIUM_TRANSMEMBRANE_TRANSPORT	singletons-only	moderate + high-impact	9	0.00823167636095193	0.0119811739133538	1.04846363421227	0.865909447089042	1.26207272201812	0.623563894722266
GOBP_AMMONIUM_TRANSMEMBRANE_TRANSPORT	singletons-only	high-impact only	9	8.7871327838255e-4	0.00137410224682425	1.04909113005616	0.583610983806243	1.79797108295926	0.86726151513201
GOMF_AMMONIUM_TRANSMEMBRANE_TRANSPORTER_ACTIVITY	URV	moderate + high-impact	9	0.0229411711745076	0.0337486601065924	1.17821887687125	1.05370485054687	1.31478056173019	0.0041685971281693
GOMF_AMMONIUM_TRANSMEMBRANE_TRANSPORTER_ACTIVITY	URV	high-impact only	9	0.00182764966151746	0.00343299288944375	1.413223260901	0.979717393410627	2.00294037182268	0.0638539208395227
GOMF_AMMONIUM_TRANSMEMBRANE_TRANSPORTER_ACTIVITY	singletons-only	moderate + high-impact	9	0.00823167636095193	0.0119811739133538	1.04846363421227	0.865909447089042	1.26207272201812	0.623563894722266
GOMF_AMMONIUM_TRANSMEMBRANE_TRANSPORTER_ACTIVITY	singletons-only	high-impact only	9	8.7871327838255e-4	0.00137410224682425	1.04909113005616	0.583610983806243	1.79797108295926	0.86726151513201
GOBP_NUCLEOSIDE_DIPHOSPHATE_CATABOLIC_PROCESS	URV	moderate + high-impact	13	0.0291213973119415	0.0344601487975834	0.859977423541065	0.771199871077286	0.95684834082178	0.0054130036377632
GOBP_NUCLEOSIDE_DIPHOSPHATE_CATABOLIC_PROCESS	singletons-only	moderate + high-impact	13	0.00983681611547566	0.0122237240209079	0.800034391552844	0.664147781116151	0.957938549198909	0.0148245554162967
GOBP_NUCLEOSIDE_DIPHOSPHATE_CATABOLIC_PROCESS	URV	high-impact only	13	0.00342298276375996	0.0042810309051426404	0.934683438551255	0.685394244173549	1.25363654482001	0.658495931404339
GOBP_NUCLEOSIDE_DIPHOSPHATE_CATABOLIC_PROCESS	singletons-only	high-impact only	13	0.00147944685832549	0.00198575178052816	0.946151078670863	0.597199230576079	1.44750172549196	0.80472001217198
GOCC_GERM_CELL_NUCLEUS	URV	high-impact only	18	0.00237770791594518	0.00411716836849284	1.6106181246269	1.15758441472119	2.20538025946033	0.00520615646266975
GOCC_GERM_CELL_NUCLEUS	URV	moderate + high-impact	20	0.0365456967837735	0.0532928358696761	1.11087460103973	1.01613821844284	1.21286833456335	0.0209526312698535
GOCC_GERM_CELL_NUCLEUS	singletons-only	high-impact only	18	0.00107996642156119	0.00175383766469683	1.33903925847261	0.810135294387481	2.13486310474253	0.246499515028211
GOCC_GERM_CELL_NUCLEUS	singletons-only	moderate + high-impact	20	0.0135120938466512	0.0217494179554289	1.08386162777709	0.93951394563966	1.2465260011084	0.267070121720816
REACTOME_NEPHRIN_FAMILY_INTERACTIONS	URV	moderate + high-impact	23	0.0795728514065327	0.0910047051615455	0.909307171218567	0.850917626510692	0.97085724844246	0.00432604465249042
REACTOME_NEPHRIN_FAMILY_INTERACTIONS	singletons-only	moderate + high-impact	23	0.0286167661452581	0.0376293101365748	0.918757991278363	0.826514655083983	1.01932459205875	0.110452433704452
REACTOME_NEPHRIN_FAMILY_INTERACTIONS	URV	high-impact only	23	0.0056491581051468	0.00603638708162879	0.86270922266585	0.666376605773183	1.10257387476199	0.242680163566142
REACTOME_NEPHRIN_FAMILY_INTERACTIONS	singletons-only	high-impact only	23	0.00253051872596196	0.00275193295862445	0.837457971232133	0.568935919473788	1.19808790345284	0.34053118685518
GOBP_3_PHOSPHOADENOSINE_5_PHOSPHOSULFATE_BIOSYNTHETIC_PROCESS	URV	moderate + high-impact	6	0.0160072206911191	0.024091706758347	1.20860907793185	1.05807988193152	1.37666623233999	0.00545891667432397
GOBP_3_PHOSPHOADENOSINE_5_PHOSPHOSULFATE_BIOSYNTHETIC_PROCESS	singletons-only	high-impact only	6	7.0494375300306e-4	3.8359159620307e-4	0.388432200714071	0.139325707479969	0.886558581702231	0.0228286541546029
GOBP_3_PHOSPHOADENOSINE_5_PHOSPHOSULFATE_BIOSYNTHETIC_PROCESS	singletons-only	moderate + high-impact	6	0.00535846044999306	0.00924331141803052	1.24608446356331	0.998748883055946	1.54375188016098	0.0512877215139532
GOBP_3_PHOSPHOADENOSINE_5_PHOSPHOSULFATE_BIOSYNTHETIC_PROCESS	URV	high-impact only	6	0.00162553807386356	0.00198657593071221	1.08429181085146	0.685819348607579	1.65423930202723	0.719641174438521
REACTOME_TRANSPORT_AND_SYNTHESIS_OF_PAPS	URV	moderate + high-impact	6	0.0160072206911191	0.024091706758347	1.20860907793185	1.05807988193152	1.37666623233999	0.00545891667432397
REACTOME_TRANSPORT_AND_SYNTHESIS_OF_PAPS	singletons-only	high-impact only	6	7.0494375300306e-4	3.8359159620307e-4	0.388432200714071	0.139325707479969	0.886558581702231	0.0228286541546029
REACTOME_TRANSPORT_AND_SYNTHESIS_OF_PAPS	singletons-only	moderate + high-impact	6	0.00535846044999306	0.00924331141803052	1.24608446356331	0.998748883055946	1.54375188016098	0.0512877215139532
REACTOME_TRANSPORT_AND_SYNTHESIS_OF_PAPS	URV	high-impact only	6	0.00162553807386356	0.00198657593071221	1.08429181085146	0.685819348607579	1.65423930202723	0.719641174438521
GOCC_ENDOLYSOSOME_MEMBRANE	singletons-only	moderate + high-impact	18	0.0162412050275401	0.0192625104541984	0.82629344236875	0.713615751999585	0.952982629710173	0.0084543112397033
GOCC_ENDOLYSOSOME_MEMBRANE	URV	high-impact only	16	0.00465813288689721	0.00466106486774144	0.699674762981463	0.522058679259674	0.921833372572005	0.0104800225348987
GOCC_ENDOLYSOSOME_MEMBRANE	URV	moderate + high-impact	18	0.0474918579622077	0.0548919843175933	0.914026293750189	0.83957390455407	0.993680858490841	0.0348615105305127
GOCC_ENDOLYSOSOME_MEMBRANE	singletons-only	high-impact only	16	0.00189701090065903	0.00244468523792685	0.877085024991405	0.577188481985043	1.29490799429317	0.518442273815738
KEGG_VEGF_SIGNALING_PATHWAY	URV	moderate + high-impact	73	0.155185288173191	0.186941193152344	0.938518483831155	0.897612990589427	0.980872466879792	0.00475354853503163
KEGG_VEGF_SIGNALING_PATHWAY	URV	high-impact only	72	0.0131977751725997	0.0152937414741401	0.875405095710636	0.748932470514915	1.01797326180578	0.0844775071196811
KEGG_VEGF_SIGNALING_PATHWAY	singletons-only	high-impact only	72	0.00549881845980909	0.00649493481362574	0.816197889098439	0.638994308342992	1.02996365519456	0.0880019753215635
KEGG_VEGF_SIGNALING_PATHWAY	singletons-only	moderate + high-impact	73	0.053696723327494	0.0731853261680675	0.945200732788615	0.878496097225734	1.01597399063302	0.126614647018864
GOBP_COBALAMIN_METABOLIC_PROCESS	URV	moderate + high-impact	14	0.0408215735342511	0.0576516136610629	1.11324224681461	1.02309421533732	1.20989266999529	0.0129566807456858
GOBP_COBALAMIN_METABOLIC_PROCESS	singletons-only	moderate + high-impact	14	0.0132505387781673	0.0226366010096607	1.18772306112258	1.03421312740869	1.36028626737046	0.0150941571154625
GOBP_COBALAMIN_METABOLIC_PROCESS	singletons-only	high-impact only	14	0.00159540301706889	0.00350526550601393	1.55829627019245	1.08565000595984	2.20551061912995	0.0167293255912512
GOBP_COBALAMIN_METABOLIC_PROCESS	URV	high-impact only	14	0.0055275907492581	0.00823613252200662	1.28828081998305	1.03013807799283	1.59799834365145	0.0268049637824762
GOBP_POSITIVE_REGULATION_OF_RESPONSE_TO_CYTOKINE_STIMULUS	URV	moderate + high-impact	54	0.126079352306131	0.176568984945881	1.07341222727171	1.02262271442172	1.12628997247214	0.00424837281446044
GOBP_POSITIVE_REGULATION_OF_RESPONSE_TO_CYTOKINE_STIMULUS	URV	high-impact only	52	0.00992166167663063	0.0141234523120966	1.12608803489309	0.948544854974409	1.33024141717303	0.172909472836088
GOBP_POSITIVE_REGULATION_OF_RESPONSE_TO_CYTOKINE_STIMULUS	singletons-only	high-impact only	52	0.00397999700680566	0.00610622459697496	1.08265181797813	0.82879010687976	1.39898839798378	0.554158690620357
GOBP_POSITIVE_REGULATION_OF_RESPONSE_TO_CYTOKINE_STIMULUS	singletons-only	moderate + high-impact	54	0.0425453992365485	0.0644010954287067	1.02148630545757	0.941392501411935	1.10722608885321	0.608094539500299
GOBP_POSITIVE_REGULATION_OF_CREB_TRANSCRIPTION_FACTOR_ACTIVITY	URV	high-impact only	19	0.00329172343767243	0.00588203795475392	1.51914369492392	1.15306085827724	1.98049137410081	0.00328693033835248
GOBP_POSITIVE_REGULATION_OF_CREB_TRANSCRIPTION_FACTOR_ACTIVITY	singletons-only	high-impact only	19	0.00159673730127792	0.00335864154822309	1.54767954053288	1.05666625948614	2.22796191759675	0.0254483940046778
GOBP_POSITIVE_REGULATION_OF_CREB_TRANSCRIPTION_FACTOR_ACTIVITY	singletons-only	moderate + high-impact	19	0.0205434441369371	0.0303971170005674	1.02670227919193	0.910847059688401	1.15458457412838	0.663716387116263
GOBP_POSITIVE_REGULATION_OF_CREB_TRANSCRIPTION_FACTOR_ACTIVITY	URV	moderate + high-impact	19	0.0585402166377998	0.0761926210617223	0.999547562660314	0.928914494144759	1.07452050010705	0.990278500311094
GOMF_CLATHRIN_LIGHT_CHAIN_BINDING	URV	moderate + high-impact	7	0.0228296655940613	0.0256277749795893	0.838909784924157	0.740006153464782	0.948185758684874	0.00471460378007671
GOMF_CLATHRIN_LIGHT_CHAIN_BINDING	URV	high-impact only	7	0.00184152990245908	0.00167804508509941	0.62066951959336	0.375078625403219	0.981672290296901	0.0410916866245452
GOMF_CLATHRIN_LIGHT_CHAIN_BINDING	singletons-only	high-impact only	7	7.1951430917823e-4	9.1526082251324e-4	0.728747224524922	0.357592872944236	1.38135569916336	0.34358910410927
GOMF_CLATHRIN_LIGHT_CHAIN_BINDING	singletons-only	moderate + high-impact	7	0.00712447696984317	0.00991075380077508	0.919910480536071	0.74697118157009	1.12491425148885	0.420561645279676
GOBP_RESPONSE_TO_CAFFEINE	URV	moderate + high-impact	13	0.0799441804641524	0.109606218819785	1.09405870732115	1.02898855905838	1.16251054280388	0.00415330993468477
GOBP_RESPONSE_TO_CAFFEINE	singletons-only	moderate + high-impact	13	0.0264527894714433	0.0390648363597089	1.08120935637058	0.974038300368167	1.19807337488528	0.141757159140172
GOBP_RESPONSE_TO_CAFFEINE	URV	high-impact only	12	0.00525251568743205	0.00709985223771221	1.14174023206385	0.896455581503859	1.44006240040506	0.278052677749416
GOBP_RESPONSE_TO_CAFFEINE	singletons-only	high-impact only	12	0.00233083098340681	0.00290022591548843	0.981206800385631	0.671398825389079	1.39859982911893	0.918916124263922
GOBP_EMBRYONIC_HEART_TUBE_MORPHOGENESIS	URV	moderate + high-impact	67	0.182374117311869	0.224203525805413	0.941029368373019	0.902178282274922	0.981223047672585	0.00432686186224296
GOBP_EMBRYONIC_HEART_TUBE_MORPHOGENESIS	singletons-only	moderate + high-impact	67	0.0624974041822562	0.0871873915660176	0.949618608551277	0.885941145511748	1.01706628923509	0.140331767200105
GOBP_EMBRYONIC_HEART_TUBE_MORPHOGENESIS	URV	high-impact only	61	0.0147982704574539	0.0171861284837215	0.944186963287567	0.811411498218375	1.09396716237437	0.448455504350128
GOBP_EMBRYONIC_HEART_TUBE_MORPHOGENESIS	singletons-only	high-impact only	61	0.00646212048075432	0.00824444367262863	0.940705928577039	0.752530183685403	1.16568681574697	0.581576537121697
GOBP_CELLULAR_RESPONSE_TO_GROWTH_HORMONE_STIMULUS	URV	moderate + high-impact	24	0.0407233054064181	0.0586606903433591	1.12813899511285	1.03732020325233	1.22546206247439	0.00500605318422531
GOBP_CELLULAR_RESPONSE_TO_GROWTH_HORMONE_STIMULUS	singletons-only	high-impact only	23	0.00123833330493456	0.00259144495223877	1.56248615499565	1.0175520610215	2.34968795717734	0.0416357496160795
GOBP_CELLULAR_RESPONSE_TO_GROWTH_HORMONE_STIMULUS	URV	high-impact only	23	0.00315444773623623	0.00510871539250708	1.31119756944435	0.980512060180267	1.73186539337751	0.0672244111675845
GOBP_CELLULAR_RESPONSE_TO_GROWTH_HORMONE_STIMULUS	singletons-only	moderate + high-impact	24	0.0158003127657605	0.0235199674285013	1.03651620416941	0.905299316175407	1.1832711792530901	0.600514724523478
GOMF_PROTEIN_TYROSINE_THREONINE_PHOSPHATASE_ACTIVITY	URV	moderate + high-impact	9	0.011433305174238	0.0173719842202674	1.25994591016239	1.07638498871669	1.46921740601385	0.00425185690312524
GOMF_PROTEIN_TYROSINE_THREONINE_PHOSPHATASE_ACTIVITY	singletons-only	moderate + high-impact	9	0.0042347014488793	0.00664927450416882	1.15490710115808	0.893434793425837	1.47826901064183	0.267108664325403
GOMF_PROTEIN_TYROSINE_THREONINE_PHOSPHATASE_ACTIVITY	URV	high-impact only	7	3.874353076764e-4	5.3546590280316e-4	1.37257699002269	0.557642045465257	2.99592687465237	0.466632410240113
GOMF_PROTEIN_TYROSINE_THREONINE_PHOSPHATASE_ACTIVITY	singletons-only	high-impact only	7	2.4383082975666e-4	3.8194827506492e-4	1.26041788287447	0.424905154288586	3.2121666215293	0.653491437589044
GOBP_REGULATION_OF_SKELETAL_MUSCLE_CONTRACTION_BY_CALCIUM_ION_SIGNALING	URV	moderate + high-impact	5	0.0173056829621612	0.0247109210436783	1.21170979004485	1.06330467067022	1.37692075181106	0.00416536932552625
GOBP_REGULATION_OF_SKELETAL_MUSCLE_CONTRACTION_BY_CALCIUM_ION_SIGNALING	singletons-only	high-impact only	5	4.1881857491935e-4	6.1354641072697e-4	1.30289748286163	0.55504777793589	2.72252266066672	0.51982651261593
GOBP_REGULATION_OF_SKELETAL_MUSCLE_CONTRACTION_BY_CALCIUM_ION_SIGNALING	URV	high-impact only	5	0.00115563486452146	0.00145926050408654	1.11651191556316	0.653797102589338	1.81562477122445	0.673916833106553
GOBP_REGULATION_OF_SKELETAL_MUSCLE_CONTRACTION_BY_CALCIUM_ION_SIGNALING	singletons-only	moderate + high-impact	5	0.00591877140102719	0.00768045644429555	0.954416046947442	0.753181421578685	1.19794673271982	0.692019986101714
GOBP_REGULATION_OF_LEUKOCYTE_CHEMOTAXIS	URV	moderate + high-impact	111	0.194742250242849	0.265571877518236	1.0577080197926	1.01706191899314	1.09968631853812	0.00507998517490604
GOBP_REGULATION_OF_LEUKOCYTE_CHEMOTAXIS	singletons-only	moderate + high-impact	111	0.0649512185288931	0.100699001542552	1.07728842946884	1.00937520566098	1.14896416096054	0.0251527002352354
GOBP_REGULATION_OF_LEUKOCYTE_CHEMOTAXIS	singletons-only	high-impact only	106	0.00710698595365511	0.0103005395835091	1.0742456643481	0.879371708188025	1.3032558773866	0.477968533923721
GOBP_REGULATION_OF_LEUKOCYTE_CHEMOTAXIS	URV	high-impact only	106	0.0164246489602805	0.0215998316308634	1.03476788633124	0.902904185532916	1.18182574513811	0.619722113040643
GOBP_POSITIVE_REGULATION_OF_TRANSPORT	URV	moderate + high-impact	842	2.14983266580944	2.83591148419667	1.01749108517191	1.0051015551994	1.03001123092641	0.00555474755856755
GOBP_POSITIVE_REGULATION_OF_TRANSPORT	singletons-only	high-impact only	792	0.0708206829953836	0.105723313466789	1.07263534607769	1.00631345923922	1.14263217112617	0.0313830162937225
GOBP_POSITIVE_REGULATION_OF_TRANSPORT	URV	high-impact only	792	0.168003914714756	0.218635350148908	1.04412604934733	0.999873073446975	1.08999925767597	0.0506728014436618
GOBP_POSITIVE_REGULATION_OF_TRANSPORT	singletons-only	moderate + high-impact	842	0.734037529447513	1.07499713332188	1.0131083251467	0.992758241422594	1.03381492537904	0.20817563031220301
KEGG_ALPHA_LINOLENIC_ACID_METABOLISM	URV	moderate + high-impact	18	0.0408687201025529	0.0484670477809169	0.893627707667666	0.823831120066801	0.967645799334103	0.00540057597775567
KEGG_ALPHA_LINOLENIC_ACID_METABOLISM	singletons-only	moderate + high-impact	18	0.0129808157404916	0.0170916841547463	0.854140224832923	0.74209990583862	0.978425372331914	0.0225736016444338
KEGG_ALPHA_LINOLENIC_ACID_METABOLISM	URV	high-impact only	18	0.0050890870103016	0.00602973914616958	0.859081883282028	0.677931654634683	1.07394295637805	0.18619183290302
KEGG_ALPHA_LINOLENIC_ACID_METABOLISM	singletons-only	high-impact only	18	0.00165283200403689	0.00228954327040881	0.875066428063867	0.589085712849413	1.25601319174312	0.480430817404634
GOMF_OPIOID_RECEPTOR_BINDING	URV	high-impact only	7	6.7554750050475e-4	0.00183049269467057	2.16293136625717	1.27818834804289	3.56936394135082	0.00464022271070863
GOMF_OPIOID_RECEPTOR_BINDING	singletons-only	high-impact only	7	2.0127168485909e-4	6.8594406273002e-4	2.35610965665482	0.943265036550631	5.56715127273083	0.0656473006678446
GOMF_OPIOID_RECEPTOR_BINDING	singletons-only	moderate + high-impact	7	0.0040949189886235	0.00543478643038887	0.866037167133304	0.654832269682996	1.13051118956713	0.295144351301855
GOMF_OPIOID_RECEPTOR_BINDING	URV	moderate + high-impact	7	0.0113372075202138	0.0133997210739011	0.951060509707987	0.800423688188707	1.12389477204458	0.560160883326253
GOBP_NEGATIVE_REGULATION_OF_INTERLEUKIN_1_MEDIATED_SIGNALING_PATHWAY	singletons-only	moderate + high-impact	5	0.00251254534352795	0.0055631132253158	1.53664510561774	1.14391126482313	2.04415170516316	0.00468434669081552
GOBP_NEGATIVE_REGULATION_OF_INTERLEUKIN_1_MEDIATED_SIGNALING_PATHWAY	URV	moderate + high-impact	5	0.0074946191257167	0.0118972531045055	1.19594802596488	0.986219906569391	1.44207691631744	0.0686112249168259
GOBP_NEGATIVE_REGULATION_OF_INTERLEUKIN_1_MEDIATED_SIGNALING_PATHWAY	singletons-only	high-impact only	5	3.5968687921446e-4	6.8585387177157e-4	1.58785992307811	0.700550545658538	3.3165864071611	0.254437883855769
GOBP_NEGATIVE_REGULATION_OF_INTERLEUKIN_1_MEDIATED_SIGNALING_PATHWAY	URV	high-impact only	5	0.00116404006151723	0.00175509584787806	1.23054944905396	0.748362341348	1.94970914020342	0.40182062635767
GOBP_DETECTION_OF_ABIOTIC_STIMULUS	URV	high-impact only	129	0.0444833168724777	0.0623274836887989	1.12061659697354	1.03436670065445	1.21272769546889	0.00546189195278524
GOBP_DETECTION_OF_ABIOTIC_STIMULUS	singletons-only	high-impact only	129	0.0187592781477046	0.030275908542234	1.13683128829306	1.01082055704429	1.27578847706767	0.0325497343411075
GOBP_DETECTION_OF_ABIOTIC_STIMULUS	URV	moderate + high-impact	131	0.545659695423475	0.737855496448809	1.02373419166863	1.00034532964429	1.04757472619818	0.0466809014954789
GOBP_DETECTION_OF_ABIOTIC_STIMULUS	singletons-only	moderate + high-impact	131	0.183238495441869	0.273316051128742	1.00640788386645	0.967841544162827	1.04625080772679	0.748010198455898
GOBP_REGULATION_OF_SYNAPTIC_VESICLE_EXOCYTOSIS	URV	high-impact only	53	0.00661975566188662	0.0108460810263736	1.34097790789574	1.09961234005737	1.62582864878042	0.00403177332610416
GOBP_REGULATION_OF_SYNAPTIC_VESICLE_EXOCYTOSIS	singletons-only	high-impact only	53	0.00369863125356434	0.00618920772681496	1.16163429046714	0.891319307996987	1.49876369281054	0.263230732927897
GOBP_REGULATION_OF_SYNAPTIC_VESICLE_EXOCYTOSIS	singletons-only	moderate + high-impact	55	0.0382158817935452	0.0540775973025931	1.0107282338887	0.925546680018865	1.10233830259164	0.811009672827526
GOBP_REGULATION_OF_SYNAPTIC_VESICLE_EXOCYTOSIS	URV	moderate + high-impact	55	0.107508094123974	0.134752523193997	1.0023365817014	0.948930176328238	1.05817000744857	0.933096293911304
REACTOME_TNFR1_INDUCED_PROAPOPTOTIC_SIGNALING	URV	moderate + high-impact	12	0.0289819445159362	0.0322889404717818	0.85657595020986	0.766650723820144	0.954787814620299	0.00498713848322463
REACTOME_TNFR1_INDUCED_PROAPOPTOTIC_SIGNALING	singletons-only	moderate + high-impact	12	0.00965960787222246	0.0113722106900193	0.814586027038484	0.672528205431895	0.980149829335913	0.0295316283026955
REACTOME_TNFR1_INDUCED_PROAPOPTOTIC_SIGNALING	URV	high-impact only	12	0.0019229707812485	0.00198455849392229	0.833933471406026	0.529548222100913	1.26535876554595	0.403799962730992
REACTOME_TNFR1_INDUCED_PROAPOPTOTIC_SIGNALING	singletons-only	high-impact only	12	7.323582154066e-4	0.00114462852951766	1.08787861482116	0.582594402735023	1.92195723153205	0.782124786760599
GOCC_VACUOLAR_PROTON_TRANSPORTING_V_TYPE_ATPASE_V0_DOMAIN	URV	moderate + high-impact	10	0.0166281946014083	0.0173350703060566	0.818399622704486	0.703551194488361	0.947742739158891	0.00712130673488642
GOCC_VACUOLAR_PROTON_TRANSPORTING_V_TYPE_ATPASE_V0_DOMAIN	singletons-only	moderate + high-impact	10	0.00586450713288719	0.00663725741043134	0.736695575533728	0.574175933594302	0.934270850309582	0.0111877823089376
GOCC_VACUOLAR_PROTON_TRANSPORTING_V_TYPE_ATPASE_V0_DOMAIN	singletons-only	high-impact only	9	5.7704506043104e-4	8.3871498178322e-4	0.70689438513955	0.321920534955629	1.42265767743702	0.343290113497222
GOCC_VACUOLAR_PROTON_TRANSPORTING_V_TYPE_ATPASE_V0_DOMAIN	URV	high-impact only	9	0.00165469877815961	0.00183467308660884	0.869044055161015	0.529296954887472	1.36665243372198	0.555079460165071
GOBP_ANTIGEN_PROCESSING_AND_PRESENTATION_OF_PEPTIDE_ANTIGEN	singletons-only	moderate + high-impact	37	0.0257014524636976	0.0421644182959466	1.15274593198087	1.0411999945423	1.27424355192193	0.00635760901016569
GOBP_ANTIGEN_PROCESSING_AND_PRESENTATION_OF_PEPTIDE_ANTIGEN	URV	high-impact only	37	0.00682639103125654	0.0113610646079645	1.26080705281458	1.04038831610043	1.51894433764984	0.0184868003890321
GOBP_ANTIGEN_PROCESSING_AND_PRESENTATION_OF_PEPTIDE_ANTIGEN	singletons-only	high-impact only	37	0.00326152909232265	0.0058715674049917	1.26713417605533	0.967049526106601	1.64216547690434	0.0850988708879375
GOBP_ANTIGEN_PROCESSING_AND_PRESENTATION_OF_PEPTIDE_ANTIGEN	URV	moderate + high-impact	37	0.0779183277840193	0.106626655133703	1.05041281597545	0.987237591037333	1.11689367287285	0.119741792955894
GOBP_CONSTITUTIVE_SECRETORY_PATHWAY	URV	high-impact only	6	9.070452885074e-4	3.8262757027371e-4	0.339931470668726	0.123322585393739	0.757816843466383	0.00622577733403051
GOBP_CONSTITUTIVE_SECRETORY_PATHWAY	singletons-only	high-impact only	6	4.7539135223754e-4	1.5306564020886e-4	0.250977757102647	0.0499207576372503	0.780877953957574	0.0137065126091753
GOBP_CONSTITUTIVE_SECRETORY_PATHWAY	singletons-only	moderate + high-impact	7	0.00337731352755166	0.00487899291647191	1.08634232888054	0.807283171344087	1.44146606727651	0.577557237510849
GOBP_CONSTITUTIVE_SECRETORY_PATHWAY	URV	moderate + high-impact	7	0.00906165319799306	0.0114367619774514	1.03256209910204	0.854313705577565	1.23994066378178	0.736569771470342
GOBP_NEGATIVE_REGULATION_OF_CELL_GROWTH	singletons-only	high-impact only	164	0.0122488890828708	0.0209927700060381	1.23800124768014	1.07365500433963	1.4235469636411	0.00347685596585046
GOBP_NEGATIVE_REGULATION_OF_CELL_GROWTH	URV	high-impact only	164	0.0287557576338499	0.0390292988141879	1.11402358437857	1.00579875251	1.23170160825762	0.038472496885713
GOBP_NEGATIVE_REGULATION_OF_CELL_GROWTH	singletons-only	moderate + high-impact	178	0.138820439568263	0.200149031987075	1.00289701282719	0.957888596386563	1.04964311760347	0.901360535416476
GOBP_NEGATIVE_REGULATION_OF_CELL_GROWTH	URV	moderate + high-impact	178	0.419507710445661	0.540068743074331	0.999767370665021	0.972754973743431	1.02739060493437	0.986683699682104
GOCC_EXTRINSIC_COMPONENT_OF_MEMBRANE	singletons-only	moderate + high-impact	300	0.307949422782552	0.460919849262509	1.04507904549033	1.01349703750046	1.07748625876849	0.00490468307069614
GOCC_EXTRINSIC_COMPONENT_OF_MEMBRANE	URV	moderate + high-impact	300	0.91252493649564	1.20442548841905	1.0176342923786	0.999154750836482	1.03639644143828	0.0615300052522723
GOCC_EXTRINSIC_COMPONENT_OF_MEMBRANE	URV	high-impact only	292	0.0729629141847321	0.0956326952005892	1.04440003761156	0.97864610637917	1.11375175432355	0.189551374572658
GOCC_EXTRINSIC_COMPONENT_OF_MEMBRANE	singletons-only	high-impact only	292	0.0308743287023613	0.0452790563656831	1.05250839424904	0.956918593758399	1.15588347793097	0.290274178677277
GOMF_LIGASE_ACTIVITY	singletons-only	high-impact only	154	0.0184157226754083	0.0305814000242499	1.16970515406959	1.03956502757733	1.31347876748892	0.00940762729226163
GOMF_LIGASE_ACTIVITY	URV	high-impact only	154	0.0460512227283409	0.0620302403413861	1.11155373829994	1.02596037489879	1.20292930457305	0.00985745115794923
GOMF_LIGASE_ACTIVITY	URV	moderate + high-impact	157	0.41482964015061	0.551056546949274	1.02498379004628	0.997388101455967	1.05320921877125	0.0763029377617548
GOMF_LIGASE_ACTIVITY	singletons-only	moderate + high-impact	157	0.1386839732566	0.213095224731841	1.03344040754306	0.988009218010303	1.08062222033756	0.151164900821198
GOBP_BASEMENT_MEMBRANE_ORGANIZATION	URV	moderate + high-impact	31	0.148667880104377	0.182061101105776	0.93518683753207	0.892380071935165	0.979635335915753	0.00459766399638162
GOBP_BASEMENT_MEMBRANE_ORGANIZATION	singletons-only	moderate + high-impact	31	0.0485412987261881	0.0665252814553055	0.917491856566834	0.847449457650071	0.992252176686433	0.0310836325930928
GOBP_BASEMENT_MEMBRANE_ORGANIZATION	URV	high-impact only	30	0.0119915889510957	0.0123864764491891	0.851507624611876	0.715063862840111	1.00705454024701	0.0606075455143209
GOBP_BASEMENT_MEMBRANE_ORGANIZATION	singletons-only	high-impact only	30	0.00455610712876433	0.00633715911155343	1.00410078069598	0.775294714099377	1.28615563809785	0.974694824202392
GOMF_TPR_DOMAIN_BINDING	singletons-only	moderate + high-impact	6	0.00318922184498773	0.00640159058050023	1.47559180276739	1.12752984137522	1.91402416567231	0.00494990079445223
GOMF_TPR_DOMAIN_BINDING	URV	moderate + high-impact	6	0.00911417785843292	0.0134173503141732	1.19004990742661	0.997595058147255	1.41236221878807	0.0531597198720752
GOMF_TPR_DOMAIN_BINDING	URV	high-impact only	6	7.6434259842566e-4	0.00122000243164142	1.39082656199037	0.760477468813177	2.41257288730713	0.272752346797107
GOMF_TPR_DOMAIN_BINDING	singletons-only	high-impact only	6	3.7399291241679e-4	7.6241984499779e-4	1.46452708051626	0.660243185385575	3.01835158931264	0.333069373953564
GOMF_RIBONUCLEOPROTEIN_COMPLEX_BINDING	singletons-only	high-impact only	136	0.0108486608524306	0.0178463840433881	1.24350397505114	1.06533466749641	1.44626115082942	0.00599532510677603
GOMF_RIBONUCLEOPROTEIN_COMPLEX_BINDING	singletons-only	moderate + high-impact	141	0.0984122376392779	0.149454581763162	1.06067062720756	1.00532605996486	1.11856121101503	0.031293471015331
GOMF_RIBONUCLEOPROTEIN_COMPLEX_BINDING	URV	high-impact only	136	0.0244889342985241	0.0337290190210999	1.1249811583628	1.00813700759063	1.25279332536248	0.0354407922698575
GOMF_RIBONUCLEOPROTEIN_COMPLEX_BINDING	URV	moderate + high-impact	141	0.27973892013705	0.360337148691575	1.0065977270004	0.973330513170714	1.04078863193061	0.700632774578671
GOBP_CELLULAR_RESPONSE_TO_MANGANESE_ION	URV	moderate + high-impact	12	0.0320749557727684	0.0475338152631605	1.14797529660362	1.04439412442852	1.26001117542333	0.00437447961897375
GOBP_CELLULAR_RESPONSE_TO_MANGANESE_ION	URV	high-impact only	12	0.00251678348266088	0.00366904257295113	1.21819492236454	0.867640460472441	1.6789130255837	0.248253378669334
GOBP_CELLULAR_RESPONSE_TO_MANGANESE_ION	singletons-only	moderate + high-impact	12	0.0115561768976615	0.0186339342833009	1.06550505872497	0.913367152914053	1.23875401644427	0.416371978748562
GOBP_CELLULAR_RESPONSE_TO_MANGANESE_ION	singletons-only	high-impact only	12	0.001350868505923	0.00183392653502352	1.03469137310452	0.63755432273591	1.61648889590379	0.885644546768529
GOBP_PURINE_NUCLEOSIDE_MONOPHOSPHATE_METABOLIC_PROCESS	singletons-only	moderate + high-impact	45	0.0341477706015426	0.0556050090652065	1.12479727912548	1.02950547974272	1.22747752035768	0.00937929422226669
GOBP_PURINE_NUCLEOSIDE_MONOPHOSPHATE_METABOLIC_PROCESS	URV	moderate + high-impact	45	0.101246464590853	0.139376230587479	1.07399440830387	1.01738274512516	1.13320574331233	0.00988257538655957
GOBP_PURINE_NUCLEOSIDE_MONOPHOSPHATE_METABOLIC_PROCESS	URV	high-impact only	44	0.0114470807127042	0.015644463632219	1.14347079353946	0.97352788694973	1.33715968180349	0.101606178596044
GOBP_PURINE_NUCLEOSIDE_MONOPHOSPHATE_METABOLIC_PROCESS	singletons-only	high-impact only	44	0.00468859945059262	0.0077844946392836	1.1901508910276	0.941024234835984	1.49278308890621	0.144293188170517
GOBP_MEMBRANE_REPOLARIZATION_DURING_VENTRICULAR_CARDIAC_MUSCLE_CELL_ACTION_POTENTIAL	URV	moderate + high-impact	13	0.0173179467319565	0.0255179664421886	1.1993488653575	1.05520779108412	1.35968363893822	0.00560576676138103
GOBP_MEMBRANE_REPOLARIZATION_DURING_VENTRICULAR_CARDIAC_MUSCLE_CELL_ACTION_POTENTIAL	singletons-only	moderate + high-impact	13	0.00583017509431639	0.0101606798024924	1.27489725941552	1.03306630557399	1.56332511399768	0.0239867965296081
GOBP_MEMBRANE_REPOLARIZATION_DURING_VENTRICULAR_CARDIAC_MUSCLE_CELL_ACTION_POTENTIAL	singletons-only	high-impact only	12	4.8852799743945e-4	9.9148937325437e-4	1.41863890009034	0.71668580713619	2.64862416514801	0.302209975448777
GOBP_MEMBRANE_REPOLARIZATION_DURING_VENTRICULAR_CARDIAC_MUSCLE_CELL_ACTION_POTENTIAL	URV	high-impact only	12	0.00107778754922674	0.00175523480957695	1.19887941422917	0.73205754290545	1.89758559274159	0.459492103947544
GOBP_PHOSPHATIDYLINOSITOL_BIOSYNTHETIC_PROCESS	URV	moderate + high-impact	125	0.327849000250893	0.435744522624697	1.04455247143407	1.01305541633848	1.07685832160088	0.00531748191384718
GOBP_PHOSPHATIDYLINOSITOL_BIOSYNTHETIC_PROCESS	singletons-only	moderate + high-impact	125	0.110670632935229	0.168128786193038	1.0575525542107	1.00563843620036	1.11171257214157	0.0294113460951381
GOBP_PHOSPHATIDYLINOSITOL_BIOSYNTHETIC_PROCESS	singletons-only	high-impact only	123	0.0122537441766452	0.0181692723789594	1.06055078894429	0.911390915286629	1.22954994795327	0.443560059166621
GOBP_PHOSPHATIDYLINOSITOL_BIOSYNTHETIC_PROCESS	URV	high-impact only	123	0.0295458605890035	0.0368900723777398	1.03680075454209	0.934679881723857	1.14781886145063	0.491777260937184
GOBP_PROTEIN_LOCALIZATION_TO_ENDOPLASMIC_RETICULUM	URV	moderate + high-impact	65	0.154977118761106	0.208421565309088	1.06546341856299	1.01914235345238	1.11351334585471	0.00524787728210774
GOBP_PROTEIN_LOCALIZATION_TO_ENDOPLASMIC_RETICULUM	URV	high-impact only	61	0.0117329989951909	0.0164100814466575	1.16735318006851	0.99685292581039	1.36105751160737	0.0546815772613678
GOBP_PROTEIN_LOCALIZATION_TO_ENDOPLASMIC_RETICULUM	singletons-only	moderate + high-impact	65	0.0546401363917767	0.0820763515650786	1.06340884440687	0.989424549654113	1.1419880504399	0.0944367443913869
GOBP_PROTEIN_LOCALIZATION_TO_ENDOPLASMIC_RETICULUM	singletons-only	high-impact only	61	0.00525577616508335	0.00801271371292107	1.14612327121532	0.91039479576415006	1.43110906199435	0.241986432443633
GOBP_POSITIVE_REGULATION_OF_MAST_CELL_ACTIVATION_INVOLVED_IN_IMMUNE_RESPONSE	URV	moderate + high-impact	14	0.0266550943280791	0.029792271759984	0.859330740708373	0.764772168353215	0.963162629495245	0.00895052584743816
GOBP_POSITIVE_REGULATION_OF_MAST_CELL_ACTIVATION_INVOLVED_IN_IMMUNE_RESPONSE	singletons-only	high-impact only	13	6.032867876323e-4	3.0571858326739e-4	0.323038532170106	0.101221711095797	0.806208129589818	0.0131543652507592
GOBP_POSITIVE_REGULATION_OF_MAST_CELL_ACTIVATION_INVOLVED_IN_IMMUNE_RESPONSE	URV	high-impact only	13	0.00171044769376953	0.00129882619223261	0.579656977394887	0.333258571215574	0.949384514158413	0.0293878724665171
GOBP_POSITIVE_REGULATION_OF_MAST_CELL_ACTIVATION_INVOLVED_IN_IMMUNE_RESPONSE	singletons-only	moderate + high-impact	14	0.0086758873189016	0.0117598933343261	0.930782594989829	0.770555759095945	1.11749652902783	0.446253419633683
REACTOME_ACTIVATED_NOTCH1_TRANSMITS_SIGNAL_TO_THE_NUCLEUS	singletons-only	high-impact only	25	0.00182961740528922	0.00343370130434906	1.65747790678897	1.15373507222207	2.3386467142058	0.00688116829690288
REACTOME_ACTIVATED_NOTCH1_TRANSMITS_SIGNAL_TO_THE_NUCLEUS	URV	high-impact only	25	0.0042336529300178	0.00633453524032303	1.38208239908797	1.06758507191295	1.77016318418756	0.014594021974611
REACTOME_ACTIVATED_NOTCH1_TRANSMITS_SIGNAL_TO_THE_NUCLEUS	URV	moderate + high-impact	29	0.0635522490871249	0.083430791507365	1.04722214666028	0.976319731702568	1.12231463817753	0.196105091319721
REACTOME_ACTIVATED_NOTCH1_TRANSMITS_SIGNAL_TO_THE_NUCLEUS	singletons-only	moderate + high-impact	29	0.0216753982302922	0.031278600028976	1.07495298524795	0.957315333430827	1.20438535441565	0.219886278789547
GOBP_REGULATION_OF_HISTONE_H3_K27_METHYLATION	singletons-only	moderate + high-impact	7	0.00521482321345112	0.00900132614936923	1.35022865442376	1.0810993396036	1.67489212734325	0.00849583399782228
GOBP_REGULATION_OF_HISTONE_H3_K27_METHYLATION	singletons-only	high-impact only	7	2.8842759617767e-4	8.3815470182227e-4	2.75595741360807	1.2765981208256	5.66765146821306	0.0110890569166971
GOBP_REGULATION_OF_HISTONE_H3_K27_METHYLATION	URV	moderate + high-impact	7	0.0134103330841097	0.0175490455129254	1.13300484016079	0.971925092819588	1.31544601977187	0.109570876212386
GOBP_REGULATION_OF_HISTONE_H3_K27_METHYLATION	URV	high-impact only	7	7.0578590291349e-4	9.9189424439922e-4	1.44947619356988	0.752675503828343	2.60882554004143	0.254056117644029
GOBP_CELLULAR_RESPONSE_TO_ALDEHYDE	URV	moderate + high-impact	13	0.0270576734068127	0.0402139491876231	1.16239751933596	1.04852602156348	1.2864248399477	0.00438034169037405
GOBP_CELLULAR_RESPONSE_TO_ALDEHYDE	URV	high-impact only	13	0.00290420132254009	0.00420396097132775	1.11870141793906	0.81049802336854	1.51904809449055	0.487304712872846
GOBP_CELLULAR_RESPONSE_TO_ALDEHYDE	singletons-only	high-impact only	13	0.00109186320803498	0.00190600626806196	1.09132122222214	0.664196599870285	1.7356097556229	0.722043834469941
GOBP_CELLULAR_RESPONSE_TO_ALDEHYDE	singletons-only	moderate + high-impact	13	0.00973319348654004	0.0142676291546966	0.984472765310589	0.826173386880924	1.16768144042335	0.859036092215085
GOBP_REGULATION_OF_APOPTOTIC_SIGNALING_PATHWAY	URV	moderate + high-impact	343	0.645105661577523	0.852958880363533	1.0320007364778	1.00953578672124	1.05488085351688	0.00506516573558513
GOBP_REGULATION_OF_APOPTOTIC_SIGNALING_PATHWAY	singletons-only	moderate + high-impact	343	0.223705207665213	0.333535317767131	1.03508060058812	0.998582894265594	1.07269383894295	0.0597338145274395
GOBP_REGULATION_OF_APOPTOTIC_SIGNALING_PATHWAY	URV	high-impact only	326	0.0506897394928072	0.067364570147096	1.05780083899441	0.978728654954514	1.14206820513413	0.155525488371636
GOBP_REGULATION_OF_APOPTOTIC_SIGNALING_PATHWAY	singletons-only	high-impact only	326	0.0225447169360028	0.0332098780187813	1.03008928125678	0.920606257466041	1.1501544733854	0.602495408678188
GOBP_EMBRYONIC_HEART_TUBE_LEFT_RIGHT_PATTERN_FORMATION	URV	moderate + high-impact	5	0.0168290178896293	0.017027676439075	0.808166234521627	0.693777854331869	0.937211436047649	0.00457278168334685
GOBP_EMBRYONIC_HEART_TUBE_LEFT_RIGHT_PATTERN_FORMATION	singletons-only	high-impact only	5	4.1743982671428e-4	4.5990059344938e-4	0.725232783405204	0.258602212923957	1.7152250324752	0.485792197088318
GOBP_EMBRYONIC_HEART_TUBE_LEFT_RIGHT_PATTERN_FORMATION	singletons-only	moderate + high-impact	5	0.00514226474757324	0.00650709380956919	0.931563262246685	0.722628740274465	1.18764779060104	0.573066962800546
GOBP_EMBRYONIC_HEART_TUBE_LEFT_RIGHT_PATTERN_FORMATION	URV	high-impact only	5	7.1967482170705e-4	9.9713115814888e-4	1.17112153810111	0.596745265263829	2.13397432729096	0.629283773830224
GOBP_REGULATION_OF_RECEPTOR_LOCALIZATION_TO_SYNAPSE	URV	moderate + high-impact	17	0.0253697543011732	0.036294797918344	1.1688774052706	1.04951436717089	1.29935757246261	0.00468920836102904
GOBP_REGULATION_OF_RECEPTOR_LOCALIZATION_TO_SYNAPSE	URV	high-impact only	16	0.00152353455167418	0.0022900541024965	1.30131603654075	0.844531757968786	1.94837659345833	0.225584998793013
GOBP_REGULATION_OF_RECEPTOR_LOCALIZATION_TO_SYNAPSE	singletons-only	high-impact only	16	8.6296395664262e-4	8.4220478553881e-4	0.796344036537167	0.396202717199062	1.46737063403872	0.481547120887268
GOBP_REGULATION_OF_RECEPTOR_LOCALIZATION_TO_SYNAPSE	singletons-only	moderate + high-impact	17	0.0100098933319216	0.0143666688979877	1.05411135091068	0.886799951204936	1.2470784553289	0.546113063540425
GOBP_METANEPHRIC_COLLECTING_DUCT_DEVELOPMENT	singletons-only	high-impact only	9	5.0336584597514e-4	1.5633506223702e-4	0.208857150736178	0.04177791485356	0.657573502560576	0.00488364220239157
GOBP_METANEPHRIC_COLLECTING_DUCT_DEVELOPMENT	singletons-only	moderate + high-impact	10	0.00790632345024765	0.0101140254986547	0.853104050877645	0.693858072553382	1.04143439823014	0.119774883329872
GOBP_METANEPHRIC_COLLECTING_DUCT_DEVELOPMENT	URV	high-impact only	9	0.00102080487855594	9.1948542448211e-4	0.688064925533234	0.349438829409006	1.24983928787111	0.229413778728671
GOBP_METANEPHRIC_COLLECTING_DUCT_DEVELOPMENT	URV	moderate + high-impact	10	0.0246462331670476	0.0326786797638043	1.04093691638607	0.929440296166301	1.16322638630934	0.484783889498435
GOMF_GLYCOSYLTRANSFERASE_ACTIVITY	URV	moderate + high-impact	266	0.59295544618414	0.74995767599637	0.970440920073198	0.9497336518968	0.991408511033602	0.00585106022750892
GOMF_GLYCOSYLTRANSFERASE_ACTIVITY	singletons-only	moderate + high-impact	266	0.197245114051303	0.277930681962306	0.954678221257095	0.9200667178235	0.99012335309828	0.012493197163445
GOMF_GLYCOSYLTRANSFERASE_ACTIVITY	URV	high-impact only	263	0.0587526117749302	0.0720244115865868	0.977946895088262	0.914705729346644	1.04344931415216	0.504315560399555
GOMF_GLYCOSYLTRANSFERASE_ACTIVITY	singletons-only	high-impact only	263	0.0223759643237834	0.0330535686760473	1.00197174461978	0.899701740317381	1.11341473031981	0.971087811681508
GOCC_AUTOPHAGOSOME	singletons-only	moderate + high-impact	106	0.0835564633127549	0.128671407633482	1.08634964640985	1.02574872892291	1.14993155259801	0.00477014457838409
GOCC_AUTOPHAGOSOME	singletons-only	high-impact only	104	0.00897047880881495	0.013816912766569	1.13734159494923	0.954082827712121	1.34930679106102	0.149530107308002
GOCC_AUTOPHAGOSOME	URV	moderate + high-impact	106	0.245741044697492	0.320793121575399	1.01728726236014	0.981695434237259	1.05392815273696	0.344730610493171
GOCC_AUTOPHAGOSOME	URV	high-impact only	104	0.0212858646810916	0.0258205865810097	0.969611706573348	0.857241573246302	1.09369947617872	0.618359525744886
REACTOME_CELL_CYCLE_MITOTIC	URV	moderate + high-impact	535	1.13292823997832	1.50025357796077	1.02220982630594	1.00538718250376	1.03926852169001	0.00950335014722825
REACTOME_CELL_CYCLE_MITOTIC	singletons-only	moderate + high-impact	535	0.398579217209794	0.601923843283263	1.0345754101059	1.00714079497693	1.06264701488429	0.0132285876086065
REACTOME_CELL_CYCLE_MITOTIC	URV	high-impact only	506	0.102012534285531	0.133732707858843	1.06353905442853	1.00640473075989	1.12333910099762	0.0288619742520749
REACTOME_CELL_CYCLE_MITOTIC	singletons-only	high-impact only	506	0.0434365334990207	0.0628014602929809	1.0338667235333	0.952326130095495	1.12121801672508	0.425051782433026
REACTOME_COMPLEX_I_BIOGENESIS	singletons-only	high-impact only	47	0.00254347196478402	0.00213901866758023	0.595684470849572	0.38651524827427	0.883049145052331	0.00889590596282275
REACTOME_COMPLEX_I_BIOGENESIS	URV	high-impact only	47	0.00717951330907752	0.0065739946570185	0.738905910805875	0.578764494095063	0.932009507223553	0.0100736669853519
REACTOME_COMPLEX_I_BIOGENESIS	URV	moderate + high-impact	49	0.0576083854266879	0.0712855293433121	0.950624359428652	0.881731272279832	1.02380653153272	0.181805675211901
REACTOME_COMPLEX_I_BIOGENESIS	singletons-only	moderate + high-impact	49	0.0185721864841552	0.0263945093082821	0.968336460610484	0.852977196497366	1.0962981532431	0.614171650489669
GOMF_RIBOSOME_BINDING	singletons-only	high-impact only	62	0.00486532060594252	0.00838709400061737	1.34534748190286	1.07183550491847	1.6758685638154	0.0109629850445937
GOMF_RIBOSOME_BINDING	URV	high-impact only	62	0.0107607881829599	0.0153307594427666	1.2211887269	1.03856131358261	1.42958548495046	0.0159744116330212
GOMF_RIBOSOME_BINDING	singletons-only	moderate + high-impact	64	0.0421627335780691	0.0666671566441321	1.1043123369654	1.01860055505753	1.19604026075575	0.0162381141024561
GOMF_RIBOSOME_BINDING	URV	moderate + high-impact	64	0.119757584461229	0.155416936941629	1.01736814987458	0.966367511096283	1.07055940955031	0.510387970089888
REACTOME_G_BETA_GAMMA_SIGNALLING_THROUGH_CDC42	URV	high-impact only	19	0.00150875207256315	9.9459646066113e-4	0.474719912880007	0.254919883314748	0.820539877301458	0.00651408313622726
REACTOME_G_BETA_GAMMA_SIGNALLING_THROUGH_CDC42	singletons-only	high-impact only	19	7.1926422588227e-4	4.5861990081861e-4	0.38610081607715	0.155891418617665	0.839986992188346	0.0150954130185256
REACTOME_G_BETA_GAMMA_SIGNALLING_THROUGH_CDC42	URV	moderate + high-impact	20	0.0124560732758519	0.0174759742983042	1.09096799259541	0.933179530112494	1.27060308397542	0.271994017825848
REACTOME_G_BETA_GAMMA_SIGNALLING_THROUGH_CDC42	singletons-only	moderate + high-impact	20	0.00448244267921554	0.00618004970860839	0.979084862841293	0.751376768453324	1.26283670873814	0.87289138814034
GOMF_5_DEOXYRIBOSE_5_PHOSPHATE_LYASE_ACTIVITY	URV	moderate + high-impact	5	0.0170980260197009	0.0267062835931793	1.19280134594646	1.0512387925878801	1.3500465844733	0.00645285016028774
GOMF_5_DEOXYRIBOSE_5_PHOSPHATE_LYASE_ACTIVITY	singletons-only	moderate + high-impact	5	0.00607179614699695	0.0110612008271529	1.28151373127547	1.04576144131803	1.56107114160216	0.0171726482677378
GOMF_5_DEOXYRIBOSE_5_PHOSPHATE_LYASE_ACTIVITY	URV	high-impact only	5	0.00205482411790385	0.00328207177929144	1.19416124986982	0.82495430204073406	1.69426372343864	0.339479815706572
GOMF_5_DEOXYRIBOSE_5_PHOSPHATE_LYASE_ACTIVITY	singletons-only	high-impact only	5	8.3332134126993e-4	0.00144965318605267	1.14474103320046	0.646794352289968	1.93798957983628	0.630904628697727
GOBP_REGULATION_OF_HISTONE_MODIFICATION	singletons-only	moderate + high-impact	168	0.1535514277908	0.228570960704934	1.06099493996457	1.01614480149168	1.10750633242547	0.00728953283633305
GOBP_REGULATION_OF_HISTONE_MODIFICATION	URV	moderate + high-impact	168	0.43012380518989	0.561412230702203	1.03559842411668	1.00811944732699	1.06369520484895	0.0108492227840163
GOBP_REGULATION_OF_HISTONE_MODIFICATION	URV	high-impact only	157	0.0267687237864854	0.0323957936993617	0.991179641314031	0.887098213193031	1.10493699493448	0.874199879704001
GOBP_REGULATION_OF_HISTONE_MODIFICATION	singletons-only	high-impact only	157	0.0128910508414559	0.0177167730239664	1.01122336555551	0.867683768039476	1.17382254273873	0.884949934064938
GOBP_REGULATION_OF_ANION_TRANSMEMBRANE_TRANSPORT	URV	high-impact only	23	0.00404144560233195	0.00718479401995837	1.42714246275114	1.11574301442093	1.80887846990035	0.00501354396411757
GOBP_REGULATION_OF_ANION_TRANSMEMBRANE_TRANSPORT	singletons-only	high-impact only	23	0.00165362250610095	0.00343799730035021	1.43529522186544	0.989551282312152	2.04670876621684	0.056645254614572
GOBP_REGULATION_OF_ANION_TRANSMEMBRANE_TRANSPORT	URV	moderate + high-impact	23	0.0511911265998205	0.0633262573760822	0.951011560024434	0.878031376512862	1.02887560149035	0.212111760866766
GOBP_REGULATION_OF_ANION_TRANSMEMBRANE_TRANSPORT	singletons-only	moderate + high-impact	23	0.0172865024813718	0.0249981666494729	1.00971655125754	0.885515765829557	1.14822369218826	0.884057050500186
GOBP_REGULATION_OF_INSULIN_SECRETION_INVOLVED_IN_CELLULAR_RESPONSE_TO_GLUCOSE_STIMULUS	singletons-only	high-impact only	45	0.004053989957604	0.00748323341304963	1.4083885707804	1.10435381780673	1.78133150594963	0.00617861483274496
GOBP_REGULATION_OF_INSULIN_SECRETION_INVOLVED_IN_CELLULAR_RESPONSE_TO_GLUCOSE_STIMULUS	URV	high-impact only	45	0.00955476375928807	0.0143632813713926	1.22598061559946	1.03369669366347	1.44714778072685	0.0195975623935837
GOBP_REGULATION_OF_INSULIN_SECRETION_INVOLVED_IN_CELLULAR_RESPONSE_TO_GLUCOSE_STIMULUS	singletons-only	moderate + high-impact	48	0.0377372902807211	0.0561597387280138	1.0581304771312	0.970178959519538	1.15267129307185	0.200765554162972
GOBP_REGULATION_OF_INSULIN_SECRETION_INVOLVED_IN_CELLULAR_RESPONSE_TO_GLUCOSE_STIMULUS	URV	moderate + high-impact	48	0.112595391243631	0.147071372652043	1.00610555249772	0.954626141489455	1.0598423385389	0.819567828827963
GOMF_DIACYLGLYCEROL_KINASE_ACTIVITY	URV	moderate + high-impact	11	0.0318227473666736	0.0445391380629716	1.14820892537981	1.04305606953848	1.26197279764814	0.00496086689984954
GOMF_DIACYLGLYCEROL_KINASE_ACTIVITY	singletons-only	high-impact only	11	0.00145273752035392	0.00259461091266608	1.40631650321544	0.922672223733442	2.09195031435276	0.110531624476869
GOMF_DIACYLGLYCEROL_KINASE_ACTIVITY	singletons-only	moderate + high-impact	11	0.0114217317456267	0.0162661642724298	1.06678823274302	0.907219667988696	1.24911659788136	0.430367948163737
GOMF_DIACYLGLYCEROL_KINASE_ACTIVITY	URV	high-impact only	11	0.0029756621616948	0.00405144809691262	1.11924950275235	0.813764189559924	1.51356327406203	0.480136741903539
GOBP_NEGATIVE_REGULATION_OF_SYSTEMIC_ARTERIAL_BLOOD_PRESSURE	URV	moderate + high-impact	19	0.0359466560508127	0.0402902372545297	0.869199450348089	0.786934495134485	0.958221095553232	0.00466122741870867
GOBP_NEGATIVE_REGULATION_OF_SYSTEMIC_ARTERIAL_BLOOD_PRESSURE	URV	high-impact only	19	0.00279031970408675	0.00259780897560017	0.831264679966117	0.566328681803967	1.18418047914167	0.314739030207664
GOBP_NEGATIVE_REGULATION_OF_SYSTEMIC_ARTERIAL_BLOOD_PRESSURE	singletons-only	high-impact only	19	9.9264415683241e-4	0.00106964707088545	0.904635898447766	0.49679272783516	1.53742807477019	0.72272252690234
GOBP_NEGATIVE_REGULATION_OF_SYSTEMIC_ARTERIAL_BLOOD_PRESSURE	singletons-only	moderate + high-impact	19	0.01133585853664739	0.0162662673700658	0.976077224173835	0.829649844708536	1.14335227743726	0.766693003509746
GOMF_PHOSPHOLIPASE_ACTIVITY	URV	moderate + high-impact	104	0.274376808373681	0.348807430040118	0.95276284796142	0.920761454763389	0.985663216449125	0.00515245648583873
GOMF_PHOSPHOLIPASE_ACTIVITY	singletons-only	moderate + high-impact	104	0.0903399086544403	0.129438069939643	0.951223448236929	0.898261551583147	1.00675758472614	0.0842809549720598
GOMF_PHOSPHOLIPASE_ACTIVITY	singletons-only	high-impact only	103	0.01101336483092	0.015497831166741	0.917794267056892	0.778892686840287	1.07657363393429	0.295006797882113
GOMF_PHOSPHOLIPASE_ACTIVITY	URV	high-impact only	103	0.0293854562765404	0.0364956597235569	0.954783407436629	0.859693754749096	1.05825671982282	0.380587868978411
GOBP_PROTEIN_LOCALIZATION_TO_MITOCHONDRION	URV	moderate + high-impact	120	0.187995313941619	0.255125151673348	1.05841942113145	1.01661828235524	1.10164310972377	0.00581974745485181
GOBP_PROTEIN_LOCALIZATION_TO_MITOCHONDRION	URV	high-impact only	112	0.0181925025651763	0.0244141997835145	1.13235896166643	0.996025762409779	1.28370382962049	0.0574581135001341
GOBP_PROTEIN_LOCALIZATION_TO_MITOCHONDRION	singletons-only	high-impact only	112	0.00731872624030875	0.0116711990548716	1.18683829008824	0.980092494157946	1.4290498905131	0.0789171368693767
GOBP_PROTEIN_LOCALIZATION_TO_MITOCHONDRION	singletons-only	moderate + high-impact	120	0.065853717576965	0.0994745334467898	1.05135837669887	0.984588023640267	1.12188987409614	0.13415571078702
GOBP_PROTEIN_QUALITY_CONTROL_FOR_MISFOLDED_OR_INCOMPLETELY_SYNTHESIZED_PROTEINS	singletons-only	high-impact only	23	0.00211639379456285	0.00168115408602398	0.537131345718581	0.328160346102053	0.83871629328688	0.00537738918309516
GOBP_PROTEIN_QUALITY_CONTROL_FOR_MISFOLDED_OR_INCOMPLETELY_SYNTHESIZED_PROTEINS	singletons-only	moderate + high-impact	24	0.0174849660982902	0.0223620617348957	0.875626153070317	0.764419689996746	0.99967413294485	0.0494324116979302
GOBP_PROTEIN_QUALITY_CONTROL_FOR_MISFOLDED_OR_INCOMPLETELY_SYNTHESIZED_PROTEINS	URV	high-impact only	23	0.00495406823122563	0.00488758548207102	0.817837276160182	0.61338896133533	1.07300859610038	0.149567145096099
GOBP_PROTEIN_QUALITY_CONTROL_FOR_MISFOLDED_OR_INCOMPLETELY_SYNTHESIZED_PROTEINS	URV	moderate + high-impact	24	0.0472056179830289	0.0592675204146726	0.988701081201983	0.910271501521722	1.07255641296714	0.785748695893452
GOBP_HUMORAL_IMMUNE_RESPONSE	singletons-only	moderate + high-impact	217	0.102144354882242	0.161552298694891	1.07505939811831	1.0211478925999	1.13136750445008	0.00591046669087525
GOBP_HUMORAL_IMMUNE_RESPONSE	singletons-only	high-impact only	208	0.0119632651714755	0.0199959821109694	1.1634850877082	1.00466334769278	1.34303192317678	0.0432448718381324
GOBP_HUMORAL_IMMUNE_RESPONSE	URV	moderate + high-impact	217	0.308926432961018	0.421400467777845	1.02590779036275	0.994331898661944	1.05831151373387	0.108629317
GOBP_HUMORAL_IMMUNE_RESPONSE	URV	high-impact only	208	0.0330173903588898	0.0455083568443343	1.07432468933581	0.977458102507831	1.17899940632978	0.136211759798447
GOBP_REGULATION_OF_ENDOSOME_TO_PLASMA_MEMBRANE_PROTEIN_TRANSPORT	URV	high-impact only	4	3.0248027949522e-4	9.1555541206325e-4	2.98019737220096	1.41190816380951	6.03415340961348	0.00505431366205378
GOBP_REGULATION_OF_ENDOSOME_TO_PLASMA_MEMBRANE_PROTEIN_TRANSPORT	URV	moderate + high-impact	5	0.00720753860558531	0.0106935939500894	1.17211384024449	0.959294698504697	1.42293998406722	0.118991629291511
GOBP_REGULATION_OF_ENDOSOME_TO_PLASMA_MEMBRANE_PROTEIN_TRANSPORT	singletons-only	moderate + high-impact	5	0.00235956511079222	0.00397076614938727	1.15211991324732	0.817881996899153	1.59630523799349	0.410643272858568
GOBP_REGULATION_OF_ENDOSOME_TO_PLASMA_MEMBRANE_PROTEIN_TRANSPORT	singletons-only	high-impact only	4	2.3047281456005e-4	3.8266785464104e-4	1.45220877591381	0.487759307019832	3.72096463607038	0.476070172405644
GOBP_POSITIVE_REGULATION_OF_TRANSFORMING_GROWTH_FACTOR_BETA_PRODUCTION	URV	moderate + high-impact	19	0.0292643705871233	0.0409501461301436	1.1471232605533	1.03711749198431	1.26665531358571	0.00781175434164105
GOBP_POSITIVE_REGULATION_OF_TRANSFORMING_GROWTH_FACTOR_BETA_PRODUCTION	singletons-only	moderate + high-impact	19	0.0095287138454087	0.0169400936581479	1.22700893247225	1.04302713903973	1.43798836635813	0.0138855150988593
GOBP_POSITIVE_REGULATION_OF_TRANSFORMING_GROWTH_FACTOR_BETA_PRODUCTION	URV	high-impact only	18	0.00252103422965258	0.00229289739012232	0.737835415043395	0.486950265284949	1.07994649938942	0.120758007534475
GOBP_POSITIVE_REGULATION_OF_TRANSFORMING_GROWTH_FACTOR_BETA_PRODUCTION	singletons-only	high-impact only	18	0.0010803173682854	0.00137356383837624	0.867788602158856	0.496943675207428	1.4390974157186	0.594015666403623
GOBP_POSITIVE_REGULATION_OF_SYNAPTIC_VESICLE_EXOCYTOSIS	URV	high-impact only	5	4.5951517621192e-4	0.00137246913732714	2.51033080852058	1.35027435084355	4.5264267337689	0.00426437486346876
GOBP_POSITIVE_REGULATION_OF_SYNAPTIC_VESICLE_EXOCYTOSIS	singletons-only	high-impact only	5	3.01614879726e-4	5.3470484697899e-4	1.15118077731316	0.451709233208617	2.636506308679	0.753638446467084
GOBP_POSITIVE_REGULATION_OF_SYNAPTIC_VESICLE_EXOCYTOSIS	URV	moderate + high-impact	6	0.0130766439508692	0.0164390456802899	1.01014293642056	0.861986615836793	1.17858441352597	0.899415742614386
GOBP_POSITIVE_REGULATION_OF_SYNAPTIC_VESICLE_EXOCYTOSIS	singletons-only	moderate + high-impact	6	0.0047938370952411	0.00649570410333019	1.0107873953461	0.781686047420475	1.29297246689696	0.933379197007769
GOBP_MICROGLIA_DIFFERENTIATION	singletons-only	moderate + high-impact	5	0.00399098794839411	0.00412573093049688	0.656998449335538	0.478982636641303	0.884738066712276	0.00513813522708095
GOBP_MICROGLIA_DIFFERENTIATION	URV	high-impact only	5	5.1668927032806e-4	0.00114619166999323	1.82200269862267	0.959869455031904	3.29095782945059	0.0656256505541122
GOBP_MICROGLIA_DIFFERENTIATION	singletons-only	high-impact only	5	2.5832249831161e-4	3.8259315337867e-4	1.30925680231149	0.450583323859639	3.16278949133188	0.589806479260807
GOBP_MICROGLIA_DIFFERENTIATION	URV	moderate + high-impact	5	0.01161619744816	0.0152690032336303	1.03332712938129	0.876013160349714	1.21310172161343	0.69374178590935
GOBP_PROTEIN_CONTAINING_COMPLEX_DISASSEMBLY	URV	moderate + high-impact	235	0.676959364576392	0.85177723053056	0.969261090617512	0.948160230992272	0.990741920711805	0.00520608717939597
GOBP_PROTEIN_CONTAINING_COMPLEX_DISASSEMBLY	singletons-only	high-impact only	226	0.0224714546382069	0.0332807885094941	1.09851322309587	0.982500026578258	1.22567056772629	0.0984349064498726
GOBP_PROTEIN_CONTAINING_COMPLEX_DISASSEMBLY	URV	high-impact only	226	0.0540322715630473	0.0637840992967743	0.956928261515787	0.884740397338084	1.03379050247551	0.265554044746603
GOBP_PROTEIN_CONTAINING_COMPLEX_DISASSEMBLY	singletons-only	moderate + high-impact	235	0.231571220866406	0.331880658256951	0.988692657586029	0.953863897568405	1.02457216493491	0.532633634446312
GOBP_POSITIVE_REGULATION_OF_TRANSFORMING_GROWTH_FACTOR_BETA1_PRODUCTION	URV	moderate + high-impact	7	0.0139940506516135	0.0212465068451652	1.22322326683592	1.06092795848879	1.40563472809124	0.00577955659404528
GOBP_POSITIVE_REGULATION_OF_TRANSFORMING_GROWTH_FACTOR_BETA1_PRODUCTION	singletons-only	moderate + high-impact	7	0.00438770665447005	0.00839951504405473	1.29443979851641	1.02304929090705	1.62475480389998	0.0318840594933252
GOBP_POSITIVE_REGULATION_OF_TRANSFORMING_GROWTH_FACTOR_BETA1_PRODUCTION	URV	high-impact only	7	8.9444351238363e-4	9.1694596208296e-4	0.802271151702893	0.402296887913291	1.47166137219345	0.492676269983094
GOBP_POSITIVE_REGULATION_OF_TRANSFORMING_GROWTH_FACTOR_BETA1_PRODUCTION	singletons-only	high-impact only	7	3.4625552206703e-4	3.8280514289541e-4	0.71143474640796	0.227794962425283	1.81304442884192	0.498366559733204
GOBP_REGULATION_OF_HELICASE_ACTIVITY	singletons-only	moderate + high-impact	11	0.0124766878237634	0.0137430908569622	0.781581912291077	0.65782278277129	0.923610518404814	0.00356970848416005
GOBP_REGULATION_OF_HELICASE_ACTIVITY	singletons-only	high-impact only	11	0.00126854068243966	0.00152706954713153	0.88185213642339	0.523867062227316	1.4177348030329	0.61472558490711
GOBP_REGULATION_OF_HELICASE_ACTIVITY	URV	moderate + high-impact	11	0.0353209532701273	0.0444258378329529	1.0146033919191	0.921459383242499	1.1153444048475	0.766257803384187
GOBP_REGULATION_OF_HELICASE_ACTIVITY	URV	high-impact only	11	0.00238210519939894	0.003053867387275	0.99677146321067	0.685910705131771	1.41450227474689	0.985987717402179
GOBP_MYELIN_ASSEMBLY	URV	moderate + high-impact	22	0.0978315959078382	0.137053151394752	1.08352903780432	1.02518007232756	1.14462613332024	0.00458923361434227
GOBP_MYELIN_ASSEMBLY	singletons-only	moderate + high-impact	22	0.033911805520323	0.0505102877229611	1.03859080600071	0.94727603225291	1.13713661827081	0.41788859779355497
GOBP_MYELIN_ASSEMBLY	URV	high-impact only	22	0.0064165418369081	0.0078758682857664	0.980125999374811	0.783009143089001	1.21516985650868	0.857473694935031
GOBP_MYELIN_ASSEMBLY	singletons-only	high-impact only	22	0.00305087240930399	0.00466146703860527	1.02235163470408	0.758049274714699	1.35811088893939	0.881873945521016
GOBP_RESPONSE_TO_MUSCLE_STRETCH	URV	moderate + high-impact	24	0.223189149206825	0.312270584391501	1.04933995447657	1.01317789760843	1.0865655435394	0.00717687774619713
GOBP_RESPONSE_TO_MUSCLE_STRETCH	URV	high-impact only	23	0.0111437206212746	0.0159081174305098	1.20512953775531	1.03170401245003	1.40188083104686	0.0189352167703469
GOBP_RESPONSE_TO_MUSCLE_STRETCH	singletons-only	high-impact only	23	0.00570655775217875	0.00875393670472789	1.20375573999027	0.975148558239101	1.47474061163424	0.0836370569222328
GOBP_RESPONSE_TO_MUSCLE_STRETCH	singletons-only	moderate + high-impact	24	0.0780276407861648	0.115084165432879	1.01918575940793	0.960219896457394	1.0811185416271	0.530527515314778
GOCC_TRANS_GOLGI_NETWORK_TRANSPORT_VESICLE_MEMBRANE	singletons-only	high-impact only	13	0.00122233723713713	0.00106925562287114	0.46724851481652	0.248585843959625	0.817984285491638	0.00669465083495691
GOCC_TRANS_GOLGI_NETWORK_TRANSPORT_VESICLE_MEMBRANE	URV	high-impact only	13	0.00316278523052446	0.00312956659296636	0.696653693790785	0.486390723246199	0.969718176790433	0.0315400149173864
GOCC_TRANS_GOLGI_NETWORK_TRANSPORT_VESICLE_MEMBRANE	URV	moderate + high-impact	15	0.0326438634028757	0.0397171297322551	0.915128624512566	0.827283385447652	1.01030581087942	0.0792400291540509
GOCC_TRANS_GOLGI_NETWORK_TRANSPORT_VESICLE_MEMBRANE	singletons-only	moderate + high-impact	15	0.011131978429603	0.0152666357700858	0.872206013985456	0.738124020937543	1.02591891807022	0.0994511951952541
GOMF_SH2_DOMAIN_BINDING	URV	high-impact only	37	0.00661659813943966	0.0102991242956442	1.31777634945703	1.07962345805333	1.5980187484981	0.00705702807725894
GOMF_SH2_DOMAIN_BINDING	singletons-only	high-impact only	37	0.00309296358121162	0.00556748443337312	1.33184041181098	1.01381912826374	1.73156712586259	0.0397836399711204
GOMF_SH2_DOMAIN_BINDING	singletons-only	moderate + high-impact	40	0.0372054811833718	0.0569516411776653	1.09143288299183	1.00050633575617	1.1892167555272	0.0486908338773129
GOMF_SH2_DOMAIN_BINDING	URV	moderate + high-impact	40	0.10646056433863	0.143634580833643	1.05207056708426	0.997296011774024	1.10931058043959	0.0627225298116735
GOBP_CARBOHYDRATE_METABOLIC_PROCESS	singletons-only	moderate + high-impact	565	0.423270398558843	0.597362380373833	0.96277557603649	0.937339929710973	0.988780137093846	0.00523240130440228
GOBP_CARBOHYDRATE_METABOLIC_PROCESS	URV	moderate + high-impact	565	1.26613153555159	1.62208882060868	0.985401135769342	0.969714855003183	1.00129592765503	0.0716816920287324
GOBP_CARBOHYDRATE_METABOLIC_PROCESS	URV	high-impact only	554	0.121994580757165	0.155974038581683	1.01387821251446	0.963554953106832	1.06634944446254	0.594460112109633
GOBP_CARBOHYDRATE_METABOLIC_PROCESS	singletons-only	high-impact only	554	0.048774929879176	0.0696319727474158	0.980980550390092	0.908124954284241	1.05863951882049	0.622935832816783
GOMF_RNA_POLYMERASE_III_TRANSCRIPTION_REGULATORY_REGION_SEQUENCE_SPECIFIC_DNA_BINDING	singletons-only	moderate + high-impact	7	0.00826497992935556	0.00861935338286482	0.749723347491573	0.604537648300812	0.92149468112104	0.00580393584556593
GOMF_RNA_POLYMERASE_III_TRANSCRIPTION_REGULATORY_REGION_SEQUENCE_SPECIFIC_DNA_BINDING	URV	moderate + high-impact	7	0.022753511228584	0.025479848797514	0.878178970995525	0.774994289334004	0.992065432668481	0.0366492429825567
GOMF_RNA_POLYMERASE_III_TRANSCRIPTION_REGULATORY_REGION_SEQUENCE_SPECIFIC_DNA_BINDING	URV	high-impact only	7	0.00208401614192407	0.00198477365075818	0.775192312831919	0.492391490816229	1.17250888170993	0.235497948705583
GOMF_RNA_POLYMERASE_III_TRANSCRIPTION_REGULATORY_REGION_SEQUENCE_SPECIFIC_DNA_BINDING	singletons-only	high-impact only	7	7.9026576676033e-4	9.1503981964302e-4	0.845494160120813	0.424219035781113	1.56031806099263	0.605383102245363
GOBP_AMIDE_TRANSPORT	singletons-only	high-impact only	257	0.0220792982435444	0.03596217651586	1.16322175344228	1.04240658259625	1.29567358531929	0.00707487033413101
GOBP_AMIDE_TRANSPORT	URV	high-impact only	257	0.0532224555565944	0.0733434169527595	1.09734051328744	1.01835840177572	1.18133463680178	0.014956765408376
GOBP_AMIDE_TRANSPORT	singletons-only	moderate + high-impact	272	0.216927798487931	0.311444926220079	0.992184930931924	0.956272968875039	1.02921024249941	0.675429023508368
GOBP_AMIDE_TRANSPORT	URV	moderate + high-impact	272	0.638076119842081	0.824728336588892	0.997350079421567	0.975354784184738	1.01975229147134	0.815197809843101
GOCC_NURF_COMPLEX	singletons-only	high-impact only	7	2.1781929894595e-4	8.3946987625841e-4	3.30598822128949	1.45307124950088	7.28515750343827	0.00517517287239633
GOCC_NURF_COMPLEX	URV	high-impact only	7	4.0516970739104e-4	8.4007211077325e-4	1.98006488735478	0.924546465870897	3.95268937001622	0.0768653844063908
GOCC_NURF_COMPLEX	URV	moderate + high-impact	7	0.0145933169199313	0.0181937371210793	1.03012259054228	0.886475964799659	1.19211445639845	0.695212798175801
GOCC_NURF_COMPLEX	singletons-only	moderate + high-impact	7	0.00561250714686742	0.00786861502870718	1.04434401794096	0.826496271666053	1.30802496767097	0.711778331984687
GOBP_NADH_DEHYDROGENASE_COMPLEX_ASSEMBLY	URV	high-impact only	48	0.00732135121136355	0.00680442847123207	0.725571162397207	0.569818059043429	0.912860702911854	0.00569598248372261
GOBP_NADH_DEHYDROGENASE_COMPLEX_ASSEMBLY	singletons-only	high-impact only	48	0.00270131446778702	0.00274950487646621	0.685540971679004	0.466944556412634	0.976945755773546	0.036242178265195
GOBP_NADH_DEHYDROGENASE_COMPLEX_ASSEMBLY	URV	moderate + high-impact	51	0.0605592255664194	0.0750972033950527	0.963516113339706	0.895420634591608	1.0357334534941	0.315138752948779
GOBP_NADH_DEHYDROGENASE_COMPLEX_ASSEMBLY	singletons-only	moderate + high-impact	51	0.0198478955685423	0.0283756320781047	0.984704632788588	0.871265086065375	1.11009319356231	0.802728849769331
REACTOME_MITOTIC_METAPHASE_AND_ANAPHASE	URV	moderate + high-impact	227	0.418836496593131	0.556381171295455	1.0380650557539	1.01020856939079	1.06655645820271	0.00715765055382722
REACTOME_MITOTIC_METAPHASE_AND_ANAPHASE	URV	high-impact only	209	0.0336537809008111	0.0450957947429999	1.11225647896431	1.0117175710806	1.22088838516319	0.0279022460509528
REACTOME_MITOTIC_METAPHASE_AND_ANAPHASE	singletons-only	moderate + high-impact	227	0.152266604162099	0.228809221363006	1.0461890204097	1.00193297262529	1.09208395363312	0.0406369534858865
REACTOME_MITOTIC_METAPHASE_AND_ANAPHASE	singletons-only	high-impact only	209	0.0149373317317413	0.0214409238899691	1.04473326727409	0.908119158060308	1.19810078706899	0.537219599575314
GOBP_POSITIVE_REGULATION_OF_MEMBRANE_PROTEIN_ECTODOMAIN_PROTEOLYSIS	singletons-only	moderate + high-impact	15	0.0113482646797757	0.0198431554648688	1.23442667479098	1.0648466521497	1.42678112319079	0.00542727276699029
GOBP_POSITIVE_REGULATION_OF_MEMBRANE_PROTEIN_ECTODOMAIN_PROTEOLYSIS	URV	moderate + high-impact	15	0.034035779033438	0.0484933772287009	1.09600085682738	0.9992634144882	1.20037734850517	0.0518399805016845
GOBP_POSITIVE_REGULATION_OF_MEMBRANE_PROTEIN_ECTODOMAIN_PROTEOLYSIS	URV	high-impact only	15	0.00301942571854567	0.00419997246853022	1.09459408892098	0.796135655656456	1.48067141312744	0.5702921134296
GOBP_POSITIVE_REGULATION_OF_MEMBRANE_PROTEIN_ECTODOMAIN_PROTEOLYSIS	singletons-only	high-impact only	15	0.00130765855240708	0.00198333562221533	1.07192984146507	0.668526288445571	1.66296833399761	0.765537177715068
REACTOME_FGFR2_ALTERNATIVE_SPLICING	URV	moderate + high-impact	26	0.0349807815370214	0.0474573227641111	1.13984553668095	1.03861034302484	1.24910404315255	0.00597720951691605
REACTOME_FGFR2_ALTERNATIVE_SPLICING	singletons-only	moderate + high-impact	26	0.0120957313067886	0.0188592323575012	1.18807969701312	1.02172787382579	1.37666159470446	0.0253967585771665
REACTOME_FGFR2_ALTERNATIVE_SPLICING	URV	high-impact only	26	0.00337888741326974	0.00351902401625186	0.923972353857675	0.663010522583354	1.25994842289221	0.625593766492514
[truncated: 45,109 more rows]
