# Supplementary material for: Large-scale exome analyses reveal new rare variant contributions in amyotrophic lateral sclerosis
Source: Nat Genet. 2026 Mar 31;58(4):717–25. doi: 10.1038/s41588-026-02535-9 (PMC13083253; doi:10.1038/s41588-026-02535-9)
Supplement: Supplementary file 13 — Summary statistics for age of onset and survival analyses. [file 41588_2026_2535_MOESM13_ESM.xlsx]

## Sheet: sv - age at onset
CHROM

## Sheet: sv - survival
CHROM

## Sheet: URV age at onset - combined
gene_id

## Sheet: URV age at onset - all
gene_id

## Sheet: URV survival - combined
gene_id

## Sheet: URV survival - all
gene_id
