# Supplementary material for: Large-scale exome analyses reveal new rare variant contributions in amyotrophic lateral sclerosis
Source: Nat Genet. 2026 Mar 31;58(4):717–25. doi: 10.1038/s41588-026-02535-9 (PMC13083253; doi:10.1038/s41588-026-02535-9)
Supplement: Supplementary file 14 — Full list of Gene Ontology terms for candidate genes. [file 41588_2026_2535_MOESM14_ESM.xlsx]

## Sheet: Sheet 1
Gene Symbol
